# Supplementary material for: Semiclassical and VSCF/VCI Calculations of the Vibrational Energies of trans- and gauche-Ethanol Using a CCSD(T) Potential Energy Surface
Source: J Phys Chem A. 2022 Oct 14;126(42):7709–18. doi: 10.1021/acs.jpca.2c06322 (PMC9620145; doi:10.1021/acs.jpca.2c06322)
Supplement: Supplementary file 1 — jp2c06322_si_001.zip [file jp2c06322_si_001.zip]

Archive with 32 entries (30 files):
- Ethanol_Delta_PES_Send/
- Ethanol_Delta_PES_Send/.DS_Store
- Ethanol_Delta_PES_Send/README
- __MACOSX/Ethanol_Delta_PES_Send/._README
- Ethanol_Delta_PES_Send/Ethanol.out
- Ethanol_Delta_PES_Send/coeff_DFT.dat
- Ethanol_Delta_PES_Send/Ethanol.inp
- Ethanol_Delta_PES_Send/getpot.x
- Ethanol_Delta_PES_Send/coeff_Delta.dat
- Ethanol_Delta_PES_Send/src/
- Ethanol_Delta_PES_Send/src/pes_shell_DFT.o
- Ethanol_Delta_PES_Send/src/gradient_delta.mod
- Ethanol_Delta_PES_Send/src/basis_Delta.o
- Ethanol_Delta_PES_Send/src/gradient_Delta.f90
- Ethanol_Delta_PES_Send/src/gradient_dft.mod
- Ethanol_Delta_PES_Send/src/basis_DFT.o
- Ethanol_Delta_PES_Send/src/gradient_DFT.f90
- Ethanol_Delta_PES_Send/src/Makefile
- Ethanol_Delta_PES_Send/src/getpot.o
- Ethanol_Delta_PES_Send/src/basis_delta.mod
- Ethanol_Delta_PES_Send/src/basis_Delta.f90
- Ethanol_Delta_PES_Send/src/gradient_Delta.o
- Ethanol_Delta_PES_Send/src/basis_DFT.f90
- Ethanol_Delta_PES_Send/src/basis_dft.mod
- Ethanol_Delta_PES_Send/src/gradient_DFT.o
- Ethanol_Delta_PES_Send/src/getpot.f90
- Ethanol_Delta_PES_Send/src/pes_shell_Delta.o
- Ethanol_Delta_PES_Send/src/pes_shell_dft.mod
- Ethanol_Delta_PES_Send/src/pes_shell_DFT.f90
- Ethanol_Delta_PES_Send/src/pes_shell_delta.mod
- Ethanol_Delta_PES_Send/src/pes_shell_Delta.f90
- Ethanol_Delta_PES_Send/src/getpot.x
