# Supplementary material for: Semiclassical and VSCF/VCI Calculations of the Vibrational Energies of trans- and gauche-Ethanol Using a CCSD(T) Potential Energy Surface
Source: J Phys Chem A. 2022 Oct 14;126(42):7709–18. doi: 10.1021/acs.jpca.2c06322 (PMC9620145; doi:10.1021/acs.jpca.2c06322)
Supplement: Supplementary file 1 — jp2c06322_si_001.zip [file jp2c06322_si_001.zip › Ethanol_Delta_PES_Send/README]

=================================================
This is a full-dimensional PES for Ethanol at CCSD(T) level, using permutationally invariant polynomial (PIP) fitting basis.

Delta Machine Learning (ML) approach is employed to develop this CCSD(T) PES. (More details of this Delta-ML approach is provided here, J. Chem. Phys. 2021, 154, 051102.)
First we developed a low level (LL) DFT PES of Ethanol using PIP basis. The LL fit was done using a maximum polynomial order of 4 which leads to total 14752 linear coefficients that were determined by solving the standard linear least-square problem. (More details of this DFT PES can be found here, J. Chem. Phys. 2022, 156, 044120.)
Then a correction PES is developed to get the CCSD(T) energy and gradients. This correction PES fitting is done using a maximum polynomial order of 2 which leads to total 208 linear coefficients.

** Analytical gradients also implemented in this Delta-ML PES. Interested readers are requested to follow the article for details, https://doi.org/10.1021/acs.jctc.2c00760.  


=================================================

Folder: {

 src ==> Contains all the source codes.

Files inside "src" :

getpot.f90          : Fortran code to compute the CCSD(T) potential and gradients for a given geometry from the fitted PES.
pes_shell_DFT.f90   : Module to read the coefficients for the DFT PES. Also contains functions to evaluate DFT potential and corresponding analytical gradients. 
pes_shell_Delta.f90 : Module to read the coefficients for the correction PES. Also contains functions to evaluate correction potential and corresponding analytical gradients.
basis_DFT.f90       : Module to compute PIP basis functions for DFT PES.
basis_Delta.f90     : Module to compute PIP basis functions for correction PES.
gradinet_DFT.f90    : Module to compute gradient basis functions for DFT PES.
gradinet_Delta.f90  : Module to compute gradient basis functions for correction PES.

getpot.x      : Executable
}

coeff_DFT.dat   : This file contains the coefficients of DFT PES.
coeff_Delta.dat : This file contains the coefficients of correction PES.

Both 'coeff_DFT.dat', 'coeff_Delta.dat' and 'getpot.x' should be in the same directory to run the executable.

How to run the executable : ./getpot.x input-file (Ethanol.inp)

** Note: Atomic coordinates must be in Angstrom and the atomic order must be as C C O H H H H H H (see 'Ethanol.inp').

If you alter the atomic order you will get wrong answer.

Contact:  Apurba Nandi, Emory University, Atlanta, GA, USA. Email: apurba.nandi@emory.edu, apurba.nandiju@gmail.com
