# Supplementary material for: Semiclassical and VSCF/VCI Calculations of the Vibrational Energies of trans- and gauche-Ethanol Using a CCSD(T) Potential Energy Surface
Source: J Phys Chem A. 2022 Oct 14;126(42):7709–18. doi: 10.1021/acs.jpca.2c06322 (PMC9620145; doi:10.1021/acs.jpca.2c06322)
Supplement: Supplementary file 1 — jp2c06322_si_001.zip [file jp2c06322_si_001.zip › Ethanol_Delta_PES_Send/Ethanol.out]

 CCSD(T) Energy 
   -154.84248876
 Analytical Grad.
      0.00000000
     -0.00000000
     -0.00000000
      0.00000000
     -0.00000000
      0.00000001
      0.00000000
      0.00000000
     -0.00000000
      0.00000000
      0.00000000
      0.00000000
     -0.00000000
      0.00000000
     -0.00000000
     -0.00000000
     -0.00000000
     -0.00000001
      0.00000000
      0.00000000
     -0.00000000
     -0.00000000
      0.00000000
     -0.00000000
      0.00000000
      0.00000000
      0.00000000
 CCSD(T) Energy 
   -154.82925981
 Analytical Grad.
     -0.03329123
      0.01124525
     -0.02016548
      0.00730256
      0.02875666
      0.01942528
      0.03545773
     -0.01596448
      0.00691200
     -0.00105095
     -0.00495486
      0.00218942
      0.00873927
      0.00366531
      0.01595861
     -0.00472441
      0.00060148
      0.00579189
      0.01027912
     -0.00847155
     -0.00833360
      0.01546781
     -0.01252207
     -0.01936381
     -0.03817989
     -0.00235574
     -0.00241431
 CCSD(T) Energy 
   -154.82751360
 Analytical Grad.
      0.03745618
     -0.02624736
     -0.00707754
     -0.03233718
     -0.00757578
     -0.01044893
      0.00956964
      0.05964300
      0.00191312
     -0.00204467
     -0.00475355
     -0.00013919
     -0.00456279
      0.01707799
      0.01667248
      0.00497453
      0.00242681
     -0.01430965
     -0.00629474
      0.00815298
      0.01253967
      0.02220436
     -0.01123451
      0.00981683
     -0.02896533
     -0.03748959
     -0.00896679
 CCSD(T) Energy 
   -154.83318698
 Analytical Grad.
      0.00635142
     -0.00846470
     -0.00622067
     -0.01248290
      0.02731161
      0.00790346
      0.03719207
      0.04217178
      0.01317218
      0.00352661
     -0.00048764
     -0.00014521
      0.00298272
      0.00248259
      0.00569050
     -0.00711510
     -0.01736839
     -0.00474278
     -0.00439589
     -0.01569874
     -0.00038921
      0.01598294
     -0.00445344
     -0.00295031
     -0.04204187
     -0.02549306
     -0.01231796
 CCSD(T) Energy 
   -154.82769182
 Analytical Grad.
     -0.03092191
      0.00843394
     -0.00533316
     -0.01086302
      0.01651631
      0.00657612
      0.06893828
     -0.03645925
      0.00974276
     -0.00434513
      0.00358340
      0.00067896
      0.00251427
     -0.01122322
     -0.00213596
      0.00253818
      0.00543855
     -0.01576762
      0.00731789
      0.00609288
      0.01436723
     -0.00087331
     -0.00264871
     -0.00392364
     -0.03430527
      0.01026610
     -0.00420468
