# Supplementary material for: Semiclassical and VSCF/VCI Calculations of the Vibrational Energies of trans- and gauche-Ethanol Using a CCSD(T) Potential Energy Surface
Source: J Phys Chem A. 2022 Oct 14;126(42):7709–18. doi: 10.1021/acs.jpca.2c06322 (PMC9620145; doi:10.1021/acs.jpca.2c06322)
Supplement: Supplementary file 1 — jp2c06322_si_001.zip [file jp2c06322_si_001.zip › Ethanol_Delta_PES_Send/coeff_DFT.dat]

  -150.532414897255     
  -1.60072646094945     
   11.3537157264613     
  -7.26555161991559     
   2.50555357560636     
  0.789464027805675     
  -18.8516576990607     
   3.23093849025305     
   13.4578847944663     
   8.00454559890721     
  -10.6699988770226     
  -11.7884157559254     
   11.2470530918680     
   19.6962872919724     
   4.16439579594834     
   2.21738727147186     
  -21.7567306431537     
  -9.62182258857492     
   37.6632574204079     
   22.1203609754066     
  0.537587446048597     
   36.7764178250480     
   58.1551728993015     
  -42.5721738808611     
   30.4646460240523     
  -48.1840453600552     
  -22.8794745474182     
  -44.0217512067105     
  -10.4762826953848     
   12.0278119249808     
  -43.8023765499374     
  -4.62303390052622     
   3.28354481301468     
  -67.6627177341804     
  -13.7699995458028     
   2.49753151889241     
   13.4366249236239     
  -42.3050799202114     
   9.60031979171629     
  -23.8426542900428     
  -13.7911652387191     
   2.28332023078431     
  -28.2620492867986     
  -93.9938711938542     
  -33.3383352237987     
  -92.6496813639335     
  -20.2791563235032     
   3.21209247028969     
  -19.6625501643770     
   33.3789027075002     
  -23.9367287829832     
   11.8818519412857     
  -2.05684245128329     
  -66.5451983972877     
   42.3794701133703     
   37.4130337750082     
  -30.2493098961728     
   52.3368281368874     
  -38.4715232754803     
  -18.7066978428056     
  -26.1776584940778     
  -15.9587380146130     
  -22.0360045316125     
  -87.0287038980398     
  -61.3820370942731     
  -115.022033862799     
   113.565993889045     
   101.864101046758     
  -34.1300888161008     
   257.045396052192     
   259.831928345003     
  -20.9758882428105     
  -44.3884294867005     
  9.974841806741352E-002
  -32.3409809039845     
   54.7355234546392     
  -4.39100445343446     
  -8.26221166632518     
  -10.3003667773860     
   28.3440348048027     
   8.43924779600906     
  -5.29249441413624     
  -60.2624166076254     
   86.4447975661713     
   28.3580453927950     
   46.8299529713079     
   17.5950258348355     
  -5.29018439306068     
   32.9239443915697     
   3.85349737188963     
   89.9404582402930     
   46.6092687528109     
  -36.9361118504826     
   23.8887643937493     
   56.5482259797418     
   70.0069102007602     
  -31.3365125711874     
   27.1695719203695     
  -45.0700032153547     
   169.928611599725     
   148.982605444960     
   16.0476345302986     
  -63.5156577019339     
  -1.88078284122832     
  -54.1711726127028     
  -77.8675623419647     
  -37.7381090538951     
  -327.943259199722     
  -132.381850038573     
   37.0526497172205     
  -66.9792302380227     
   86.9567686918711     
   49.5727022042167     
  -15.6665543104821     
  -7.91420702881259     
   5.20165009519892     
  -30.5261192018346     
  -79.1000081701096     
   225.388604227419     
  -116.021158624152     
   37.8051041761146     
  -5.23430308810254     
   115.870243409587     
   88.7751848413744     
   88.7957452925731     
   58.0331490450488     
  -85.2240596449218     
   100.060040445957     
   59.8735372168128     
   72.5313247630491     
  -45.6400485339161     
   51.8921749540272     
   15.0537255779980     
   114.023100218968     
  -328.072236369695     
  -23.5105886886926     
  -9.30531628703304     
  -146.043936038554     
   153.241866614861     
   181.427941696861     
  -182.257656471363     
   24.8305931295887     
  -7.39837495511804     
  -25.0462634871655     
   23.1073017115106     
  -22.5405952757746     
   19.6983057831910     
   45.0718441880580     
   30.8998398115166     
 -0.405554762918449     
   16.2115433124320     
   24.6468434738601     
  -152.978794880173     
   8.11682832882022     
  -10.0814112221254     
  -2.32483463736999     
   75.4552149151389     
   26.1318078551726     
  -38.8432670639485     
  -47.0445564863597     
   53.7881361761163     
  -76.8054809230897     
  -30.5189774217998     
   72.7199712062979     
   27.2549970710608     
   50.6792241483892     
   51.6229580018395     
   40.4104692558400     
  -237.697281129503     
   103.482834031009     
  -111.994007590862     
  -52.3433722258324     
   92.3773307725326     
  -221.798381822072     
  -46.1178176608936     
  -99.9050742301152     
  -112.181546936141     
   91.2720927777436     
  -137.258994142052     
  -103.529666759219     
   110.992212091279     
  -104.913011169412     
  -186.553913646825     
   206.645224851426     
   35.7343468296530     
   247.581341012533     
  -80.3162478762180     
  -220.324938161077     
   260.054557574804     
   36.2267318996072     
   297.096451471527     
   8.96619824308367     
   15.8930382473376     
  -5.87877670094061     
  -20.6884611257899     
  -23.6177209337917     
   32.2848781797528     
  -1.32064246518245     
  -12.6840868460360     
   106.982525363646     
   19.1714855286154     
  -75.4934023819274     
   116.521795963126     
  -114.115092363464     
  -65.3422737218712     
  -24.3881597489937     
  -15.1079346592168     
  -182.196198024893     
  -627.239991574528     
   68.7884033696579     
   86.2234712834215     
  -15.6671147018784     
   37.4759677677613     
  -23.7434201189480     
  -17.0848393428152     
   120.217553748691     
   134.371503759325     
  -81.4884377251821     
  -106.386910135938     
  0.834786201310777     
  -3.23144241632794     
   32.8852295584401     
  -34.9742327820623     
  -5.17527894673673     
  -39.6292393692097     
  -24.6122373623569     
  -49.6432796936965     
   8.46837278742050     
  -9.83782882684435     
  -152.444426372497     
   27.9065407427314     
  -135.832733279719     
   38.9163290935490     
  -16.8149233791840     
  -6.43181498931523     
   15.2049117113934     
   31.1415937875694     
  -56.1317706900310     
   47.7453180100826     
  -93.0264866937706     
   118.518621624157     
  -130.352080416938     
  -3.28742191841501     
  -172.824728911994     
   19.4879902988866     
  -108.596691412031     
  -6.34089702337477     
   4.97681145005632     
   164.660547559222     
   241.454138475260     
  -17.4584540035717     
   7.46443231647030     
  -43.5593330623912     
  -81.6142233447295     
   46.9905016953273     
  -24.3425400679221     
   63.2591936581288     
  -37.7401088153867     
   70.6182963388558     
   43.4809190352506     
   18.9654186056132     
  -59.9470627907108     
  -56.0018438860800     
   103.610172754027     
  -171.246487092727     
  -34.9321357438415     
  -132.485440072548     
  -30.3843914440216     
   2.81188965681939     
   3.26311237728225     
   183.063891941592     
  -3.37314180946358     
  -20.1257848830679     
   19.7617139829241     
  -5.89680817823598     
   1.49351330198753     
  -26.8033372076425     
  -2.03916097893248     
   1.55572631962231     
  -40.5907737604024     
  -28.4485059537816     
   32.6636280198059     
   7.85427422472960     
   20.1664553279211     
  -6.30733999774417     
   9.34283654151220     
   68.6482896651488     
  -18.1850680355153     
  -4.01456200341759     
   15.2618788064568     
  -34.1216685460180     
  -62.3822215414498     
   26.3647748660310     
   639.071440085704     
  -59.8246138049134     
   678.127200156764     
  -127.963128818805     
  -125.949937665424     
  -86.2782798023286     
  -25.5944032001872     
  -139.844585974869     
  -22.9721355467157     
  -43.5618067635426     
  -27.2202981567289     
  -70.0645925446362     
  -29.8144972844358     
   98.8996674739337     
   39.6072776312915     
   236.505892377436     
   32.6302072392006     
   13.7911503091572     
  -24.6564082308886     
  -20.1903395720101     
  -2.55173556030945     
   1.51444204672523     
   277.852434801249     
  -27.3144971092413     
  -170.004789013221     
  -10.6217494097291     
  -6.03086988327132     
   96.1981308293033     
   12.9051538155548     
  -78.5046843589618     
   12.0422205026888     
   464.717588538472     
   2.03849327602892     
  -135.515354215463     
  -147.820402842108     
  -48.7263144637276     
  -105.920638808100     
  -50.5518898636543     
   114.302658813401     
   81.8606058206061     
   183.564072482861     
  -43.4002408169011     
   40.8190692835439     
  -83.1253739292920     
   29.4261326138179     
   22.9022182104043     
   31.6765667367484     
   46.6231636276567     
   55.3113599984300     
  -515.320183959341     
  -710.824262337587     
   34.1520866409198     
   112.119509720572     
  -176.169750235045     
  -103.340377276270     
   16.4793319125984     
   4.50442767565357     
   43.2899949060512     
   1014.77356065339     
   14.1179690782673     
  -17.9787228731387     
  -51.9320980102409     
   104.521320694735     
   56.3347325465654     
   3.46855291854686     
  -130.396134830757     
  -99.7339720170431     
  -128.065973102302     
  -66.9097512862170     
  -5.61668654989945     
  -172.321141899900     
  -24.6820135862941     
  -20.3418010431121     
   102.082392573497     
  -130.582401248611     
  -81.3287012092729     
  -70.5073409778375     
  -20.6440342149363     
  -37.7604221821040     
   11.1524398241332     
  -97.1160357332713     
   102.328573786866     
  -84.8429827734519     
  -175.713619908729     
  -102.520762977475     
   15.1242815597608     
   18.0459020186835     
  -53.6810600964789     
   133.529074691923     
  -72.1825868539859     
   17.2025160036334     
  -41.7834132137046     
  -69.8073752427762     
  -6.27570623423015     
  -41.4166827397330     
   20.1830060845138     
  -26.3305659726412     
  -159.902020144292     
  -142.029465771227     
  -55.6809413823936     
  -114.326073326665     
  -93.3042695760033     
   91.5351423517609     
   304.006364434671     
  -133.587188715068     
   79.1128321131758     
   323.552709187405     
  -20.1181371379213     
  -4.27871841599565     
   168.260923883544     
  -263.538661404156     
 -0.950552013356521     
   135.461532653558     
   40.8887091940493     
  -144.124982749335     
  -2.50174311706672     
   387.477198677058     
   1331.98449480142     
  -106.231790784850     
  -119.670937037814     
  -46.9739532324597     
  -197.654586593101     
  -387.756334673310     
   362.288273721504     
  -16.0914063550032     
  0.485129845380420     
   48.9758967857591     
   100.547227498251     
   239.699084493411     
  -26.3085560754898     
   98.7233030354390     
   235.453262199101     
  -575.322445953359     
  -64.8250752643456     
  -139.368124146820     
   246.889496346896     
   376.614438601021     
  -152.632506833973     
   5.39294949733132     
  -61.1852614444918     
   82.9443178625901     
  -65.0415022637412     
  -1644.98214321926     
   259.125581725403     
  -1201.96822825922     
   346.089153825164     
   176.976436293894     
  -297.327591992228     
  -156.232413764376     
   403.955261930098     
   231.333750706662     
   1382.34759874322     
   80.0840855341077     
   177.968868815843     
  -256.161089105917     
   277.251470870164     
   183.540384180515     
   146.398709964039     
   394.918286766533     
  -96.4893100582032     
   193.467395850948     
   991.125629643882     
  -113.944844045054     
   29.1898415346513     
  -128.969809137997     
   26.9067059604016     
 -0.861225025889661     
   18.4112879517522     
  -84.6675439319278     
   39.8607814094071     
  -34.7897410665420     
  -158.518265896783     
   101.138657352213     
  -151.725235805902     
   103.081833961228     
  -35.9364114639809     
   2.22102006310139     
  -1.86864127390765     
   12.2399054576871     
   4.05973092425053     
   33.4555119077676     
   7.80304349534569     
  -58.8514214732845     
   44.5464734851694     
  -71.7163107771915     
  -20.6544098210006     
   63.2407322644746     
   54.9463215975621     
   23.7937962875232     
   36.6329168215416     
  -3.09380723409661     
  -50.0444352597175     
   5.06016990939315     
  -94.6743910156287     
  -20.4685145139649     
   77.4245206541732     
  -90.7404540396771     
  -31.6903202510287     
  -47.2878975398262     
  -12.7607889650566     
   58.3727481889912     
   54.9907409471890     
   59.4977185989657     
  0.623784232105017     
   32.3355427428115     
   13.0534627698298     
   37.5936178414876     
   3.85392032816879     
  -23.8819622690210     
  -1.12333142789542     
   46.1409840877216     
   153.323059170819     
   194.853856979033     
  -15.4031397814801     
   175.004840071211     
  -2.83619178399504     
  -16.7200994107736     
   2.94289509736531     
   48.6218143098190     
  -8.86885597281685     
   52.2061768542647     
   86.0404973582974     
  -36.1341835192902     
  -88.8981679118804     
   193.202417007507     
  -22.7352664343707     
   235.612829918237     
  -27.7935329078656     
   5.98111175245330     
   40.8410572489387     
  -9.32955434132127     
   88.8283973909668     
  -29.7489176568386     
  -69.9569405687829     
   18.4588031929625     
  -140.455501401235     
   52.2683214043163     
  -123.640682957356     
  -12.1435140727115     
   114.569262610002     
   114.661578883565     
 -0.716904074579283     
   87.8579298033810     
   66.1147694956545     
  -29.2776395757389     
   46.8610009149610     
   209.213670819725     
   174.861151236432     
   13.5782352896975     
   241.081251693379     
   52.6858415768506     
   260.027981801072     
   75.9304880370312     
   413.980701875758     
  -66.1025481911033     
  -175.233148538915     
   188.194457008148     
  -1.93134615023550     
  -529.051604089732     
  -618.689904110722     
  -160.433202683854     
  -15.4399138011899     
  -36.8579085208522     
   51.7281096759843     
   50.3933881595060     
  -138.172485275175     
   23.8332253911954     
   29.3204167647956     
   33.5856141655463     
  -42.9400051772007     
   78.3584109955526     
   84.8713727178464     
   179.074388411216     
  -89.7322136206555     
  -2.92795924104772     
   124.426631509594     
   133.519105512462     
   7.10564761982998     
   88.4973687599948     
   320.226097909546     
  -123.008726861675     
  -136.209170428926     
  -71.0811560163031     
  -67.8972433806987     
  -117.003685697803     
  -41.5628889739579     
  -229.497347455713     
   300.007495822794     
  -94.3744694932186     
   259.396879376678     
  -35.4689422985537     
  -404.856795283062     
  -39.6309138853429     
  -444.872294113191     
  -13.7327845593848     
   66.3259174034231     
  -211.685960942635     
  -128.015875936089     
  -45.0198521292380     
  -328.530547898646     
   162.569032183318     
  -15.3407135442674     
   81.6538044929756     
  -362.857714209876     
   134.171427804874     
  -147.307318632693     
   50.8076271122827     
  -83.6641098391413     
  -71.3786164449544     
  -70.0990117558482     
  -54.5878497587466     
  -26.0834268766271     
  -126.360649017030     
  -392.856671412658     
  -110.063924126333     
  -259.680437635532     
  -49.4698039096159     
   29.9636221932838     
  -163.343302411960     
  -84.3481250292143     
   43.9832055823271     
   77.9879647142630     
   364.676230849660     
  -325.766103136570     
  -86.2242710628173     
  -19.8105765266063     
  -40.2158019609130     
   140.918984923713     
   401.199435787343     
  -75.9977663253602     
   130.568204088762     
   172.866821374440     
   27.2175045103192     
  -53.5839630764815     
  -172.781343962412     
  -90.5342390440505     
   93.6458318612248     
   116.238382307044     
  -64.9940546393529     
   431.283614205848     
   115.266823268137     
  -102.598388973799     
  -107.924174953814     
  -291.214322772007     
  -158.009194216827     
  -226.404777585206     
  -242.922554976850     
  -472.362096690899     
   272.323761316015     
  -363.899982952057     
   1118.28561033346     
  -110.669577421621     
  -264.478055944694     
   992.325277406523     
   439.611596553627     
   440.543947110725     
  -109.679192054288     
  -59.1829128150540     
  -41.7521394904918     
  -30.8585995239590     
   161.565033215105     
   24.8479088727866     
   67.2545461831770     
   122.411480289214     
  -61.0340896091433     
  -94.1672419477999     
  -41.6580994778930     
   73.5083811709652     
   20.4719758994408     
   23.6338156527785     
  -205.115460966205     
  -164.177373734579     
   343.478190861698     
  -33.4663992171151     
   295.407456253634     
   113.350257338134     
   298.168725500967     
   534.257459045630     
   1078.71590202884     
   67.0730321966540     
   171.799784745967     
   439.565057446385     
  -146.552765905470     
   31.5641779574090     
  -1695.31689460762     
   270.981977722562     
   207.480694031002     
   294.408476070748     
   313.181422569125     
   130.874147721788     
  -172.504788828103     
  -154.530246326143     
  -82.2285879840645     
  -234.518483870831     
  -126.585893137475     
   41.1700374991754     
  -123.700511608647     
  -476.096748358759     
   17.7299726569228     
   59.8652003697200     
   342.751824810490     
   149.928284578619     
  -273.654632319042     
  -511.442898629338     
   121.041581242061     
  -117.218322818171     
  -114.781070934648     
  -96.6305965219373     
  -172.313723151210     
   1515.62133364082     
  -249.203012078457     
   945.210608140685     
  -270.408418019818     
   296.565055084005     
   190.742910197640     
   248.243099895338     
  -290.142888312205     
  -81.6013236261534     
  -2018.17755292483     
  -74.1518982768260     
   261.272366694773     
   291.189398000057     
  -397.825508101424     
   391.413091751347     
  -476.591282156598     
  -197.907986594461     
  -22.7656058833545     
  -173.061134497899     
  -1199.01849340213     
   3234.97612375782     
  -545.513889810405     
  -872.502946951236     
   487.289342763102     
  -947.417879982959     
  -521.164558232916     
  -2526.45929807618     
   845.390001132503     
  -435.835263128628     
  -259.015889915498     
  -432.966368676270     
  -219.134112163195     
  -71.1625940687566     
   84.5987176384182     
   67.7822124568500     
  -244.117914625195     
   120.050088391400     
   421.314937920774     
   298.872949629645     
  -416.079382063804     
   1124.57821379539     
   175.502473014387     
   573.312794040313     
   407.963764346990     
   11.3930244305226     
  -26.8262738586498     
  -64.9064767839753     
  -286.180157810841     
   899.948687590234     
   178.188592463212     
  -544.994198462157     
   287.242293892849     
   439.670968492034     
  -991.825815504712     
  -385.721299361754     
   579.048525429996     
  -165.268311697562     
  -168.610540049736     
  -187.467688738566     
   155.211590950070     
   176.595017980085     
   96.5078531903550     
   233.676535768545     
   224.283906063834     
  -71.7914625598595     
   246.438167110490     
  -86.6164103800176     
   34.4642940572333     
  -120.885694247867     
  -166.460128243049     
   75.3816244852432     
  -76.9270457142103     
   152.939112381676     
   129.803264018981     
   18.4356273473857     
  -69.9874029115006     
   35.8987889429563     
  -13.6750428149792     
   84.4616084186460     
   17.3334449304805     
   71.9487242159664     
   230.731535738792     
  -40.8632378142435     
   259.683079244876     
  -22.5918294784550     
  -315.780778812364     
  -115.977854037179     
  -89.1268246721927     
  -287.238286574718     
  -50.2013543393613     
  -65.6663934266105     
  -27.7577589986644     
   24.0403018036155     
   163.329317462249     
   99.5626397726070     
  -127.917624858602     
   25.5676033546955     
  -167.912218916903     
   114.948204244652     
   202.437513929721     
  -400.122168566165     
   624.430943515805     
   652.415185406021     
  -411.720390871730     
  -488.784591293740     
  -546.058128561359     
  -30.5243202146288     
  -720.618539311669     
   319.515865821256     
   189.853387147644     
  -186.218203023280     
   157.700359519905     
  -188.571837544684     
  -90.0419012993226     
   98.4245928330803     
   67.6119387510684     
  -173.006412569664     
   11.0995770747574     
   86.7951988263045     
   79.8030787832464     
  -40.9906738554169     
  -636.079674600371     
   241.829730557712     
  -405.165339366934     
   315.889671733524     
   65.2795175428426     
   354.077108586296     
   40.0847711581650     
   221.707382767703     
  -62.2862463354859     
   78.6177407779043     
   209.847216510890     
  -473.120214441506     
  -380.313477933550     
   883.338449583826     
  -401.817503432896     
  -1081.15956392047     
  -699.702855205478     
  -12.0458083171002     
   926.012512484671     
   410.484478543311     
   669.730006364140     
   195.326192749211     
   118.463868907251     
  -841.523242061288     
   2151.72858193398     
  -155.176074782288     
  -1014.70523019849     
   95.3606871484679     
  -50.5268283493883     
   101.673176548389     
   28.9288595448693     
   88.8619813634507     
   34.1012627980932     
   165.130284224321     
  -12.7706571594932     
  -12.2844081608182     
   362.745898613762     
  -134.384637717947     
   395.001082246493     
  -156.379966848419     
   181.677511089750     
  -124.208474801875     
  -227.221086011308     
  -57.3129389874014     
  -180.617193508966     
  -48.5250874765483     
  -10.6588924155334     
   122.423660149126     
  -106.631093987323     
  -119.325690038919     
   69.7741686674639     
  -2.92420854220910     
  -76.7773390588231     
  -19.4935651689654     
  -177.523851135302     
  -48.1180922586962     
   112.303507603865     
  -176.174127192391     
  -273.944838190916     
   17.2466325210654     
  -255.706256844216     
   359.050278673864     
   92.3813284952636     
   256.854917173002     
   77.5719300841103     
  -85.2884961645485     
  -67.8099450600900     
  -252.058711240667     
   49.9537685880854     
  -85.5398577602034     
  -8.24629475733872     
  -75.3830439779545     
   2.22301353604282     
   15.7865182433922     
  -97.2012682198092     
  -117.945659688766     
  -338.303580172221     
  -288.801802008760     
   9.23253938631483     
  -500.683729557997     
  -44.4664168191949     
   3.37758779013549     
   96.1520108659823     
   26.0281313560446     
   94.2001264900366     
  -372.747405591123     
  -109.426431825483     
  -19.1289471335192     
   341.184172565466     
  -244.399546696807     
   55.1632552766515     
  -518.060316775802     
   28.7169494263014     
   41.7971775671433     
   26.8253585897388     
  -192.445940603103     
  -334.195276378611     
  -62.8001352702307     
  -20.8758256010283     
   142.357866371007     
   325.570250014026     
   45.0156110312590     
   267.151667074432     
   35.9065746777231     
   75.7144259235823     
  -300.921219854814     
   202.674526349921     
   39.8630892558528     
  -285.710587021889     
   75.6626567623861     
  -79.9525734268813     
  -293.004755765690     
  -509.315314634284     
  -294.783432035183     
  -123.650302102811     
  -188.348838215582     
  -211.142868486558     
  -321.245865641781     
  -715.092717915602     
   555.521350731394     
   408.814990100183     
  -763.830280417365     
  -161.445879622918     
   1257.26705528586     
   1091.04176351951     
  -124.042584083367     
  -36.1271921405819     
  -29.8945172259007     
  -82.3816639005414     
  -36.4046616430918     
  -43.9618981467899     
  -52.0756328386330     
   230.326528576171     
  -99.2424822361988     
  -88.6945317706091     
  -49.5534500002224     
  -127.265376934386     
   88.8944262191873     
  -116.473364756113     
  -89.7388933390181     
  -106.261767335776     
  -417.883596064421     
   389.195585156803     
  -78.2369301060329     
  -131.709989649096     
  -83.1534223987425     
  -71.1208460160762     
  -13.4799115739099     
   216.896387927434     
  -95.3661684237674     
  -82.4938429160268     
  -121.033387261085     
   50.7526983179504     
  -161.168935900086     
  -199.000298111257     
  -366.284228657004     
   569.741837270855     
  -65.8453619995468     
   595.454377704642     
   213.850451191677     
   530.741172546447     
   181.699470600299     
  -238.824796937773     
   540.463242533702     
   398.116398458012     
  -156.357434023295     
   541.820891605908     
   348.900939452197     
   459.509618514349     
  -9.82243697984752     
   213.596177993795     
  -152.502082530134     
   96.9609471906486     
   248.479055275910     
  -1546.75772493038     
   30.3657779822804     
   106.740449325246     
  -1221.40163557040     
   749.179453765634     
   462.440577693957     
   868.277486191619     
   508.870900072083     
  -177.212615439011     
  -39.7888128025916     
   422.547491201513     
   754.533797534241     
   9.17601858125364     
  -558.654819964578     
  -405.693329981256     
   798.251194023564     
  -2348.26387073642     
  -432.839920262480     
  -223.873035826742     
   417.073054388972     
  -486.275178724973     
   336.215931505254     
  -526.315056097171     
   352.168605839655     
   89.4686503484718     
   35.7242130751174     
   144.617636276584     
   334.104460285627     
  -39.9743450230207     
  -16.8380018736285     
   92.7925940895373     
  -98.9635588095411     
   1278.62869891596     
  -467.793147012211     
  -400.464299422753     
   21.8247501887878     
  -169.930646838230     
   437.192528482323     
   570.514113279711     
   167.016482772738     
  -53.3761803442097     
  -475.650591416730     
   299.283463255511     
   494.489343190822     
   158.883938062954     
  -125.761288708965     
  -62.8970895234069     
   27.9120650229989     
   421.833272761234     
  -1876.88426811470     
   278.088683470154     
   249.755025129586     
  -1150.70532799905     
   537.681743756571     
   575.878974410252     
  -1019.71519722112     
  -17.5012661476328     
  -68.4111557789429     
  -24.5371106015766     
  -51.3704413256240     
  -33.9239000879682     
   35.8199431791147     
   211.480885263258     
   57.6545838293423     
   184.257879218487     
   40.5674360509432     
   38.1142960401908     
   138.002829156680     
  -2.37285808125944     
   45.2711316029823     
  -59.7692623341474     
   56.8385751897871     
   160.482243522871     
   52.1478097999719     
   143.131850542766     
   33.5257333940159     
   8.69277926763247     
   50.7075161754722     
  -88.4395712965925     
   39.9305553056044     
   118.436576366913     
   118.398447115934     
   61.2358430973399     
  -85.3922110449462     
   103.554947715331     
  -108.735594774902     
   59.1961240516925     
  -24.1852089881566     
   42.5278178303085     
   70.4695811022941     
 -0.567888612928154     
   66.6277872507117     
  -2.58738698539481     
   65.7160730750850     
   213.830053792365     
   103.627729080910     
   146.780311696426     
   84.6695869908086     
  0.344735509629466     
  -88.1119228441958     
  -217.771510810566     
  -8.12273432528315     
  -58.9090856284078     
  -219.202105034230     
  -8.59712984576083     
  -11.0175032593214     
  -41.9420053676628     
   211.905345905693     
  7.187131877323338E-002
  -174.494411616114     
   19.9953722550602     
  -102.450803522930     
  -57.9580565570471     
   121.830693331915     
   51.2334941272032     
  -187.059314852790     
   158.766531459724     
   31.0285802335310     
  -59.1606197801147     
 -0.521004539069864     
  -175.263153389631     
   12.0880893912926     
   185.408529755937     
   43.8537725924782     
  -76.5255249016549     
   75.3559141363250     
   92.2859096980861     
   92.0762621044985     
   24.3543444389884     
  -431.280832759010     
  -95.4875382312187     
  -356.030452573618     
  -543.320069638126     
   112.818288104420     
  -464.893021404215     
  -775.821485379949     
  -624.989430400326     
   84.0266167020952     
   70.0710612772064     
   32.4633873402602     
   50.7849618519373     
  -36.9304354807702     
  -50.3417675690467     
  -58.9457892114751     
  -49.9702785830830     
  -57.8865794896088     
  -38.6504595831079     
  -55.4592218583576     
  -50.9487454163629     
  -124.015350347060     
  -105.170364828615     
   4.09155496606485     
  -15.2016862881406     
  -154.580730600165     
  -70.0995170849695     
  -174.114499007249     
  -11.9553667528655     
  -194.906391024050     
  -101.177606527104     
  -220.458416100280     
   123.564215733801     
  -116.482346361535     
   94.8473260147202     
   193.351081340901     
   35.1902597753321     
   53.2742116887247     
  -25.5937631750213     
   11.6638472872081     
  -111.100402696518     
 -0.941721261097712     
  -126.159235429436     
   152.686244551601     
  -217.627811281435     
  -72.8263547236220     
   41.5031417655189     
   112.946499405139     
   198.273274374998     
   178.476271868649     
   96.4729519270291     
  -111.830119696067     
   14.5783988100408     
  -595.580177850576     
  -271.540498163517     
  -233.777762000354     
  -34.7594565327892     
   451.639982993976     
  -13.5315184643178     
   385.809140843825     
   392.714060107610     
   80.1440178361334     
   152.168512930679     
   701.789779100909     
   509.369986897534     
   304.144945690266     
   304.795069040593     
  -465.383033884130     
  -377.795721742937     
  -10.7353694853130     
  -113.742215781557     
  -134.865250197788     
  -55.1718265077466     
  -88.2402506039217     
  -13.2858523042904     
   202.784489324031     
  -91.7548543011273     
   39.1550070727990     
   305.709805329763     
   222.219065286717     
  -8.85396193919371     
   169.292535399258     
   326.470755294269     
   249.224029630771     
   126.605024774761     
  -382.100503668825     
  -189.797539145080     
  -291.960557095317     
  -156.406559111262     
   14.3681345471404     
  -99.5830030019235     
   127.486691976921     
   1.13654091737031     
  -44.4592790864666     
   125.069668392249     
  -61.5015135948634     
   81.2355078457977     
   117.284301310070     
   315.309395526140     
   115.827030267341     
   43.6653424096602     
   761.146777635919     
   190.484903373905     
   162.713636999630     
   4.71853895583320     
  -104.998561185261     
  -604.334795580702     
  -153.701435210175     
  -17.1512264690852     
  -156.195549354163     
  -57.2058129539419     
   128.383021896344     
  -29.4243665712425     
  -143.575918466231     
  -72.1454674781176     
   94.3014008526324     
  -131.431897065654     
   711.562992766060     
   61.4175755692492     
  -17.7370329888222     
  -608.799933137557     
  -277.726277610722     
  -44.2761822239356     
   167.901381263439     
  -22.2030128076745     
   44.0676902804246     
  -226.074755865859     
  -156.586574074286     
   5.36456215690087     
  -116.265814914150     
   175.914555119246     
   165.965336611148     
   68.4040193449273     
   130.663218374071     
   37.8817303228655     
   216.565552909546     
  0.488628526038042     
   10.3331402057585     
   281.742902217665     
   110.333741762878     
  -11.1520355942066     
  -64.4560402360763     
   219.982523125411     
  -20.3791025927365     
   68.4520206517651     
   53.2568495962927     
  -18.3333435868242     
   53.0543346834080     
   23.9960030667259     
   248.298963151224     
   79.4690935231178     
   213.933125304197     
   120.635056281911     
  -73.1810543755575     
  -318.816977899766     
   81.6588477650970     
  -37.6731781070944     
   174.585861900900     
   348.923196194890     
   42.8650373422619     
  -132.494976635627     
   22.0300395232815     
  -52.8246703606991     
   131.837117774097     
   198.027563889119     
   16.3232180974565     
  -334.441076966863     
   249.536101618496     
  -343.607503238719     
  -116.009649514935     
   366.605317772386     
  -310.159401181275     
  -409.323558140495     
   103.921796038638     
  -148.404416316385     
  -1233.43879738504     
   50.1493373314467     
   276.968382819176     
  -19.3969469086269     
   245.612133637824     
  -2.44000014988146     
  -177.542386488875     
  -144.804518751830     
   52.1443263499477     
  -82.5089718410617     
  -352.653335131654     
  -257.987446411615     
  -17.7043802374585     
 -0.600762458036499     
  -325.701791876610     
   15.5925265081959     
  -240.584717728907     
  -188.320037521704     
  -27.4549946412616     
  -168.812670763689     
  -197.783481059212     
  -164.452386191232     
   123.103454360857     
   245.042005023904     
   126.679395068681     
  -7.29060399791025     
  -403.530853638501     
   326.121684743262     
  -280.619947991737     
   282.859714015712     
  -481.542420513224     
  -307.557633169774     
   587.890197277276     
   106.063987367078     
   131.019205852683     
  -147.960468037062     
   1120.17702630422     
  -1079.91184043562     
   740.505117801763     
  -715.100389436013     
   215.772529210554     
   12.2679860387355     
  -105.163268009363     
  -13.2945279378930     
   162.634702460280     
  -152.817325748432     
  -192.297765745875     
   514.678850283814     
  -849.145793006951     
   36.4876569006026     
   379.239267009323     
   872.585296796773     
  -362.032848386891     
  -624.174809390208     
  -135.608983040734     
  -562.967063507538     
  -10.6573074476432     
  -149.641088590591     
   178.646776754735     
  -305.214989792093     
   169.173056681698     
   380.976424792407     
   543.909457437948     
   86.6663887531600     
   665.091703908871     
   744.397566725454     
   606.874786688161     
  -167.521489146429     
  -1318.92027178807     
  -84.6118433207268     
  -623.405869778617     
  -205.508354115807     
  -25.4045598222155     
   125.207606657656     
  -123.761416401810     
   117.587941539084     
  -98.3533674539293     
  -261.898683869378     
  -79.6491166304740     
   117.797704770458     
  -228.256394537514     
  -237.638250647492     
   833.447016179858     
  -10.6692355206516     
   39.5307764605212     
  -43.0511603293013     
  -667.999750239802     
  -349.306735610693     
   81.6058755684129     
   287.017491365892     
  -155.909492171024     
  -195.998558045833     
  -36.2915441880073     
  -225.576597916174     
  -568.730720500699     
   277.743790199100     
  -325.369649513196     
   292.431270416424     
   102.224943275088     
   353.859310276639     
   83.5084267135986     
  -120.599119890345     
   521.104446878000     
   370.308652626471     
  -16.7893338244577     
   590.298618466767     
  -331.533630423402     
  -87.5147419716317     
   17.9619909542654     
   328.346669575391     
  -78.2987806933278     
   187.475241111870     
   124.554244706740     
   59.6471267710303     
   276.827922852312     
   709.415459247766     
   137.435365289764     
   703.564683230078     
   76.0279381725726     
  -195.758807699649     
   329.769009744247     
  -25.8367118794099     
   281.694880359872     
   48.4005328120731     
   142.056580424235     
   148.630094445291     
  -443.545585719722     
  -210.535223433704     
   55.1906870319518     
  -571.192075756397     
   114.836795449698     
  -13.9744050201263     
   183.527955935484     
   353.879880157204     
   462.899931619773     
   392.628779624612     
   567.481984536095     
   986.715582233756     
  -864.888660729270     
   392.720629440753     
   403.619539205148     
  -2257.92813253058     
  -1009.86196847924     
   188.887819233711     
   166.926805325672     
   107.157939283968     
   124.478676632280     
  -390.038256681503     
   112.123620697745     
   116.874932937693     
   177.065190536292     
  -191.496554039123     
   80.8660722453234     
   108.016626936677     
   616.801261610450     
  -830.482711651017     
   34.9753415963116     
  -636.045650966621     
  -217.739927645184     
   110.368341844806     
  -1010.91672697577     
  -39.7613626768430     
  -1139.73316368741     
  -927.045720426611     
   81.0792274917785     
  -538.977964133666     
  -202.260935522129     
  -413.292611503301     
   1054.46172440628     
  -199.858984408629     
   1888.41251528102     
  -1178.76661489297     
  -957.211425216130     
   429.157537663948     
  -179.792992799291     
  -813.175311727905     
   43.0586331334205     
   393.367447743024     
  -485.856563837831     
   3086.85010646611     
   783.668589026547     
   78.8748300931338     
   724.093648857808     
  -704.817896007303     
  -398.663851553998     
  -243.325010894915     
  -237.293411846856     
  -135.996202092839     
   103.460699699545     
   662.311344068747     
  -1929.50786921050     
   916.145550423460     
   609.530808006589     
   297.954029948845     
  -907.873756473916     
  -371.510698045560     
  -955.822602128032     
  -305.198825080089     
   698.767972916323     
  -1146.53313858973     
  -1038.19830479555     
  -530.109075988409     
   146.349704556579     
  -755.411249699114     
  -341.533888701030     
  -734.549141997375     
   2965.76440704595     
  -212.151814524001     
  -362.903141034961     
   2373.83988663182     
  -21.8371944116329     
  -831.748618738585     
   2485.62251199520     
   255.230383333238     
   182.020429078047     
   125.927141750867     
  -21.8270473947442     
   159.429721306688     
  -45.0023054537348     
  -32.2457716928842     
  -230.447517933259     
  -86.5819569098456     
  -201.425712409126     
  -114.586730712728     
   34.4554184551757     
  -204.126042876100     
   152.892789573990     
   226.080015764487     
   133.231125716309     
  -172.765218176708     
   78.5243043767506     
   154.423734289307     
   35.5379667585536     
   822.838185367375     
   198.377575270479     
  -29.2410146896426     
   233.063468673932     
  -325.180571577101     
  -463.513295305007     
  -312.764121312106     
   465.486631090688     
  -1033.89160679838     
   259.096250837236     
   1123.77905424361     
  -526.730974984267     
   1017.59304786980     
   118.184733359456     
  -260.878565632088     
   23.8439737472622     
   33.0017655202768     
  0.759837808713057     
  -13.1196830378916     
   52.9684160861551     
   25.3866262529786     
  -32.1217099159587     
  -54.9721670954772     
  -1.02035118166776     
  -94.7241436901739     
   17.0088087655428     
  -32.4275003746965     
  -47.1431738274170     
  -17.3300180133939     
  -2.53043419197133     
  -14.3134299961181     
   43.2850404045767     
  -5.77720326129359     
   71.1958033564487     
  -18.1917272873030     
  -10.6875736259527     
   31.0379930540996     
   56.9595214294171     
   32.6106486830134     
   17.7009990499785     
  -36.0554854000614     
  -12.0242078867595     
  -9.23295187355841     
   34.6067919094880     
  -44.9711500449554     
  -46.8954752683662     
   46.8499147229328     
  -27.8834214167885     
   37.7782836261275     
  -19.3414386765874     
  -24.6056794701386     
   16.2916283707738     
  -31.1012303408263     
  -5.72570663658982     
   4.25408328529266     
  -16.0732670442465     
  -4.74576362415952     
  -5.35616216095833     
   356.251135023000     
  -14.1724712999364     
   138.173067625800     
  -8.48626036899160     
   106.668010584575     
   26.6532833612170     
  -44.6008147716626     
   6.50917640161567     
  -2.78327365833229     
  -353.197128590188     
   21.8910071197140     
  -90.2590169802909     
   13.3885024259707     
  -24.0742199059566     
  -19.4014381479665     
  -32.4230957757757     
   52.7641031477462     
   45.2152537278767     
   403.775110350663     
  -43.1092648593683     
   24.2865296022082     
  -17.9619325033076     
   47.7942242466812     
   67.5387293674848     
   31.5207842348693     
  -67.6250324598075     
   2.34092831684950     
   57.3540244329155     
  -48.3100167512351     
  -47.6326469237223     
   4.26222819068907     
   79.6115562222605     
  -18.5693541703215     
   37.3674249278518     
  -20.8238710866196     
  -9.01645816803094     
   109.324149149194     
   23.9591662068013     
   420.586934952315     
  -20.1737967329180     
   64.2507807930059     
  -161.105880542337     
   228.492119434870     
  -3.50812761184141     
   539.981055368269     
   205.588339101618     
  -1285.25157480456     
   21.8049470424373     
   476.418031423328     
  -10.3629082020552     
   417.712385889271     
   236.298978649598     
   1725.23100774903     
  -203.892369074196     
  -40.3528024943460     
  -40.0616588194939     
  -54.9633117043361     
  -18.1870076088669     
  -1.24251454861583     
   29.5142371755446     
   30.0321309567805     
   41.9770494667752     
  -6.35126082698243     
  -34.7117192397385     
   6.66401033564371     
   47.2819052198936     
  -222.589776186356     
  -3.26156745005925     
   45.2707139551331     
  -26.6334202234034     
 -0.857543844912346     
  -68.9119248409369     
   18.1877516390557     
   26.9725014886433     
   19.5408867983846     
  -18.6002496812197     
   42.8649170891757     
   52.8697780917110     
   94.7709276136690     
  -52.6305785757608     
  -7.17976338766373     
  -7.49315679156653     
   18.4192442762763     
  -28.9466814749896     
  -120.514150299238     
  -32.2758247002888     
   14.1802089574736     
   11.4680374462451     
   4.07532033359009     
   63.5622062608908     
  -171.859418224271     
  -78.9200253094212     
   424.083271865366     
  -30.0843330725356     
   356.285205406925     
   1.56978529254059     
  -18.1824570222407     
   161.401259591616     
   122.818183982414     
   260.007910399458     
   234.027472831125     
  -44.9160434161978     
  -176.000820038612     
  -200.520584819018     
  -58.5230059448777     
  -759.322124136247     
   86.3425680078627     
  -218.526557878890     
  -520.426286095051     
   67.3779251500012     
  -243.313884335420     
  -44.6953739787705     
  -206.022275412306     
   14.1970865643606     
  -631.820690439851     
  -332.848078087147     
  -3585.78142016883     
   80.7166108963251     
   506.215057408329     
  -1485.05140508832     
   396.767390965241     
  -437.413759259161     
  -557.804207043630     
   328.414423533495     
   25.5929362531469     
   1805.57522035926     
  -93.1381604394300     
   2794.00313550476     
  -632.382417387497     
   1319.43404951969     
  -84.0676304157497     
   59.2580519980616     
   178.860086813340     
  -70.8939973191432     
  -98.8242346749994     
   40.2030415352004     
  -85.3502698847455     
  -6.89083295800100     
  -1134.65160606920     
   119.839890870096     
  -306.445032707613     
   81.5381404441413     
  -183.933478873716     
  -159.123218513845     
  -221.944574434664     
  -55.5734307920142     
  -60.8474563393209     
   14.5703588101601     
   295.562174836951     
  -287.698162076330     
   499.744001353778     
   159.885854747744     
  -165.314516374534     
  -1054.83463513064     
  -20.3902797112751     
   65.3726246906676     
   126.317333278244     
   78.9412822988546     
  -25.3806114563729     
  -106.485322272712     
  -91.4351947379402     
   5.87470953223885     
   19.3857659526020     
   53.6334350490972     
   1.98410339290877     
  -180.446863747700     
   174.330792404394     
  -37.9172800774931     
  -58.1850612711427     
  -480.362687178270     
   1142.14909548583     
  -132.769844475718     
   186.612539501116     
  -12.9068608863370     
   292.470785797874     
   110.749680836080     
  -222.358888768794     
   245.175822173281     
   370.255439296116     
   209.803022106332     
   56.7665721916006     
   413.564857372194     
   380.204954740944     
   405.768017072716     
  -855.799380541049     
   83.6697400267107     
   174.115492093343     
  -511.515136417870     
  -414.434628714667     
   146.990198366528     
  -525.883796745869     
   23.9959987165553     
  -4.81092935451926     
   36.1836577140137     
  -6.90099579994580     
   25.7087040021850     
  -15.7280068980638     
   93.7220330725380     
   3.49347038647482     
  -42.9170592535542     
   27.1031904208232     
   96.4291641514208     
  -258.981046232542     
  -37.5174539570005     
   31.8757337332094     
   84.5142127742613     
   44.0143430992085     
   221.802836927480     
  -113.843884370703     
  -81.1034230643024     
  -31.2501688960046     
   46.1087146283242     
  -36.0557772230486     
   65.5985425441868     
  -8.79028563089627     
  -120.859284534305     
  -38.0095532437523     
   36.2121814804853     
  -60.3014483063836     
  -110.248439824980     
   352.749235852101     
   35.6171213416083     
   27.2859830680004     
  -77.0142459666498     
  -304.361893621258     
  -118.101866886498     
  -8.52330724266095     
   84.8753711016049     
   51.8064340651536     
  -52.2633789992497     
  -25.2544008580752     
   7.04363179722502     
   129.808861401051     
  -14.3199039774070     
  -4.02083950394998     
   85.5045946830995     
   526.876615793040     
  -167.891768087901     
   113.828776956753     
   345.405715202845     
   528.482742107274     
  -394.637338618665     
   157.144256109259     
  -277.327355855915     
  -34.2773547787276     
   48.7442005690912     
  -153.445447164565     
  -158.188048943589     
  -20.0050339524847     
   181.414205814138     
  -239.369734042997     
   897.465752749294     
  -2.16975533636747     
   93.3818522944190     
  -642.137637430098     
  -411.998697366141     
   121.487005227965     
   203.481632799076     
  -40.5978564911578     
  -86.2026045040504     
   105.330152208282     
   232.040714253893     
   52.0040650993778     
  -18.6403454468028     
  -45.2171371787901     
   229.267734146395     
  -653.678844707926     
   28.4414776472103     
   988.263491876400     
  -1021.54128816893     
   673.104504178611     
   1341.48577149355     
   83.1132573706136     
   60.6529000910662     
   564.136413352360     
   311.663887365145     
  -426.965636637854     
   1113.36208525599     
   541.104100991556     
  -235.710608921680     
   824.466470993670     
   554.600580440062     
  -1394.91876637231     
   153.032049509190     
  -2211.79135109908     
  -636.534430043831     
   383.380082384469     
  -2440.98552982078     
  -68.6340381521882     
  -678.925087160049     
  -41.9117255352914     
  -14.2228474521759     
  -34.5891421215964     
  -5.83073422672709     
  -37.4005687948714     
  -66.0490591291157     
   68.0604241818244     
  -52.4513834229662     
   1004.50367720490     
  -8.40198289780871     
  -238.118019048104     
  -1465.45741404466     
  -12.7156961299770     
  -477.264816358210     
   35.2183267231963     
   77.4446702433701     
   1434.22580891130     
   167.888606951020     
  -55.6727803888330     
   14.2133801498161     
  -42.8680046171329     
   226.588318629683     
  -237.695765547390     
  -215.951996737017     
   131.999922409146     
  -43.0677055267689     
   154.442761781859     
  -180.663909461618     
  -8.88981717478700     
  -23.1188227108436     
  -56.0269057915025     
  -18.1105104888610     
   548.284767484287     
   68.5088523498894     
   22.3759343309567     
  -15.9859928640073     
   2.87096994158882     
   9.04158633078482     
  -73.2884040401450     
   64.2981663225337     
  -21.2456853258874     
   76.3676212011021     
   18.4150350468825     
   65.8323695444424     
  -165.246958398844     
   136.191517837028     
  -100.697557236250     
  -40.8224248281555     
  -177.048716053881     
   16.3441249396589     
  -80.9212618516506     
   19.9963631350222     
  -66.6073656174294     
   31.7282512988006     
  -113.134947926403     
  -98.1770064500675     
   85.6030201975537     
  -167.499512433378     
  -154.985617510263     
  -132.919624468207     
   150.599304988729     
   203.905610566781     
  -177.515390768654     
  -94.0148841007898     
  -51.4750998081470     
  -1.01731303516206     
  -5.12857913519984     
   264.122297705229     
  -174.692229350532     
   182.706822120732     
  -62.0619298214233     
  -107.826000610799     
   151.282996230862     
  -21.2362974852893     
  -93.5313733278937     
  -88.4697555395316     
   22.3467266012376     
  -84.0640264415495     
   23.0640465463040     
   59.7856714403855     
  -38.8059463359137     
  -173.789289787702     
  -46.8659715837578     
  -358.149421215696     
  -174.589588912123     
   50.8447548553681     
  -287.803134935958     
   24.0853078132525     
  -50.9894338847246     
   460.268430038475     
  -200.229627611591     
   30.2336914902015     
  -145.248108323826     
  -30.3750873785024     
   409.642441867228     
   149.297707958048     
   481.430322887138     
  -38.2644831216766     
  -43.8975917615038     
   71.6295382792740     
  -18.8668775963060     
  -82.8884918588187     
  -38.3677655732067     
   170.241468641721     
   36.1189999815278     
   99.8659493888405     
   53.3255782081992     
  -23.7457088921135     
  -408.005805216077     
  -308.214152941738     
  -202.747288416994     
  -340.082697887001     
  -5.99844618328305     
  -372.567272918700     
  -396.810179598191     
  -205.681338104947     
  -103.916620114128     
  -8.08252506443193     
  -198.101832139917     
  -50.4540616920154     
   407.513431276343     
   630.386775802113     
  -80.4319317034647     
  -99.1527848063482     
   13.3750712512009     
   1.39430637593958     
   226.654379179482     
  -5.19260985018836     
   100.359911682219     
  -157.780520538109     
  -27.1682089700268     
   490.423242984496     
   154.437065142310     
   259.852288842786     
  -873.785982151885     
   64.1735663574977     
   77.1061225377122     
   29.6156256560024     
   24.8773695546427     
   12.6146932859173     
   441.210218339402     
   30.4859989471929     
  -10.7737173340288     
  -72.7163576320659     
  -76.6521108099163     
   73.6186307788140     
   275.032149028843     
  -24.4110482906740     
   244.972180229544     
  -16.5998254225415     
  -35.3473496661162     
  -57.0310678651984     
   1.27896571344213     
  -71.2348272919812     
  -16.4928904740765     
   61.4380777643208     
   5.38580612999744     
   249.554262263127     
   2.29629424268743     
   9.84837217028179     
  -33.5051979039954     
  -116.879900282681     
  -36.0828155886933     
   79.0295828403143     
   54.6099291071113     
  -17.9290859028464     
   144.328899126015     
   5.04388577765949     
  -8.26988741585721     
   191.218100151315     
  -18.0818997941459     
  -7.24992628659943     
  -189.341283835519     
  -173.895444889978     
   153.438013159136     
   249.788456909092     
  -109.011885102746     
  -131.465426236104     
  -217.565394627608     
   248.381537727592     
   273.610634185287     
  -132.466226343913     
   784.359548685562     
  -143.575691887802     
  -34.9078108957633     
  -44.9270734111198     
  -6.43620663889296     
  -15.0471213575718     
  -4.65418341582657     
   80.8664425301049     
  -34.0370993729367     
  -30.0746126719149     
  -13.7342884819886     
  -145.942359830238     
  -5.68495456238986     
   131.311161350463     
  -54.5186518072330     
   91.0164758438394     
  -1.96907236569929     
  -11.8102341385500     
  -30.1782408204164     
   23.3076924285543     
  -22.9209316394834     
   12.0058906496222     
  -29.7904162563274     
  -33.9121524544224     
  -51.0088070320790     
  -20.6202104753720     
  -59.5670498542558     
  -67.1369974246258     
   10.9878961233758     
  -14.8800921839835     
  -100.179469056846     
   69.6561424673486     
  -54.8804709513173     
   37.8555257093254     
  -112.710422613645     
  -23.0387877763591     
  -58.0703030973462     
  -19.8310639893684     
  -44.2519883006375     
   8.18575274156818     
   42.0403247223804     
   42.7417256415834     
   18.4517786954158     
   5.69947502350983     
  -7.89829884466799     
  -79.3181848935839     
  -70.6699988265684     
  -118.564728972706     
  -72.2761883293852     
  -125.804218198818     
   147.295214716369     
  -27.0261049678585     
  -31.5933715852503     
  -20.7052885686162     
  -18.0713685315095     
  -14.7829978736186     
   20.5981880365437     
  -29.7588652343683     
   38.6491055080211     
   21.5729513240018     
   30.8184115967414     
   35.4948581095567     
  -47.4260615958539     
  -28.3592207244129     
   18.1447058282738     
  -80.7959928725726     
  -99.7739422242678     
  -1242.86815233196     
   166.708802420320     
  -544.720484349639     
   1.00694438996820     
   46.0876534815673     
  -3.51807553168730     
  -32.7473927581001     
  -9.93941018505436     
  -4.60752657821985     
   108.892964021740     
  -53.1370036102282     
   356.681416430363     
  -2.44521271530090     
   271.349921618917     
   151.445437909258     
   157.230176835183     
   98.6270619532172     
  -80.5729593285051     
   47.9508740515146     
  -74.0277421122869     
   296.996578063597     
  -87.6856980926288     
   3.12084946139094     
  -87.6375137206526     
  -1008.21383054971     
  -31.2810650527753     
  -66.5813444771035     
  -1083.93671552763     
  -464.926917577062     
  -22.4399538381931     
  -79.1931317685794     
  -138.485962020485     
   111.089945144816     
  -104.883815562858     
  -111.896506193494     
   84.6214754837198     
   89.8600809834508     
  -37.1583818458275     
 -0.259705999451011     
   49.2163398775093     
  -355.024416303325     
   26.4124467651004     
  -141.206450611908     
   141.177025962931     
   133.791408685362     
  -315.917405696843     
   18.6699519558845     
  -653.838749022307     
  -238.081772418208     
  -343.707664054680     
   175.290105070331     
   206.097365648255     
  -136.714509190693     
   236.272048043019     
  -213.964441977231     
  -241.616829304023     
  -846.159468110953     
   83.8896827635338     
  -469.749315472102     
   134.033079437956     
   64.9493766213647     
   564.071748187030     
  -12.9197901156844     
  -24.0042114645437     
  -355.928889022676     
  -349.821219552882     
  -781.160997213533     
  -421.540908816982     
  -22.2580649667442     
   748.423782161908     
   75.5628743669973     
  -474.191384649180     
  -74.5296899422192     
  -357.437617318537     
   24.2140526779219     
   105.888888687835     
   138.350235929294     
   98.1778436138780     
   81.6127972987573     
   46.3800091261013     
   184.918145254687     
  -19.7022768385001     
  -128.413410781854     
  -49.1562194666527     
  -187.434211195679     
  -440.357569879842     
  -70.0333404107533     
  -426.221520582710     
   163.208199380795     
  -49.9520980059205     
  -40.0673615052863     
   846.449409438408     
   130.311356755427     
   350.981617785573     
   87.3896728301489     
   561.911382774947     
  -232.753800702257     
  -41.7663650058800     
  -379.180463146092     
   19.5028503828133     
   521.169469651477     
  -8.41991569217724     
   307.338933231647     
  -382.451592981549     
  -676.381224517396     
  -250.800180016974     
  -550.921148622090     
  -23.1416041773061     
  -201.273902023223     
   57.5562703203222     
   672.897629584466     
   785.241651509327     
   745.725530132968     
   156.453120188421     
   832.540623969086     
   1268.08462134053     
  -66.0228183786979     
   770.800084587303     
  -147.691995274911     
  -84.8769044074150     
  -97.3958283937977     
   37.1339255909139     
  -161.770962659927     
  -10.9051058914156     
  -168.945329212229     
   42.4243275942560     
  -94.4600567952781     
   59.6873861057753     
   171.922638776761     
  -206.233946105492     
  -144.790825290530     
  -237.225884904259     
  -376.490378332400     
  -128.589466815125     
  -80.7340012018771     
  -335.274080339517     
   302.131221375263     
   358.300819706619     
  -250.577518163600     
   381.558511322777     
  -156.136698357810     
  -119.318479151659     
  -1.76680127526379     
  -34.7770006732612     
  -535.614982735251     
   64.1515278844095     
   395.436088692785     
  -458.537106092653     
   261.820671237229     
   232.304241606549     
  -9.60884298665943     
   269.673654199148     
  -11.1003692584375     
   29.1913148493321     
   41.3864307208123     
   34.6235930506955     
   11.4491017571183     
   17.3263881470624     
  0.745985641271837     
  -10.3151428715595     
  -124.186458010104     
   2.83149193180800     
   146.515673691843     
  -173.880142636209     
  -267.028175631994     
   8.38178084545414     
  -174.159530897990     
   28.8699356217686     
   25.1773040821819     
   60.9731719422197     
  -10.8395716534950     
  -90.8868862494300     
   155.188406072244     
  -143.327656323696     
  -214.187533799053     
   32.5296973137292     
  -124.938976889345     
   49.5352489049460     
   134.623798705397     
  -68.2665052068014     
  -178.830687004738     
   161.384702410754     
  -113.540767973104     
  -245.737039507376     
   48.7748612821008     
  -231.917943589247     
   52.1011131479711     
   83.9416448296879     
  -22.4101815898819     
  -117.642126303996     
   460.581337603064     
  -1153.52622924683     
   675.446374075376     
  -70.3761705631905     
  -129.613621102680     
  -207.964181407349     
   661.147430206823     
  -61.0348154029312     
   151.285360980775     
  -72.6020748690653     
  -553.073577435200     
   62.3001855884884     
  -13.8967643846836     
   251.195167318013     
   1198.63723028290     
  -69.6592284588827     
  -154.460758433867     
  -45.2379720343032     
  -334.468655944147     
   873.069709882134     
   148.911287136065     
   732.634101111259     
   112.894427909329     
  -17.1834073626779     
  -151.653477110929     
   238.596382538431     
  0.492971183640606     
  -158.108755354786     
   1026.66273962672     
   1051.20078954763     
   1247.86875482211     
   279.619308253916     
   1233.23575011770     
   1638.66032225409     
  -1712.85565382592     
  -1123.40655998902     
  -221.098629561900     
  -95.7153226551265     
  -365.824345221632     
   361.720589243981     
   136.181456656351     
  -278.156315582865     
  -747.253286283381     
  -31.4285434090528     
  -33.7699351972354     
  -37.8607747092812     
   76.4350297970416     
   129.908748617809     
   202.572468471277     
  -1924.74687508016     
  -814.217889129093     
  -999.551469837227     
  -485.053447909024     
   3572.09203246368     
  -29.9720428078478     
  -897.809914585643     
   249.019651490286     
   245.093875721868     
  -35.1435167684798     
   68.3208651973918     
  -53.8085027477951     
   662.343762330153     
   19.0025441258311     
   12.6395800818250     
  -58.0446237154367     
   19.3943053415488     
   127.917590402597     
   94.6875126717130     
  -8.66218837501279     
  -12.5121625828474     
   103.923371888725     
  -111.415909666656     
   11.1074579155342     
  -72.2091358250126     
  -265.839035258110     
   1.30239068808113     
   164.312067009838     
   14.6330828647814     
   372.856410505775     
   410.447852892622     
  -128.428672743434     
  -119.492909679075     
   73.2806198012553     
  -49.6245569678842     
   187.393665520960     
  -5.91117931828870     
   7.39301069049752     
  -83.8189078934754     
   77.9810703593887     
  -103.310532859349     
  -63.6997032856355     
  -44.3344055750875     
   348.008967193781     
  -1.73198912961624     
   219.601843294808     
  -316.479429443244     
   307.299889516776     
   113.310807898083     
   51.9758603881390     
  -13.5929755438181     
   50.5413889377989     
  0.262183546199545     
  -86.4876837166195     
   77.0798468654931     
  -62.5937356378387     
  -92.7686638373835     
   18.3930375625109     
   286.269063340151     
   20.2380980520431     
   372.581143795778     
   122.405585813768     
  -74.3457514725137     
   245.949384638076     
  -113.454984843161     
   92.4028385482124     
  -129.493743855592     
   388.239552083604     
   236.024422607813     
   80.6319392825056     
  -55.3179683513783     
   171.306887422365     
  -35.6248021883198     
   222.790443951172     
   37.6797159519302     
  -119.069193612737     
   46.9799244776989     
  -47.4154474762060     
   349.136197567450     
  -295.967744386590     
  -310.243071659022     
   341.395961839360     
   448.947921800970     
  -133.850019496724     
  -105.282973035407     
  -95.3940514201734     
   651.339590804146     
   403.717615558389     
  -402.297854036851     
  -182.429555544029     
  -106.997870369817     
  -2.52048774412836     
   7.83035691995324     
   42.8236130694813     
   18.8640455779764     
  -42.8357907552671     
  -354.835577291644     
  -65.3882039844641     
  -425.683636555289     
  -39.1445882044579     
   31.9038881521008     
   273.124093003603     
  -28.5778872403296     
   8.85861597491839     
   189.143545058494     
  -151.703776576392     
  -264.079167782094     
  -127.995539062434     
  -164.541737060052     
  -77.1379968496190     
   56.1842127097116     
   388.568812221597     
   391.185712086779     
  -13.7399022444832     
   34.2535841510648     
   142.678935412785     
   28.1756775226610     
   13.8447129445179     
  -7.87314971700048     
  -60.7729600994957     
  -52.2637898128520     
  -81.7370058833999     
   26.0664363392083     
  -57.0786270606564     
   11.6119179832435     
   73.7299190132900     
   17.4606315472912     
  -155.321430283438     
  -6.74538247419065     
  -48.1751452580620     
   26.7367611131932     
   31.8940317244278     
   41.2102423493961     
   71.0053351372848     
   22.6724835450457     
   51.5828209499485     
   31.1807453928956     
   9.64291112451099     
   34.6397203568200     
   56.9793993786843     
   1.29692556680147     
  -23.5591779859518     
  -65.3898605958824     
   3.34662144932907     
   36.8974796288205     
   24.7839862749337     
   1081.26752392274     
  -70.6485392163091     
   727.367329367156     
  -164.891794605019     
  -208.966140454475     
  -155.470781854788     
  -94.7565699243169     
  -87.4182302355046     
  -131.711765477561     
  -638.785687206543     
   21.4225861935443     
  -395.059041567444     
   52.3995230079411     
   71.0710710834494     
   321.094985185329     
  -24.4440673773343     
   302.398915119926     
  -220.579591759213     
  -81.6828546320190     
  -340.948544666044     
   327.590358923616     
  -161.876253627791     
   5.05129110630094     
   87.8293913442956     
   55.9243410282902     
  -385.000062122526     
   25.9326152511051     
  -517.595886705757     
  -65.9920921936068     
   34.0859523408407     
  -33.7689709046847     
   52.2768111244956     
  -579.214223638035     
  -862.597651759896     
  -131.213083151883     
   901.627502026114     
  -64.6633950280987     
  -36.2840926474895     
  -137.344406049327     
  -48.8092842288415     
  -464.358703758599     
   553.580804016603     
   440.669592291515     
   494.352729503776     
  -663.962445134583     
  -68.1787346839513     
  -46.7302105231772     
  -45.4530203423407     
   261.533652012453     
   106.604928742290     
  -526.084175322969     
   139.569458134490     
   348.306920390412     
  -717.086985094452     
  -215.227481778435     
  -329.840616750649     
  -137.218226955847     
  -197.607544667623     
  -132.687896241271     
  -45.2391862599207     
   818.691155407686     
   910.220488649444     
  -54.9451034829708     
   618.565945039897     
   739.676768799437     
  -286.866256445510     
   21.4527768324288     
  -180.628347566253     
   16.8940959041749     
   98.1019472032356     
   64.2178592556639     
  -26.2240911544422     
   56.4475991257156     
  -76.0960460659156     
  -138.737311600556     
   1.28463339623160     
  -1806.06622697084     
  -1171.55338319808     
  -210.161998239688     
   53.2761797956574     
  -79.3695481388300     
   424.196447333020     
   84.8994543734717     
  -165.910021669381     
   416.550477105468     
  -438.810057352041     
   826.745560486712     
   337.232948479576     
   4184.72706221460     
  -865.293470144810     
   47.0699795409906     
   61.6192958098832     
   137.913660933372     
   54.5086318479889     
   199.776634609492     
  -145.459161218402     
  -58.5257447955989     
   36.8293865598893     
  -377.358572212114     
   136.722075433742     
  -325.735467481526     
   97.2002978310030     
   35.2629375637640     
  -427.423956982000     
  -263.397628590847     
  -433.101060533042     
  -26.7990201373001     
   77.2922486539407     
   214.527422861498     
   52.1784231980734     
  -14.9275779960884     
   65.0273753857176     
   16.2428364977134     
   64.5192527599145     
   523.595337378879     
  -95.6055604151811     
   657.505505449168     
  -132.530410342554     
  -346.645019441613     
   679.064505182646     
   959.027621978451     
   705.995425674802     
  -98.3852785689965     
   65.8646684893730     
  -2819.49762462111     
  -179.527087411705     
  -24.6799476398969     
   133.319453585610     
   96.2859153882862     
   34.0602244024745     
   523.199849010919     
   567.632117793352     
   364.542711621473     
  -446.668995004955     
  -952.668739761470     
   212.186753191511     
  -1656.58007749035     
  -237.256737477284     
  -943.394275219758     
  -307.144052151243     
  -91.1727207428995     
  -104.033404190157     
   51.4706476374240     
  -65.8629231237585     
   65.4728101699493     
  -77.5664502347323     
   225.440919251882     
  -18.3312487223168     
   114.665030627084     
  -210.259465971138     
  -177.804993150142     
   437.618725207138     
   236.025534930984     
  -17.1424816713425     
   276.575273603619     
  -219.209472388441     
   3.58868620536333     
  -449.944896383722     
   79.5062120013665     
  -481.199636842999     
   132.179654617830     
  -580.243059581115     
   1062.89666002036     
   800.609778397533     
  -519.159776753746     
  -632.443789513706     
   181.996175811226     
   63.1888988175069     
   143.242011527857     
   1269.80691787312     
   1268.23527803897     
   441.808681131433     
   1197.95657899307     
   1198.90991542346     
  -341.551992067170     
  -356.062220483961     
  -162.514464278964     
  -1105.66070382381     
  -11.8527501810730     
   415.786095920219     
  -471.497398456226     
   22.5608312196029     
  -240.163278495417     
   106.909342686174     
  -250.712485805516     
  -193.992392033883     
  -362.706440082878     
  -137.446054063997     
  -646.022818948496     
   469.008189960875     
  -31.6312808926660     
  -13.2646193350130     
  -14.1826486556847     
  -169.500550765721     
   42.1238151495736     
   860.749933016730     
  -372.152348079491     
   70.2472453740684     
  -315.125195962636     
   34.5310296854837     
   119.525044160366     
   172.146677729972     
   262.194600924430     
   164.767343868759     
  -196.879625341937     
  -451.178758494436     
   72.2749394485244     
  -168.738853929073     
   113.011230142132     
   3164.53752298321     
  -292.323220723302     
  -935.196239821225     
  -258.314188276393     
   412.262047473628     
   120.709073846061     
  -8.78109206982871     
   319.806094067957     
   46.4424937887615     
  -649.359206445815     
  -143.720835031294     
   31.9072407566803     
  -208.992936140765     
   244.838561297466     
   1945.20982295096     
   748.953861368091     
   136.090866717850     
   2296.75035375668     
   376.402324666229     
   110.566084882936     
   658.597459399494     
   969.068376294838     
   371.217569006468     
   1850.61625419694     
   1474.04116682870     
   1315.45897684386     
   43.7730898772828     
   813.784851246615     
  -390.085808503231     
   403.008865870356     
   837.664829661817     
   667.429527972882     
   1584.20521801412     
   1552.21408272300     
  -1978.23179474801     
   375.030996720543     
  -1270.55788911231     
   461.956424712553     
   465.999261456472     
   271.772334078534     
  -77.0040242201960     
  -979.454550601664     
   88.5191427963584     
  -479.289752310780     
   49.9348843553374     
   279.524866444591     
   596.570288724332     
   682.064673502207     
   792.354875171775     
  -3803.29022950012     
   1565.59781458489     
   23.6759802125903     
  -360.771438953591     
   343.971970819425     
  -782.185835319195     
  -353.021381673300     
   2663.77566221832     
   1548.86319328929     
   9403.05307639352     
   1484.17457180236     
  -582.162292318146     
  -457.536895543275     
   33.6044697634447     
  -1450.43219499735     
  -347.325861329346     
   356.889860610924     
  -226.138736932284     
   87.6124494115899     
  -84.2969807410729     
   668.165070322984     
  -974.551038767275     
  -577.612953255114     
  -106.695080374103     
   181.723100547999     
   249.416766574699     
  -65.7034436142968     
  -217.306118990721     
   241.776258053454     
  -148.140685151596     
   219.996704148278     
  -781.096218646214     
  -269.655845303576     
   157.286630877060     
  -1075.11662570997     
   324.201299595749     
   105.202571750237     
  -255.562198632917     
   925.552998993498     
   395.647112216548     
   739.785501807498     
  -430.328951169539     
  -79.6863321408876     
  -285.681726219290     
   276.989565159543     
   300.347856657404     
   33.1105025477001     
   190.728305713026     
  -2882.43012113281     
   179.676740720655     
  -2330.69068990783     
   332.704016012532     
   1358.46909214758     
  -1168.60922633769     
  -345.022314140238     
   581.446442895865     
  -1230.76962241302     
  -821.725949476543     
   647.189528230246     
   645.329667351876     
   4222.75625006457     
   2388.96389092887     
   341.850386114313     
  -181.214014497717     
   530.715884774859     
   1351.93587785524     
   118.029480721180     
  -1340.14114413232     
  -56.7670605814448     
   116.072329415221     
  -50.1876527439398     
  -34.5672993412847     
   58.6563526125333     
   40.4460832621016     
  -36.8283459170608     
  -72.8956315534110     
   78.4532736561473     
   75.3866479891495     
  -110.908464599336     
   83.3945203878453     
   282.673153602812     
  -194.932078077192     
   291.537690080070     
  -196.793076191364     
  -153.794400450485     
  -191.757985655506     
   58.6586143933435     
  -203.599343559458     
   70.2089062521380     
   16.9425037245675     
   47.7057833275127     
  -118.427766172460     
   42.6026084998703     
  -17.6107742144801     
  -6.90015455743639     
  -68.2218435722660     
   56.4032317519342     
   74.8602168937610     
   47.3694062739508     
  -19.5894816655057     
  -31.6623547866896     
  -20.4340346648409     
   18.2952452604497     
   12.7568198705981     
  -71.7651706130808     
  -59.7804232427494     
   21.4293542138657     
  -7.45048074122218     
   135.476976998072     
   188.052278029279     
  -54.1770820745646     
   200.465146697541     
  -15.6210013466599     
  -42.2243358934798     
   162.878122702913     
  -146.088790776822     
   149.254452418350     
  -107.218835557506     
   128.039085985411     
   128.186143231022     
  -221.995250677532     
   111.157254117183     
  -219.420453479878     
  -287.088798292235     
   123.204141281883     
   106.804969891271     
  -51.4640996501220     
   102.137146100643     
  -8.43368737695818     
  -35.7695050546287     
   77.8146609163155     
  -64.8663623560080     
  -54.9651655216157     
   31.4382323419022     
  -229.229295059208     
   22.2016670019657     
  -70.7711817039468     
  -36.8689416081604     
   131.735853829289     
  -20.4432435618677     
   36.6633748599698     
   15.5893890882566     
   161.692568912833     
   20.0508034048488     
   76.8256286326655     
   51.4418021022537     
  -18.5418063680994     
   26.7216682797349     
  -29.8040792729889     
   150.714737629694     
  -51.4905147178008     
   204.488716469919     
  -45.2983463988607     
   175.106152650138     
   161.346890706323     
  -122.302840105771     
   108.000537887650     
  -76.2257765186984     
  -57.8002729124398     
  -27.1521920657655     
   344.293527242505     
   38.9973759164532     
  -219.141149052762     
   74.5621612695636     
  -104.282330846219     
   116.844814433753     
  -54.9720234283715     
   137.338249973666     
  -41.6337437334414     
   66.0084608922102     
  -7.27498782416109     
   110.005373053035     
   46.4553376780664     
   20.7822129348465     
  -32.9170723245819     
   7.42145430180221     
  -54.5103574375965     
  -35.6348184129854     
  -2.45837594286786     
   343.847322860880     
   224.788389883439     
   283.667013101027     
   5.70781860238512     
   94.2492094103794     
  -4.05496689236170     
  -37.5038232533728     
  -42.3225067126359     
  -43.1163164381447     
  -55.3243281960308     
  -26.8883767297985     
  -29.4868176299363     
  -6.02695117766291     
  -22.4084872101906     
   41.4392539336627     
   90.7371760089152     
   122.719189029428     
   88.0989450176638     
  -110.814146538640     
   34.9685450372375     
   55.6462791909382     
  -30.9524471839709     
   30.6772295522581     
   1.34493663182499     
  -19.7527503298452     
  -15.8093543530105     
   178.723712830922     
  -175.044231521970     
   11.7058515131077     
   125.633087466707     
   93.7994203740728     
   2.15607571084503     
   106.281163428150     
   9.03259631740064     
  -1.80739829099542     
   54.6858096569045     
  -144.705278561120     
   46.7878102328932     
   157.547564085173     
   79.6921757781169     
  -3.11492692815946     
   61.6046379850669     
   9.19882392545286     
   13.2982288263432     
   1.23284830202944     
   14.3495918216235     
   13.2747541750570     
   16.2378874414664     
   2.93670107698458     
   13.6156603737889     
  -1.63671498463320     
   4.60969868021195     
  -12.1773056738963     
   27.8619485455148     
   5.05626725850553     
  -26.3241733290866     
   47.6894000637782     
  -34.4054241228551     
  -23.2127096487532     
   23.9133824633880     
  -31.2422825412747     
  -111.189169880945     
   19.5205588014260     
  -20.2633635995876     
   22.5857068715599     
  -17.8679119009704     
   8.87161009420629     
   3.32296864961333     
   3.62826668487699     
  -28.1659238552478     
  -95.8457644090636     
   12.4244865147407     
  -34.1867887607528     
   32.1481750482483     
   33.0112754353300     
   42.6271448429699     
   29.1261068869453     
   40.5590924086100     
  -38.4095661837263     
  -30.8176081676819     
  -270.778918602542     
   27.5888009449492     
   105.223284127535     
  -26.6708247617321     
  -238.222637364839     
   114.027008777672     
   75.6126840328423     
   83.4291821260588     
  -80.8256224086956     
   87.1429178750921     
   87.3478267861364     
   118.112216719030     
  -75.7010396940739     
   67.7816285973939     
  -76.1791076337902     
  -104.723212215571     
  -101.608753201418     
   57.4606103050692     
  -89.9048249491068     
   94.8388156611428     
   103.107001663664     
   87.4609035118994     
   59.5926175224241     
   23.0843918906855     
  -48.6310512791905     
  -57.7342068486383     
  -87.2365802767973     
  -28.2520007897360     
  -117.354780757154     
  -63.7210184169814     
  -144.677685539279     
  -3.17065309069105     
  -212.872961327065     
  -42.9207244664946     
  -110.998940987322     
  -60.8289312200813     
  -92.6476797922481     
  -28.9641422432088     
   20.2461055149907     
  -379.204599882782     
  -46.7967921300432     
   178.044835608711     
   16.4354151732536     
  -56.3041585666787     
  -40.8133480239557     
  -232.104238268944     
  -93.0347739558745     
  -17.0851491032784     
  -109.756920482531     
   249.087888899655     
   135.511955470242     
   91.2248601094552     
  -86.7507879100600     
   456.850483384618     
   281.197054625439     
   76.3162659267992     
   122.747651336266     
  -47.1893033395355     
   97.8623250867536     
  -30.7519064313883     
  -62.9983007353617     
  -132.354168128283     
   190.192817598944     
   32.4625318620219     
   202.085147905130     
  -68.0918303271729     
  -41.0611959941175     
  -30.4180479355268     
  -54.5430623717423     
  -45.4477341441676     
  -23.5606865985668     
   16.8126301830351     
  -27.5747663741453     
  -82.7728043526935     
  -54.5107442692682     
  -63.3721339973779     
   283.813411866477     
  -245.379716076868     
  -420.588632961780     
  -44.1756391371608     
  -22.0745972241378     
  -15.0789049723487     
   260.098236925642     
   232.088617532234     
   80.4395886367548     
   393.003683498220     
   98.5806488999911     
  -12.0232060586596     
   175.617316345794     
   147.358583419514     
   113.771085494232     
  -83.5111442675687     
   116.555471653101     
  -75.6117863030768     
  -123.058457468592     
   59.3365168043725     
  -57.6927909890308     
   97.7413345139673     
   94.5175289834498     
   120.134794211573     
  -24.4744045326870     
  -122.777313020677     
  -20.5379642072680     
   29.8750221399758     
   34.1291445511492     
  -165.728702393452     
   305.266792815092     
   35.6974007487276     
  -123.152516094858     
   571.701269021636     
  -175.324582835477     
  -107.387257618228     
  -263.115422392980     
  -14.3597407596980     
   45.7172336527690     
   128.677988755082     
  -147.392880704798     
   7.80207729100861     
   382.165468941116     
   112.263063085327     
  -16.7046537977472     
   245.218296562389     
  -1.83588647795980     
  -159.634580793094     
   89.3102753147121     
  -62.5393491885720     
  -79.1712784165294     
  -22.2805577153251     
  -6.79681726752816     
  -2.39434303297458     
   1.08941888526983     
  -44.0229315546254     
  -119.671125408357     
  -81.6471493053376     
  -353.747612609413     
   122.150515819073     
  -111.911880952769     
   207.102652049763     
  -148.608224740698     
  -165.419560389822     
  -33.2346442939570     
   274.876943289609     
   115.602431590060     
   223.799465774612     
   189.528633065080     
   45.1582098052214     
   845.162068710621     
  -251.820511219967     
   69.3429622111024     
  -265.868757662650     
   69.6346925589835     
   46.3890957879762     
   98.1829202174304     
  -116.995609301717     
   122.645662769570     
  -120.255595023627     
   17.2376027196769     
   58.2029075559296     
   159.196965277939     
   58.7385183007159     
   4.22024195833915     
  -21.9733151938019     
   112.130385006847     
  -110.895500743165     
   127.332158484014     
   104.464186908641     
 -0.178162529370674     
   275.315835055451     
   5.08366488095184     
   179.192692541888     
  -69.4268919388665     
   123.638424418295     
   39.0102738801489     
   166.735709871679     
   53.2261456323360     
   88.7779365813710     
   125.402676662140     
   77.5033003494526     
   125.647556685259     
   32.3539507814097     
   19.7347760956978     
  -24.5231998761518     
  -49.9164137742738     
   71.0186473102191     
  -83.1134103326185     
   100.179046094277     
   73.0543612405305     
  -26.6605515243596     
   250.136724846910     
  -82.6622531745014     
   16.7464281645529     
   117.931637281724     
   238.392453951210     
   16.5176664144545     
   121.929659783142     
  -27.8548931059005     
   86.3229218604702     
   26.3316328092975     
   96.6330990207309     
  -379.902931816139     
   43.0158601093582     
   145.953596776958     
  -66.2118752607494     
  -45.6059148152227     
  -64.7693403621644     
  -24.5272514226670     
   53.4065317683697     
   151.797403008681     
   121.698939384924     
   2.29800548710284     
   228.115428469918     
   133.480611812396     
 -0.305108933861311     
   19.0797807067325     
   22.2266458544776     
   21.4094004092900     
   86.6270855905857     
   4.01439421789182     
   15.0765995728539     
   33.0927921247338     
  -18.9016564625072     
   2.32736370760571     
   22.1158805322392     
   206.513688002257     
   105.587443826671     
   110.371243272325     
   153.047237005502     
   144.138144331743     
   65.1322941295723     
  -63.7695835058958     
   199.011299384676     
   38.4132654563203     
   67.8811063469098     
   57.1437508711713     
   237.904781714210     
  -46.8616870130720     
   69.4763006410991     
   323.673224320157     
  -24.6761931619016     
   77.6821799670504     
   197.124047368069     
   122.916012903289     
   185.639527638560     
   87.5483223010810     
  -127.678065564672     
   215.758145744514     
  -166.426296579722     
  -15.1899053769306     
   124.535293430267     
  -198.745181512353     
   283.694043460913     
  -39.9497006209710     
   92.1759493757412     
  -110.299878315032     
  -120.826691533346     
  -266.916892050605     
  -112.198725435775     
  -280.388130793213     
  -5.80174136966389     
  -179.250828923516     
   46.8200998427191     
   1.00736421430036     
   237.585101699378     
   251.073901648347     
  -212.568596797381     
   14.7014186963699     
  -270.005838506198     
  -12.7244224011728     
  -91.7514161994113     
  -9.81011499567951     
  -82.7276937294510     
  -22.8447546962181     
  -121.601183705280     
  -651.859726082149     
   599.417340194036     
  -470.307546669336     
   560.491906059514     
  -151.398135834974     
   94.5049701881208     
   58.6470399281505     
  -93.1542739508066     
   52.0176980915949     
  -79.3710242629616     
  -73.4419081663781     
  -249.622242399643     
  -523.379248216546     
  -198.770155676128     
  -117.152451856781     
  -133.754374561726     
  -31.6883414458786     
  -175.179717362256     
  -153.130280897605     
  -215.212868795220     
  -245.035943743919     
  -374.789683191056     
   207.370619693262     
  -224.843992826829     
  -29.5978724383040     
   342.887301912282     
   212.590858405546     
   403.083356322257     
   192.863723948158     
  -237.250360595500     
  -66.3975983144413     
  -190.359991176610     
  -83.0244725619909     
   31.4263721891723     
  -15.8761806483934     
  -4.51523609566566     
   20.9908894427813     
  -47.2851099273855     
  -47.9508047301753     
  -53.2662377247145     
   409.715722513703     
   345.727783206760     
  -275.398746613016     
   481.075932240489     
  -209.744548344438     
  -216.762450783806     
   243.160269510441     
  -144.253170631157     
   263.731651537609     
   98.9029166942777     
  -506.992691343723     
   64.5544554806154     
  -601.278461930112     
  -97.0501554191744     
  -374.139345704763     
  -89.9319300870700     
  -298.671969947453     
   211.946880555333     
  -136.319812231276     
   738.456980698496     
  -610.005130797961     
   31.3571456084214     
   95.6998097638444     
   631.619952350137     
  -122.053756870763     
   607.780310861042     
  -174.912931218776     
   138.548109225050     
   130.319520005314     
   109.708591082791     
  -62.9615208340136     
   185.202483289145     
   169.690054245202     
   69.8587084328300     
   56.9454865842495     
  -319.825328250878     
  -449.647202317706     
  -48.5690765050934     
   119.014477337530     
   149.685645378867     
  -60.3969207187022     
  -93.3164999562052     
   88.4426855705434     
  -85.3862699464579     
  -73.3488602361230     
  -64.6242102862746     
   15.4483995271784     
   249.826569036689     
   283.945028333969     
  -74.5307228750115     
  -98.5961835182923     
  -29.8394058434812     
   65.9682708749623     
  -10.9818554479361     
   55.8756522708637     
   23.8478685368399     
   69.4094078467534     
   233.239693564055     
   57.1727811405607     
  -12.0594828904690     
  -43.8710798951725     
   24.9710238808951     
   7.27438103769641     
   31.2055474993454     
   45.3716608711519     
   89.1775717166390     
   118.124336242889     
   71.3753314721176     
   196.755978937434     
   78.5337110730576     
   85.2810455237709     
  -26.1295991483274     
   73.3950401661213     
   47.6508063315409     
   45.8365653166300     
   48.3153295677565     
  -112.981070363597     
   47.5270403092896     
   34.8913963795021     
  0.871616624607213     
  -2.76180527281045     
  -11.1064016161407     
  -22.0802840796369     
  -5.89214003936672     
   40.1230059106343     
   7.62018654277496     
  -41.7811030700173     
  -232.600167468429     
  -174.585420104613     
   116.235313560786     
   135.174242386999     
  -64.7361906397650     
   59.1588852328056     
   40.0351404132541     
   63.7018294355375     
   48.2356492952619     
  -199.472900931581     
  -229.213936095710     
   145.098105061833     
  -271.160231263251     
   111.175121518092     
   114.993553744169     
  -76.9176335985947     
   34.0362986966604     
   11.6658582742354     
   70.8935991156395     
   35.3879372501438     
   12.0961539194422     
   251.948729736673     
   238.732753067656     
  -72.4300322167504     
  -132.382513892596     
   170.192667957502     
   178.269515004351     
  -62.8522570798798     
  -121.561301738942     
  -167.128178569433     
  -79.4891315010102     
  -68.6160973455394     
  -95.4317913710215     
   50.2928157255413     
  -29.9514913726635     
  -150.005752499055     
  -97.0540444586299     
   117.691507507402     
  -137.302196516532     
  -158.238298441615     
   101.999178489122     
   51.6097963375448     
  -793.222852300306     
   97.2772235971461     
   197.431490550424     
  -283.482301425436     
  -27.2584015911667     
   606.922530532928     
   659.400943333947     
   249.547180889848     
   99.4130680183708     
   42.8581849931220     
   102.356514714369     
  -62.1794497777018     
  -70.1996335126858     
   8.42572661634335     
  -206.837617406986     
  -238.522614177855     
  -113.504912482332     
  -2749.93491304649     
  -28.1077759507542     
   165.948504182951     
   59.4178004309837     
  -148.196308849373     
   3.85028855697097     
  -29.5296633573280     
   204.101634831427     
   350.100380572922     
  -181.192232775339     
  -72.4908113974016     
   301.849464338736     
   308.457071667704     
   98.6580075460842     
   84.3797902331423     
   12.5327988682388     
  -326.107160420816     
   238.317584873417     
  -343.644874604771     
   369.302317647337     
  -130.724464430697     
   248.096764681580     
   37.5577673609566     
   1032.50583265247     
   964.813883043438     
   11.0930124433744     
   263.070445232847     
  -111.334150803251     
  -32.7570044081116     
  -153.332569860839     
   214.444008366507     
   199.288307724766     
  -166.184991840386     
  -197.911480672874     
   102.417633371239     
   417.691807595915     
  -20.1190516499491     
   406.323556232852     
   63.0053398209179     
  -858.873345924633     
  -57.5485675353757     
  -18.6438908123913     
   39.1526650794380     
  -140.362157272427     
  -98.3797450380495     
  -57.3715028266357     
  -129.256385728661     
  -282.453297731377     
  -9.20591769405533     
  -174.290808180433     
  -379.029705284102     
  -110.421452597243     
  -154.538112540986     
   10.5691567327833     
   1036.47272467402     
   866.918478249788     
  -3.31569630317858     
   776.772345849728     
   216.093064072120     
   117.653523666218     
  -98.3528197930932     
  -197.296043110297     
   359.304338928875     
   224.722237007537     
  -120.326002126415     
   213.892359573750     
   3.84924652026180     
  -320.222324681608     
   117.462648843662     
  -82.5411855532776     
   75.3255274404142     
  -23.0651465949546     
  -406.321326626717     
  -173.360896087237     
  -318.303953953462     
   1228.99274669921     
   966.147020970999     
   144.241565607909     
  -266.317829800695     
  -743.996722771867     
  -227.731747408944     
  -519.529423669291     
  -459.030713623775     
  -803.918582844555     
  -144.112317329169     
   95.5422618277469     
   101.804249431944     
  -38.1502055763757     
  -245.492178315852     
  -1.37133407651564     
  -355.381946391955     
 -1.881425246884305E-002
  -144.786096972505     
  -144.819746094591     
   367.716451336993     
  -216.573928650243     
  -120.506296741235     
   44.3723482642815     
   213.519093348879     
   362.192484965749     
  -509.874939838088     
  -82.6947904926367     
  -403.109486465639     
   12.1358431071980     
   449.575227174122     
  -326.575017565556     
  -325.818373676258     
   203.621380740099     
  -939.083700130881     
  -79.9111819376503     
  0.672896655868326     
   45.9844725327393     
  -55.6328816226462     
   77.8316817309384     
   17.8888355121031     
   4.34256346309891     
  -49.7880231884011     
   61.3608121443392     
  -25.6461923263468     
   13.5148125102008     
   173.384703954136     
   93.6441233662755     
   26.3106021131599     
  -199.110729502248     
   26.7527791884393     
  -122.067068647907     
   7.33698600356647     
  -22.1854274397544     
   15.4685300869908     
   113.545547729128     
   211.003008088827     
   258.238497309323     
   88.0932855993942     
   174.804662155319     
   29.2210015497539     
  -105.227591648151     
  -58.4854402243983     
   135.168348500883     
  -146.145767541031     
   167.042607171588     
   3871.72822690358     
   121.932698023235     
   2569.74851287556     
  -119.920720635492     
   11.1083591557360     
  -166.488364679915     
  -227.700455542018     
  -75.7207153133182     
  -130.890203773746     
  -38.0113725778423     
  -87.6343848875535     
   104.458268556072     
  -178.326643710098     
   705.410983271869     
   536.460314763720     
  -127.889397290543     
   894.514969020810     
  -97.1680472672045     
   210.934073243102     
  -96.7804109987977     
  -944.320682637771     
  -208.029852927904     
  -301.200430752720     
  -6.78694953882183     
  -362.490022997707     
  -301.917623833409     
  -851.305800572330     
   806.976855082547     
  -73.0084491650102     
   552.278629768099     
  -97.9751513863602     
  -574.115441697519     
  -97.5324879818192     
  -541.109361068189     
   840.386705661558     
   813.954451846919     
   361.218735320326     
   813.574844203327     
   315.165612174074     
   569.320719076268     
  -90.0812144771241     
  -1415.13187374124     
  -770.322385348945     
  -1809.28385470864     
  -470.544449853673     
  -1063.29799139410     
   360.117467045213     
   370.946094368987     
   373.034774852933     
   199.788747294419     
  -589.072299101063     
  -1479.89752612858     
  -1417.53433821298     
  -715.194264526866     
  -1633.95295633816     
  -380.266616719250     
   195.498671122852     
  -9.51329899691541     
  -15.1126425819959     
   731.813208666112     
   48.0456413999465     
   328.267819429358     
   554.913135264282     
  -341.090423599573     
  -355.749860917275     
   94.6644945506112     
  -25.6966622085642     
  -56.4583799907578     
  -60.8964486983761     
  -30.7502975663279     
   248.085026686082     
   185.376738456916     
  -118.420471568410     
   355.899312750910     
   193.237890687067     
   199.002644606713     
  -4289.70419115541     
  -1615.48767671002     
  -296.768372468922     
   25.0624131014388     
   106.006055690616     
  -1833.84201434569     
  -1531.17097385872     
  -842.673888878428     
  -2115.00686019323     
  -2294.64229078235     
   313.367093889648     
   263.760815622268     
   4300.92885014129     
  -89.9743887262864     
  -13.6559138567769     
  -261.631726674213     
   248.367997645055     
  -256.550529704342     
   126.772978431192     
  -610.498177511035     
   10.5662725620737     
  -314.749809618426     
  -138.869571427001     
   537.016979482308     
  -879.050737451611     
   46.9404557351774     
   26.5917506988240     
  -22.5398294126646     
   190.486001371632     
  -605.412191872247     
   91.2367876522129     
  -700.886978271321     
   112.130948815576     
   512.687180524083     
  -346.277808809048     
  -163.278338674514     
  -215.306098859231     
  -390.885899538717     
   310.432921389513     
  -26.8383297723307     
   401.410477658718     
  -758.726451611394     
   65.4505442530113     
  -428.798688570984     
   110.458137599851     
  -65.7564952919908     
  -112.567324092066     
  -4.38804842022699     
  -78.2532802110834     
   6.76721648527119     
  -31.9640160833229     
  -406.604615984349     
  -15.4204144675183     
  -475.536084412935     
   109.256843135868     
   1233.64330587917     
  -477.022781562050     
   532.099995906626     
   745.075466962658     
   236.143716250034     
   788.868167421805     
  -1299.41318971320     
  -28.5737676403364     
   111.612248937089     
   18.0679245599404     
  -115.802851241676     
  -192.039303193444     
   182.930746327026     
  -23.0385317799961     
   47.7162171229834     
  -967.097521344105     
   11.8776271974629     
  -713.506839962100     
  -211.829236399277     
   141.436985180144     
  -343.576993627735     
  -48.4179834623422     
   213.956001260142     
  -364.237132664110     
   263.739652982743     
  -760.857065178729     
  -17.8690435289317     
  -815.784225650611     
   23.9809876201458     
   67.2609670448521     
  -769.599883028494     
  -417.298621200635     
   525.841557343258     
   280.020300120880     
   62.3642920350807     
   71.4899296714253     
  -9.82176478353060     
  -732.914794733028     
   387.241708192364     
   74.9637189223106     
  -57.3280505153364     
  -125.584431983077     
  -13.2638655515760     
  -50.2183421562790     
  -92.9551296224851     
  -53.7291331490871     
  -45.3747308349978     
  -1020.04775042122     
  6.946416867756966E-002
  -560.555768260397     
  -109.842004691786     
   719.184191379737     
   44.5301734551681     
   470.617107703865     
   938.610865433851     
   212.977448896762     
   855.419937552743     
  -842.159290103636     
   139.014356312874     
   1145.98613669638     
  -89.6757504554637     
  -390.599752555502     
   507.367683121322     
  -155.469025412265     
   1074.24804696915     
   614.409521203100     
  -608.830592471801     
  -111.758736386305     
  -866.716632423425     
   4902.59194587632     
   102.410469707730     
   103.079533181813     
  -366.498009579769     
  -587.389494090207     
  -613.772504767170     
   184.377291698345     
  -780.606701653119     
   65.2896130144634     
  -232.915006372481     
  -1439.92733172183     
  -3382.18787382056     
   419.548440512666     
  -312.756370696918     
   1624.70352941772     
  -1442.81685950777     
  -225.913590217590     
  -59.6856828185467     
   360.632521008851     
   259.560809834895     
  -36.5901259535278     
  -3186.26279732093     
  -1567.25061647716     
  -718.961609638382     
  -4106.43159163169     
  -38.5913228651233     
  -50.8827851870935     
   443.099511672541     
   1179.56047466022     
   610.113638379311     
   1550.19215765920     
   219.897791181562     
  -38.3038859229923     
  -519.346306861790     
   97.6078823770716     
  -166.748132520347     
   530.812993498490     
  -118.055389414801     
  -6386.92668247262     
  -34.4301545286243     
  -5770.97453925143     
   293.796195667135     
  -776.575426617631     
  -1991.76424256095     
  -703.122585394534     
  -2656.66241255882     
  -2456.43558991979     
  -2004.63171870467     
   1154.32397320304     
  -169.184920415551     
   5117.08385539077     
  -482.135969967519     
   664.349495211362     
   300.184050356572     
   1467.85660165502     
  -667.185324875513     
   1790.73810400524     
  -319.098300862472     
  -325.455742889543     
   2288.33947877669     
  -608.590801962298     
   632.579006194763     
  -848.879811828982     
   2191.20472576657     
   65.9274420936737     
   2023.20049793257     
  -245.102739266133     
  -144.177786199195     
   3044.80952208956     
   427.136357952549     
  -5.73018150993123     
  -15.2359269413948     
  -132.864830841966     
  -139.407517772616     
  -137.674823618806     
  -13.1560873719096     
   34.8761904505191     
  -30.0743991321383     
  -3.69003999136812     
  -377.020100530078     
   260.328661263154     
  -388.539407116406     
   218.238440528375     
  -178.890007158593     
  -193.177308957668     
   308.466565442665     
  -123.304480695046     
   281.007576876456     
   245.463624441800     
   127.223709657749     
  -2.11924593105493     
  -101.683466874091     
   292.521700148064     
  -103.998907629488     
   139.753453370653     
  -50.5695945859749     
  -244.062890528814     
  -267.679275762571     
   255.883287732955     
  -141.516086472646     
   189.254571157418     
  -197.896096397489     
   41.9282927370454     
  -87.8484090709801     
   55.6062942911449     
   77.4700187041296     
   198.814729196264     
   105.828178354580     
   205.891043979303     
   138.703741375150     
   30.4358166016436     
  -122.991993456260     
  -337.659904033865     
  -266.362582847774     
   94.9638052354494     
  -49.0094279443401     
   187.741194510152     
   106.470114972473     
   150.233214558668     
   35.8613979281072     
  -30.1778317252115     
  -266.477623263341     
  -565.179474677037     
   21.0783708831456     
  -14.6056385023672     
  -187.765380595105     
   103.972356884568     
  -103.043890968640     
   79.7627454413042     
   17.3803900065673     
   216.437653417536     
   307.352557619200     
  -44.7736979269692     
   90.7284235757695     
   57.7283681134286     
  -18.8632285250467     
   69.5806570741635     
  -36.2633933405858     
   62.8078072236498     
   39.5488724142721     
   122.030957196537     
   113.953671020441     
   17.1436883685957     
   81.0636885337083     
   90.0625294059419     
   139.966932162153     
  -7.22124891399807     
   171.378368124618     
   135.958663619040     
   269.097406833999     
   200.594802602642     
   75.8122218682753     
   173.019594677438     
  -55.6051253799663     
   193.189779850526     
  -205.331061747398     
   123.594766034919     
  -478.263040014799     
  -560.964752985493     
  -609.116998889304     
   46.0510615368443     
   128.448068874805     
   103.512094050343     
   20.5978225697235     
   266.863544308156     
   268.385286434475     
 -0.845849218645441     
   123.683132011187     
  -281.847398010378     
  -179.346983568012     
   20.6838134099689     
  -741.163553800855     
  -835.085828619911     
   202.428868383296     
   135.048197542772     
  -132.411849090508     
   62.8458001299034     
  -319.161413237775     
   240.767389110841     
  -265.821681509723     
  -192.398196514309     
   43.8028206926435     
   262.318603341842     
  -74.3784095826041     
  -150.202382212528     
  -112.058826194256     
  -137.540364471414     
   12.7683250103726     
  -2.38176993744517     
   26.3383156455931     
   63.2294631243379     
  -203.549327349295     
   110.323350176797     
  -161.917779947353     
  -107.910031960468     
   29.2678550020416     
   456.783915684287     
  -270.219638545798     
   25.4884095571623     
   47.1666944969725     
  -278.585669582622     
   92.1020885353156     
   189.197998504711     
   353.703987820640     
   387.680066647862     
  -80.5817172214238     
   515.388901380626     
   71.9152231435774     
   469.649319204417     
   671.590051416455     
   492.981490046399     
   111.275136211767     
   272.817005265142     
  -240.934905125116     
  -592.766445219430     
   176.977117849437     
   97.2092537365799     
  -348.173273435095     
  -544.502023940789     
  -568.392944687085     
  -527.340983268074     
   80.1021788570865     
   74.7303690732867     
  -13.1960773317071     
  -13.9001695342123     
  -335.357529121906     
  -274.083767603528     
  -177.760311898910     
  -313.613403042676     
  -155.357694266003     
  -46.6411294727547     
  -154.810247271230     
  -66.6967288752024     
  -124.362100411153     
  -74.6621104096376     
   352.846419487538     
   188.090987162530     
  -637.399127621174     
   28.3986228615319     
   187.189123890868     
   64.9611327406504     
  -255.648210130270     
   595.256580738389     
  -584.219539363537     
  -9.13473552013568     
   1419.08166988904     
  -1737.33400652322     
   112.811533340755     
  -1320.77996928268     
  -146.442334576393     
   306.304642902914     
  -187.911998136006     
   159.656036173317     
   264.986100780474     
  -633.871256147632     
   719.948193519315     
   314.302884178171     
  -370.323202953961     
   13.6521790174227     
   121.592905788593     
   26.6069280347124     
  -182.965129499740     
  -365.786317668339     
  -356.764546441249     
  -1514.62752992585     
   239.891355835456     
  -1810.59671795916     
  -15.1071464884550     
   838.282730868104     
   1230.23848795003     
   1755.63100202686     
  -1179.46525109992     
  -504.224636913495     
   3469.82726460151     
   1427.19101272464     
   280.150616910389     
   230.068416808524     
   61.3591766777267     
  -163.849830243155     
   1017.92892296118     
   1377.33378311718     
  -56.1918680660093     
  -1155.77891706031     
   676.848264669513     
  -1632.75402330974     
   614.212796955691     
   2681.53149504680     
   5750.74724215474     
  -2120.46771632182     
  -980.598841024280     
   5143.06604275623     
  -3467.85024491668     
   13.4555241763552     
  -493.049142909786     
   62.4570670820565     
  -240.455323425550     
  -72.9458933514322     
   183.986839543326     
   498.364230204666     
  -845.469380168640     
  -191.992201755082     
   265.366008989553     
   727.195719350882     
  -539.393411464736     
  -302.736770415368     
   164.244744466132     
   1158.25518150233     
   385.279805707088     
  -116.959819571922     
  -166.347200681177     
   78.2906424464618     
  -146.237546126910     
  -1331.71809187119     
  -381.617178252898     
   50.2459662136642     
   143.802525394727     
   500.802947774231     
   59.6676058968468     
   2027.51256698648     
   421.989329000929     
   1375.87459197717     
   484.172205926703     
   119.042273711440     
  -105.068693253110     
  -214.825791483674     
   146.237577384471     
  -300.702836393988     
  -544.334072483629     
  -200.269775474137     
   20.1826408397285     
  -48.4560409616693     
   567.161962440221     
   731.425376082711     
  -168.600016672552     
  -238.667146735536     
  -763.132771952038     
  -711.516823938182     
  -736.749263420065     
  -282.774239846574     
   213.115906484102     
  -245.208903573642     
   1206.19634334245     
  -178.335208993400     
  -1324.51893881752     
  -73.2930614272225     
  -250.476825371936     
   1430.01065859843     
   1493.23946668335     
   71.7708504250234     
   352.836933787064     
  -291.592760333565     
  -1220.25415481733     
  -1249.29667420828     
  -355.934570221107     
  -1348.02021771731     
  -2068.72618201095     
   610.590547214530     
   591.741507818923     
   33.3017505359447     
   519.089973232272     
  -115.216880398740     
  -367.883250349688     
  -63.7446721798152     
   92.5109231069538     
   8.28720874149190     
   42.8051465376631     
   951.568950363587     
   116.197668967852     
   131.993858247886     
   673.186373683052     
  -163.587657675420     
  -433.500557212139     
  -30.5299650149562     
   8.70221664937213     
  -56.8613435851710     
   79.4271381992083     
  -37.0127305187899     
  -930.519312377896     
   319.412870820091     
  -55.6829104749939     
   556.647267878158     
  -52.3701426822247     
  -102.342763857010     
   48.4810524278500     
   156.354220067219     
  -271.832627713747     
   292.200633918771     
   583.273003511190     
  -119.045632347531     
  -85.0505960340450     
   166.190861051114     
  -295.521244625718     
  -273.416223997537     
   4363.85643396339     
  -181.745721175843     
  -546.080392591853     
  -324.204477449158     
   8.71114904172636     
  -811.433983511225     
  -124.179134457354     
   229.380626416677     
   40.3539621723508     
   259.695919327023     
  -26.2938662110750     
  -274.371874031796     
  -1555.46610428938     
  -36.0424357157894     
  -228.581115434373     
  -1268.78915805229     
  -478.998156435277     
   106.780815692731     
  -184.816019597303     
  -1398.02043910679     
  -952.662058076927     
  -1229.35716395409     
  -2777.89464812151     
  -2179.74542411997     
  -168.859187810617     
  -707.258395116328     
  -161.312841954043     
  -440.279878777031     
  -1935.38126453068     
  -2228.57174031918     
  -1468.33899132327     
  -3112.92447660442     
   2230.85029588335     
  -279.616908335537     
   1116.47933618946     
  -309.562665323598     
   939.704100062058     
  -109.969943572438     
   416.686261321242     
   1035.87803736879     
   48.9986983674429     
   817.286163490705     
   25.6746074495695     
  -13.2922019031592     
  -260.573699196879     
  -320.417364930431     
  -188.531349898100     
   1305.85064975020     
  -4647.87458012978     
   777.057619369433     
   585.837922529538     
  -173.945531978815     
   368.968070731110     
  -61.5531259371353     
  -4555.86095152857     
  -970.281272206128     
  -4262.09405591828     
  -1448.18137570480     
   660.073822976837     
   288.508511544455     
   398.705558416587     
   1330.92520109942     
   326.904610702047     
  -657.616088793694     
   148.684078357192     
  -435.718891597165     
  -104.925413377564     
   759.138289519317     
  -174.121511519585     
   924.382546260845     
   429.133445669023     
   406.491417362082     
   740.164176682090     
  -89.3953413915324     
   196.997363835947     
  -1412.35247901303     
  -72.7751576013946     
   1153.06958771047     
  -671.311285821777     
  -499.002068444914     
   1274.02807794580     
   554.969708991576     
   144.641325368257     
   235.001923374108     
   121.373296435948     
  -1810.30960968369     
   186.304790677129     
  -1464.60822356769     
   638.059853060283     
  -54.3111426708216     
   119.097907251346     
  -75.1309955195794     
  -109.950459905905     
   248.507838067647     
  -162.404696821130     
   2890.17484960766     
  -221.574834670774     
   2165.75157692241     
  -177.616175594881     
  -510.379772347455     
   560.010069954326     
   993.846448290515     
   579.678952671614     
   593.776822329195     
   2026.51224929706     
  -1330.11225153771     
  -599.390720691067     
  -4407.42422225798     
  -2709.89688850363     
  -289.157098273114     
   272.549840175614     
  -1592.57072495954     
  -2114.20895812258     
  -131.617280798288     
   1861.16887552047     
   4657.73885620562     
  -926.616906520601     
  -473.880387698443     
   313.587442582580     
   1424.28613008599     
   42.6166797215628     
  -3041.67997209806     
  -4952.73663901969     
  -1278.76117767983     
  -1862.11675529786     
  -133.018690920026     
   411.137558143193     
  -2152.42403117917     
   1119.99199873185     
  -2357.20651368783     
  -4221.85373646273     
   3252.39843219107     
  -1679.56834209395     
  -1318.09143118059     
   775.956779222089     
   880.404572014158     
  -190.925737286039     
  -725.278625445587     
  -1160.00467744795     
  -1872.09250833474     
  -7760.82203258372     
   215.368371781881     
  -9646.53235110781     
   1012.96324003595     
   667.931090726765     
   1800.08827511302     
   2868.50462945009     
  -3730.42563543767     
  -2179.15624877795     
   3443.54654016637     
   4809.27988649337     
  -346.241456626253     
  -2711.84231790241     
   2008.97513602722     
  -1158.98395942029     
   2286.12675538619     
  -684.953604174834     
  -1705.47525207344     
  -8197.84793511235     
   6123.55331206440     
   94.1820801852938     
   51.4080124111121     
   260.781389910803     
  -27.9401089028334     
  -47.3803438440220     
  -50.9862829959763     
  -138.173004014060     
  -22.9400713497411     
  -118.204682373641     
   358.349471105463     
  -107.764918875767     
   154.154936219811     
  -185.368534661998     
  -103.717920338416     
  -262.824815770884     
  -216.939798209129     
   253.255461212105     
  -31.5367940160596     
   136.737598202985     
   128.654614367814     
   202.905846288973     
   130.623840685785     
   217.864599719945     
   256.482540771364     
  -84.3458126862124     
   64.8103622297473     
   263.812037535076     
   274.031136438422     
   170.281822308750     
   106.527113434004     
  -78.8225091572984     
  -304.664166231816     
   245.347013035021     
  -405.572533667614     
  -732.208670541690     
  -34.0636674904628     
  -764.744218360275     
   21.4139327450644     
   350.095640661932     
   61.9431728873208     
   115.003467313952     
   143.704473198392     
   64.3754493244913     
   93.9903297336529     
   66.3221417345734     
   62.8568622916226     
   133.707938929749     
   199.533663749605     
   155.859849971717     
  -264.879386995118     
   86.9548866016146     
   204.444725706958     
   87.7946622497477     
   68.2849052579178     
   69.2682562715816     
  -124.810789923272     
  -23.4658570345709     
  -331.890198677577     
  -431.532180769841     
   437.031644611896     
  -72.3479211973942     
  -516.400567405333     
   146.311316557283     
   109.596112758570     
   475.510330639742     
   147.035067991900     
  -119.163378214518     
  -263.320748803173     
  -868.088105964076     
   439.478592493550     
   13.4180209557044     
  -797.975264668221     
  -690.240462819365     
  -380.954473984823     
  -549.392840159351     
  -289.005016218971     
  -252.325654964011     
  -76.9636663454272     
   222.823793596053     
  -468.405976059927     
  -54.4402632747365     
   159.003872571474     
  -649.861978426019     
   51.3443796435028     
   379.162317516302     
   408.866014965459     
   60.2758216731865     
   31.9020572065560     
   138.719276362202     
  -298.040802282377     
   97.0749359079726     
  -478.960543774903     
   519.337178985873     
  -370.174623939703     
   2242.22898552838     
  -98.7803661945492     
  -28.1870063032283     
  -746.381619942645     
   844.171144546639     
   210.773645234570     
   201.148244459490     
   93.4563898304917     
   132.228442687424     
   135.219760573022     
  -200.633704413917     
  -165.897324021682     
  -10.8784306835871     
  -78.1443696095166     
  -345.422613871476     
  -359.897114138027     
   316.374331341961     
  -697.942125199857     
  -30.1786919081657     
  -6160.95637375266     
  -45.8491530380818     
   30.1548891224798     
   688.737141975381     
   1258.86797318929     
   533.476705911793     
  -581.639879376611     
   449.494594261745     
   60.3774196343203     
   187.732778402784     
   424.125704255764     
   1753.86462514133     
  -355.360009792960     
   438.105860703732     
   1448.52761975200     
   567.715463450336     
  -1088.41046550347     
  -387.899024253124     
  -1093.75790590569     
  -563.365281248704     
   1078.06715343685     
   2828.64523161785     
   1729.53729160835     
   1217.93593169964     
   1896.83203883800     
   1207.01762930549     
   225.646718455180     
  -1606.10064226004     
  -1466.60189400302     
  -1157.65410035817     
  -298.609453256103     
  -61.2924064630233     
   76.3004291296017     
   58.3978480598844     
  -376.636181573943     
   100.292807349910     
  -623.127795049246     
  -622.106449410011     
   6108.37176765382     
   172.665864039700     
   4600.12396942781     
  -88.1157341191260     
   1365.75709496506     
   2946.93947530900     
   2998.30247545967     
   2856.34150597182     
   4477.49696106514     
   5388.34698324836     
  -1461.81275933135     
  -236.558091746048     
  -5667.25060607022     
   860.984196517699     
   82.2135303709325     
  -1686.28841348642     
   166.784181876947     
  -1591.49783087228     
  -970.891362901854     
   2626.29385813246     
  -142.395920057032     
  -2112.68827867376     
   1483.30694745989     
   222.022421582636     
  -1449.01403029219     
  -373.864650677697     
  -1875.97942544626     
  -945.533110541441     
   1044.93867357064     
  -353.063193905176     
  -3117.70161928888     
   982.968558395448     
   13272.3606255497     
   167.683431395820     
  -1856.99437244241     
   2340.00903909604     
   2158.77386111932     
   4490.34507426629     
  -3978.09934437547     
   244.637386656800     
  -10481.3653846637     
  -3060.70979547808     
  -4292.84484301320     
   59.4662657184013     
  -709.911473149708     
  -421.292815691345     
  -284.474019114015     
  -536.266294811985     
   295.615956414426     
   620.430158753626     
  -405.871664087674     
   990.331015273030     
   1368.01089054292     
  -797.724592866071     
  -344.203294727761     
   820.332946813519     
   1230.70028576928     
  -402.076880558131     
  -798.665058322178     
   197.509675027727     
   414.665338363952     
   1834.48261107885     
   528.334482867903     
  -1817.85888883850     
  -2942.33735291576     
   4210.06836735926     
   763.825707005653     
  -6526.35162352926     
   1399.31678365298     
  -6353.70309434318     
  -2473.22168150817     
   670.709586665036     
   486.429016111229     
   338.230073506711     
  -207.807041399081     
   8.00768106961024     
  -213.099321895091     
  -383.199720993381     
  -123.119194137135     
   39.1548588070513     
   152.150991609478     
   1267.75979415047     
  -51.2762565726266     
   253.571097054143     
   439.172493375320     
   71.6344311806900     
   266.205764786806     
   247.396050190997     
   299.226696565977     
  -77.0787947722520     
   339.164471397954     
  -42.3774225308405     
  -125.978496251341     
   67.6904671629378     
   255.867314495881     
   92.7071386197977     
   434.821281001010     
   333.276621492070     
  -206.912069135139     
   35.6443705341759     
   448.626184462084     
  -186.101067874366     
   259.381103972329     
  -59.3125213490985     
   200.360838675755     
   84.9802894474050     
   407.059443625941     
   65.5873609138238     
   790.780249750470     
  -583.106652773693     
  -594.109008392894     
  -68.5351301874489     
  -7.48324240362388     
  -203.513655508767     
  -102.744304049109     
  -159.221177353888     
  -49.3246543643602     
  -121.304416785935     
  -228.945448033524     
  -651.318188804517     
  -883.563842997298     
   99.5251495241645     
   203.597453828371     
   198.412484849312     
   367.541561150484     
  -39.4146458096318     
   360.719311787246     
  -242.086295373426     
  -34.1624178401256     
  -314.681067301035     
  -27.0300508288612     
  -96.1776291813261     
   296.670235677087     
   369.073934213288     
  -124.513014258859     
   276.475737061828     
   73.1867647457858     
   109.025388394504     
   116.943763296851     
   26.0376711536552     
   231.086524915574     
   71.5904395583948     
  -167.004287725761     
   112.815079853828     
   50.3406993891578     
   303.823260154812     
   32.2995249431348     
   19.6334371521113     
  -57.8263097545481     
  -87.1726579295551     
   45.1573557269598     
   145.425513173096     
   89.3880254073081     
   21.8761042185554     
   160.222941314235     
  -36.8589344686750     
  -1661.91577404417     
   24.0138605919769     
   93.7577938862894     
   151.051390109210     
  -265.202963121975     
  -62.6991949613668     
   25.8994027352980     
   37.9512197313454     
   50.6139758160436     
  -443.213385685508     
   89.6307586133520     
   234.651109321308     
   21.0154259296603     
  -778.119073883708     
  -216.355307081449     
   882.891599224190     
  -237.280256080031     
   117.230616328117     
  -501.933557319153     
  -291.578979491899     
  -841.438225226608     
   146.358378140030     
   103.196273057286     
  -1297.47459802528     
   214.981752237563     
  -55.2003063177332     
  -51.6493296707751     
   483.889145301721     
  -144.154108291541     
  -897.463375638647     
   239.898904152067     
  -84.3871391802626     
  -1193.04422272612     
  -69.0730186351279     
   489.993588231261     
  -174.975462613952     
   260.120568040827     
  -266.978300200280     
  -531.167516592931     
   557.524069229902     
   920.837475863303     
  -170.164916968003     
  -49.2173714023836     
   98.7363237481470     
  -73.4670339999253     
  -433.694398844950     
  -178.561019127937     
  -337.210659620809     
  -179.279777271181     
   1245.95860860747     
   983.785376370417     
  -302.091335203392     
  -309.979185415566     
   38.4782366809336     
   956.712982408745     
   238.831358820408     
   382.124294313459     
   129.392942042753     
   1050.03226546437     
  -916.412978857442     
   80.8093022749681     
   51.7934720245255     
   143.045098074314     
   206.577572455380     
   387.423860387393     
  -12.1406861682034     
  -16.8881045355519     
  -125.436462204667     
  -57.2395383750542     
  -734.786374999951     
   16.6419571854411     
   270.616552661728     
   207.676523137358     
  -223.580864336017     
  -496.379265010541     
  -307.126231383287     
  -35.7713302639796     
  -724.829631676214     
  -15.7852960686199     
  -692.341057017828     
   161.074860513795     
  -16.0886166641985     
  -715.283720586682     
   83.2352253699391     
  -120.690206215535     
   45.7261947679450     
   88.1813709566388     
   6.55455423592197     
  -75.4267800833286     
  -103.069921457506     
   64.0684059854767     
   46.4831837954465     
   291.802579641242     
  -124.344869659251     
   122.886626163734     
  -100.933193035044     
  -115.003389719156     
   1320.02195894451     
  -32.8149120384067     
   617.155041278975     
  -80.5233173611119     
  -681.881114998217     
   753.000736215814     
   548.518928071628     
  -137.984857258137     
   1244.46447385893     
   1248.84446161065     
   120.309366759552     
  -58.4087101908465     
  -639.811411864297     
  -387.070041929717     
  -379.827755615332     
  -520.060645733961     
   515.212009481373     
  -703.019038535365     
  -200.157871368148     
   815.198707240485     
  -242.025953479258     
  -763.886190802227     
  -618.241682047924     
   758.618753063512     
   1543.99500649762     
  -16.2749936479228     
  -3632.89389846988     
  -420.049796824288     
  -778.259343616671     
   176.424740754584     
  -562.199305400042     
   914.153385041799     
  -1334.95007699097     
  -1534.67049074260     
   461.178294092152     
   148.952631927920     
   1840.42932786338     
  -479.745766908394     
  -419.351171865105     
   626.580785243719     
  -66.8546585294343     
  -220.475981873512     
  -1091.23595803646     
  -444.427291180605     
  -145.181093587743     
   617.215515475803     
  -403.382623538234     
  -2189.23505417181     
  -175.697597221735     
   18.8514951077533     
  -1391.57798378237     
  -1641.39968257273     
  -1360.14006056435     
  -149.582398461559     
  -1562.89227508356     
   2193.16586882764     
   298.090170647223     
   409.394763362078     
  -606.963500760932     
  -161.314464008094     
   291.391843275602     
  -211.834373930836     
   124.810772463366     
  -2706.73825646638     
   273.009341237430     
  -557.992480845080     
   304.918915573988     
  -468.940175496886     
   312.221822913595     
   261.247061892887     
   312.570635531838     
  -43.0214494684459     
   311.933466462823     
  -51.2080878270672     
   167.081292413042     
  -165.555664396528     
   99.8034313831827     
  -147.995946382051     
   230.616331293589     
  -389.081212780590     
  -397.148645052506     
   113.016469341884     
  -420.103875906229     
   92.2666154229326     
   91.1349499540406     
  -65.6715692796886     
   270.805195082834     
   321.282687960976     
  -90.6230209311624     
   260.338850232449     
  -349.230203102176     
   138.969814843628     
  -359.899614821745     
   69.3757465893997     
  -53.8347677596111     
   184.114403423462     
   3.02169990655235     
  -38.0231000484813     
   204.776973175305     
  -278.420000930378     
  -239.753675080476     
  -419.208702564152     
  -222.945836717826     
   90.4737939954766     
   43.5790732503512     
  4.180177014936781E-002
  -38.3455507235263     
  -16.2433721952056     
  -21.2868414521197     
   6.51771709002369     
  -60.2246530440421     
  -41.2088422794886     
  -7.31771508927623     
  -64.0902330197604     
   194.587038037506     
  -64.2895359181410     
  -11.7311331233537     
   78.7459577635891     
  -30.4963530924363     
  -106.133383420065     
  -55.8502370575236     
   480.457660180663     
   314.841906091197     
   396.816957845749     
   411.519801304843     
   3.74633203960087     
   419.635353599984     
   180.006177958309     
   19.2957372444765     
  -56.0045020464120     
  -118.118044929352     
   33.6751900297631     
   552.720806931074     
   186.909904891256     
   514.997591173534     
   14.2525024318104     
   497.967804264332     
  -248.397917719141     
  -141.566462919710     
  -353.829496711336     
  -117.047548118133     
  -507.284126069712     
  -1.73842173121143     
  -43.1639924186181     
  -329.294833080307     
   16.6544085221048     
  -113.710024426679     
  -124.722939287010     
  -103.205178722818     
   145.483866951922     
   229.068566714028     
   430.934427531000     
   1006.88721728116     
  -1061.16027093228     
   736.844997562317     
  -1006.00487318111     
  -23.3441022236442     
   788.553605812366     
   713.531025104460     
   957.104006879746     
   17.3096063126169     
   45.5607505522207     
   36.7596415231448     
   128.130270200958     
  -402.781216359626     
  -446.602497479700     
   55.1268583623671     
   110.303373877959     
   187.953527711941     
  -147.750490098677     
  -142.318608584492     
   301.193407029984     
  -12.2703911238211     
   6.15403102616771     
   77.9963896828697     
   136.781789078853     
   1436.90090998242     
  -61.8228722533733     
  -860.028903952288     
  -470.870682042975     
  -623.279625444144     
   455.403115092230     
   274.345580739014     
   3.22650003286635     
  -484.733986357136     
   401.527533591874     
  -381.045531566938     
   90.3665442004191     
   1019.16203944866     
   280.972234307163     
  -13.0039506482508     
  -80.7197604603248     
  -388.087952684628     
   885.132014052333     
   394.161024971845     
   344.696651998358     
  -278.306636435218     
   148.770167082553     
   298.107631688137     
   238.936619926349     
   250.731403020896     
   360.466177809025     
   970.119835993483     
   654.141979090589     
   29.7004424803401     
   51.1696489518402     
  -707.749853844164     
   430.434545209164     
  -623.346628068323     
  -189.783152001083     
  -22.1839415066602     
   89.1794306981398     
  -26.2374178282385     
   160.533746478910     
  -172.629844255959     
   69.5763320021004     
   577.766349100367     
   307.646254934159     
   515.717470029215     
   460.963967370770     
   1009.00207796086     
  -162.395072009817     
   323.902602973751     
   1288.71844038917     
   8.70693973829100     
   1167.83509551602     
  -1328.97775461758     
   80.8968363444052     
  -1334.84632245071     
   513.565407498250     
  -83.0729454375939     
   526.051660397481     
  -118.001596217266     
   1006.54373661123     
   120.881427606132     
  -465.335609087768     
   257.412796117124     
  -1554.62035208798     
   786.243391646167     
  -58.2292858784043     
   1094.69392730705     
   137.851142033542     
   1507.52268508212     
   234.569454224709     
  -446.760642139617     
   89.4366095144216     
  -1643.64658977421     
  -1297.82716948288     
   2255.56740629337     
   1170.95107586754     
  -1663.67361769696     
   1489.38135708209     
  -1354.56476885530     
  -567.018868977539     
  -2017.06927348414     
   686.570316944783     
   50.1253304813847     
  -263.723599669624     
  -387.154689977412     
   658.033627652989     
  -618.576438562413     
   545.508252060280     
  -513.022381632722     
  -55.7617557892751     
  -437.671322722113     
  -154.005112566425     
   76.9575668560841     
  -420.789303447496     
  -313.398512265640     
  -120.106216598214     
  -72.9184152265522     
  -578.889595503197     
  -479.261196422273     
   184.027642996068     
   137.401381584703     
  -1265.76532800792     
   740.737727595056     
   880.262090912598     
  -353.535725799741     
  -1478.12503152392     
  -326.431153654625     
   830.132618995242     
   334.398000476091     
  -633.478914773723     
  -876.540548465376     
  -2249.18819489241     
   504.718600288699     
   683.528838953809     
   408.938599342329     
  -182.038321981740     
  -58.7684647875088     
  -322.108230296585     
   300.848962902925     
   4039.95677274209     
   958.758574763522     
   843.961619672509     
  -1456.45055436209     
   405.828785310009     
   1148.87016458914     
  -397.494496401199     
   221.202637943941     
   2423.59620399159     
  -134.062066430260     
  -901.957282086643     
   618.251302351634     
   991.098186171681     
  -1617.82903817348     
  -35.3493151384587     
   143.767069823989     
   1532.76597521102     
   278.285452082438     
   315.482992538058     
   249.246144647268     
   500.452496324336     
   1771.54324300933     
   654.762121931731     
  -326.040581594643     
  -250.533239328705     
   1073.87865567180     
  -1795.32863645712     
  -105.382141012694     
  -974.505271549664     
  -2409.59171232160     
  -428.715280072252     
  -240.001729770556     
  -630.485528010875     
  -822.394796122950     
  -2237.77610571617     
  -378.003912795261     
  -277.734918217853     
   1651.54767337252     
  -326.728156905382     
   3345.90550253037     
   1219.00793179954     
   2806.71147764546     
   512.309676498275     
   2459.61135456113     
   1333.09632530546     
  -4231.49117749661     
   5335.96873247821     
  -525.057037352041     
   27.5438665322175     
  -238.078477551356     
   142.323607449905     
  -482.675749172990     
  -1006.44745986354     
  -708.132378007349     
  -1235.28479510933     
  -107.404638064183     
  -733.874848697492     
  -798.123082605662     
   222.724483367327     
  -138.167126315349     
  -121.465422565551     
  -2667.04958339994     
  -991.180920215829     
  -1063.07119248434     
   251.684621928343     
  -2208.05435404775     
  -472.382679932870     
   2936.14233682099     
  -52.1050355878382     
   162.371538158874     
   1451.27300838795     
   1686.72813573706     
   5674.28105561932     
   1276.22280530301     
  -403.692938167510     
  -24.7264935518334     
  -1202.04332800549     
  -46.0169785586897     
   172.070359559283     
  -23.6066902700568     
  -57.6723354402583     
   58.4058193562206     
   170.674560654728     
  -145.773440282960     
  -29.7030105749516     
  -172.243355793417     
  -86.2000061190637     
  -535.147010669254     
   479.802935277730     
  -661.121983857413     
   348.583610936383     
   264.212521061764     
   430.933818543325     
  -77.6503301397729     
   375.996290418490     
  -103.781723435803     
  -56.7420591893966     
  -20.5280057998696     
   348.023878925806     
   34.8177224755575     
   114.910824722526     
   141.660003158600     
   264.014996315411     
   189.577282746770     
  -304.707785707611     
   84.3691235617915     
   230.149307162512     
   190.341217070410     
  -232.442228223639     
   143.291550753667     
   198.084730889010     
   218.511619976806     
  -247.594746515194     
   85.5209925703537     
  -139.557677646843     
  -61.5509413496602     
  -138.342970776516     
   5.20491376031370     
   27.4209256598536     
  -69.5235038392792     
   97.8097062367995     
   542.934823991955     
   418.722457421655     
   556.954407945060     
   712.102868992971     
   604.214431212890     
   177.976823445647     
   166.732002411739     
   592.092845253743     
   428.757332583423     
   818.526365012813     
   291.933797748921     
   300.593984695307     
   41.5311838712964     
   205.980278279676     
  -73.5208867608167     
   80.1531637020242     
  -700.685189141540     
   139.768137531141     
   163.873479497469     
   471.254470240373     
   982.228285220609     
   785.916752164920     
   616.655920878826     
  -358.715822763328     
  -536.919649236798     
  -213.393190754353     
  -376.212480473661     
   141.965925738501     
  -364.139761703223     
  -240.339880336924     
  -128.808100531383     
  -93.1787052738514     
  -270.151032240224     
   45.1517068653932     
   21.9481641986201     
  -268.926330020450     
   18.0600334573826     
  -274.127913663229     
   103.895495620386     
   471.031939602902     
   379.835716083450     
   275.136611300230     
   413.273712501352     
   187.696097756023     
   289.354406487848     
  -65.7785090982164     
  -740.728317840148     
  -159.064150590525     
   87.3415493922130     
  -254.457550786532     
  -68.8810840272893     
   160.905901882714     
   59.3914945876552     
   118.597937925770     
   71.9728595190041     
  -573.971286724963     
   91.2236282720314     
  -625.688927277995     
   572.155920850520     
   546.213166321782     
   429.791250799023     
   324.928748281870     
   150.081366626947     
   261.986510828182     
  -274.194642150204     
  -840.375076773673     
  -867.166449928487     
  -1141.61692664114     
  -217.512865531753     
  -696.870402456069     
  -491.815883619904     
   123.963172738708     
  -454.848264980938     
   134.724987167331     
   142.020961395986     
   144.729075506590     
  -52.4430316636738     
   131.820229624616     
   3.64612230965326     
  -149.400679921607     
  -102.379807078947     
  -321.622319813598     
  -92.2352068832656     
   108.666375511622     
  -104.637702537379     
  -207.625484881027     
   308.666893967772     
  -106.240617212904     
   190.546105833077     
   166.791803285725     
   418.435538490846     
  -808.845744751962     
  -225.859039593468     
   288.592188282723     
  -913.690536130639     
  -250.543009702667     
  -9.56426938519536     
  -277.459683431063     
  -83.1507631392673     
   349.408700912003     
  -386.899892852482     
  -515.201727829163     
   211.767431607991     
  -755.651250175882     
  -383.324950868360     
   108.054222992586     
  -244.019774474899     
  -1.80814981216359     
   5.95807440485616     
   34.2890202484042     
  -52.6467200814593     
   26.7445663506280     
  -25.3524138659253     
   107.806485154185     
   41.3468090079427     
   137.753093113649     
   22.6699678531964     
   1.01414408639398     
   36.9354801135495     
   119.523094009032     
   32.7714360196615     
   8.86215386638224     
   46.2266984404886     
   54.4735700844343     
   19.3483592715064     
   139.072923020482     
   377.355588856163     
  -8.18675126837400     
   145.879501771276     
   81.2515108928781     
  -71.3674332814372     
   95.5489558461755     
  -59.3640399852206     
  -30.6677538963105     
   202.013824611325     
   342.869198381191     
  -40.1646250129120     
   178.426733324251     
   72.5275232146817     
  -103.352104908266     
  -21.8152359631663     
  -91.3942347346012     
  -103.791950233251     
   131.643255681386     
   117.315520061152     
   1976.97488403085     
   62.3760493093711     
   68.9342145536099     
   2130.00188469935     
   1333.12902146016     
   108.207345880504     
  -211.982893370073     
  -125.636128031681     
  -66.8640346512418     
  -113.802477750704     
  -123.850078645320     
  -211.449058565446     
  -22.6204982805821     
  -253.228474502109     
  -23.3254832058266     
   212.328740738841     
   519.079916089443     
  -257.828451691250     
   1031.14542261554     
  -191.768365359605     
  -251.212635177316     
  -965.144125025855     
   447.427887704114     
   1108.22491646145     
   611.842130100243     
   698.211114954090     
   498.041827754616     
   502.827233002141     
   302.991546026747     
  -1406.07206338521     
   33.9959823238229     
   571.339319568601     
   1251.00331201528     
  -143.970187966803     
   1074.08513703554     
   333.955316614067     
   281.480391993999     
   46.3402838210768     
  -1158.41715209724     
  -1316.54611680284     
  -42.3383568150652     
  -1382.44981417182     
   755.845093309575     
   624.072580522566     
   95.9253142761871     
   665.228316318152     
   100.178027593324     
   357.158865045521     
   272.489029320156     
  -1646.25097938589     
  -1453.50312347303     
  -1299.89771199036     
   25.7493530882955     
  -1502.58440356449     
  -1471.84109412114     
   302.474081835374     
   440.961488078012     
   310.828185580259     
   258.976767919327     
   380.965501424779     
   201.548253623808     
   715.293703745590     
  -760.277808185597     
  -260.817014829404     
  -610.528370270157     
   468.724139314982     
   475.413355277012     
   18.8798362807759     
   522.523866366429     
   70.9606129705172     
   9.34659363883180     
  -132.319384044300     
   101.847494199659     
   190.866594710749     
   198.357093041934     
   49.5699753243883     
   327.621353911411     
   685.804770120641     
  -1434.86427246178     
   594.950420760202     
   304.497476588502     
  -1762.30236957722     
  -1814.21151526549     
  -1565.23963033733     
  -300.628806968925     
   697.225150662977     
  -157.392002351130     
   1299.36892103669     
  -251.142361598069     
  -445.747762672820     
  -350.026057806976     
  -23.6577251587428     
  -542.924930964395     
   144.242805956130     
  -78.5174820058851     
  -120.589454654964     
   277.974381925245     
  -197.499904235124     
  -760.279925117253     
  -69.9263485675151     
   687.443602608294     
   257.781947569140     
   576.268594850459     
  -89.4397134602854     
   209.606144339686     
   28.8401241026928     
  -1368.97859264476     
  -1403.77770408312     
  -51.8438862395120     
  -2170.44708621946     
  -73.2344826390618     
   45.2961452413057     
   346.992169975659     
  -434.845459118091     
  -694.136210435868     
  -1873.85748703852     
  -2554.82258840186     
  -705.589495531079     
  -2011.52966286399     
   155.324127411431     
   69.6973895845534     
  -368.414006085993     
  -63.8926952781607     
   801.909950712536     
  -510.315158523329     
  -161.104171409449     
   447.581738826167     
  -44.8106707202468     
   149.473713734237     
  -79.8968357986980     
  -207.043804775491     
   126.321571502408     
   291.742152892848     
   260.184045318084     
  -1158.73608248741     
  -581.562685665589     
   477.927642249865     
  -702.961660761296     
   63.6278997679038     
   413.196803630681     
  -89.8581547161755     
  -1842.01653297530     
  -2009.48086335537     
  -2138.15918047034     
  -927.468227888079     
  -270.865039371432     
  -1038.23447736529     
   18.6544390539363     
  -243.371194345441     
   92.7334984837595     
  -43.7012622679398     
  -31.3223954624955     
  -186.036245159838     
   273.757783402263     
  -207.332103726227     
   272.302799951763     
   153.772788428937     
  -31.5690816985697     
  -435.042067059779     
  -93.5287884147917     
  -461.977409904331     
  -388.452542855656     
   60.9286876094811     
  -365.638939677172     
   136.999234482780     
   5.85249144878097     
   197.236159912599     
  -854.555637197978     
  -230.738430850660     
  -207.428518517797     
  -50.9677319741504     
  -319.402526526321     
  -82.3792670968455     
  -496.575953248864     
  -9.17461545249557     
   55.0068062105756     
  -531.366215823891     
  -59.4482455663775     
  -543.201177509067     
   465.874444087287     
   562.048578374847     
  -502.253077085448     
  -582.850229119309     
   96.4394420259609     
  -203.209871885749     
   101.113559192696     
   19.2978248907815     
   341.484547591239     
  -1349.26639853705     
  -528.120106388253     
  -679.264798565281     
   420.905259441674     
  -463.466220597707     
  -461.705520377151     
  -171.943177425477     
  -434.226216273694     
  -325.155357523879     
   30.0249798041276     
  -719.184755111984     
   206.786674592115     
   534.578102017578     
  -306.036882880892     
   561.826413870147     
   220.299386960399     
   404.261290329920     
   178.233590196064     
  -93.9562846027100     
  -845.880279198795     
  -823.511616942758     
   121.263370328136     
  -825.877197020207     
  -633.683250687239     
   97.7272537408189     
  -88.5564369920952     
  -28.9554037571774     
  -61.6421540242969     
  -171.644360614262     
  -81.7854080105382     
  -31.4394142554045     
  -74.7089034596523     
  -26.3556800778614     
  -43.9350654351275     
  -45.5115629407209     
   12.2592051058537     
  -92.3004884491547     
   239.721918089662     
  -705.127708863594     
   34.8724151931505     
   21.6848897194882     
   773.742447761399     
  -1034.66219181330     
  -390.545846773169     
  -455.866189642747     
   845.808208957082     
  -899.481443392886     
   283.800705640525     
  -515.202521125454     
  -1456.73934454915     
  -85.0739739695007     
  -1193.73039008464     
   123.466256025505     
  -53.8359343259871     
  -292.030818870642     
  -105.975837833969     
   778.841600378292     
  -578.932461213369     
   588.080165026133     
   1287.23235464804     
  -635.628870662965     
   533.948658821010     
  -1427.22099482034     
   132.216668237406     
  -226.223054167084     
   241.318799508094     
   23.4571304417514     
   821.329987485693     
  0.332670731271378     
   906.716255348449     
  -159.650864302503     
   29.1960818635006     
  -657.807869246415     
  -17.9063192372091     
  -1164.81876115166     
  -1367.79037728093     
   2249.73531937316     
   563.963700443413     
   2622.53189902199     
   579.935874074965     
   89.0788595608391     
   40.9075029534949     
  -56.7587119482122     
   70.8542978227923     
  -17.3859988607419     
   1334.29418371260     
  -1073.56332950235     
   1159.82044887176     
  -808.651456676370     
   814.292930250968     
  -144.161822473983     
   428.075366296104     
  -416.924510685927     
  -34.6606690829506     
  -540.993852132550     
  -173.818018893430     
  -588.397168546042     
  -1736.28458793816     
  -1915.42185279665     
  -1287.13941141015     
  -2300.10382091936     
   110.391581165234     
   145.413369066761     
   826.767191951296     
   474.816448326179     
  -302.009437695469     
  -1599.91232740510     
  -1209.95159270068     
  -1002.03645350349     
  -2180.06976053869     
   504.526249763470     
  -364.627266039188     
   371.617274649198     
  -438.730147113084     
   639.176202058440     
   628.931081544962     
   871.878400698608     
   877.116495621270     
  -192.382802989383     
   647.503136748940     
  -76.0715213561749     
  -388.931597825499     
  -73.4496162984315     
  -151.317717393878     
  -299.048283653535     
  -2676.19160592829     
  -3712.13242356253     
  -236.012544233078     
  -2890.13811495569     
   282.678176339962     
   482.757701257809     
  -1832.06358039433     
  -1693.08136287956     
  -2525.62908242015     
  -1643.27549667243     
   85.8252175306598     
  -1228.77186131781     
  -429.213936988699     
  -2992.89594919278     
   512.039400711064     
  -3269.91033637369     
   1181.15006171685     
  -957.592797610703     
  -1073.18587517230     
  -1877.11710453685     
   565.669201573361     
  -1092.70553048992     
   837.853368007182     
  -497.739972728148     
   530.129451658463     
  -408.480664791438     
   337.651810445049     
  -620.394087717171     
   1180.56830676605     
   410.192405402151     
  -102.799727068984     
   1278.96485715366     
   747.615708908577     
  -1310.69356789617     
  -365.930394590697     
   1233.34128196367     
   625.585123813842     
  -793.412301158150     
  -195.823439119168     
   41.0454931052606     
  -3.15219370498438     
  -101.680187855959     
  -234.077313974821     
   65.7796700995434     
   57.6440278240513     
  -12.6254497909003     
  -39.4367390009406     
   119.906899102241     
   33.3533085666199     
   19.4075146323872     
  -90.4099378986278     
   107.460789233545     
   124.482717755530     
  -522.384292472586     
  -598.566663068582     
   81.2330844471754     
  -558.071286729250     
   164.267095551154     
   152.960024001357     
  -38.8808571257585     
  -220.322877100124     
  -113.297600260957     
   130.894465932481     
  -94.9740964805037     
   232.841292618614     
   166.984268128289     
   15.2351802365670     
  -375.826048737815     
   17.2966795095350     
  -143.730032793880     
  -17.2725005616360     
   127.238333093001     
  -23.0317791190270     
   128.686365582438     
   82.5287525929830     
  -79.0591111007089     
  -704.877070899769     
  -681.770212747365     
  -86.2152126744354     
  -772.549568023693     
  -59.5869652216573     
   29.1846737899924     
   162.619187755311     
   189.306830957396     
   154.495997249243     
   210.793635837547     
  -74.6858873147165     
  -253.726747232668     
  -294.461299249571     
  -119.502038712906     
  -47.7359123763917     
  -234.675863700366     
  -286.175027953336     
  -165.329490140788     
  -141.231288801379     
   16.2098363275529     
  -178.223514122325     
   76.7135285001175     
   76.3129634894109     
   163.014177977620     
  -312.219836684090     
  -284.509822602493     
   69.3831169829841     
  -40.7041606004588     
  -69.7712655079094     
   69.7334267011611     
  -4.15273148791920     
   51.6815067617540     
   56.1870589891267     
  -20.9429165820327     
  -11.8066086819148     
   45.2239948581828     
   152.879927696020     
   121.043079828381     
   320.946283533357     
   436.585966097882     
  -41.4144641983755     
   165.161580957081     
   49.9963975412230     
  0.113899062589724     
   266.798502864762     
  -215.416372734667     
  -664.442677901247     
  -152.482702837124     
  -397.058468780817     
  -43.1669042354414     
   151.934944637919     
   423.215857852322     
  -70.5084649761036     
   335.590889556943     
   38.1230823279388     
  -79.9700446332310     
   281.922561111633     
  -766.975321594886     
  -579.706977471057     
  -289.656842568574     
  -261.858191498697     
   37.3480023156506     
  -1069.61921691278     
   314.960410535483     
   530.942976695122     
  -154.733727275860     
   687.502769316531     
  -67.8119894926976     
  -49.7904653258420     
   240.014074280195     
  -243.226042823931     
  -395.191057476589     
  -126.122005291722     
   8.60929928882368     
   129.810080722150     
  -447.168225392700     
  -825.913122867573     
   81.8118593326286     
   296.353231496398     
  -377.362772955844     
   200.911052446117     
  -333.804261076982     
  -310.817190299757     
   53.7081709623311     
  -302.378499752736     
 -0.842623629286535     
   224.532310472572     
  -63.4743880377554     
  -327.963923302924     
  -72.0466076673319     
   249.219341089199     
  -416.054987777449     
   55.6551518419030     
  -208.023494216439     
  -168.704194357322     
   18.4638033754885     
  -144.120402868456     
  -25.7933947487302     
   5.71754117983619     
   223.414172390373     
   8.45462304116387     
   186.908635060367     
   168.440986488094     
   1323.46736172581     
   403.419078906479     
  0.771356545092203     
  -410.867597119631     
   517.987172491442     
   129.070776237078     
  -694.485437444424     
  -882.058714350092     
  -1301.19290367364     
  -606.711822398745     
  -7.64832088565558     
  -116.260902665242     
  -67.3316184849455     
  -109.976447819386     
  -217.540032191202     
  -110.049990386304     
  -137.612354969447     
  -81.6288915760351     
  -75.2983744123056     
   68.1913632155998     
   176.194000704021     
   436.069915200755     
  -349.944192792519     
  -382.619806623268     
   10.0988978161040     
  -404.288097000288     
   22.6362294490454     
  -88.6833402945421     
  -57.2459088895875     
  -63.6079775703262     
 -0.261732719154097     
  -103.078413687788     
  -465.875297210280     
   170.618866404502     
  -551.823376289997     
   170.022466415677     
  -39.9461220848556     
  -279.886579775867     
  -235.196515920251     
   177.463583079886     
  -9.18069497373679     
   30.8321093952940     
  -16.9528567343093     
   12.9377365894095     
  -698.130019083290     
  -470.866356885214     
   50.4334596137754     
  -695.934146932943     
   115.595168982007     
   150.281883635842     
   136.242309671635     
  -144.499718562713     
  -298.526196771904     
  -392.762520586141     
  -128.462349550538     
  -225.213649242739     
  -332.920161117942     
  -272.118084108432     
   9.78094537664517     
  -266.761263580682     
  -29.7681290418774     
   108.204348118350     
  -183.802422412893     
   185.163439273444     
  -10.7424658358862     
   16.1804694494124     
  -1.82825898843498     
  -9.41106132360407     
  -2.91311879169903     
  -7.90602197620329     
   187.446084230075     
   106.853415513106     
   369.832497468622     
   493.191076866009     
  -24.2809992003836     
   725.045342625992     
  -31.2156685006825     
  -61.0272929408040     
   273.280357412768     
  -571.889047028254     
  -293.266979796460     
  -310.839008545841     
  -335.623651474920     
   2.32849770029027     
  -866.572148987049     
   679.884619105125     
  -104.910658488454     
   932.775015865893     
  -270.609920213245     
   123.498338869043     
  -444.325094444361     
  -46.0583848549659     
   173.490464686729     
   243.977492512217     
  -790.452059703971     
   59.9016620420442     
  -436.182040310782     
   258.124176843857     
  -382.273794649792     
   31.3137538586951     
  -126.860533534793     
   656.750644877214     
   36.3443749509747     
  -99.6209624950303     
   672.242610988731     
  -251.628292164506     
   42.6736860512067     
  -6.13946295004351     
   350.694319647323     
   116.091628180990     
   405.757633477826     
   341.135238358784     
   452.557085951431     
   379.825452836421     
   1172.53347923258     
   329.037848259404     
  -981.808876931365     
   765.789490610256     
   78.9275268598093     
  -1217.00869291149     
  -2216.31592126424     
  -454.822624645244     
   4.93782684455016     
   50.9361098330120     
  -55.7283918618602     
  -4.64071319424639     
   10.0979463321082     
  -125.140692908957     
  -265.681724975644     
  -83.7152644998109     
  0.808531062499306     
  -13.7138625774114     
  -39.0966693499465     
  -5.48720009081438     
   119.218261973160     
   129.309308221994     
   205.467740530572     
   483.696636930070     
  -505.313643729745     
   218.758150082923     
  -412.044045244467     
  -250.133049485561     
  -465.050877716680     
   195.210571310900     
   136.167759759533     
   43.6800864656438     
   516.018420746799     
  -43.8956666969501     
   320.000359882183     
   463.293925635823     
  -109.892517927956     
   173.298928021946     
  -252.202436266623     
  -1669.33592486687     
  -1411.81688223216     
  -248.208566662773     
  -1522.92056243057     
  -619.590065742080     
  -765.353511676702     
  -140.054141163326     
  -310.405526033858     
  -181.241763052085     
  -144.801524492171     
  -48.2159404659642     
  -227.448329394659     
   167.308290074385     
   173.447027322616     
  -316.540978938688     
  -266.761129130132     
  -277.892199328561     
  -250.398499799473     
   1267.90404573205     
  -16.0363503238727     
   733.988265299475     
  -1930.58195397420     
  -1520.34068080393     
  -816.359844325293     
  -1929.83734795082     
  -485.945835291475     
  -364.172320181550     
   732.605809430064     
   221.454437893956     
   871.864530285039     
   1127.94303473800     
   505.469453242613     
   470.138002212310     
  -892.197322255657     
  -350.982184434978     
  -430.998402969130     
  -186.334772870610     
   680.762220510348     
   946.939331161965     
   2183.38673994057     
   619.631230795575     
   883.750948013391     
   913.890471329220     
  -157.750548645950     
   558.751209016842     
   43.5599517981423     
  -783.648718213375     
   228.310812063987     
   29.2482416130459     
  -490.865090527281     
   901.573706268313     
   754.679938648048     
   87.6853054119347     
  -41.2173815146194     
   74.2177279779099     
  -79.5373165453197     
  -180.995612619126     
  -509.448255772025     
  -496.538118812028     
  -90.8314491095321     
  -439.942981754638     
  -437.294424597828     
  -429.765917506752     
  -993.879254774283     
  -1509.02724162798     
  -277.576636041297     
  -1403.02569600481     
  -506.807400266276     
  -729.915352834920     
  -78.8138933660955     
   1877.74420159489     
   1921.76313784933     
   1384.18316057132     
   405.275083824589     
   2404.78002802966     
   2990.84196091195     
   1868.76067002890     
   124.729278272799     
  -652.557572698080     
   2567.40573667334     
   616.080283780500     
  -268.150858449595     
  -381.044152469057     
  -51.2899760387568     
   851.060486001568     
   2355.71462853837     
   2963.43640392881     
   1046.60553803143     
   3659.18059019209     
   3865.02799924586     
  -145.375618155986     
  -423.123105445890     
   2259.91946477458     
   848.241218252235     
   240.521972313135     
   629.683266331174     
   264.655460712997     
  -655.222703315129     
   1233.48618216679     
   22.4248623309085     
  -154.007112947706     
   694.468973692450     
   88.9557206969698     
   1239.03218805940     
   33.1157970325837     
   354.428988611519     
  -859.249391794549     
   1362.57335976822     
   247.141597573672     
   936.764250999532     
   353.454321290092     
  -189.258203006946     
   1044.29308300827     
  -373.139055010068     
  -336.896836211080     
   66.6091346192708     
  -298.626755339123     
   1104.49399763642     
  -57.6257662117640     
  -467.109159359137     
  -1106.07683851622     
  -578.486723700205     
   1181.63527548366     
   23.8954844150913     
   777.765079495061     
  -601.522809292187     
   600.271907310929     
   4908.01186019411     
   1917.67444123344     
   1806.63166988088     
   6266.52174216627     
   3734.68744172437     
  -2387.26007347862     
  -635.472368486475     
   3728.09355820346     
   1313.78922930538     
  -2119.36563865272     
  -2820.50351077970     
  -35.0004063788497     
  -165.395338951849     
  -331.919753472363     
  -203.774136404467     
  -402.531744603919     
  -287.016722453121     
   252.911634871218     
   447.592759031960     
   650.974150543025     
   215.366924315714     
   293.224879490717     
   476.846379133081     
   644.858058998492     
   384.632378785446     
  -62.5615743104875     
  -101.250039648533     
   555.634746025726     
   999.596424927880     
   533.581883380045     
  -328.583812914083     
  -388.992111890038     
   738.333998509907     
   269.958285330465     
  -77.3964362650784     
  -411.451305929755     
  -221.475940541131     
  -28.7919314689253     
   362.957290140942     
   648.435683722249     
   567.490922538261     
   305.488538582733     
   565.048821463845     
   520.374057215951     
  -200.684052074667     
  -78.6448653256419     
   641.913187757167     
   888.772612555378     
  -405.034485580678     
  -612.010965907493     
   1023.18331897871     
   100.620972022775     
   3181.37113181722     
   274.456826463169     
   2681.76920716480     
   830.450969329935     
  -243.363958423164     
   1128.72866561182     
  -603.671791040923     
   924.454764114646     
   878.874734007388     
  -2318.45730797538     
  -4323.33650744033     
  -534.936665977211     
  -9394.70420220011     
  -709.283612725068     
  -872.007516550126     
  -3631.02410200841     
  -714.051466503242     
  -3908.90177230181     
  -664.525341155665     
  -14.6951094178759     
   293.636174524766     
   434.354058271919     
   181.526866949896     
   477.305414842215     
  -185.767965439053     
   500.266478656158     
  -1237.38512256132     
   397.397677123099     
   1956.43027970073     
  -954.716925451935     
  -1694.75579895949     
  -130.312242347909     
  -1386.12460541556     
  -93.3823131518672     
  -395.373697339260     
   111.242584100300     
   1388.24906665882     
   2327.03496733542     
   431.226060703339     
   2031.43829557532     
   639.478917031766     
  -87.2092693902709     
   107.544727278749     
  -58.3344903113657     
   474.705741389920     
   2381.39468791451     
   3476.82889885620     
   429.909967835606     
   2147.01999580014     
   763.984799135559     
   33.9643166528718     
   632.789883256684     
   117.506300059768     
  -1848.44820425951     
   184.527382898738     
  -354.802336855522     
  -882.393925043730     
  -2.34247595370614     
  -1003.03020321447     
  -27.5836017645445     
   170.156078231289     
  -293.579342241436     
  -465.676003175965     
  -361.600162427515     
   2363.09627450455     
   2118.12666491025     
  -83.8560843672755     
   1224.57177161870     
   14.3579647510031     
  -459.648241940529     
   1421.90102807710     
   3128.31489032498     
   4600.90218178216     
   2885.77710084077     
   916.801451411925     
   548.355833113318     
   1447.13495337227     
   4117.95551266205     
  -256.395581459941     
   2792.32848219574     
  -127.949425711406     
   1523.86948395497     
   3844.34676431600     
   5133.88420980171     
   46.2873733832448     
   466.341823114068     
   1365.35116804412     
   844.383712376995     
   71.9996465399127     
   1354.29991802856     
   422.112814684897     
  -1200.66317644107     
   782.510534690189     
  -358.753298103482     
  -1128.19493878955     
   261.751933774757     
   46.3615350883597     
   2866.93956945602     
  -12.6278956394837     
  -579.526185390240     
  -1469.64655224788     
   1341.74286734713     
   8609.13264880336     
   1773.99203134599     
   7504.18842855108     
  -350.881460060403     
   1758.82283656302     
   3974.37129684047     
   464.070792424983     
  -3293.55605086623     
   2336.54475354774     
  -1872.49456059309     
  -6778.09440187560     
  -2439.37313261042     
   112.881503427315     
  -315.122642472040     
  -265.059466575754     
  -79.8356192618986     
  -515.202282592226     
  -288.808194829148     
  -538.254414098082     
   409.007392435882     
   829.026597213243     
   440.511138608167     
  -197.887549857722     
  -102.671152783787     
   845.801375510227     
   1456.50589964730     
   1236.09027399053     
  -220.872521427842     
   324.585780759305     
   426.867078658895     
  -600.562754433964     
  -471.520019384485     
  -1128.94761570433     
  -262.385165728119     
  -451.954199879259     
   550.641870375944     
   905.635747865052     
  -251.852507865953     
  -202.616403741087     
   1279.52604618230     
   1791.22615314729     
  -607.572281989191     
   2077.55421553464     
   331.838183797457     
   546.133031285136     
   907.557485771553     
   739.827352959593     
   1123.26753462452     
  -1147.16986866032     
  -3956.67631434025     
  -3800.85158113541     
  -1688.35120072009     
  -4812.76309309947     
  -4499.34907810856     
   1787.09413271924     
   1134.95606197551     
  -5511.76056731092     
  -6076.81773976365     
   693.686530909540     
   1693.68991236765     
  -4149.71942391473     
  -2132.78830546453     
  -2009.14138217675     
   8013.74719066735     
   721.413671614449     
  -1136.70096759624     
   431.114445828195     
  -963.335406687566     
  -648.169812652475     
  -854.362208975256     
   172.221628448605     
  -936.519214113166     
   111.568578822952     
  -291.241277111854     
   144.729028634877     
  -941.785668661953     
   36.3905559146998     
  -1243.65812305505     
   208.176759158350     
  -62.2789782390656     
   102.981310002819     
   116.955857010211     
   256.201723780445     
  -58.7464432877554     
   658.576061461946     
  -268.637478595262     
  -528.069642990233     
   895.818169641351     
   194.662994670561     
   251.086320762957     
   13.5790771739500     
  -201.293076022268     
  -39.0380991320088     
   757.221886747825     
  -219.218520084591     
   731.459013260838     
   827.339303220779     
   148.991241849383     
   713.769743285145     
   325.497209038318     
   763.041643822283     
   332.633130356191     
   100.706294565474     
  -584.311632155795     
  -571.821754036263     
  -168.170116895305     
  -62.2561123886523     
  -549.765222928925     
  -32.5192068433328     
   162.097169078083     
  0.874078365551696     
   14.0727619047935     
   147.004573833393     
  -112.193252496064     
  -484.893464386532     
   746.474631232495     
  -1357.43891281705     
   380.767686272459     
   589.338506600532     
   1488.70556363631     
  -959.602452225771     
  -504.130600321064     
  -801.122894852834     
  -1505.98914587256     
   232.697632655260     
  -2031.34246307349     
   517.901120969622     
   316.899570798993     
   585.429624639801     
   566.965337861533     
   1465.79998330575     
  -704.639808738577     
   923.550399936914     
  -1891.91747624848     
   477.773354514825     
  -1334.08198863047     
   514.347129805939     
   122.638710395223     
   1158.59982581789     
   217.358799917895     
   1627.81417713342     
  -153.566076340160     
   78.7427099501359     
   1208.18392035854     
  -420.886787815579     
   141.420479993565     
   175.218454004045     
   241.706171706079     
  -1452.03094962939     
  -1634.46459682991     
  -1300.76032021382     
  -1125.92887148668     
   2898.31580252613     
  -764.613015553879     
   2093.68578996907     
  -545.572869769652     
   302.795867687980     
   539.516338002036     
  -1880.43499911346     
   951.759100950191     
   2428.79655980911     
   362.946765675156     
  -64.3398250225301     
   1106.17116852465     
   1219.97067804084     
  -218.745707600798     
   1221.64954595731     
  -262.434820992888     
  -254.991362499479     
  -222.875359999157     
  -262.878808008522     
  -140.371793837378     
  -210.693289720003     
  -503.569523751496     
   50.7991009363890     
  -783.712092110254     
  -962.489130950927     
  -849.355813765999     
  -106.765144244621     
  -3200.32142668691     
   341.620862287010     
   922.189442358067     
  -309.921913621370     
   1083.72969114395     
  -212.426501910900     
  -175.415242903715     
  -280.184827996890     
   128.164740309381     
  -401.819505374292     
   16.5227351984270     
  -758.905837341014     
  -715.439548875568     
  -79.9039023081311     
  -2621.89348885790     
   352.651052414542     
  -714.014840505287     
   261.396685408267     
  -177.033919348960     
   445.065970707957     
  -911.883237189406     
   397.390235585898     
  -282.963903676747     
  -1144.10973174032     
  -406.512940622680     
  -426.697964364099     
   1303.56724134056     
   295.002366791971     
   1020.00540252787     
  -671.390589937512     
  -138.026309572202     
  -217.999898386311     
   798.503488723902     
  -242.897651377451     
  -385.616909324805     
  -430.476345265428     
  -439.218618481243     
  -1484.57773365716     
   1648.12553315689     
  -889.008327737702     
  -1749.50459024811     
   1387.36450501078     
   364.704166535085     
   4171.05757538060     
  -323.680476547694     
   938.844817424858     
   888.512776435759     
   1605.36922173353     
  -813.998368232534     
   1924.46711118292     
   1447.85260724361     
  -1091.88486274675     
  -599.257252396468     
   386.283086941882     
  -293.196822652797     
  -190.594831767018     
   708.005423409908     
  -221.108978731459     
  -227.139565917138     
  -92.3562501996246     
   107.002553069647     
   589.628351487814     
   451.102893167320     
  -109.588541437630     
  -297.174857001195     
   1084.11284397631     
  -914.615770405510     
  -1333.03384371256     
  -1657.00139626727     
  -1525.87838314139     
   39.7030414108118     
   1110.15389339993     
  -8.49201559555877     
  -1140.53445430255     
  -1265.60708560199     
  -805.425269137428     
  -1256.95995158194     
  -625.599062298958     
  -842.900682838493     
   231.982561187445     
   1330.75939713927     
   1512.47964516132     
   2024.22726362596     
   7.20661807861961     
   1382.02805131306     
   1354.06399129884     
   330.401576901432     
   402.872801725301     
  -623.585511648273     
  -488.171358866303     
  -909.049684442602     
   1799.45094895412     
   938.071643670376     
  -137.954570677799     
  -129.772953504187     
  -182.337451725104     
  -173.194956478551     
  -32.5048860460761     
  -183.110531521230     
  -536.321484717856     
  -344.102031266405     
  -2676.93119894612     
  -1544.24784878307     
  -1282.64977741848     
  -1112.96038169004     
  -647.763029563866     
   2264.11465756469     
   2714.09279037615     
   1983.64818124102     
   8.55991418145931     
  -443.679573945061     
  -2070.78304355016     
  -485.929874014086     
  -2112.46616442765     
  -9.64914029075737     
  -342.495711864603     
  -174.127583871487     
   3077.21995746033     
   3045.82391850189     
   3645.20823106152     
   1100.11665944913     
  -280.299157529171     
   4029.37518794191     
   4565.06899500767     
   524.062399816616     
   240.376690279788     
   103.254747576725     
   188.322273539482     
  -560.230732459093     
   2314.33999260825     
   685.568551019765     
  -543.494293076343     
   2032.40096325177     
   500.241657251854     
   1976.60149734546     
   80.5835220233929     
   1866.84814467132     
   679.773413904463     
   626.633386047145     
   712.551305765347     
   383.553435293013     
   156.523674784827     
  -396.257540679109     
  -393.191985659679     
   3569.10347624559     
   4238.86234709026     
  -1699.83138900821     
   114.173033067830     
   4581.16747102841     
   4421.16533676701     
  -887.039239328473     
  -54.7915075497564     
   29.4041215448303     
  -176.235857974017     
  -103.009184389771     
   245.472811241344     
   1559.50296105073     
   577.048394423844     
   740.839442738652     
   140.178600044275     
   1538.00386962761     
   399.782341970806     
   67.3997780450329     
   469.686694316768     
   187.608028291488     
  -76.3753805333422     
  -226.478490633114     
  -365.755642857295     
  -90.9788469583153     
  -55.3082552924316     
   273.664100748498     
   1469.48512203835     
   533.017179641526     
   796.729711860490     
   588.109003788305     
   30.3238533243719     
   1158.91714929993     
   524.592587700592     
   879.389394292973     
  -322.875806923746     
   933.260531611520     
  -135.428156399738     
  -150.714465313370     
   3386.32532104729     
   3553.16781580025     
   1523.45948847723     
   1478.61799190717     
  -669.221480862908     
   134.011245159976     
  -1017.30816318460     
  -669.209906367072     
  -434.702228212888     
  -1693.74806485240     
  -940.534212100782     
   962.031716241293     
  -3823.23438973732     
  -5185.89225626088     
  -1272.22295674763     
  -244.360796010952     
  -10923.8747893431     
  -1159.20383724621     
  -1301.95868103346     
  -1788.37256048820     
   1561.95883010107     
   2927.50135377081     
   964.116941321191     
   1222.61660892163     
  -73.3340731856807     
  -3486.77989119460     
  -5077.49001360021     
  -958.312467149010     
   481.044044689413     
  -6619.93429993096     
  -8943.55605751712     
  -804.374729507469     
  -7522.37512374361     
  -1714.08096114803     
  -1962.24379213322     
   9577.81715865251     
  -1672.05849556636     
  -1294.07386130731     
   144.317616527077     
   410.358602254754     
  -622.865816389874     
   580.864210602546     
   649.164517442803     
   1848.15608075848     
   45.8842755152410     
   2757.94187444776     
   2094.37228680509     
   434.850569180728     
   3411.03606995111     
  -63.2094085129818     
  -22.9077714354791     
  -48.9282104346448     
  -4591.78064048977     
   3262.76705200203     
   3159.69787502215     
  -169.626393157995     
  -2248.57743096123     
  -4114.13898265919     
   54.5107883828324     
  -5669.18879286858     
  -3738.53230338282     
  -8941.29301444282     
  -2572.61556038677     
   209.158204332242     
   8728.90390741173     
  -1465.81026348099     
   1176.36316677506     
  -31.0336283665541     
  -65.9764790791647     
  -33.4009228792414     
  -17.9236156643138     
  -6.73335428113732     
  -367.086274298339     
  -52.3481754165779     
  -45.7110651424735     
   93.5607366397322     
  -81.9646709989213     
  -28.2668298906533     
  -148.212557763295     
   40.5447613470831     
   24.1622138250960     
   35.6848793519468     
   76.0410088780909     
   26.4890316662274     
   71.2836768183194     
   120.090097211581     
   41.1724869743258     
   61.1915875241202     
   32.9302300888840     
  -324.127689061811     
  -428.999409403377     
   103.141259793032     
   119.067911816413     
   47.1833681147840     
  -280.992862175053     
  -282.113933196473     
  -69.8127248616193     
  -30.3716701284723     
   80.3217852271586     
   186.836435235107     
  -31.2729476023321     
   19.2818451490062     
   32.2318569912654     
  -147.779983373857     
   12.0097468031119     
   64.3963461297249     
   268.018463793616     
  -258.288219733451     
  -25.4311074449954     
  -226.840487278474     
   12.6718282397712     
   23.8833013708483     
   55.3359582719610     
   50.9938649826377     
   20.9119459632431     
   58.1801292069135     
   143.902797039718     
   15.0209465203514     
  -32.4399270811413     
   17.1729571510624     
  -161.844871830062     
  -143.423829412155     
   45.3527295927826     
  -119.762570148983     
   93.6805925642804     
  -8.86765187186823     
   119.190565071501     
  -134.212519009385     
  -88.0960351361130     
  -10.0424819710836     
   13.8796602093034     
  -115.063227066346     
   45.6621056168378     
  -146.081904142626     
   99.8663141164455     
   67.3604028750196     
   35.7439195035476     
   42.8021391102693     
   5.00714986917730     
   236.780961581216     
   182.789968705999     
  -303.364558082967     
  -404.333648034576     
   72.5691851794685     
   144.119034814462     
   194.472021670044     
  -197.303916289915     
  -97.1381581750396     
   276.228247310139     
  -47.5543233853038     
  -145.402691884165     
  -58.9564626018489     
  -34.2529565188898     
   12.7237446061072     
   63.4233277812608     
 -0.930785927731606     
   319.398800705313     
   62.0720977606615     
   223.695411319219     
   55.5010747246494     
  -10.8773489075366     
  -131.759371891162     
   89.4765293906821     
  -7.04058788314300     
  -137.603465359511     
   36.0745633920197     
   283.949442111547     
   99.9797701466966     
   133.444536156340     
   59.1114712385600     
  -43.9468039666127     
  -152.675104905003     
  -185.634671048254     
  -11.9295702769510     
   79.9767164224735     
  -105.071367766886     
   13.1896762526634     
   17.3616858631697     
   29.1559711603893     
   73.2071938995692     
   22.0800689962505     
   63.8511243582795     
  -14.1460679103042     
   31.3713113789339     
  -7.11303018537513     
  -24.7283931328002     
   53.9063757144491     
   61.9768546683035     
   10.1011374239496     
   79.1131054304050     
  -38.7503835071076     
   44.3582173345431     
  -31.2969520184561     
  -7.42805487503253     
  -23.3039694253184     
  -13.2621644658222     
   11.3210684288945     
   5.98131165453014     
 -8.006413399797907E-003
   43.6906843089449     
  -22.8020591191251     
   29.8350267379223     
   25.4625023606990     
  -38.8661242574736     
   60.5880739653054     
  -22.8954665025369     
  -1670.48802966106     
  -15.1281329971755     
  -1125.87317066715     
   69.9784763001686     
   21.6369853720641     
   49.3751187590622     
   62.5545891960362     
   42.4850322490175     
   86.7625527815918     
   272.058992349035     
   44.9896673153012     
   245.238765057896     
   35.1016894784238     
  -83.0417931742245     
  -143.580695573210     
   70.6847776613626     
  -40.1001989587928     
   58.0377772649456     
   33.0413923512881     
   161.649049776149     
  -241.212765834070     
   102.031773816435     
   71.0422609195725     
   42.2852177406682     
  -3.04528662521295     
   159.778432014299     
  -141.341566801767     
   163.473464867862     
   66.5498402035428     
   102.594705923329     
   28.0520288357339     
  -229.711885590967     
   299.093706183836     
   468.763032802344     
   115.474965339983     
  -166.088365049210     
   100.709120878911     
   244.497671493533     
   38.6801887726886     
  -10.7007564213858     
   194.017489766043     
  -180.900813488656     
  -326.891481575640     
   17.7165453863028     
   297.986689673013     
  -124.363920615033     
   229.397667870854     
   83.4218045544180     
   86.6933157990275     
  -30.4144149553571     
   293.462051027330     
   20.4372033265264     
  -268.717923461894     
   348.375256909204     
   64.0904650395395     
   479.302220199577     
   115.895142718073     
   269.364104599221     
   124.107730638607     
  -86.7125073673226     
  -454.603309508329     
  -456.138819977109     
  -83.7637659264890     
  -302.131800261672     
  -235.094513546407     
   215.208078068300     
  -25.0540261453638     
   231.685343097047     
  -25.9813258423139     
  -135.940568552154     
  -44.1693399525880     
   41.5994989893114     
  -104.349070669644     
  -25.4843869525716     
   70.2617476754533     
  -59.8135153083629     
   2072.48399215179     
   1396.09278327296     
   198.796447809703     
   50.4697146663558     
   223.875029475173     
  -42.6575402014307     
  -76.2436925603245     
   418.844577745582     
  -179.567882037615     
   49.3787649242679     
  -540.047360096822     
  -232.859686383921     
  -3444.53747113896     
   135.223059318723     
  -14.1254671840346     
   11.3576794540538     
  -74.8176539384987     
  -17.6039255601271     
  -56.9877222222045     
   214.372166224442     
   24.7145398338679     
   113.776128300977     
  -26.7449824421608     
   74.6761630141719     
   150.014983043902     
  -32.8481686497460     
  -8.34277663522395     
  -123.650539375140     
  -1.21889156167596     
   190.621408904688     
   7.17600040783249     
   245.285442127825     
  -58.4326522817555     
   141.182469892101     
  -177.798592035045     
  -149.898096879822     
   49.6758266106627     
   116.674923890381     
   331.046372895272     
   78.0233454110138     
  -281.372019446653     
  -101.356617140934     
  -137.401297474083     
  -163.565997403469     
  -39.8463305278486     
   37.4529380196939     
  -4.66113929004065     
  -35.5565641994553     
   23.4990757435658     
  -12.8946323636155     
   39.8544006672771     
   237.557348397296     
   77.7737958805772     
   44.4877335196750     
   79.2900607418877     
   139.420531631281     
  -448.270753303198     
  -601.441456101562     
   57.4064223440522     
  -511.270627402370     
  -617.273655577942     
  -424.581993689552     
   39.4511600787508     
  -514.365383334373     
   45.8715837900048     
   4.96165850842662     
   3.29158579620409     
  -41.9206430021952     
  -41.0697532263281     
  -20.3765933235786     
   462.225998339626     
  -4.16059070346714     
   542.476140977044     
  -3.69761127033767     
  -1.76744831418030     
  -156.156930188723     
   72.9245009550737     
  -8.87845371569647     
  -89.5520745993107     
   246.652559200301     
   193.673365526778     
   46.8241431743332     
   188.189809303447     
  -21.9298060014712     
   24.8504802561709     
  -295.624564745118     
  -323.418468637175     
   67.0884115845908     
  -45.5387648559516     
   313.865987236259     
   117.694019858157     
  -47.7149766642931     
  -74.4611327580346     
  -304.898834973726     
  -124.487913404755     
 -0.709217172754165     
   57.5173373191328     
   12.0564154130861     
  -2.00242690556020     
   41.8405123285633     
  -23.5801953243628     
   39.9775600664555     
   451.168182338623     
   54.6889024633176     
   362.592063304498     
   75.8310236544070     
   103.567751746195     
  -858.290456154231     
  -1138.12455773930     
   103.146775869857     
  -606.082293343921     
  -766.658599778736     
  -383.164351746801     
   9.39287480086276     
  -977.268407471014     
   560.563689130198     
   140.773726613518     
 -0.412784966519865     
  -153.248427411130     
  -204.698207694280     
  -298.206369675021     
   73.1202696302437     
   6.35814872727442     
  -778.692632068285     
  -2085.42742290092     
   152.853682721117     
   147.678223055793     
   172.804997509145     
   1189.67797463905     
   178.386475644563     
   105.343797260180     
   110.390495377553     
   164.729774617334     
  -2.34328572005580     
  -211.483137210548     
   1099.38870383998     
   875.998052686195     
   115.097088766462     
  -798.797436739728     
   56.2141470628154     
   638.610256268301     
   109.165885631424     
   437.950304308855     
  -16.1846235674581     
  -176.413892642371     
   593.419302715902     
   277.158437491520     
  -136.137592651574     
   1174.31167458958     
   350.389608245437     
  -11.1778939412566     
  -123.045753679950     
  -794.125265461249     
  -228.507033554785     
  -758.748419618877     
   370.052197723726     
  -32.4069383666775     
  -51.2939563802510     
  -248.764393968097     
  -29.3766398155837     
  -145.801356886350     
   17.5486243183869     
   3272.72932209234     
  -33.8907936446441     
   2248.09315962180     
  -138.589546704901     
  -787.338084732364     
   549.912561567574     
   68.7772174904783     
  -477.291069787273     
   105.716041460657     
  -192.308777548480     
  -1090.88473431936     
  -707.762816282917     
  -3615.07112221131     
  -469.421781231421     
  -196.580226912638     
  -187.635441447036     
  -639.975799174122     
   312.787532269119     
  -645.957712755409     
  -1168.29487817315     
   51.2028883213680     
  -471.958758568113     
  -83.1172246883605     
  -141.136684262921     
   428.658166245799     
  -1210.25872818903     
  -442.071828034591     
  -651.483431913374     
  -1168.61231421107     
  -65.8873246745838     
  -997.935693175980     
  -1862.82151490792     
  -15.6919464275082     
   28.1681667690474     
   7.38024175732808     
   41.2663400786172     
   56.2747414406457     
   13.7885110558146     
   53.6715052815682     
  -11.7459378064877     
   49.6585935110725     
   37.4634427719583     
  -106.542290772439     
  -24.7698870602995     
  -97.4926192930471     
  -47.5045817205515     
  -69.7632220841963     
  -58.2273248389112     
  -24.3462802761393     
  -89.8425090804846     
  -45.1649790303916     
  -40.3667317863290     
  -188.571557414223     
  -85.9413299601858     
  -87.5917927390442     
  -74.7046062847519     
  -63.6739890858333     
  -64.8505042386199     
  -150.738572779274     
   37.6711326688449     
  -98.1344614037193     
  -52.7901301240725     
  -85.6607073691512     
   72.5840284167030     
  -8.79061786293856     
  -7.73875018512376     
  -21.8309040583796     
  -24.9514839918688     
  -31.1872216882672     
  -12.7060384414451     
  -67.3069900056128     
  -40.7810462239795     
  -2.53119095919456     
  -149.040118380406     
   97.1629905333816     
  -7.33977128528255     
  -63.4353401057824     
  -149.027614975724     
  -82.6985985345803     
  -39.3351511220439     
  -91.8317572456073     
  -38.5420505411854     
  -30.4822797228907     
  -38.7095157793103     
   211.614580919842     
  -59.8640752565218     
  -101.431339920960     
   88.6513007652400     
  -29.0616351923022     
   12.5176061029840     
  -46.4999777559613     
   1.63495607375033     
  -129.622027912676     
  -124.195578633563     
  -2.13375363465393     
  -163.825327454928     
  -97.6343219292857     
  -20.3131840474835     
  -42.9053686673220     
  -29.1279255444330     
  -39.5812869929849     
  -49.3339511779859     
 -0.404387111005555     
  -2.19502614054757     
  -36.2582384594996     
   14.0150972494557     
   12.3167260526064     
  -49.5484662243384     
  -24.6055131547328     
  -18.8334793985267     
  -56.5957398700539     
  -40.7837216057399     
  -94.2382435441222     
  -28.6582232830673     
   3.32416639389363     
  -97.5842231485796     
  -9.78721531404562     
  -75.4196932022551     
  -12.1875436509116     
  -109.463357659443     
   31.1111618966314     
  -80.1718296456309     
  -227.187469469742     
   23.1726519274287     
  -174.965268119158     
  -21.8242598422191     
  -79.1237193149052     
  -115.751661420431     
  -55.1465470221585     
   38.5566039272098     
  -31.0065739828699     
   82.8005543649004     
   43.4500042781901     
  -9.23590090331626     
   141.928530938090     
  -169.229190275380     
   43.9019035481791     
  -187.681804630259     
   44.1264022376354     
   73.4537790766694     
   46.6812097422395     
   50.7865689099147     
   78.8260730887108     
  -78.6493798952431     
   1.93569687738014     
   3.86287181651650     
  -45.8662054114232     
   46.8949146991385     
  -78.9871737353775     
  -37.7109728165309     
  -198.769144804655     
  -170.603744111108     
   47.9110997687500     
   39.1740912843369     
   61.1698216141657     
   15.2003740062133     
   27.4340120085227     
  -88.6588661548251     
  -93.8774060545658     
   17.8050478836467     
  -138.006933025003     
  -23.3513045868203     
  -95.3583082327573     
  -52.9471246294156     
  -244.912685648037     
  -239.040000009361     
  -161.726173938514     
  -76.2292534013232     
  -203.151643738425     
  -151.719137838523     
  -162.844326457303     
  -33.5109342006514     
   31.3422375325885     
   105.485656888232     
   38.1788572195056     
  -36.1468618829998     
   95.5790755868160     
  -37.9021349939983     
   14.3258293585114     
   129.792325311234     
   222.815189806337     
   51.6686465295030     
  -22.3926924949590     
  -64.2931216331604     
  -31.0568339667283     
  -87.4714628538112     
  -79.2367646647738     
   124.010727364595     
   53.1945493508841     
   48.5621087782476     
   113.722606428604     
   23.1194119422433     
   17.4859902805013     
   55.1001339818206     
   52.8701875069171     
   70.1027895353710     
   47.0687178650405     
  -65.4551451547488     
  -33.6374159117255     
   242.920419495342     
   124.900475494947     
  -151.206059589371     
  -102.501758760854     
  0.254547205881082     
  -110.423580427419     
  -129.716743716437     
  -85.6754004298989     
   750.218742514857     
  -16.5103699081704     
   742.993221946353     
  -65.7770470467235     
   19.8361683921407     
   827.399243604685     
   83.4138500244747     
  -54.9657702458317     
  -138.261842713474     
  -465.127676746896     
   443.808387856249     
  -1.23752521616276     
   324.404010950434     
   75.3372888285853     
  -149.860721070810     
   212.563159152875     
   187.703023829055     
  -414.450379790762     
   348.787978846138     
  -171.039302066411     
   20.1006152350078     
  -214.141632355918     
   270.628009103467     
  -306.551196277724     
   429.844599307571     
  -110.384948215878     
   61.8834031489368     
   147.115027718412     
  -115.946760957824     
   107.608677460719     
  -44.6300251381375     
   116.348836707804     
   769.368044021601     
  -4.37298692498919     
   538.654527410984     
   77.7940771379381     
  -390.993303050495     
   219.721882513174     
   103.963640687079     
  -715.405399327864     
   129.538620526889     
  -301.353561857999     
   660.608426221340     
  -41.3460368198403     
  -540.940954486698     
   76.8244102652067     
   93.8532261011035     
  -583.589095556576     
  -290.366549157520     
  -235.034129139275     
   294.868315073292     
   397.169528439356     
   111.577201522894     
   514.810941831998     
  -495.845226380628     
   119.328859479239     
  -173.349032292057     
   287.384456076689     
  -604.154732816916     
   578.539540553897     
   181.228468583330     
   73.9933831562614     
   1477.72850528983     
   241.906838262855     
   656.432285193379     
  -178.641924287086     
   22.6981648766473     
  -2156.34288263356     
  -301.005423532416     
  -1413.56170848436     
   61.3917316522057     
   493.953903524814     
  -2225.38686690663     
  -170.605755889835     
   817.543450892725     
   177.007718367373     
   82.7309283981196     
   57.0528435343035     
   49.2361196233126     
   103.847385941969     
   65.3876112751163     
   47.3346436434936     
   27.9774740743328     
  -110.712020695374     
  -228.177370132045     
   117.024656251031     
  -61.0939390495800     
  -115.900764644723     
  -200.749843972722     
   19.4296266058437     
   56.6361013189747     
  -59.1957299016611     
  -12.9086674404853     
   33.0460012888295     
  -67.8419033694561     
  -30.2208735634621     
  -77.3506989912052     
  -204.418175027923     
  -62.6116766327978     
   710.784692068033     
  -43.5036987179026     
   614.810346155455     
   111.527734785702     
  -75.0482919766034     
   201.643453266942     
  -189.970373178775     
  -106.836349474835     
   55.6709375242274     
  -242.846734472545     
   758.593180113375     
  -16.5936342179863     
   815.683355798205     
  -25.7368889585851     
  -309.291072662611     
   277.027689457401     
   138.046989391860     
  -303.770235770152     
   71.5024865006006     
  -19.3956831941754     
  -7.41245452061276     
  -116.354310764275     
   468.480053601664     
  -296.906676354848     
  -139.051494754259     
  -60.1168542414270     
   115.984853594466     
   87.6149449323012     
  -62.9942802877120     
   102.275467500092     
  -93.3759890693549     
   124.645994587271     
   770.235883414168     
  -58.9296643789223     
   478.678566735839     
   149.452293132868     
  -386.588901708791     
  -219.378873145805     
  -624.596400709988     
  -466.627812763008     
   85.5086260562534     
  -277.569324228953     
   191.757924591268     
  -93.4794442226224     
  -852.998397637557     
   233.190518895188     
   209.738341368240     
  -484.906423066382     
   273.278142013084     
  -404.881737123417     
  -347.152821501217     
   370.178956436137     
   95.2844873146247     
   393.818349823290     
   152.875190874969     
   107.685814732141     
  -149.700421043388     
   439.637032729798     
  -547.657738583144     
  -74.4111946950741     
   457.662603506646     
   94.0809908675942     
   667.889607317064     
   466.410682542720     
   85.8132507506328     
  -162.985380325668     
   493.836935780951     
  -1985.37016796608     
   7.75211131033319     
  -2369.16345587695     
  -209.247950902375     
   246.905463809349     
  -2072.81476196837     
  -862.365857375588     
  -267.848471658757     
   153.076068405926     
   18.0985541756443     
   99.5219009292684     
   25.4432367955091     
   72.1891814973005     
  -87.2988996443723     
  -292.659634585750     
   120.656954669775     
  -52.9962649932353     
  -57.1619314326049     
   154.402389328330     
  -116.057572256766     
  -167.606582915237     
  -350.379990574528     
  -145.018087195074     
   90.0287600619507     
  -1.57992070026439     
   51.5672652300792     
  -1104.63353650660     
  -133.429171895794     
  -237.913147095775     
  -77.1549362101400     
   108.984978267050     
  -527.262267128231     
  -1315.75796278299     
   257.540195028785     
   775.021431211026     
  -710.251235653552     
  -984.570822340080     
   2661.07665979536     
   475.181617721788     
   2646.44909199470     
  -338.700729802651     
  -257.961794299196     
  -282.390151512037     
  -1093.25906079817     
  -240.735187392075     
   584.553657996223     
  -5.83753732453697     
   203.198466419315     
   76.8510726925498     
  -302.677845821635     
   105.281076962713     
  -690.771070397049     
  -194.614904512590     
   620.309079308593     
  -643.235774245269     
  -118.116995386950     
  -6.41026508272745     
   171.038230325469     
   73.6186960629889     
  -563.689852707169     
  -157.269918081864     
   216.420403992942     
  -682.083361379845     
  -150.298212188358     
  -565.973095923502     
  -195.606724986138     
   163.046577882988     
   1042.27187642290     
   46.0443220759415     
   726.526378321512     
  -548.107686816917     
   84.4293976407176     
   298.518581900322     
  -1.82782677924696     
   194.088239801507     
  -59.1149696230095     
   223.075718115070     
  -3053.94988328351     
   177.697999059136     
  -1964.42405401761     
   184.319732297467     
  -332.540490631352     
  -425.707162249037     
  -295.568959901469     
  -856.721272479190     
  -86.6256755400803     
  -648.371643583468     
   674.937776868522     
   324.170396256658     
   4897.57420684949     
   528.249767284953     
  -64.3235473237455     
  -269.766621058202     
   1004.25108424309     
  -240.967177412453     
   1023.24176430472     
   1442.48925426436     
   35.9307386029064     
   220.076796745179     
  -297.749058197936     
   12.0168637046763     
  -230.076753142939     
   1761.09884956413     
  -304.905028916403     
   1399.26195942297     
   1441.80754556304     
   97.4427413748592     
   1480.39263429028     
   2160.13426353462     
  -5434.33760044525     
   484.832404859177     
   2845.78348560945     
  -1556.27725130010     
   1932.73643995794     
  -430.376962271629     
   1596.18425614998     
   1721.36402558054     
   5901.92812764828     
  -1267.74730211857     
   408.087398959647     
   365.235770988872     
   278.949683919240     
   396.197280807068     
   192.473241362907     
   101.333428317770     
  -146.136707318950     
  -197.199457336206     
   50.4561649335379     
  -125.816097807657     
  -210.553399794891     
   419.564459163769     
  -83.6600909371441     
  -265.294491685972     
  -211.534012673180     
   335.729214379461     
   403.866202701468     
  -805.105733840992     
  -216.121524609360     
  -1702.20067725259     
  -443.720892088712     
   789.471109528019     
   72.8087242807470     
   1322.93840339440     
   570.072972740427     
  -970.569357014507     
   278.956473497572     
   1632.68245687456     
  -148.566368142841     
  -2281.51820030705     
   4208.81903324928     
   906.080126589991     
  -1362.67250921269     
  -389.700332812777     
   925.790069982481     
   1378.06520550991     
   1080.93098140417     
   240.516681117778     
   162.429173513249     
   424.679409664584     
   2081.00248238809     
  -37.0865680406326     
  -828.197981270535     
   3441.42803020231     
   936.508818466653     
  -2141.06652658860     
   822.013923921434     
   17.2354361870360     
  -44.8696925265723     
  -228.137648389782     
  -577.542952750467     
  -107.252059578834     
   2.52416520877296     
  -56.7867005447827     
  -66.2156107706140     
  -17.7751033003211     
   77.1009672454545     
  -294.535480509947     
  -486.144041729437     
  -25.8939897569576     
  -338.140129388139     
   94.8058775907660     
  -85.6372311288369     
  -38.6352994451050     
   101.014729217227     
  -25.6697821648454     
   77.9229805635592     
  -267.693033394928     
  -188.710563489171     
   91.7831792113342     
  -396.024819106062     
  -106.154330005216     
   7.42683344533047     
  -91.5503255442316     
   104.378296914828     
  -82.8279086870333     
   180.538459127725     
  -156.236937018981     
  -38.1612008384114     
  -116.264269992918     
   69.5662854911133     
  -104.511739633082     
  -3.89127456300186     
   16.1825263886029     
  -792.776913700926     
  -47.3407037042206     
  -599.375323207739     
   36.5195654533865     
   687.571346330780     
  -443.145299907828     
  -512.722991094971     
   635.528233681274     
  -450.899813523189     
  -636.015502792691     
   206.395194212144     
   248.292261071923     
  -57.4675374834913     
   146.892431442473     
   42.1430234045234     
   347.070957366185     
  -23.3518862562760     
  -45.9650506605416     
  -110.258424666588     
   591.015559898003     
 -0.231075071766902     
  -188.467302341363     
   67.9127173274029     
  -39.0222028977250     
  -93.8760710151650     
  -151.078389782110     
  -154.824568054596     
  -53.8634674553930     
   483.185671230596     
   70.5437874573787     
  -274.238035236303     
   624.056381771592     
  -2089.64263893579     
  -27.6571824368131     
   1068.09676723980     
   181.910143054287     
   925.829221317491     
   110.774100693036     
   408.534280984989     
   337.363101007662     
   2098.40651511330     
  -172.453203233772     
  -177.969956493373     
   76.4029349330728     
   266.308317527450     
   210.067168044707     
   230.207541541248     
   83.9394335630647     
   16.6347870238753     
   34.1883746756608     
   5.31506919059274     
   31.1567648155450     
   77.1940349734343     
   54.0068220704392     
   85.3394495565647     
  -112.263448953778     
  -224.608787722725     
   14.2955944723289     
   89.4269784323058     
  -271.090703006540     
  -318.444556623672     
  -208.818181357110     
   75.8773957697387     
  -414.364776763473     
   439.168735027832     
  -160.761170798693     
   396.700789665108     
   398.693500357275     
  -168.444710064372     
   1031.64162908704     
   747.164565477806     
   677.860347522790     
   381.965904429422     
   25.3655228868327     
  -35.4610310945508     
   84.8984038957740     
  -416.748810763094     
   254.828959980639     
  -423.927214533173     
   513.857444834286     
   264.477746894931     
   8.55643528747483     
   849.029400355763     
   886.922517277872     
   615.062417088048     
   145.455168309321     
  -41.0399106226053     
   289.410370602211     
   2045.96338823285     
   88.4399544992040     
  -1539.43354760229     
   781.382617897587     
  -1486.50674559258     
   1042.00660270392     
  -97.6092443390933     
  -459.247761913689     
   454.101182695058     
   754.136618121614     
   1121.99908074757     
  -5703.03368329126     
   352.342247145634     
  -1329.55818019745     
  -1194.20949855018     
   449.612447851633     
  -21.6935009685617     
   458.147111976862     
  -117.133892051105     
  -112.465921504587     
  -86.8759285910171     
  -123.006907750388     
  -23.9398343950394     
  -151.343668704635     
  -184.832094810674     
   44.6543123291089     
  -55.3052439757707     
   57.1473077251657     
   459.254962317472     
   552.215786323420     
  -89.5266794406255     
   434.544494152246     
  -38.6867800596265     
  -68.0844051656746     
  -156.235162123129     
   809.317392012974     
   279.661346476969     
   26.7078033735194     
   282.547653114591     
   148.095337356528     
   36.9482606789165     
   671.389690567792     
  -75.1788225931090     
   20.5538512691257     
   85.6158275160155     
   52.1584680435345     
  -142.328647982542     
  -420.884250704501     
  -397.777455629872     
   332.232696699010     
   437.917881658573     
  -129.608077883141     
   335.175120317194     
  -31.1881900456370     
  -58.7626608240378     
  -335.658296097707     
   665.160590997959     
   136.627001344253     
   260.985866641345     
  -382.832832506014     
   457.643149468077     
   275.023841552002     
  -33.8957600130785     
   385.624905183592     
   147.400064239246     
  -167.347306249640     
   281.501309110642     
   173.968424128647     
  -286.924691355583     
   268.768116223339     
  -569.708344650160     
  -139.851237947554     
  -283.600020434382     
  -116.444630030293     
   39.6196939658464     
   446.737233070963     
   467.112672302711     
  -4.90789788131198     
   365.610112027111     
   270.493830491769     
  -114.515285690143     
   81.8355043599275     
  -43.2034194200945     
   76.1825421572219     
   112.802578381593     
  -30.6155811141620     
  -42.5856709333787     
   82.3886483464535     
  -37.0973415525012     
  -45.3289989489936     
   130.965628705165     
  -115.801115056033     
  -253.854313549272     
  -66.1446093883827     
   49.1688573633519     
  -53.5963189421752     
   35.3079334916867     
  -394.568453870902     
   509.396592527375     
   145.830092436195     
   554.769304837924     
  -559.168181425035     
   503.154678018411     
  -169.713950043327     
   517.520182951851     
   759.283394582975     
   94.1964229203350     
   903.866190313152     
  -306.841725862819     
   33.1040870654103     
   125.155888036396     
   130.136202850459     
  -398.512664889429     
   268.987114268967     
   97.7272902675073     
  -663.096484739122     
   204.988852417285     
  -100.207951376747     
   620.932034473590     
  -116.533648223604     
   721.880824417372     
  -371.439384778038     
  -118.687877521256     
  -290.485515380231     
  -67.9650714067128     
  -287.648965063708     
   270.961696856197     
   294.279524195447     
  -14.7614628178654     
   279.028436935276     
   209.215787624435     
   432.050795061056     
   69.3345874223263     
   834.233267575429     
   916.490138027803     
  -602.964800909861     
  -102.335532292909     
  -607.702388816753     
  -77.4199685392644     
  -54.2688232541714     
   592.363575527729     
   843.705941518035     
  -261.672769091645     
   725.545283632256     
   626.416256179582     
   342.659901190606     
   78.3770555032258     
   1387.86315711970     
   1583.64215917502     
   780.528085963657     
  -932.814181818034     
   84.8930104562322     
  -743.221259217104     
   193.265004413321     
   184.896789727772     
  -1435.59178619472     
  -757.818895268003     
  -122.254627468032     
  -1247.87187199556     
  -836.702054274837     
   1225.14370082050     
   439.409267117739     
  -359.594995382071     
  -39.3019396470751     
   959.316212475584     
   1522.65961794531     
   144.271902113216     
   87.2796311602424     
   184.365421190923     
   126.738895602168     
   129.833102961505     
   93.9795908377755     
  -107.404951470458     
   187.588860085684     
   102.922486295663     
  -61.5242016659824     
  -82.2523106659459     
   224.040667802937     
   102.307400787602     
  -100.761078198008     
   236.049926141387     
  -76.8457207472555     
   105.472493741599     
   21.8565901099161     
  -87.0817084596835     
   231.122322909734     
   292.955863790289     
  -292.395799412257     
  -156.898995579939     
   205.470043997074     
   180.531546434580     
   147.200705023769     
   159.340035929137     
  -68.6187344778316     
   61.3230999299688     
  -270.394154008299     
  -76.8328090038013     
   44.8176002109628     
  -293.711319909096     
   136.868720897251     
  -80.7477338278688     
   55.8984819841066     
  -246.675203017240     
   38.1459831265853     
   158.648052011026     
  -451.091164054257     
  -148.656114866469     
  -1272.40667154581     
  -93.5512302786121     
  -1025.84366988519     
  -157.685054316245     
   133.415769609201     
  -1151.23988993168     
  -723.944366277635     
   746.150522646898     
  -553.141562574498     
  -97.3452601098954     
  -764.333191516524     
   213.201588694324     
  -240.589318756601     
   253.378795077099     
  -174.387611016928     
  -913.610857036566     
   3180.74875326592     
   142.182997467573     
   185.756487642791     
  -1367.08955951259     
   16.5159981073966     
  -1267.17129816458     
  -195.811254374858     
   389.945722505581     
  -430.131303042351     
   177.190935844176     
   435.650966748279     
  -366.280124982375     
  -124.430562255095     
  -560.916187106274     
   269.635352781494     
   237.184976917898     
   834.515867889687     
   81.9932988780137     
  -801.353100539920     
   3480.71304643273     
   143.563875608692     
   330.307330883810     
   252.616175764302     
  -433.689846801211     
  -387.342425177281     
  -416.357109794182     
  -494.806812963576     
   887.052360806061     
   15.5439547203202     
  -141.727741261601     
   1309.18200784764     
   84.2316110045135     
  -36.1483767866765     
  -1392.29070531552     
   72.3785604595094     
  -515.973637964291     
  -250.879231312230     
  -1336.38898778796     
  -2548.77679102465     
   1804.07413288606     
   544.579561895437     
   554.039661304040     
  -968.282860066401     
  -1739.17778120955     
  -16.7314559619780     
  -186.161903755487     
  -146.849007383725     
  -229.741138009104     
  -236.827459145134     
   508.189500843104     
   348.395869834681     
  -162.552211408637     
   564.450220014422     
   310.630866067749     
  -255.004315852227     
  -161.329188030140     
   928.249312470576     
   1171.81385829886     
   95.4104296429546     
   81.5446500583403     
   13.1492277991384     
   360.409820429257     
   296.922025759255     
  -819.334486281508     
  -694.773651242208     
  -2194.77552064240     
  -837.129714083658     
  -823.744005026051     
   47.8810900365106     
   58.1711894645122     
   652.788119511704     
  -1614.43157252613     
  -823.605964454228     
   826.508607592511     
  -1477.43699087571     
  -434.872053121650     
  -943.962163161589     
   112.391087645844     
  -1127.06689209891     
  -469.579721099616     
  -822.344311841901     
  -1584.32394155297     
   2614.43478491649     
  -228.531535817081     
  -46.2281841372997     
   1519.82674094918     
   764.716239670750     
   99.9081758848029     
  -1485.31232138949     
   3206.64012888717     
   210.259021087947     
   66.1361674450511     
   24.4752843292361     
   16.1118643505986     
  -69.7370302864962     
   19.2893177946586     
   56.2010333284025     
  -308.615533193597     
  -45.7359220281808     
  -233.157448210463     
  -11.9152697769615     
  -31.6260971028043     
   108.609354779688     
   138.678205764322     
  -27.4786376753090     
  -136.017236722608     
  -329.564005214258     
  -99.5635149888069     
   230.503227173172     
   58.8943974096216     
   20.4448161977600     
  -39.5444300002015     
  -45.9090516254191     
   21.2276506635129     
  -48.2541284685562     
  -602.589684714164     
  -117.069307091927     
  -406.728474621391     
  -135.020852779821     
   86.5778700684818     
   315.820097196508     
   362.502533526916     
   345.890025086592     
   42.6928680161549     
   632.200689892303     
  -390.606580101096     
  -130.887533728393     
   139.240306781642     
   171.041358067577     
   294.564290145357     
   149.944768521786     
  -269.998787661832     
  -48.9310293433017     
   470.932109916899     
   34.9553132392923     
  -565.065523480955     
   48.5028605348219     
   202.095970217232     
   823.096203216667     
   1292.31547459525     
  -58.7329448811015     
   1423.54009829682     
   1384.80113537356     
  -90.3731160456680     
  -2.21665879465445     
  -21.9077100258823     
   17.9713740482250     
  -19.9849935732429     
   92.3287867813591     
   48.8895889575069     
   88.8546800764662     
   54.5943204995663     
   212.283816261097     
   166.677801908011     
   119.013390779621     
   22.1396764241524     
  -28.2189756317173     
   44.5951900852501     
  -68.9308010717489     
   335.377655547633     
  -302.258896719398     
   369.317135202820     
   268.090066476190     
  -225.938654296876     
  -137.207408478504     
  -199.896333026142     
  -359.665227105898     
  -317.938391427829     
   300.477975937427     
  -31.6331583921606     
   1034.70346044412     
   705.310022241500     
   237.721036976237     
  -104.690101002985     
  -680.938066200248     
  -1533.94810936763     
  -189.807491156950     
  -689.023495667243     
  -1675.79852478663     
  -1566.87614945521     
  -431.717435282137     
  -417.390228443910     
   166.694603067666     
  -1.61707563061935     
   92.0792926862296     
  -5.67493886041085     
  -619.184971468117     
   16.9294633484765     
  -190.117207205935     
  -603.057456904794     
  -412.940141823578     
  -62.5824030783677     
  -686.608544623278     
  -166.617217892245     
   611.843251212922     
   140.455477995433     
   414.179105121130     
   110.838689165264     
   54.2311152993329     
  -147.288782978004     
  -195.438532632740     
  -242.436225111805     
  -113.936202452555     
  -603.774521360228     
  -576.101986480409     
  -499.822587126336     
  -1343.76615352061     
  -207.867854855984     
  -74.1360517945787     
   80.9226452005807     
   962.218640693173     
   56.9474448052153     
   473.494290031383     
   829.543427179174     
  -308.155543242585     
  -143.536847383792     
   95.4333391720668     
  -187.299082343569     
   119.856148034025     
  -10.1654642993700     
  -2.82221184204161     
  -93.2738650497008     
   47.1034549154991     
  -520.519609991293     
   141.492999007691     
  -416.113191895239     
  -127.621210427629     
  -267.803227116612     
  -102.049763671462     
   25.4160909075936     
   60.5224433431963     
   183.090582624209     
  -91.5099292089047     
   167.275100862344     
   222.816223997586     
  -15.9233069683415     
  -72.2813859744213     
  -66.4957527633461     
  -359.571463540735     
  -245.410869195281     
   276.224410789747     
   71.2574497936345     
  -75.0673318863427     
   208.101300740649     
   58.6520516384029     
  -30.3633804288411     
   121.824600858923     
   40.5960280292699     
  -185.037905158944     
  -8.42722622050043     
  -256.693308142202     
   384.746231175232     
   295.233857372697     
  -504.592490045196     
  -629.273502768729     
   283.356440449127     
   276.541128717669     
   296.789473615931     
  -457.815001500367     
  -350.370807070132     
   278.417173127266     
   116.650376568127     
   427.848204150723     
  -133.464697806680     
  -132.803407774475     
  -79.1371612928441     
  -148.393739431518     
   47.6677554310003     
  -123.156933182925     
   400.263128509941     
   151.844378624087     
   269.247487526284     
   124.263575156091     
  -9.29813976384644     
  -356.270178253787     
  -591.898980098155     
   23.5557268242594     
  -294.111712197223     
  -132.846468561965     
  -37.2265495502281     
  -54.9824881096595     
   6.79970843007453     
   6.37330128037551     
  -2.82205491685118     
   297.424380776061     
  -31.8956097606985     
  -68.4849935663684     
  -201.923098444751     
  -43.2527030980577     
  -46.6701445750298     
   61.2570414649304     
   60.1984703465668     
  -26.1811298905196     
  -19.2224027123592     
  -74.7167308480212     
   31.7329734285570     
  -29.5408162016861     
  -22.7364560936976     
  -807.640913550018     
   105.387130860938     
  -1486.58716850700     
   106.092206303140     
   277.603974731912     
   130.404435778470     
   152.724194967568     
   178.801108472757     
   257.796278894634     
   447.789085917899     
  -62.4107474780231     
   240.507059185813     
  -60.8049097594157     
   203.278114729381     
   180.665519889341     
  -832.618049713994     
   114.965628427830     
  -5.83794586608587     
   335.572550307481     
   97.5527416035352     
   662.245090523508     
  -628.880113490243     
  -610.782648549603     
   917.196969784413     
  -194.638706120597     
   311.483826575851     
   157.637450330532     
  -152.111323416529     
  -11.2216170819395     
   660.734345841394     
  -382.951913723300     
  -553.046246438570     
   828.915319881824     
   207.108959165438     
  -45.2524539394509     
   289.597642650013     
   121.783318056884     
   281.584010163363     
   75.1205400122187     
  -743.781483339251     
  -1017.57852492515     
   169.862305396838     
  -37.4170212318690     
   70.4966813432381     
  -14.9759157551262     
   70.5692119906445     
   100.397605609544     
   196.231266495958     
   15.1754692899150     
   1245.78764712920     
   1611.67895849443     
   263.165678580218     
   167.950527100222     
   376.899462470132     
  -798.729578633716     
  -21.5151862088381     
  -203.100270321969     
  -126.801228991882     
  -3553.83096212790     
   748.531420989867     
  -87.9195179932335     
  -20.8355265766065     
  -138.004377964100     
  -142.811842540688     
  -316.988491702874     
   360.830539734500     
   112.742005690000     
   360.879297298590     
   73.8337624821578     
   334.532026411568     
  -34.5489790552278     
  -244.374127680646     
  -171.252387475304     
  -128.634655665161     
   547.929911130152     
   302.942849926830     
   70.9140500474263     
   727.958470201872     
   8.00186734760904     
   325.848942479821     
  -218.012212298095     
  -312.598854556447     
   476.883297711614     
  -138.955908650730     
   515.239132650929     
   86.5389473060711     
  -174.991594575986     
  -95.2092716157896     
  -232.361648190637     
  -17.9172179633388     
  -68.1613198660072     
   48.6359996757154     
  -139.598619319443     
   27.3516080203225     
  -62.8071836461238     
  -36.4191035669165     
   102.179710150803     
  -663.702334688458     
   235.921445542036     
  -248.150167173074     
   212.922613194622     
   453.545232539947     
  -1061.15867584147     
  -1254.26053974069     
   258.120732019966     
  -1234.12498439461     
  -1695.35429524989     
  -597.788565689705     
   57.7464013201074     
  -49.3390367657188     
   1195.91597218042     
   508.477089530605     
   254.113304429832     
  -448.298847218860     
   360.800404203256     
   164.085604154161     
  -1745.03256535321     
  -2549.61242050770     
   682.065074155529     
   451.278231266546     
  -188.156116336484     
   516.921515330776     
   416.457945312987     
   2574.69376226001     
   453.044416854901     
   263.466174627024     
   53.7062552333653     
  -76.6841694910905     
  -803.670921637061     
   1116.53276019191     
   180.227229247953     
  -625.822303466654     
   1514.18490291008     
  -743.263056357058     
   250.636389961390     
   60.4667487979898     
  -1000.81102835092     
   530.346972640265     
   113.111207793085     
   407.277021948193     
   57.9828021737182     
   100.824190059219     
   3945.05562608486     
  -281.341630900147     
   4183.07875252461     
  -442.630148421638     
  -882.883696931868     
   1366.51909237263     
   554.565087902531     
   66.7036027079226     
  -398.235796614608     
  -3864.34104656580     
  -1875.30222341274     
  -383.500975610292     
  -540.596325305253     
  -700.189883571384     
   118.657336554705     
  -892.587663282983     
  -1233.74653940965     
   36.1534992523081     
   1132.03818907385     
  -2571.73345603451     
   262.454410983245     
  -130.609421709506     
   218.797318945299     
  -134.794063854029     
  -72.3137027826843     
  -146.907473463433     
   246.440003620854     
  -184.737795012662     
   225.108479918046     
  -60.7617503779766     
  -64.4753056122980     
  -59.9531623804241     
  -52.9637556023615     
  -208.224987725784     
  -3.40656760987646     
   132.141088049984     
  -172.015465099559     
   41.8000444409897     
  -177.262251841458     
  -125.186722640183     
   33.7946577991751     
  -454.379612898661     
  -141.283253935638     
  -14.9916878426310     
  -455.813517069100     
  -71.0154864350910     
  -217.175674627083     
   48.5962026524361     
  -140.901199552158     
   9.50713344677684     
  -242.902492070830     
   186.837644539306     
  -51.9666583276924     
  -377.110598760854     
   236.319739503550     
   90.9547729100248     
   211.059440623090     
   55.8445944669667     
  -83.1760322084793     
  -282.288531109085     
  -220.613036824000     
  -1.49830062919655     
  -26.5189510232021     
  -19.2826450913308     
  -39.9128056705721     
  -37.8901980214529     
   47.4834223066716     
   8.63139528281157     
  -30.8527954671495     
  -201.412577782017     
  -62.5420824837645     
  -189.745797010401     
  -174.062088248914     
  -194.628783350145     
  -75.1839029127945     
   111.956036383555     
  -310.877262171307     
  -84.0492740990430     
  -125.949312985844     
  -521.745804893853     
   64.3879448205624     
  -336.898448299928     
  -178.017125913293     
  -165.239356848596     
  -230.954925397167     
  -119.185087729303     
   98.5656359127569     
  -256.111827934045     
   182.704055936601     
  -463.590468918470     
   64.7336762752714     
  -329.101516911430     
   204.735699812503     
   129.217788971060     
   223.567605257460     
   76.0170055546716     
   416.882357864378     
  -214.842947524548     
  -119.543900036573     
   287.377408162686     
  -195.946148161707     
  -29.0611412210350     
  -36.6817798574533     
  -21.6393432447433     
  -474.879318113331     
  -383.093669218824     
  -648.313988543249     
  -648.136099790045     
   249.822780114969     
  -526.074256207781     
   279.740935999036     
  -204.209696501375     
  -72.9241449226336     
   69.7052695769934     
  -519.171345753129     
  -28.2393937061828     
   425.444112595538     
   499.140878852394     
   1.83031740810839     
   109.059370859169     
   194.557417858658     
  -306.417881973503     
  -320.856968003777     
   65.7857898743638     
   158.269702167911     
   151.428056151316     
  -105.399986898932     
   63.0411086332601     
   216.102913158663     
   120.919958511492     
  -120.303604642513     
  -353.174488443836     
   389.046617402639     
   579.112152867003     
  -21.5836262058753     
   111.839667703217     
  -455.734886502895     
  -344.721620978526     
  -45.9788258158131     
   675.006318686852     
  -287.867242718580     
   315.150719454230     
   4.58618021338623     
  -605.677088772046     
   618.904043388274     
  -306.739992648333     
  -62.6569630132709     
  -29.4548218294262     
  -515.466755711045     
   670.469321505957     
  -238.725282785375     
   1031.49698421912     
  -279.346418551077     
  -460.722989284638     
   678.830824204216     
   464.119748578128     
  -323.891828680006     
   251.431486023944     
  -286.724095640795     
  -90.9860346739190     
  -97.4055176778852     
   1013.76894996241     
  -420.529995261245     
   705.286517294293     
   106.374894324260     
   142.511098010765     
   105.056974005550     
  -97.3448618032099     
   43.7339108317857     
  -55.2458716483831     
   117.034185036222     
   225.495598166852     
   18.9067161185495     
   80.5867208538473     
   3.61997442197560     
  -1119.90691370084     
   497.173149172268     
  -302.505310882149     
  -1260.54509438412     
  -112.579021384647     
  -1420.65684254577     
   1279.22828491744     
  -184.006034813632     
   602.857701170187     
  -230.064700610932     
   95.1012622198833     
  -938.423487173538     
   443.233573502803     
  -504.912948332934     
   52.0969607999556     
   443.762429778349     
   100.310040286969     
   1775.77995859906     
  -109.601656093458     
   195.883522555985     
  -553.243902134969     
   250.779876293388     
  -1347.38207307719     
   12.8099634827788     
   753.249756514950     
   202.232218615778     
   1592.86692590828     
   809.396836367011     
  -710.229560619400     
  -211.475086730654     
   1291.71849248961     
  -1835.35535774970     
   1356.80521518628     
  -2119.18778269363     
   723.509404882214     
  -58.7568680576347     
  -2035.68991965388     
   90.4745739482855     
  -385.555456931098     
   20.5254390674044     
   486.680109946832     
  -37.9836406192948     
   349.575233089094     
   107.581830602213     
   143.667619934554     
  -167.232524872337     
   82.6904997215870     
   306.525252736076     
   285.867776437030     
   376.856652664889     
  -92.0277479074092     
  -183.183956260352     
  -268.993131831603     
   64.6871769084892     
   33.8362834495935     
   81.4844134170422     
  -437.688358621089     
  -937.288069280116     
  -59.0558016756420     
   632.156017140678     
  -936.929604400279     
  -1885.64502141739     
   338.582196017617     
   218.237374917244     
  -423.505302476906     
   2537.57030280592     
   497.660041089433     
   3358.97066758439     
  -732.608198362643     
  -376.194150740788     
  -559.611977393690     
  -1109.96049542105     
  -313.845552680148     
  -2422.27555772365     
  -180.889947588346     
  -198.128442394464     
   1359.16488610227     
   186.067731048681     
  -904.782227151328     
   608.351591176137     
   390.328162398001     
  -1662.45150280271     
  -350.878818395931     
   595.366256984795     
  -617.889882214849     
  -14.7252170673462     
   2086.83440607788     
  -262.194659298966     
   107.000564032539     
  -424.665193055307     
  -227.608405961570     
   148.284761470053     
  -4218.91481115666     
   195.072682326197     
  -4090.84010015236     
   226.020332617701     
  -219.076476305907     
  -272.112589823576     
  -1889.53832411683     
   341.774050025967     
   18.4092343804306     
   5818.67754802554     
   2684.32530821979     
   65.2558999826083     
   1012.45626166256     
   1605.28665328176     
   191.708735072758     
   2662.66170094362     
   1785.84756125544     
   215.920268772636     
  -1398.31459169333     
   2044.50853411618     
  -10086.3591153330     
   414.086998123478     
   2186.76107922082     
  -1592.34663697908     
  -1251.13151119948     
   464.467159244760     
   10899.7273043079     
  -6321.24859519518     
   761.597833335632     
   532.460791622803     
   731.586706853546     
   351.969057525888     
   295.000023351278     
  -57.3290708123566     
  -351.731997450120     
   1228.30550058728     
  -154.155226795894     
  -381.101053228358     
  -392.789537179467     
   383.236733509098     
  -1078.51676746830     
  -427.471211957585     
   381.851668411956     
  -695.653483563363     
   1814.23003047221     
   92.8347574530723     
   2340.80157865520     
   1641.77776069052     
  -2469.13642832803     
   560.642444469233     
   975.458057934548     
  -1961.77007468721     
  -1746.96289062265     
  -169.717072214515     
   1504.13622615209     
  -24.7157278653603     
   761.576216861548     
  -84.0535135518644     
   100.970365065934     
  -107.185480539949     
   202.254814638572     
  -268.653697468347     
  -897.888702373175     
  -24.9733085265343     
   62.5123947201851     
   757.345254035861     
   154.898267284738     
   717.023503523322     
  -413.950557177210     
  -379.324544018367     
   675.579478592059     
  -65.1553061728441     
   276.469638585659     
  -49.1508130127753     
   48.2543328878637     
   202.105634253587     
   125.446205712244     
   20.7937989942412     
  -447.133072215705     
   104.825585546606     
   112.750316156307     
  -1329.30471770591     
   156.087424316762     
  -728.494414430040     
   95.4512765616295     
  -10.7330327562714     
  -1307.66178815786     
  -1298.28680049959     
  -69.4135050887528     
  -278.692638129966     
   160.326035511974     
   492.311086351732     
   490.572731780635     
   721.430880021154     
  -556.545731254326     
   1480.08423115599     
  -566.709136637288     
   493.650387713810     
   36.5883344080012     
  -761.391590094815     
  -510.770611862257     
  -2859.95272743648     
  -645.078240371413     
  -2019.18346355839     
   451.570273843099     
  -212.970913284059     
  -944.452034379788     
   2916.20399907518     
  -697.151227770245     
   312.132185604643     
   120.392488593240     
   289.850905123630     
   123.020663199123     
   501.285670739090     
  -74.3514704421236     
  -3.40315388200961     
   189.699645835821     
   47.2580649735245     
  -300.680089353199     
  -248.709591200731     
  -588.804981488972     
   9.30364499085204     
  -136.635136768572     
  -128.626358065548     
  -14.6507366031608     
  -1014.62474473932     
   454.860183971356     
  -1127.73126300555     
  -55.9121191605156     
   213.927275908964     
  -134.685776596603     
   1823.60776958070     
   1167.67568122214     
   1800.77734198757     
  -1248.78438756418     
  -75.3722582585915     
   174.514252041343     
   2758.28761543380     
   430.626228232678     
   1973.30739435021     
   1584.19682199662     
   14.7458832858420     
   1093.05667912012     
  -1107.63101554006     
  -4.81738058829526     
  -5156.30807986859     
  -114.725109241997     
  -1176.78505820774     
   240.388887389595     
   331.655118262921     
   320.716845495317     
   306.244112016737     
   5.11270830930658     
   75.0263970572397     
  -545.683725920459     
   324.620277677296     
  -583.683600963433     
  -55.7908627859696     
   52.9451721273201     
   336.751120953537     
   148.792272748450     
   479.304703902492     
   587.961232114514     
   701.424870239872     
  -230.780260913725     
   486.250927524708     
  -304.256123535171     
  -176.415090714545     
  -631.749538841808     
   1632.13954233286     
   931.556322019723     
  -697.846676344084     
   1047.17016426922     
   126.806138230264     
  -42.9219498584751     
   189.795735742035     
   124.022398099963     
  -420.312630645223     
   1089.72390749366     
   181.804760220834     
  -350.585436703426     
   846.758300982729     
  -823.719104554354     
  -422.937400104959     
  -580.968655614590     
  -377.847401803952     
   126.895508752083     
   955.078529025803     
   1113.35367106330     
   48.0721246202126     
   145.975689668617     
   376.492765073719     
   116.122356000858     
   47.8526462278280     
  -84.3825968597554     
  -35.9330888066596     
   79.9178374739939     
   10.3483344520414     
  -37.2191373405162     
  -353.122757048363     
   1013.15455975752     
  -66.0066805396909     
  -80.3172088640763     
  -1381.57638569229     
   1253.53956244861     
   107.005467460869     
   896.442030423200     
   1525.73752428592     
  -132.954326266264     
   1861.84896564343     
  -508.541152331539     
  -134.073332598697     
  -189.266006559655     
  -13.6007499317442     
  -1201.00686308307     
   720.393929953470     
  -579.062455493622     
   1775.96187861743     
  -361.348685896140     
   1121.25664360480     
  -711.621945860215     
  -358.616296502818     
  -1121.37447975874     
  -293.390201850734     
  -927.418672934650     
   568.724583436322     
   781.121216942971     
  -1043.91024417816     
   798.121732113492     
   610.990487882139     
   397.581815176020     
   70.4954166346888     
   2012.18031493339     
   2405.87318718482     
   1980.01827464810     
  -283.458772664832     
  -690.678040780351     
  -373.361678377000     
  -129.073858805921     
   767.567784254935     
  -1985.60221314608     
  -539.207081276466     
   1959.23514458069     
  -176.979044738278     
  -2109.18088122198     
  -220.946963969858     
   1384.11278862273     
  -109.652192031855     
  -256.929082579754     
   625.086479079105     
  -415.653093933720     
   627.786267246135     
   522.214645872776     
  -75.4774833456326     
   506.397546576315     
   277.889945869767     
   40.4280781030626     
   694.910060457078     
  -155.607058811617     
   304.977881259582     
   247.731095481572     
   105.931900115434     
   570.339050924072     
   539.218775508550     
  -719.384425099438     
   19.2789416464825     
   692.406435132464     
  -321.924364293504     
   590.817493844928     
  -69.8322623094887     
   346.181517267788     
  -396.417173975703     
   465.162829299491     
  -105.871505722698     
   77.1330239591920     
  -199.023039015163     
   260.503824953803     
   167.510716021211     
  -692.052766043649     
  -1083.11247155124     
  -273.941593390979     
  -862.850814768861     
  -291.398799617073     
   852.207223594563     
  -1719.35259907160     
  -433.117407718165     
   890.864622337646     
  -1027.09639911645     
  -270.192909518536     
  -1744.90709008823     
   231.721358618293     
  -497.893542572522     
   1058.84795876526     
  -473.711945311958     
  -439.590994557455     
   3076.37789438999     
   411.695230126799     
   394.768585382905     
   1901.93086355289     
  -401.996693937825     
  -290.328751214241     
  -1740.65031521354     
  -749.861124024968     
   1841.13103584340     
  -314.588004449060     
   574.624901286796     
  -3723.25714325296     
   506.884616724802     
   27.0158302296522     
   1172.48640117040     
  -2634.35088527793     
   2724.02155505596     
   660.800034752315     
   921.590223960731     
  -1894.97487849853     
  -599.112890398009     
  -210.563211936587     
  -1755.36617604104     
  -417.105639647505     
  -1454.42815881969     
   632.692814502076     
   230.826742093106     
  -510.373625794960     
  -39.6420065904626     
   2377.73566479947     
   2301.53065630873     
   1439.96833840523     
   421.611320634032     
   251.029070174707     
   243.943613068565     
  -368.552411860252     
  -2714.80357333337     
  -798.446635776992     
  -552.452390392231     
  -175.328414214726     
  -232.725907031925     
   1153.95622396328     
  -3008.25401873555     
  -1509.04525512354     
  -2379.68065259435     
   235.271327766075     
  -2602.59741244185     
  -1063.07467774410     
  -1788.75195310257     
   2406.55999377213     
   22.6117191147649     
   257.546768826626     
   1833.97284983493     
   326.426059521551     
  -1280.90840352960     
   5094.39199458543     
  -346.045836178785     
   103.705046642207     
   71.5126899356312     
   119.772353582730     
   327.142949361594     
   85.1097580567795     
  -447.644657307730     
  -82.1994726273470     
  -259.132709509816     
  -71.5150194569474     
  -46.5485503585002     
   74.0659708477763     
   250.452788341104     
   20.9945069443266     
   126.728598083703     
  -128.404643147578     
  -244.621785757114     
  -92.1485168523346     
  -326.072919623641     
  -27.3809190716492     
  -20.2242623266455     
   197.785101699732     
   338.661580286712     
  -43.4455853454614     
   79.9415556627665     
  -389.091760236824     
  -139.990584692135     
   193.545910832154     
  -99.4395003400717     
   266.188666928451     
  -82.7185062502011     
   86.2250108924447     
  -50.5846025521657     
  -28.5014076095627     
   19.3376900253861     
  -9.76914075456440     
   42.4991746870594     
  -102.786497361506     
   21.4372536133051     
  -210.120473782389     
  -115.330945444996     
  -203.772629001020     
  -252.639873918339     
   697.783084139391     
   972.008138866033     
  -195.475478971519     
   609.543376546497     
   1029.12471547492     
   408.371147797251     
  -45.5733795406117     
   193.779622272813     
  -783.962289308611     
  -198.030746354198     
   45.7354259151199     
   67.2003743914218     
   137.695968719127     
   260.818919722229     
  -429.660703293404     
  -88.7006083166973     
   903.613872882315     
  -662.052035086884     
  -197.111434505224     
   60.0123888222400     
   255.961247361335     
   333.347818875158     
   163.555988789360     
  -594.086136186329     
  -104.467976779783     
   866.288005578998     
  -247.042113905997     
   669.730087061401     
  -21.6869623211492     
  -691.354308065263     
   1012.18223128804     
  -418.169576791965     
   786.123074092735     
   1310.09941091824     
  -213.072821597535     
   126.531624687863     
   2218.11148154142     
   2049.81331340408     
  -180.034194715511     
  -122.566221341437     
  -153.146666765377     
  -76.6709228805890     
  -78.2695952654820     
   196.123229756629     
   159.071478249302     
  -2.43977994308517     
   180.418022667410     
   83.5637901594348     
   88.5953756491253     
   46.4388422087011     
   410.754369699656     
   348.647081133041     
   173.787701210359     
   150.736601171210     
   275.266608573389     
   121.605335047311     
   270.845186905985     
  -3.21852084698014     
   369.622295026815     
  -237.867082851152     
   377.751206054994     
  -487.658145396916     
  -192.097487714709     
  -195.269921016806     
  -1037.80692156083     
  -537.440580100436     
  -708.615916045135     
  -290.381788853456     
  -241.021863231454     
  -96.5922449133267     
  -115.358576225641     
   229.188323830224     
  -467.757810423154     
   436.245206629182     
  -154.865399478398     
  -333.892420227499     
  -256.246996244811     
  -745.492158421278     
  -799.078626697850     
  -851.016629836896     
   488.737027281202     
  -113.207528170869     
   783.611455464106     
  -1002.97620793817     
   362.453002652953     
   314.760917116148     
  -1612.56857025158     
   374.566461137116     
  -1644.26144429977     
  -1894.51161817431     
  -95.3356985693990     
   212.581149866366     
  -2430.81723644253     
  -2808.45198571815     
   2701.14604077295     
  -884.762831852034     
   1119.72388385449     
   638.012512940009     
  -537.196526132289     
  -122.017517015529     
  -66.2072513858537     
   14.5954873263589     
   88.3528188033825     
  -55.0238552231582     
  -566.641710825383     
  -12.0126502508595     
   413.073290748036     
  -493.913691606070     
  -796.643304705766     
   1307.38834830399     
   9.53990314941308     
  -603.127809086722     
  -596.045394715865     
  -1227.33837081261     
   703.193196052579     
   363.054238496388     
   605.864224957935     
   299.895412250721     
   88.9545520507994     
  -519.295993910004     
  -793.560350159843     
   51.1944842853118     
  -577.564549453532     
  -679.633390692804     
  -180.171294703941     
  -124.969712781819     
  -1213.27164911902     
  -1608.87087980721     
  -764.952594944538     
  -753.637959661068     
  -1704.48364874754     
  -574.734934628703     
  -327.577084500008     
   741.940050813399     
   657.526373555059     
   2563.23342459829     
   88.1467065099274     
   1561.27473420279     
   446.320547044407     
   161.266786857838     
  -210.593967401901     
  -45.6768373828322     
   592.852492833216     
   124.549462496499     
  -549.212697116389     
   500.863848029491     
  -1620.26946346251     
  -114.725796926107     
   503.064297305282     
   2323.44424109532     
   664.570422631585     
   454.140833458507     
   3792.06552799472     
  -236.040639790293     
  -275.588258350821     
   35.0912959587435     
   154.153938445879     
   61.9661455725441     
   646.569706002835     
  -498.861272738283     
  -658.623080178996     
   283.367252024006     
   107.479120715322     
  -46.2611124184162     
  -75.9011772737592     
  -373.755211661077     
  -7.95669026767871     
  -150.885242353602     
  -58.8703559128713     
   49.7102036550248     
   388.724902125911     
  -225.047577203232     
   266.140063170544     
   417.437307019686     
   72.7898643023843     
   192.122142938646     
  -84.7848466371266     
  -977.148261152786     
  -820.928307282716     
  -355.090320450411     
  -152.851724484178     
  -110.981190202700     
  -219.020188669370     
   455.242593471503     
  -393.337786100816     
  -79.6854310868508     
   152.640502458443     
  -223.885974114610     
  -15.2192176995846     
   1269.31991575674     
  -166.002539189945     
  -3.04756211083298     
  -1509.90863020699     
  -1388.41252164513     
  -288.718328640108     
  -593.862818629899     
   480.408904744202     
   433.256695591980     
   499.843416072136     
   297.245114014464     
   1211.96270532427     
   545.923595076156     
  -276.983739332023     
  -271.142787131390     
   88.2854166556448     
   210.513265535866     
   127.915932416413     
  -367.647391130440     
   661.177328623452     
  -48.4561759569684     
   480.242523066051     
  -32.6337741052176     
  -673.602147975335     
   723.168171553377     
   119.386692769302     
  -471.812687493578     
   1094.98551315507     
   220.417437822551     
   9.96941983643369     
  -53.3999209707309     
   104.012552160697     
  -85.8695545914315     
   5.71633530114521     
   346.240535618574     
   94.4419629541817     
  -30.5468581268727     
  -117.353536743102     
  -28.1356539302020     
  -28.5121974516387     
  -322.931049462084     
  -614.077371030039     
   45.9609622630192     
  -233.747831561264     
  -119.500199461290     
   194.240691393472     
   257.190436306299     
  -249.076420647407     
  -4961.77896045716     
   280.397755331574     
  -4018.95319565849     
   448.017122508984     
   334.623356550415     
   377.451173662188     
   166.537849056222     
   624.096543923900     
   45.6842183115303     
  -404.835724131890     
   233.134446713153     
  -402.029045872961     
   294.126314885855     
   702.729320124715     
  -690.398129172407     
  -1081.06749954597     
  -235.863818651478     
  -718.034323790100     
  -26.2632173452377     
  -465.092316431682     
  -241.229975537441     
   1424.45986748656     
   596.682569220670     
   96.1340067788304     
   2002.24292733989     
  -38.1772253153796     
  -103.619653033687     
  -569.303194971337     
   213.993584798987     
   537.571965648544     
   1747.08134683519     
   2250.74973291286     
   484.606019293948     
   2151.56408930169     
   419.349231580578     
  -208.856128087206     
   397.432966465702     
  -38.4143493997673     
  -1158.02744677197     
   528.569363717161     
   42.2653927603256     
  -335.215214838021     
  -98.4206661824085     
  -93.1608553542541     
  -35.6481661979876     
   40.5506616862012     
  -390.242017885968     
  -403.560892109169     
  -291.723751419942     
   4739.00854976895     
   2959.63322132367     
  -307.207112128669     
  -598.249931409334     
   393.722845403772     
   1920.37858137639     
   1996.71378214394     
   903.107735687731     
  -90.5884960039804     
  -2757.44450777192     
  -60.4572022274248     
   50.9709903563603     
   320.347566711026     
  -458.879596897129     
  -124.926973592937     
  -19.4165734022090     
   784.546426600623     
   99.7350800347593     
   769.224728654743     
   205.490181970145     
  -288.942345436843     
   1021.26903094097     
   305.180097106881     
  -162.918169944965     
   139.671939302242     
  -558.156851314468     
   620.260371200781     
   39.5187648246051     
   780.893929458327     
   134.972399667700     
  -507.545718027147     
   1311.77663182954     
   318.490102614866     
  -776.839726793936     
   591.955316513931     
  -314.446569944909     
  -255.072985421818     
   113.037470754845     
   1102.96320890808     
  -517.701553201839     
   878.362185721906     
  -184.597477679335     
   176.681118748010     
   187.821971108667     
   62.5868000275760     
   107.517031978803     
  -19.8103637897689     
   84.7084136227586     
   720.626832960827     
   168.851093128094     
   526.595895012931     
   112.145867270420     
  -816.116186184123     
   457.879281415808     
  -684.271351537846     
  -1398.61014697515     
   733.813327891898     
  -1146.74151788652     
   1626.29659857612     
   117.453085517039     
   38.5281503967507     
   347.665378121849     
   197.398886940654     
  -1249.31829230659     
  -13.7708346371802     
   1180.51381557897     
   131.241328617223     
   491.688447480536     
  -7293.76503969968     
   212.676943944694     
   179.183027339718     
   344.305052423048     
  -665.764735270380     
   1546.90293333086     
  -1638.41750437942     
   734.071198544835     
   750.735845773578     
  -308.175551947914     
  -38.3544908391746     
   380.178833357988     
   2982.11843973505     
   1220.08365955400     
   1425.24305659496     
   5005.43731654570     
  -223.364503492510     
   584.893128287641     
  -707.819255078926     
  -1961.66600579626     
  -414.146130033484     
   133.419083982585     
   638.804359569523     
  -302.820194620663     
   514.777021312236     
   9250.94303954493     
  -867.498353574899     
   8613.95389862459     
  -1265.36570460274     
   1560.28740117174     
   1990.53187173329     
   1730.58061887284     
  -2106.66214362648     
   450.091711958285     
  -6457.05513654911     
   326.054414429913     
  -932.511771529902     
   1471.42057812748     
  -2117.71138618202     
  -611.246290841025     
  -1902.47054403093     
   433.740971001823     
   682.180281476349     
  -2397.30591864984     
  -1873.70493861919     
   423.476741693254     
  -70.3300192354399     
   501.806621077123     
   47.1664825465357     
   84.3353641564248     
  -7.08819908161809     
   86.9290455627479     
  0.763660358571506     
   194.827277763089     
   748.461059605713     
  -430.597856179488     
   694.992424280647     
  -376.225547546622     
   149.947283581652     
   226.071240223936     
   167.247210342979     
  -266.217908371018     
   100.541806386494     
  -217.184405106580     
  -154.724811645595     
   7.61007117874030     
   204.806680279668     
   311.782656433399     
  -135.553469254485     
   42.3054557938444     
  -56.2011369086599     
  -230.782262638402     
  -116.704848595853     
  -45.3724726642236     
   161.696912960239     
   401.442371612129     
   839.846723232446     
   47.1269686735554     
   432.268495799030     
   424.199794071213     
  -111.076183149418     
   349.506320530431     
  -126.634480742348     
  -212.569985026402     
  -55.4871837997448     
  -104.351658504637     
   4.79606893794349     
  -115.493176551448     
 -3.873329964960703E-002
  -119.116460733753     
  -69.6346894864596     
  -84.1803827206263     
  -160.875573656888     
  -260.492667178593     
  -476.100413474110     
  -830.022427647092     
  -15.7413237015699     
  -891.051101418696     
 -0.968537423641294     
   44.6264058243765     
  -275.318051053964     
   198.828886148452     
   177.134856221677     
   466.596521964340     
   30.5956489366611     
  -22.4360556290693     
   594.128958598999     
  -616.597489508313     
  -42.2044505381738     
  -1063.61101581307     
   153.113622569078     
  -141.884022932864     
   520.555905986226     
   700.078853811561     
  -119.125211619061     
  -94.2355523713652     
   957.258478679519     
  -127.773773178773     
   599.805737343821     
  -286.437059623093     
   527.947744719393     
   87.5544655057671     
  -100.935663531939     
  -441.286784728382     
   270.497385537671     
  -93.8274482503920     
  -327.577111882293     
   541.835121362209     
  -144.028176798381     
  -288.622908598723     
  -367.082797773597     
  -197.649474186725     
  -673.124440789789     
  -612.700729120438     
  -748.998851119595     
  -649.616877482310     
  -1747.27191183697     
  -277.343778373458     
   581.815316806442     
  -926.525017646544     
  -155.212466407395     
   1914.34966498878     
   2386.41963511889     
   966.664108009665     
  -27.5073789076594     
  -27.8842193869824     
  -42.7951318366971     
   23.8547349241898     
   584.049368408989     
   83.9721433929883     
  -16.0066582745346     
   151.075989327140     
   119.425856434317     
  -206.406918328110     
  -216.559235559641     
  -717.478333414842     
   930.079461526215     
  -161.260207457970     
   442.859931130017     
  -235.342429361075     
   133.914321300447     
  -674.961201155227     
  -928.018682651515     
   183.427751761134     
   1942.53982132971     
   511.720016365934     
   1335.47466564377     
   411.612280854773     
   301.355210140274     
   1316.33957553540     
   29.5638045792733     
   120.627341667029     
  -2170.04481628008     
  -70.8124113487142     
   2865.12648042002     
   296.856827703058     
   2361.01733725727     
   402.291344725358     
  -1123.05184760558     
   159.520353941848     
  -835.693935565262     
  -666.808456385529     
   9.53983691309804     
  -1403.24751674974     
  -174.278358788983     
   1069.67900456195     
   46.9736998896046     
   521.790372756783     
  -1161.24630781170     
  -348.008363614114     
   209.162613742755     
   399.316287879377     
   835.983597915908     
   224.881112598854     
   624.322515089015     
   794.179805032294     
   1658.52550848905     
   508.388305192864     
   1735.57511485906     
   451.861831819363     
  -683.106883269994     
  -1405.11441083206     
  -2753.89551908002     
  -1202.98482783333     
  -2690.87185386285     
  -4305.91885668566     
   251.038656209301     
   1031.76200220814     
  -2731.91211916859     
  -861.178867839527     
  -470.561793818890     
   579.883139588787     
  -1298.24799912844     
   163.365349239033     
  -1026.29646332595     
  -1666.54976149611     
   110.109642509274     
   464.692949425486     
  -1271.79485120500     
  -470.546223166369     
   305.122328773914     
  -986.230468527883     
   184.081931190203     
  -341.642231769987     
  -809.838807314901     
   263.517746085609     
   927.972918940686     
   846.900460017152     
  -1121.92908845708     
   278.362607270194     
  -256.577855955729     
  -6124.51170603375     
  -2519.04140976985     
  -9549.62588551832     
   3415.70412347608     
   1746.80920568227     
  -5788.22161031718     
   1906.78267442140     
   2826.46273982078     
   166.295616982835     
   492.995300345116     
   201.142129974473     
   117.062104331934     
  -262.946319039043     
  -497.473968138815     
  -874.459050124727     
  -110.621503281266     
  -411.806732772509     
  -782.546124096087     
   656.677404839705     
   72.4199561773243     
  -783.554748444120     
  -1408.24387954089     
   750.519673695124     
   905.700005169847     
  -845.260556428306     
   112.391074321795     
  -4009.36366511153     
  -877.896473538107     
  -477.583671997815     
  -2943.33667669382     
  -2185.23349306545     
  -1264.11758473347     
   1747.75517830253     
   816.640455747531     
   11689.8395708628     
   1428.76227077355     
   10125.8367302313     
  -289.489046396251     
  -615.687568110527     
  -885.481994567003     
  -67.9522619954033     
  -815.165766964930     
  -1325.44250301505     
   41.3359320084903     
  -2.93132119889471     
   1004.21549883472     
   315.307080328986     
  -634.143750244290     
  -2191.71269646864     
  -1879.33008991241     
  -933.293388359545     
  -2799.04693403773     
  -1922.87544325163     
  -592.999146025870     
   2878.81659903097     
   868.926108541356     
   533.107523211952     
   192.582800115331     
   77.0414062494078     
   781.031410586760     
   920.842687764603     
  -8723.83812256078     
   239.020038505486     
  -7604.67556554877     
   703.032812590139     
  -3017.93675849219     
  -3520.63147583005     
  -5497.69093213230     
   70.2498739917805     
   31.1792751196616     
   5691.78836850029     
  -1105.88860447425     
  -780.912371061069     
   1217.71993550982     
   126.654601323577     
   2198.81803429862     
   169.985670694688     
  -2368.18176559918     
  -69.8094799330480     
   1941.37495490402     
   1263.52506203517     
  -21631.4350133096     
   873.171120662981     
  -395.741734616808     
  -2292.36549607811     
   6798.46865301621     
  -909.607893393111     
   15416.2888071138     
   2146.43336740630     
   826.517405585171     
   827.703026485358     
   1631.67365837185     
   359.476427092948     
   708.372807279600     
  -769.394341066090     
  -1439.40970294682     
   1182.84980068275     
   100.935794876323     
  -1957.30478709578     
  -2652.37494750373     
   1304.66228475371     
  -2703.54147352270     
  -377.366519252346     
  -604.973297875398     
  -2113.17450013939     
   2719.73238766430     
   3889.28542768082     
   3609.23043849586     
   5379.05638100011     
  -2567.43754979059     
  -1810.28409344322     
   6719.56816441053     
  -237.979024422757     
  -985.249572612309     
   4703.16994128576     
   4207.78936473589     
  -6103.41883542518     
   207.783821023184     
   990.003368026658     
   1259.47217437412     
  -612.493544029456     
   180.277725137056     
  -374.060062885504     
  -65.7905274509513     
  -761.023236108586     
  -315.290873231141     
   175.394073813498     
   16.2266722330405     
  -1109.95056592137     
   613.438248612261     
   550.744969763520     
  -1590.73481619782     
  -286.879687263703     
  -940.264072868461     
  -472.092188832051     
  -340.654294286453     
   1086.87868717036     
   170.236380404136     
  -18.1015765670307     
  -619.280984173727     
   73.1756146852347     
  -300.457055936094     
  -492.338281376667     
  -320.174542263804     
  -897.588801754026     
  -605.494488255474     
  -1091.46545474659     
   1306.02344381588     
  -100.617089627334     
   2647.51674610315     
   18.1091012938334     
   2442.23753136629     
  -660.749933651943     
  -48.1192877855184     
  -1798.74859475104     
  -5.86032383959770     
  -992.332874059547     
   445.468144561017     
   488.303227316378     
  -255.691538464982     
   1584.72080760548     
   2232.99216184689     
  -1855.65106982798     
  -3407.32186190334     
   959.736236939215     
   411.299781290649     
   2799.50595305098     
  -1110.15642822720     
   756.202234527988     
  -482.210270885647     
  -1299.54761903456     
   867.937617310650     
  -1160.40631881263     
   756.498912406604     
   533.322332322809     
   420.439462697965     
   157.816811909774     
   785.011854227732     
   102.220092979447     
   766.487371154846     
   687.580226052698     
  -54.5745960999843     
   3722.06134721701     
  -1062.62601522609     
   1333.46478182412     
  -409.113437932474     
   1213.62262043973     
  -1068.02155538670     
   1801.90878462093     
   417.039491962400     
  -1465.31044470924     
  -613.514675239091     
  -621.903562511194     
   1137.57191190356     
   1054.07561196996     
  -2404.72926217023     
   259.036234550617     
   3313.37544844462     
   2425.74025718902     
   1261.07667658368     
   512.230284568170     
  -1868.21862257453     
  -6360.98912562642     
  -245.375611845380     
  -1516.66500315578     
  -500.346744143196     
  -6965.25768232016     
  -1688.14317221392     
   2529.41553149982     
   445.285972032442     
   455.166254081567     
   325.162919181543     
  -30.2749527492997     
  -130.377187034424     
  -112.132159520149     
  -766.307461193106     
  -61.6892729393983     
  -273.519880763745     
  -1064.77606303960     
   359.558275215415     
  -577.336778414847     
   469.135191653428     
  -1879.41519839980     
   1873.68246815695     
   1821.43316634710     
   994.587248646925     
   1970.77487707965     
   952.665309461158     
   978.363333528605     
  -162.242506913909     
  -136.841441517710     
  -658.820356729041     
   85.4511896037382     
  -549.009149795946     
   484.861181933922     
   471.315798937988     
   588.827602943861     
   270.434033662501     
  -851.734019483278     
  -1169.71490228350     
  -3347.54006111075     
  -309.034545864968     
  -839.383305036439     
  -1586.01878603900     
   323.191644234836     
  -1265.12918436940     
   173.305924174382     
   1364.96512714720     
  -1496.32710169222     
  -633.820020062439     
  -45.7134297306503     
   215.160394047258     
   90.5173594999122     
   224.393369676409     
   162.726103071593     
   567.838026306690     
   976.036076394140     
   735.055607544795     
   1534.62284320975     
   2138.67818883578     
   453.442726782873     
   2732.21708205364     
   587.251689588033     
   854.264817922762     
   208.959114854791     
  -2662.68455689329     
  -3155.63592385246     
  -1864.56279531204     
  -1276.78958433860     
   584.338675701830     
  -4189.03375576518     
   84.6245815426096     
   170.339534163379     
   1620.18110062954     
  -294.463873365515     
  -923.029796155507     
  -3795.58985691846     
  -5090.73412681014     
  -388.973696692841     
   721.252161560479     
  -3860.85104747062     
  -942.704136288635     
  -711.454129988498     
  -826.142709082179     
  -797.807302651673     
   582.908224253838     
  -1839.63671349403     
   310.274790512190     
   715.459553281927     
  -1513.03064251113     
   286.495174154456     
  -2136.65306602664     
   48.0261004356413     
  -670.335092785064     
   1176.26926256325     
   595.222640645671     
  -1729.84297712334     
   218.523261127743     
  -910.733316074069     
   1330.27823847135     
   579.382130211548     
  -6137.99581375471     
  -3900.70287434585     
   4416.79530283869     
   680.745625274893     
  -5863.70107178437     
  -3800.53866703100     
   1939.74865312589     
  -74.8038664941414     
   241.634509676858     
   262.164597465869     
   283.753790210147     
   404.330398001047     
   287.019734233013     
  -609.146837581922     
  -509.916193596253     
  -843.571844416246     
  -155.891928025246     
  -141.785082585726     
  -24.3325598674795     
  -326.995200040927     
  -1050.91957524525     
  -259.595349626608     
   1039.46484980768     
  -1578.10573314555     
   158.959388342072     
   328.606924469333     
   336.891719941195     
   759.632176451666     
  -127.834615297522     
  -743.491762356227     
  -768.816654458983     
  -593.681470302579     
  -19.2224900585547     
   106.691321967739     
  -520.531460999535     
  -776.892019716560     
   1345.58591405177     
  -2731.45882299823     
   388.310780294114     
  -4252.14207009499     
  -1510.77107196891     
  -4026.65250943220     
  -1279.85168833019     
   1133.52704317985     
  -1542.32062785913     
   1489.98978368007     
   976.025711105054     
  -628.992042561659     
   2142.78129991016     
   620.889846538561     
  -1322.35054702965     
   3363.25365514991     
   6904.41752253209     
   1334.49970101066     
   73.2847976294340     
   13777.8459867425     
   1061.45224120946     
   1163.11438816953     
   4556.91536443226     
  -584.126064403223     
  -1443.32236208092     
  -2488.06915783314     
  -1492.28919269878     
   1338.64913102928     
   5022.17407403964     
   5801.38280221954     
  -1043.82971106286     
  -1278.25932695888     
   7638.53984429204     
   10822.0779074203     
  -731.192621510950     
   5964.67935452394     
   2622.33202756670     
   2736.30541111551     
  -11250.4560611391     
   2562.29377408150     
  -796.059142758046     
   1365.53200982162     
  -976.505365886463     
   885.816588053993     
  -1140.17120874467     
  -441.970605883952     
  -2986.96792953838     
  -404.801002753785     
  -3171.15347500491     
  -1092.52263902882     
  -93.2125334387309     
  -5307.48444174639     
   698.813102029412     
   857.793457231825     
   496.451529988970     
   5040.22035423440     
  -3861.73858087128     
  -4779.91146016035     
  -2391.37924814286     
  -2024.01090424657     
   764.351536479274     
   262.978948384844     
   1352.52856081988     
   3168.26366614446     
  -861.323554967111     
   4730.70214164017     
   6690.74938184394     
   1489.90448769055     
   14023.7124196605     
   940.603480583129     
   1026.68167971931     
   1884.14794739869     
  -11893.0726437309     
   1680.92865051093     
  -144.827777119650     
  -398.031168529076     
   235.539551084751     
   97.8590967752970     
   168.443857561095     
   342.753979587766     
  -21.3491859524192     
  -1020.69251396412     
  -87.4382945463118     
  -905.549565964520     
  -90.2840004769662     
   127.121456148973     
  -1205.57921551609     
   80.8751714905869     
  -2.13696566547810     
   206.630919268017     
   530.308734116576     
  -729.669315213509     
  -10.9870122253463     
  -756.720507095333     
  -35.1006775164421     
   426.594153624190     
  -615.547424287314     
  -88.4833731992510     
   547.571744460115     
  -653.784848076510     
   296.269216513631     
   98.3541980839894     
   126.670110110171     
  -614.778436888305     
   306.673334464898     
  -347.758802735189     
   195.311628258283     
  -192.222683872376     
  -292.414143767464     
   96.7362182290905     
  -213.424707174121     
   88.4715381868524     
  -279.321904874350     
  -659.951125619526     
  -124.228717893456     
  -542.542190052095     
  -191.367359058111     
   634.383158545326     
  -306.254783272341     
   157.314298541092     
   967.954377525322     
  -448.425847911165     
   547.867691371158     
  -585.248638068608     
   23.6163687352010     
  -496.441260024064     
  -237.946537468217     
   76.6856741175970     
   786.160428517129     
  -173.522715998566     
   266.771670968318     
  -85.5986979439793     
  -828.595100108070     
  -163.999886691875     
  -423.153811475210     
   338.617414029183     
   16.7800793834213     
   146.920002756676     
  -736.134607146381     
   705.144437765011     
  -721.842595350420     
  -749.985181681430     
  -179.044255605048     
  -1519.40639509114     
  -1043.98673044452     
   487.252960611836     
  -132.936622850291     
  -594.651800883838     
   2697.79425313277     
   247.324640685850     
   2252.06616462171     
  -131.694770669278     
  -787.193097367074     
   2422.02554874551     
   1064.99485378093     
  -279.085141531174     
  -321.604068949679     
  -177.253493073834     
  -197.122331581299     
  -111.961509468620     
   70.3298488354142     
   95.5076534549021     
   199.163297644522     
   69.1161018740510     
   101.334819242965     
   202.644596958264     
  -257.854767956697     
   213.188755575072     
   227.179941945268     
   294.780671849666     
  -208.803333813945     
  -303.340149649925     
   460.575737736008     
   113.558345463286     
   1708.15521042064     
   326.619695899904     
   58.7808903880418     
   1783.85222184906     
  -716.049976157413     
   645.408330615658     
   1039.35422624779     
  -517.172421747222     
   173.605988756877     
  -120.280021373233     
   1045.99352503220     
  -3617.95250822126     
  -539.527439965432     
   1716.36144649178     
   199.199964116105     
  -411.071604308378     
   367.751927817588     
  -358.189828352388     
   898.393257737879     
   340.303149466178     
  -549.319436131283     
  -293.768819898366     
  -521.140884119307     
   464.199329004075     
  -3643.31431638115     
  -594.463503225418     
  -197.167575650015     
   1316.94647008364     
   1108.58523165903     
  -1591.84042787073     
  -552.861153095926     
  -2304.18685943408     
  -334.433611823982     
  -94.7763953124231     
  -372.577892193212     
   80.0160907421674     
  -672.693527077839     
   1750.08109710334     
  -3931.97861379538     
  -1567.44179251136     
   97.8954903382638     
   292.344119686598     
  -71.4232633155389     
   280.011142042551     
   782.162178742785     
  -594.583535913840     
   389.503251224249     
  -700.051256621942     
  -406.160082729776     
   319.168610706294     
  -1579.98110920404     
  -1135.01575004485     
  -847.243300213143     
   205.377852327250     
  -552.001131124759     
   207.242207553726     
   46.0771172164342     
   2853.14217684374     
   1848.98637681422     
   260.915081961242     
   1625.50822129781     
   326.663485046354     
  -792.392561950968     
   1589.71047504749     
   629.405556885220     
  -1172.70525340544     
   1236.83588280010     
   258.517445676652     
   906.511028458144     
  -397.816038163900     
   817.890189242824     
  -161.544069764592     
   268.659250756623     
   1558.91935765735     
  -4771.88752707129     
  -332.782338143778     
  -433.172537268740     
  -2054.45176417229     
  -1094.64678404414     
   701.776766303783     
   2000.74877969193     
  -2633.18369052484     
  -207.140068570055     
  -99.9794284456705     
  -378.742845877894     
   49.4807523061583     
   654.069306443964     
   272.920600784585     
   166.308000037086     
   846.616609290828     
  -360.410243288339     
   199.049130767160     
   246.632383605849     
   1367.34468579643     
   905.212558168148     
  -47.2514375349223     
  -935.987554980411     
   32.2393623595338     
  -188.765958791901     
   945.235606836605     
   247.896610291334     
   34.6398882527695     
   79.4110721034654     
  -601.725041155113     
   110.851217889817     
  -952.211226273181     
  -41.6145838658816     
   804.688635388464     
  -2039.47876813423     
  -1130.52340574186     
   1006.02653552777     
  -1469.58090782981     
   451.336047292657     
   476.064888487658     
   48.5674851537655     
  -1576.29050293426     
  -87.3896576744374     
  -261.947846946747     
  -23.6084569655797     
   118.415313254003     
  -208.945598344159     
  -177.501030354435     
  -227.315931335158     
   183.544620580226     
  -212.915331080942     
   1557.99969794102     
  -1241.28128388807     
   915.855660460273     
  -1880.74264686507     
   180.140035825548     
  -2149.02081599131     
   38.6478500573131     
   146.936075250282     
   983.982668530868     
  -515.626799513597     
   1334.83656197396     
  -883.366745947993     
  -1120.75087198253     
  -262.136767339088     
  -1791.62699844103     
  -2427.16158738140     
   2003.54150516989     
   443.412986494610     
  -1300.51035433406     
   2270.02894750030     
  -1002.01129821854     
   66.1592698169835     
   1747.87778486386     
   1264.36874450163     
  -25.4588820491253     
  -1091.44319186380     
   33.7255509213611     
  -871.128073741980     
  -94.8931428417325     
  -86.7592861331683     
   153.187726232267     
  -925.542773316281     
   264.925876832934     
   470.274752211985     
   545.742790217739     
  -385.324418863508     
  -237.170304684415     
   1124.79295691826     
   619.737211895049     
   542.749231295093     
  -1100.40385255016     
   2445.62441638200     
  -1259.19720805991     
   1528.49967996597     
   2198.44187461786     
  -555.999578171191     
   450.391782453510     
  -119.234949765598     
  -17.5134924223777     
  -1703.33895700446     
  -1016.08637281835     
  -4157.15394793479     
  -665.271181163021     
   1663.05302172688     
  -2490.60514170417     
  -241.634738758343     
   3107.40978170566     
  -746.673670970172     
   522.416558176116     
   126.008073648658     
   1609.53951698711     
  -2748.65246424043     
  -452.018999746689     
   445.400972695986     
   123.891282210348     
   1252.29563918038     
  -645.732341553083     
   5.26784499577548     
  -72.6538966729938     
  -2285.70443500764     
  -2407.54162384213     
   975.510951302863     
  -87.2916155699446     
  -515.463519967803     
   1007.51250808301     
   1134.45802785732     
   1121.89442705860     
   1187.42933275289     
   1143.51103371118     
  -1402.10534796309     
   3134.78373685346     
   908.121363438785     
   3157.40213643254     
  -432.925862880842     
   1970.98123184603     
  -820.087914977291     
   1111.83731315452     
  -3453.56091427181     
  -1433.39632936433     
  -1461.62355978922     
  -2740.04708897418     
   1275.33582951107     
   1053.14819683103     
  -3715.71245846409     
  -67.0663099661901     
  -301.897743901016     
  -352.912791966694     
   747.908021794749     
  -280.366386063356     
   705.211322978267     
   909.020256120540     
   335.546614085092     
   1043.83525275740     
   1505.59719323727     
   1583.32385731725     
  -428.001330519799     
   647.978865597169     
  -479.416008561941     
  -59.1145290229833     
  -232.535734318318     
   840.629190981855     
  -1483.58345892923     
  -1305.57285808155     
   368.551285696739     
  -55.8550421237711     
  -25.2980731188435     
  -31.5434833836432     
   6.67750187873494     
   17.0996994937441     
   6.01036126840127     
   27.2477652038232     
  -40.4759942870479     
  -39.7131135043953     
   100.304950808923     
  -24.4341650149920     
  -122.436952558093     
  -94.1895728334516     
  -54.3464833480905     
   70.3332250924455     
   84.3452498845444     
  -25.1670001525497     
   178.258966160900     
  -36.3372082273567     
   212.820211260374     
   72.8991238158525     
 -0.256458360475449     
   9.42714976576478     
  -171.886098735072     
   8.11321604004077     
   267.793141792386     
  -5.97784085069714     
  -18.2145716779498     
   162.065386090308     
   3.08118204517122     
   57.2086643412392     
   18.1964047064811     
  -13.8973730305441     
  -4.80995151822492     
  -7.30055415773768     
  -33.5209062185763     
  -39.1593099720025     
  -35.2422511241508     
  -31.1791293210613     
  -1.24246905249966     
   6.23461358304268     
   49.4887846726757     
  -15.2703356669093     
  -99.0982571794286     
  -6.12627526101965     
   96.5303465667079     
  -5.67284149054788     
  -84.6376104313419     
  -19.0910082280662     
   145.821385452011     
   77.2843934525059     
  0.432642180679625     
  -26.4872711468679     
  -16.5219921540979     
   42.3312677299789     
   27.1786344219074     
   34.4664980448742     
   148.875627360434     
  -26.9959682400042     
   3.75674514771427     
  -18.7512966380449     
  -134.888712582883     
   35.3804278560595     
   10.6356535012219     
   43.7447446886940     
  -5.65528976211031     
  -157.240471188215     
   84.1190786680753     
   146.235227594066     
   155.432516621317     
   135.259271802022     
  -36.4555468283570     
  -37.1730123247430     
   19.2188144601349     
   85.0808524843137     
   143.432720634047     
  -15.6358877793966     
   209.114165741609     
   110.566551403330     
   2.56027021991169     
  -7.30623670842886     
   72.1603656644240     
  -35.3135335621337     
  -68.7636514736602     
   43.9875970449812     
   31.3344996839021     
   131.301929970450     
  -8.14912105801329     
  -221.736075964236     
  -154.829693768315     
   1.58870887027032     
  -69.6076808639835     
  -66.8646225016682     
  -53.5898073076353     
   50.0013395601281     
   57.5068589871323     
   1.30998325263991     
  -91.0538403395288     
   74.0079387550186     
  -53.6124537899747     
   69.2160292662539     
   178.113878485381     
  -92.2286416043498     
   16.0060153438990     
  -5.88815633212276     
   13.9758128952937     
   34.6265258409524     
  -39.6758832670191     
   110.044367832741     
  -210.446627061109     
  -165.223958936984     
  -141.674103643877     
   61.1802969115361     
  -71.1108997200650     
   36.1253801809189     
   151.940521200735     
   196.373752882569     
   154.313518975036     
   307.798800542138     
   22.1919726640397     
 -6.166746173067850E-002
  -178.823788418576     
   29.5869853331755     
   33.9859985572298     
   14.9601475475799     
  -8.90200762393025     
   3.78674595133132     
   115.045324625465     
  -30.3952252412579     
  -118.377876772626     
   8.55990020519509     
  -239.836570953728     
   197.205915518057     
  -20.4090620600980     
   15.0196412610924     
  -1.83122663560421     
   38.3620747037807     
   10.3826894597479     
   51.5149355458843     
   13.7127697143933     
   99.3148073358796     
   13.4786049093767     
  -76.5701051934347     
   49.6258099174907     
   195.440439592775     
  -44.0958686026418     
   164.686911365075     
   78.6917618138130     
   39.6263391327070     
   25.9928149736236     
  -14.1540920453752     
   3.32183863190047     
   14.3664280373245     
   195.630429050726     
  -118.132846766517     
  -41.7424151870817     
  -65.6535890258201     
  -19.8071320882219     
   3.25291481078163     
   67.6287101002120     
   105.471474896334     
   17.3567701705260     
   10.2025676809429     
  -127.337832614666     
   13.1030644839286     
  -11.0480165217950     
  -12.5019017372919     
  -5.58576769893715     
  -9.89215384202532     
   21.0868720608931     
  -8.82831330214755     
   17.2405639615760     
  -8.62925393484913     
  -40.4713393429840     
   52.5088822938346     
   9.77548500995033     
  -14.4560062374092     
  -1.53789773466701     
   5.18469712625138     
  -17.1866449269791     
   4.60479122232470     
   16.3519811043207     
   5.74541506626419     
   15.8900319577930     
  -15.7894056816775     
  -57.7346003564773     
  -70.7679960778363     
  -30.4787389328524     
  -43.4445534044927     
   69.0217640376452     
  -10.6460884389668     
  -54.5007715219479     
  -36.3398878321226     
   19.5876710004309     
  -6.16467277153668     
  -16.4871833937236     
   7.67941782242315     
  -15.4629083452763     
  -10.9696624985685     
  -14.1687005218011     
   5.16844996070676     
  -42.0260409053681     
  -15.2668117460173     
   14.4046889756811     
  -5.32787126073049     
 -0.419275716282915     
  -27.6087509739824     
 -8.920541033900742E-002
   6.07925350927106     
   17.5486561106323     
   10.7146367158384     
   8.77702979490595     
   5.23076810466733     
  -4.17163980961889     
  -3.20811982055623     
  -8.11549115311371     
   8.58008287640989     
  -146.734399380028     
   136.092731938161     
  -69.4761743964309     
   287.826676800477     
  -34.1695994482840     
   319.544677072346     
   12.6535974623827     
  -13.9777222584043     
   113.994045041393     
   19.8210378068294     
  -116.868238679016     
  -29.0033289682727     
  -41.2759415650563     
  -11.0207509000803     
  -31.9645842235082     
  -1.45646395536105     
   263.296427791701     
  -80.4295392518705     
  -137.263312635573     
  -70.2764428999673     
   147.960678582221     
  -32.2048573635281     
  -126.551426533311     
  -1.17772970796490     
   116.372831781874     
  -27.2474528270116     
   97.9596906503347     
   31.9565482076302     
  -419.239233855455     
  -15.8110402505497     
  -18.9139501348807     
   174.742331626280     
   224.733617573875     
  -324.747927688350     
  -32.1153090555869     
  -74.5965989385370     
  -290.099666695792     
  -90.4196321779538     
  -123.322675104148     
  -5.36973403390228     
   530.456737284878     
   383.987479591769     
   43.8163906844571     
   336.250476821409     
  -180.391330919225     
  -13.5769413729215     
  -32.5925180011099     
   16.6793939810227     
   255.185517914574     
   504.329637457434     
   219.696578273494     
   370.747646508741     
  -186.910818951606     
  -175.553208746502     
  -143.418460453492     
  -7.47763422121727     
   171.429738393316     
   502.541285311740     
   463.968593100463     
   161.072602170692     
   426.191215555920     
   383.216343838096     
   2.52683478233448     
   104.403749437091     
   38.9464950242690     
   144.612678475577     
   69.7581883178227     
   66.7116535810423     
  -196.297103728849     
  -71.6846040519501     
  -125.829245841765     
  -60.8869960033194     
   9.57351142897165     
   153.125032214753     
   123.742868782262     
   295.925515254496     
   14.0745685235762     
  -16.4591704832971     
   1.93017840795389     
   41.6267030511458     
  -66.2420594075165     
  -55.7614804000637     
   17.0199131003464     
   29.0423081446384     
   8.55262408184611     
   22.6659096368215     
   7.15439434477716     
   52.7126612709148     
   15.6636408221286     
   23.0310293019751     
   3.42707438593844     
   152.061440064261     
  -595.050255717152     
   26.9368127940214     
   40.5735249999325     
   2.75156713646123     
   625.768140864871     
   600.984617254211     
   189.561104734467     
  -17.3773117386856     
   857.467980994772     
   45.8606018853740     
  -649.537219681621     
   57.3420255748409     
   136.244487109133     
   85.0211161996292     
   32.5543099958147     
   361.993516675652     
  -22.2591175199773     
   166.860627735852     
  -11.5575340065898     
   248.994200301581     
   35.2013540068158     
   25.3081791007128     
   691.051249112226     
   154.446450396446     
   20.3320432117652     
   447.378334018062     
   120.236708587687     
  0.517339243698622     
   60.6239964017198     
   642.051212760878     
   451.900124853777     
   178.978472799860     
   923.204157728813     
   664.075134974415     
   10.7612317284786     
   230.813584553811     
   78.0945569357910     
   239.170577045512     
   829.249019587431     
   605.717331951843     
   259.563705378125     
   899.264112305870     
  -525.575815061221     
   8.72359319105256     
  -129.129149986545     
   29.6764473060525     
  -155.010342341510     
   306.737507959167     
   91.3946195023321     
  -198.700994762759     
   13.0062760335845     
  -9.69994799043721     
   17.0217424293049     
   72.4960294316908     
   46.8507475797951     
   2.81940034216724     
   10.9038804136310     
  -700.471427842404     
   872.959479793197     
  -231.765400723089     
   894.521038767690     
  -183.553573840600     
  -124.301968495942     
   66.0237607224634     
   234.692266268508     
   193.222677902213     
   153.387242036209     
   952.188773014168     
   288.588751213321     
   1385.07829714656     
  -217.451468005415     
   72.6030489949154     
   53.8773362846693     
  -45.1286417786307     
  -77.2807411686045     
   34.8064661374371     
   254.373729597960     
  -6.85688229226568     
  -139.242331766321     
  -96.8005612592777     
  -71.4373321640882     
  -77.6908479721038     
   60.7608212184826     
  -52.0958313149264     
   191.993175509375     
   126.308299510139     
   5.45547150202236     
   64.7233823031038     
   43.7690530192267     
   125.083104694544     
  0.763815207241301     
   99.2731978646479     
  -4.65852342492413     
   33.1439631804180     
  -129.876365704736     
  -75.8961875782456     
  -54.1482364722247     
  -142.074831504268     
   144.863830006898     
   70.6017555455959     
  -71.6413530082008     
   27.3774601372871     
  -45.6839382547220     
   172.007994962862     
   123.347732866888     
   130.962358252345     
   168.680692883786     
   221.375832780397     
   28.1984449969136     
   197.705146813843     
   78.9095742351463     
   40.4903342856877     
   220.877969183917     
   200.381949298906     
  -102.020339730951     
  -34.5541446245108     
  -38.7661837578628     
  -24.0046766125565     
   125.320437004521     
   163.955114744207     
  -37.8187985155028     
   7.29159552352547     
  -154.932568279714     
  -67.2541960326356     
  -30.3221907133714     
   54.3541566584350     
   153.481855325379     
   54.6302761938033     
   72.5150146217115     
  -4.92142642269611     
  -43.6065969221335     
  -2.08092857927292     
  -160.248705923119     
   21.2475809754000     
  -34.5211656207268     
   19.4176971076028     
   1.92055625886990     
  -16.1931700028836     
   4.66976122658478     
   30.2968735975062     
   2.20917624280721     
   11.9745958405492     
   486.555893151157     
  -57.7308999482498     
   399.676550518796     
  -7.11157555882641     
   309.305379560089     
  -23.6992270424508     
  -130.988320040845     
   31.0620770694102     
   123.982049555549     
  -75.0025878174228     
   225.311159016512     
  -18.1500056892761     
  -603.115320315024     
  0.885081203795011     
  -518.205701223194     
  -25.0030825322652     
   7.05728278245918     
   91.5993652985054     
  -361.227552588302     
  -344.419619614599     
   220.784391675787     
  -246.034213085339     
   373.564547706190     
   33.6532054068134     
   785.070373631307     
  -551.717375497658     
   6.79699543801352     
   362.057325634237     
  -37.1179097043811     
   19.5649142309588     
   15.5139847858789     
  -66.4194925674387     
  -194.577750784920     
  -11.7413609483189     
   6.80491892994216     
   8.03630893435831     
   24.0493003251058     
   72.9676321854492     
  -217.560957206727     
   10.0454718431594     
  -397.621615568563     
   16.1693707900957     
  -114.132979953381     
   218.884735881637     
   35.9762930799264     
   11.0182573613728     
   102.872018587586     
  -222.081743553972     
  -135.776868264165     
   34.4496313956312     
  -247.641307863923     
   71.5809483272832     
  -177.364703311156     
   283.069035633521     
   235.470832864175     
  -193.422533319343     
   113.885412217883     
  -110.290464293883     
  -89.7988997525112     
   4.80925004409926     
   141.532541883848     
   140.993346437558     
   51.8463560952709     
   22.3694414733897     
  -37.5269601238958     
   16.9031780756741     
  -19.5478179489013     
   94.0484942549342     
   2.30063093977574     
  -50.4780191109069     
  -6.39320234379613     
   33.0590699845628     
  -332.979373090081     
   13.6706958050184     
  -116.978166729756     
   696.385155734924     
   924.539430857201     
   6.56754390579459     
   618.850344337871     
   718.391719804722     
   181.946605786805     
  -28.4907602143986     
   521.456474679990     
  -326.962922165493     
  -181.043645334567     
   45.0731031457810     
   258.321071490175     
  -172.186768784494     
   287.834221379860     
   131.840364462665     
  -37.5645601814888     
   508.982655202495     
  -3.94929312272836     
   72.0187509210907     
  -115.889097741331     
   75.5769147781263     
   36.6889182238523     
   55.4293700447602     
   155.945986962144     
  -268.348787727530     
  -568.690586626392     
  -82.1536519158188     
   82.8747689591362     
  -856.580955182943     
   71.0207265466951     
  -248.295575932636     
   76.5133669225848     
  -367.984139896876     
  -277.668463725816     
  -285.418132897219     
  -79.5266641897255     
  -480.330423460727     
  -47.0983579952645     
   41.6411875392407     
   577.788274156607     
   270.805225903335     
   214.814723996554     
   635.225270073777     
   147.359614489293     
  -42.2472595047447     
  -17.7503648244554     
  -227.670647046726     
  -144.956110988052     
  -27.1861932418207     
 -0.712800961860353     
   345.138106456735     
   158.030046216123     
   10.6446777318497     
  -50.0131511740802     
  -72.2490907007808     
  -39.7863227334605     
   25.5760321775731     
   7.28630424133883     
   149.118113262887     
   34.9858314640171     
   28.3685515255568     
  -210.133382606415     
   92.9090935439579     
  -513.184847436579     
   35.1787937411687     
   29.6696618556238     
   669.760214484037     
   849.132564833899     
   489.791709103700     
  -31.5091382663766     
   1129.95936138532     
  -122.912119349981     
   1359.97445292480     
  -513.688979374860     
  -626.832452633338     
  -1016.46747999468     
  -1035.43072303871     
   915.875580418041     
   381.625854335465     
  -617.128847318205     
   526.729421776504     
   165.330119337621     
   325.574865448376     
  -264.321654187463     
  -169.150592781883     
  -403.816592648922     
   563.104697416846     
  -52.9130741808299     
   1795.34695041495     
   241.232442757861     
   107.269335409556     
  -224.828173918048     
   606.922271064081     
   243.518961335285     
   427.193449119960     
   358.397712328520     
  -25.6423365908550     
   494.075023741464     
   1022.99829104747     
   399.550184411908     
   244.922726098780     
   324.525457876242     
  -276.955601698792     
  -791.182649400325     
  -508.984943672836     
   1511.36218027883     
   2250.98384179860     
   482.813733480717     
   1050.40165954973     
   230.996117135313     
  -284.313237484873     
   373.917991058567     
   82.2758746574502     
   423.312332438017     
   506.565634129206     
  -968.294909310144     
   700.600161682122     
   1632.69713961411     
   224.976825447476     
  -368.990948127522     
   134.989690469850     
   243.626894679016     
   639.103940925955     
   669.774329709940     
  -51.8058136043122     
   439.316351377945     
   1723.52616413966     
  -211.309965711046     
   201.501670843155     
  -2119.54042307458     
  -1442.02867481217     
   2073.04266956114     
   1046.41465720375     
   669.532875535325     
  -1724.60578665088     
   486.260742720328     
   1869.25897299188     
  -365.002240897653     
   370.381645298178     
  -183.438406891179     
  -243.088301844841     
   666.329058480144     
   4130.08400567523     
  -3000.91012431507     
   86.8285779005278     
  -36.2434777312214     
   29.3960573740222     
   117.570247346378     
   52.9005704931097     
   95.2884112567695     
  -47.2462631697492     
   6.23453091787906     
  -29.7224431128461     
  -51.4618363238437     
  -12.5815603344983     
   35.0670957755204     
   20.3320311087063     
  -51.2244127372154     
   24.9788224211303     
  -2.09486486639332     
   102.327272302824     
   23.2884235426595     
   53.0954553354623     
   43.9377723899246     
  -54.4645509528756     
  -13.5398689503698     
  -17.0812836636124     
  -12.3839324270087     
  -38.7071514515332     
   24.6978796973095     
   72.8733742240615     
  -3.83195435701940     
   34.3789590962958     
  -8.14096348958836     
  -15.7277308047900     
   8.07806622917274     
  -8.46488711672631     
  -5.19324032988945     
  -65.9107053440925     
  -10.8215888860488     
  -10.1261916502400     
  -41.4351254885828     
  -28.8671442440582     
  -5.38102497449690     
   47.2745044290344     
   126.050807175375     
  -24.6655359084814     
   107.879002109328     
   34.9805236531357     
  -2.13753915628131     
   79.4469187333304     
  -17.9257499499289     
   18.6664866308782     
   24.5036555636035     
   23.0231453390404     
   14.0963248840565     
  -41.2717240843181     
  -41.7992630430061     
   19.1338546905698     
   57.5884930378959     
   40.4438057846012     
   102.325915411256     
   91.7520382393054     
   7.58727202755178     
   52.9918375653918     
   7.85078984938116     
  -16.9486269780116     
  -35.2442915316209     
  -21.7775528697048     
  -14.7800834200365     
  -13.5263035912765     
  -47.3462813721914     
  -50.8568298094475     
   20.6169869359663     
  -5.25816385412666     
   31.8052769204858     
  -11.4358890593156     
   67.9524111201655     
   35.6541414583145     
   12.0539503851325     
   8.05195530155996     
  -12.8029554632552     
   15.5177899083285     
   4.88096310828966     
  -37.6197480872298     
  -40.9276205973157     
   14.3537269046779     
   10.2707467811307     
  -8.83651797082159     
   7.83252358218654     
  -10.3421646518575     
   19.4385174020804     
   2.71865335486854     
  0.475584844218564     
   7.27141913610638     
  -74.0707060572821     
  -47.5848188094090     
  -13.3470299042867     
  -259.415816085671     
  -47.1729161850054     
  -26.0464678342227     
   1.57740302055450     
   123.838565669800     
   194.544284234465     
   164.440247075560     
   117.476377442351     
  -3.75034939901896     
   95.4638125298971     
  -107.496285089446     
  -26.9022099224767     
   3.07295380914528     
 -0.327940479581706     
  -22.8938331587926     
  -17.7214310787070     
   48.2167097618460     
   169.216163177162     
   114.989798725612     
  -7.82476270110095     
  -19.6175409291494     
   144.104021777521     
  -99.8112108486674     
  -57.5551065323025     
   79.7104270197271     
  -29.3453349666569     
  -18.0935073368763     
   116.554390998943     
   121.186430076254     
   62.9341443881595     
  0.807783116686901     
   198.118090604308     
  -145.692542194155     
  -48.7927712825826     
  -345.505946082750     
  -17.3373124038888     
   10.6206898368791     
   110.720427042062     
   145.393966082882     
  -33.6844389851460     
  -55.8339305041201     
   196.315075524142     
  -55.5949467180941     
  -59.0068358767543     
  -81.7766859482863     
  -66.5557396875181     
   141.942231890226     
  -5.25119428321730     
  -104.689535627073     
   81.2125976403774     
  -41.9308407835052     
  -156.234850526300     
   66.1961036132646     
  0.854270319443039     
   40.0290117194865     
  -64.2808101425216     
  -32.9952031477241     
  -2.45181893385660     
  -91.0327895352252     
   15.5236177221585     
  -104.938089767367     
   41.1388264636254     
   21.7141027271450     
  -48.0121103547694     
   7.07015860334312     
  -50.8647127568803     
   68.1075720466106     
   25.1496215874265     
   67.2047772561629     
   68.4605637341279     
   241.940376530513     
  -163.315972281871     
  -59.8084837559997     
  -98.7393767169401     
  -15.8418638858142     
   66.8156696457391     
   130.293980304672     
   208.535699487429     
   47.1816825911383     
   6.74527197372025     
   100.075752133905     
   543.279099750093     
   26.3497348583415     
   69.6979708914405     
   214.775225672090     
   58.5027041665276     
   263.243139558487     
   664.428025147817     
  -226.765274730269     
  -75.9743701873533     
  -880.821508636600     
   10.3357085396249     
  -363.380161600736     
   110.995020738555     
  -699.319040111026     
   57.2698641529118     
   80.1905545044389     
  -10.2857499348844     
   8.20213515526001     
   15.7629634058909     
   32.6145886035960     
   3.27338805273779     
  -32.2945833169272     
   14.3321491732820     
   46.4017037573258     
   85.7943329551266     
  -9.54119260040415     
  -98.5888286361331     
   71.0109312829120     
  -31.3240513519228     
   74.4493910795195     
  -50.8365508434876     
  -29.6864411921794     
  -25.5103738531596     
   56.5012394992953     
  -45.1394028348567     
  -10.4657022333717     
   108.141975560730     
  -36.9960495623685     
   145.172569857277     
  -48.6248263323708     
  -1.60066401337817     
   35.5878250950392     
   43.6624718321365     
   28.2110569678037     
  -12.7772800677156     
   25.6539408486587     
   29.1778053988886     
   27.9617836046870     
   72.7585429914238     
   138.522508692246     
   27.7209510603330     
   46.8437749389806     
  -26.1712641552788     
   30.4975656730200     
  -34.1961903562171     
   39.7756841454737     
   55.5255366079137     
   30.7762703502559     
   21.2271334835978     
   54.8202669662020     
  -2.41332690662678     
   38.8564688391060     
   27.2401544166726     
   17.4828401871178     
   25.1861758047112     
  -49.9181375755694     
   9.45614022076958     
  -17.2925231372762     
   1.58678675147651     
 -0.528192103410548     
  -8.01640874181948     
  -5.77195449371982     
   3.92282721968368     
   17.3798636059820     
  -12.8963578099165     
  -18.0141182632875     
  -70.9284653355529     
  -96.6551649275370     
   66.6898151529847     
  -96.8990174667646     
   78.0779797344487     
   53.7078570043911     
  -43.0171350718882     
   12.4421854493889     
   29.0602918166335     
   9.42088705454743     
   15.3293393682375     
   14.6220503450186     
   28.5956775755108     
  -131.239479749687     
   80.6736240880167     
  -102.963808280238     
   79.0605784589324     
  -48.6254454495225     
  -17.3220540040282     
  -24.8846709067429     
  -28.9323682830804     
  -16.7702474256774     
   104.375789264673     
  -30.5668237063480     
   94.5857522989041     
  -82.5773362317070     
   92.4837901260730     
  -40.6733694950414     
  -60.6642658680143     
  -97.3212982849462     
  -46.5297766759932     
  -36.2709172903678     
  -71.6607405212000     
   26.3154977526214     
  -17.9232913543423     
  -74.5291483950194     
  -72.0766959107099     
   76.7790733070388     
  -70.8990421895996     
   47.2298951774253     
  -65.1704209770215     
   28.4481529123689     
  -343.963845571477     
  0.433205647793550     
   149.426367832983     
  -144.668605801104     
  -2.74131634002042     
   212.996682597686     
   322.192062533297     
   94.6165977955552     
   38.2454017437823     
   44.3318893320172     
  -2.89793988841805     
   51.0738744187561     
   12.2843714511446     
   9.21337093228003     
   58.4190891342270     
  -46.8746682062739     
  -36.6005638997929     
  -40.2076101531729     
  -36.9974958538717     
   1.14442234405681     
  -119.069478954362     
  -105.409948746562     
  -106.207982705989     
  -126.205321027669     
  -37.9137346243101     
  -64.7008800772139     
  -750.804497896362     
   40.8151902824609     
   24.8719299375704     
   66.0451115114592     
  -3.02508016085647     
   10.0098100617358     
   98.1002561930534     
  -31.3160511827580     
  -144.467025180699     
  -14.7980693630675     
  -133.508062443823     
  -84.7832628395067     
  -72.2299270172612     
  -9.13082296424698     
  -227.995799620097     
   134.088868272094     
  -56.1096874561085     
  -53.8824959815817     
   71.0294949915123     
   64.8366950270206     
  -69.3935259831824     
  -123.267434326395     
   4.24075445077933     
   57.5665801621561     
  -161.656363847151     
  -120.822092028875     
  -31.4690007579598     
  -87.1918457961447     
  -169.337333179801     
   51.0463183713942     
  -19.5165986849724     
  -84.4494715046896     
   34.1928458734798     
  -70.1779901674044     
  -41.8913537214783     
  -201.826139800801     
  -187.229362929721     
   374.143094619033     
   90.3284501661516     
  -20.6460852236622     
  -47.3185900536246     
  -228.266707284449     
  -339.601350112067     
  -570.039532270630     
  -31.6775041065017     
  -185.808671926403     
  -192.575396193803     
  -25.2896055818811     
  -50.1769377305027     
  -92.3804499052030     
  -23.5475659262563     
  -160.687735134805     
   4.52132589776326     
  -37.9006012539915     
   88.4857062744866     
  -231.413738522610     
   74.5776349826431     
  -63.2097717496068     
   38.1544849115634     
  -15.7317569295702     
  -41.1277606252534     
   98.5256550369519     
  -46.7202456517590     
   81.7334300113450     
  -49.3237198005846     
   8.57113157373048     
  -10.6140318750870     
   2.98493090925012     
  -15.3946968153578     
  -29.9959323290790     
  -5.70042271763537     
  -13.6523428439881     
   751.767681230082     
  -60.7189335154221     
   742.012316158360     
   57.4724206709214     
  -202.521923076365     
  -485.194666924082     
  -505.263043850241     
  -235.122846179834     
  -506.451972754903     
  -862.346370130324     
  -154.337373950533     
  -7.72455418092460     
  -1821.29548269195     
  -66.1732062008925     
  -1084.20764897910     
  -91.2824568384993     
  -302.720436699850     
  -1090.69809855652     
  -1031.62895020367     
  -369.064703974807     
  -1266.98201464710     
  -1307.23289890405     
  -50.3597900497185     
   81.5159089741112     
   869.251358914534     
  -66.4809361135125     
   92.9800058205452     
  -157.070090850084     
  -303.203779728049     
  -302.484514625330     
   94.7994164640335     
  -52.1651250640660     
   4.15414010596210     
   287.999525111788     
   456.005353741042     
  -146.381854157658     
   409.071223452833     
  -441.799082894489     
   70.0400296595230     
  -264.120882532479     
  -254.081449921676     
   8.24835253396841     
  -1432.18117299936     
  -55.0834244375172     
   56.0043873465610     
  -257.903320628455     
   2.60016524166662     
  -432.879269283805     
   284.306856158054     
  -234.849405427845     
   23.0073732263315     
   267.988010199800     
  -274.670843835147     
   81.5563223158871     
  -207.751026752859     
   320.961504166674     
  -266.370369365828     
   633.492874278943     
  -80.4479309380332     
  -100.217356797530     
  -32.9623314192390     
  -842.689613656009     
  -317.630157281298     
   1858.29117333506     
  -129.013300604545     
   710.538171868607     
  -578.115022445426     
   378.157664807146     
  -1166.93396725239     
   80.9411722029472     
  -29.9023753857941     
   3349.96084780692     
  -1008.12663661892     
  -229.227587428652     
  -5951.02680954557     
  -319.218990346591     
   1430.74995486204     
  -290.326958248704     
  -105.794433137547     
   397.490127576134     
   936.413472020113     
  -625.565752603846     
   7572.50690249391     
   988.498416710361     
   1214.89813339511     
  -29.7106292479223     
  -5.55933152261893     
  -69.4742657023355     
   12.1919071913330     
   32.7177151161804     
  -8.37800867371425     
  -151.880449524875     
   28.1268688649278     
  -41.2074166345419     
  -30.8831893834482     
  -29.6691798119402     
   14.3222637211823     
  -135.550999166634     
  -220.683138753758     
   68.4228784648894     
   117.277118232838     
   201.127869960191     
   22.5498583994474     
  -12.5946046455011     
   38.3800333888814     
  -25.4493293005807     
  -159.922497536980     
  -134.101837627578     
  -42.1160794639918     
  -152.712731712938     
  -69.4042834878566     
   45.5270295903358     
  -39.9046955876552     
  -30.5026984518272     
  -54.8366515820134     
  -11.3244102113026     
   168.588799451741     
   104.744439373153     
  -270.581848980044     
   29.2688816103964     
   347.969204946531     
  -20.2887843662397     
   342.720430845084     
   280.130318550069     
   708.367195807030     
   16.4510684864523     
   2055.99015147634     
   475.934784219036     
   2614.65980602833     
   70.4077724302004     
   56.7385489315610     
   147.160196349731     
   110.363716925924     
   244.062876571731     
   503.298252501673     
   14.7352983663080     
  -1089.77489649377     
  -155.537599044404     
  -932.601768607332     
  -54.8868036853639     
  -10.2616026983507     
  -17.1975942520892     
   88.9931281975974     
   55.1412950910009     
   400.156741892210     
   228.104557502842     
  -1371.07719258818     
  -15.5794389051943     
  -1181.68995579915     
   148.296890177708     
   663.309780216659     
   197.226372327520     
   621.263738828835     
   367.371583143820     
   632.125162979936     
   335.847631170273     
   52.7392191900355     
  -385.660070019951     
   89.0221560481184     
  -1.08324627897977     
   572.505999133573     
   120.462330099511     
  -86.0671969911734     
  -159.819960860708     
  -214.977489570821     
  -87.3018718190845     
  -165.472931710833     
  -219.355782470482     
  -1162.74973438167     
  -328.472208297777     
  -996.276307911414     
  -431.324833974023     
   301.559223679051     
   1200.88278985083     
   1992.08009898568     
   650.530276470800     
   984.517932353810     
   1784.94775353930     
   351.144278503197     
  -297.768586103710     
   2671.99085834658     
   102.802830891552     
  -178.444916194225     
  -358.664037531997     
   121.133382518603     
   274.011559092507     
   407.266232475604     
   255.543023318275     
  -102.263481165495     
  -391.771043035390     
   356.921981720112     
  -50.2534192983244     
  -46.2084761840417     
   468.323581025878     
  -121.777064125621     
  -418.561666734170     
  -243.601338503098     
  -54.4044768931598     
  -260.944509967889     
  -656.959571605242     
   100.124288600746     
  -288.079852642285     
  -263.540316473688     
   3542.29865868428     
   759.499709075417     
   4516.08394902994     
  -918.747055297676     
  -605.417994970313     
   3340.93521036615     
  -459.024984192887     
  -1166.39052858223     
  -214.243398676553     
  -136.648867070452     
  -249.251952428762     
  -108.612642577464     
  -27.0191743075768     
   234.554638187957     
   382.187803549538     
  -110.665297494507     
   38.5110377478562     
   19.6787786852763     
  -195.372026825469     
  -20.5298357545258     
   668.363558309855     
   961.962958305254     
   189.900064170217     
  -50.3737233780598     
   511.347361552113     
   21.3669477804478     
   1847.20979545688     
   39.3005362412584     
   4.20394194457378     
   106.712737613842     
  -130.419744627226     
   656.587100506528     
   759.924146915778     
   226.735104733212     
  -1304.15946018444     
   392.043251835212     
  -275.305399715821     
  -6005.12762463936     
  -466.430970740364     
  -1245.02865338311     
   174.718182200790     
   176.686493980953     
   20.9573238948154     
   16.1962369108115     
   76.7067193853387     
  -193.961924960466     
   163.767196683438     
  -75.0944308523326     
  -53.4885747508661     
  -484.470423732063     
   768.621756095478     
  -49.5092436066921     
   70.6402323242021     
  -47.3228991861408     
  -226.912379697446     
  -483.864992519522     
   248.634345212852     
   133.886283230864     
  -247.598607086437     
   80.7608327734174     
  -167.990617363577     
  -796.715270154554     
  -725.976022040812     
  -52.4220631257391     
  -504.401086178168     
  -366.134397507932     
  -84.1846657939969     
  -241.933628891753     
   54.1380572587135     
   172.547664733424     
   57.3469984408344     
  -35.7161234814588     
  -383.143883649499     
  -183.155092856481     
  -5.73680995319347     
  -101.809512236295     
   131.916234729323     
  -85.7292395938640     
  -3.03222695407872     
  -2.35578595183217     
  -155.091133338137     
  -24.7812614411944     
   4.63601799307962     
   2414.54017430399     
  -12.6581005339583     
   1141.25256436514     
  -12.6188434513186     
  -23.9861947126941     
  -1083.79676215288     
  -1153.62692052016     
  -161.008248790688     
   44.5312779969780     
  -2547.18430547374     
   401.628072508304     
  -2318.16112705841     
   525.051656771978     
  -66.6681654382313     
  -178.733522801104     
  -481.024094159650     
  -1547.39852081647     
  -411.429074257621     
   1307.46722240739     
  -813.069274675693     
   23.0080314515815     
  -489.109940973255     
   250.939226750718     
   537.546332105091     
  -258.258035823763     
  -733.466660815114     
   83.8406969510866     
  -1387.73826040347     
  -99.3842111810575     
  -328.558339332093     
  -113.452192427243     
  -1080.87402114314     
  -344.656558902314     
  -1206.05886720915     
  -341.589260378130     
  -15.3434991275086     
  -1019.44614484709     
  -753.713310591206     
   2001.33542476030     
   101.559596259947     
  -612.042684544462     
  -826.225070159579     
  -585.476622152862     
  -65.9073570631113     
   6182.13666166307     
  -32.9563580545192     
  -7024.84847658122     
   237.747125929914     
  -1187.66706184247     
   5572.39315438833     
  -3281.62379816228     
  -1368.55976573763     
   10545.5377439266     
  -6767.88961379640     
  -1.44711883252998     
  -62.3035522117067     
   189.637232100339     
  -74.2501310400751     
   124.570032184847     
  -216.931491415010     
  -342.585939132161     
  -163.433374057414     
  -2.98076973587965     
  -524.733573244889     
  -664.611529414263     
   176.532529605246     
  -37.3401810504656     
   120.361700707569     
   64.1293250830371     
   115.006107411661     
   43.2826683616976     
   78.1932014541430     
  -48.2956320947835     
  -64.6736696144195     
   33.1911498293626     
  -25.8749508672368     
  -99.7811171051448     
  -93.5895935290546     
   203.607567740417     
  -308.734116463668     
  -20.5013437022830     
  -1846.55111772460     
  -81.3230664968955     
   142.124703240663     
   868.750734011341     
   719.092646631123     
   1033.36809259286     
   138.995623461931     
   25.5755738068365     
  -1839.87010544161     
   2189.50154293376     
   1512.30497797091     
  -17288.2291276359     
   160.520138333454     
   1349.25095020425     
   800.035823780031     
  -1433.64268792910     
  -3106.17605889537     
  -1802.29444876961     
  -1861.58901859580     
   165.488601699735     
   413.991245377870     
  -5810.83107852789     
   577.729093136231     
   565.328223339686     
  -4720.27142350974     
  -1817.10362346565     
   3392.55625046156     
  -6397.53515279647     
   548.168470645396     
   700.597943114942     
  -98.2453571071089     
  -58.9971707458348     
   76.1753709942701     
   847.034423282346     
   2384.83181212729     
   378.061716416368     
   71.4531299048664     
  -30.0717780107282     
   394.387357506494     
   1917.34115073005     
   1186.19958416868     
   1823.01905423647     
   3711.50398233783     
  -1915.36253650047     
   904.097151865062     
  -1513.45494414462     
  -875.428178411745     
  -1002.67829956245     
  -80.6266829674828     
   35.1372569151686     
   346.675377786010     
   40.2714883151174     
   6288.68311317586     
  -609.335624632261     
   8025.25723685769     
  -885.572632428163     
   545.322142583028     
   452.695068015610     
   1345.68041626943     
   4228.93923487307     
   1088.74006593359     
  -3061.34077513164     
  -3345.89144172951     
   427.213182046554     
  -109.375450057455     
  -1084.58521913824     
  -1080.94363113943     
  -1754.35768690812     
   802.569362458454     
   676.633301029134     
   4442.87583508599     
  -2475.58328002407     
   16754.2528192113     
  -582.353720420412     
  -1236.08535026542     
  -3302.17531782761     
   3392.58170765588     
   2389.04424467734     
  -14686.7293281501     
   9251.98715021569     
  -143.983195556473     
   10.3812092805737     
  -583.223382190130     
   139.129132287014     
   131.514788232861     
   493.434872902391     
   931.102488946829     
  -1327.46557139522     
   76.9490524879326     
   1022.25022045039     
   1343.16939684228     
  -762.865028271112     
   316.127554285174     
   127.576013485158     
  -6745.38715473641     
   931.708095045292     
  -2338.04060578211     
  -3625.21282629019     
  -3799.59998617801     
  -6279.73625336465     
   2185.20976516394     
  -85.6888052524303     
   4154.07994729710     
   2577.67090731484     
   3319.85759533504     
   13066.4957258242     
  -2593.05128388418     
   7580.01065938229     
   163.104685442918     
   44.1120477049360     
   126.691041697666     
  -103.534931313076     
  -123.316339675087     
   13.7677127486445     
  -108.541626380244     
   100.740943037357     
   260.587813204508     
  -26.4988054605218     
   334.349405394432     
   58.8615685654221     
  -11.3157648623908     
   153.904214947197     
   12.7601694514288     
   267.310492467648     
   363.181993502293     
   63.4883233311846     
  -85.8147975679572     
   82.0371678926740     
  -35.1473217034518     
  -73.2589804110770     
   15.9555619588220     
  -131.737709604924     
  -51.0020377753098     
  -132.487188028835     
  -159.156430433094     
   68.2860033370063     
   171.382885501550     
   127.558271626834     
  -53.0709609570180     
  -36.9445650486542     
  -35.0019980432065     
  -102.417358796208     
   25.0047882788390     
   7.62547048094412     
  -86.9755460783834     
   44.3953050148493     
  -25.1210558407234     
   82.7797918872208     
   30.6275572294586     
  -74.1841266441659     
  -5.07643287021375     
   9.26055572537540     
  -486.629250045094     
   56.8096226743244     
   862.300676719393     
   86.2446786968372     
  -330.806330818069     
  -8.90809442956648     
  -421.933823362374     
  -32.5517764323422     
  -98.2548699127032     
  -536.575077318546     
  -182.656685905166     
  -1317.65520390987     
  -191.265781942499     
  -206.079047618967     
   131.002069934364     
  -335.950011672247     
   359.688819030800     
  -55.5493364454585     
   231.456833685250     
  -429.237436037634     
  -3.34764748828450     
   336.371061426816     
  -46.3352256000560     
   773.925056077271     
  -123.793823388844     
  -185.134171600093     
   10.2361322395676     
   46.6906959433850     
  -124.996903238558     
  -38.5213779423077     
   142.599344092923     
   239.346855367942     
  -558.523789448677     
   301.938822442768     
  -104.386093427399     
  -32.8959368921528     
   166.215261263495     
  0.201113285117419     
   362.195779213267     
   434.866800897094     
  -748.869377187083     
  -168.244015141842     
   90.7818210400097     
  -337.881445891318     
   2065.05370524791     
   348.122818104402     
  -920.117132241495     
   388.525917225395     
  -3217.56307920293     
   489.005077506117     
  -2517.61469038473     
  -348.660702618249     
   1315.63302991089     
  -2399.44112012426     
  -119.415105400152     
  -8.81644777008502     
  -46.8037201352815     
  -54.7574439780541     
   126.472391806465     
   112.265943843236     
   26.1470459222151     
   13.0368434187168     
  -35.9610618111433     
   282.456960292144     
   209.554715908866     
   76.8931914198122     
  -768.956544559788     
  -188.999395212135     
   30.3783574637593     
  -224.879031453386     
   53.3168784731976     
   58.7902053811447     
  -58.5494011746316     
  -57.3226769257942     
   131.358007816034     
  -19.1595884723847     
   50.3910479896156     
   100.085026087927     
   81.6542849013169     
   647.823810763274     
  -53.2320284046447     
  -454.651084834461     
   84.8833427048791     
  -164.148709508065     
   32.9830938642027     
  -439.185867691268     
   168.511674974185     
  -89.9020797850841     
   6.03098531999784     
  -98.5338595382215     
  -335.879982879617     
  -781.761279612935     
  -3585.61674120591     
   339.622863166616     
  -409.650550279060     
  -168.565562983976     
  -63.7491936225254     
  -129.771158698586     
  -215.231183680927     
  -763.638724402794     
   361.758760497945     
   72.7777888320578     
  -423.700771309132     
  -455.752768625133     
  -554.091191535627     
   828.572410530289     
   356.001124889609     
  -256.154491598425     
  -671.285965077723     
  -181.136758362737     
   1465.80770006548     
   157.149737451725     
  -64.4666355586484     
   299.526538122390     
  -1460.30885206354     
  -91.6824969757808     
  -5268.54156108069     
  -112.424042134761     
   579.650276744779     
  -2005.36509822836     
  -733.399994246059     
   428.873807714070     
  -84.4775332385248     
   3078.77250405906     
  -133.895679346009     
   1820.28425687666     
  -1505.77670624902     
   6885.15263460448     
   692.872641965193     
  -79.0583801870056     
  -259.704385323371     
   9.02143844485609     
  -88.1648308436880     
  -219.297764758354     
  -1056.84809703043     
  -34.3837092195332     
  -160.108723157200     
  -27.9212778861946     
  -62.3494680360442     
  -721.618397999753     
  -49.6648182942219     
  -626.172736787475     
   537.560414794230     
   567.549336148967     
  -733.995558012135     
   2.71103912938608     
  -304.401730398586     
   8.12592063105288     
  -387.353527748655     
 -0.964678747290009     
  -294.599086231674     
  -79.4829668247944     
   409.830386614005     
  -35.8523164657538     
  -112.234562965836     
   936.160233519570     
   76.1752339499689     
   214.070418740382     
   155.590321390572     
   1079.61271593848     
   958.505020007515     
   1115.00356690713     
   426.304948280655     
   527.324937577817     
  -548.086263518928     
  -115.274580359970     
  -334.999795561422     
  -596.346059158641     
   455.318878083054     
  -586.097884982020     
   589.224895529364     
   46.4793735672572     
  -141.695542581031     
   166.495601023069     
   678.939172336447     
   322.940916603782     
   310.038328828928     
   3607.24112492838     
  -114.455301955976     
   522.002085632399     
   1543.62594253618     
  -1219.54070541216     
  -518.139646418773     
  -137.391444161633     
   246.939944488649     
  -108.314088337410     
   215.725642506376     
  -187.192583919360     
   41.1911621739484     
  -10.7444481609743     
  -68.4182043485126     
   79.8955017708984     
  -57.8058484294369     
  -122.800163301906     
   455.627734424952     
  -109.263154699642     
  -293.104322344955     
  -8.20466890749751     
  -30.4060437417505     
   585.039738410644     
  -828.504561454071     
   671.216657208766     
  -69.4795174078350     
  -30.8351663726409     
   27.5006005021596     
  -1004.58969424887     
  -813.904084594618     
  -1231.35185880450     
   802.116207817174     
   132.291652288358     
   1109.82773968182     
  -817.338352045187     
  -713.896173044345     
  -4351.41537426062     
  -1480.06784914935     
  -808.128013989064     
  -1778.10940868943     
   1325.42770143581     
   1072.92124403525     
  -721.465018136305     
   785.910997243153     
   947.641036220812     
  -410.451724893697     
   5.37229548812770     
   36.1582285871460     
  -473.029790234687     
  -15.6282697301372     
  -542.450586398676     
   25.0194913674097     
   50.3593595771235     
   57.4632938614137     
   63.6839460934064     
   122.300892160197     
   11.9608655587650     
   29.8193487657707     
   223.547455324450     
  -13.2707337099771     
   96.5012281211584     
  -257.823822526617     
   25.9935125716522     
  -7.37459313533094     
  -20.8197608030668     
  -60.9089347053576     
  -8.55004199089092     
   150.042419453699     
   31.5582630486931     
   254.078538554699     
  -187.724610362389     
  -276.627031325669     
   36.2665253231502     
  -89.6377500084818     
   24.9726279555769     
   53.1680998244666     
  -106.884709282152     
  -122.687977547744     
   447.596344691568     
   134.577876434983     
   188.279641812365     
   420.183386397395     
   178.442104212548     
   72.9184296230864     
  -145.342349680059     
  -230.186634581965     
  -570.809429685665     
   44.4936052553407     
  -347.453388239233     
  -32.8734243229449     
   21.5849876758287     
  -256.483776774398     
  -6.03224770428147     
  -219.707367672722     
  -320.912344974264     
  -253.238350549302     
  -203.367954171357     
   38.5195061931802     
   121.889563952247     
  -190.329597468935     
  -29.3573310873095     
  -287.804939126406     
  -514.510843096097     
  -866.591784315340     
  -180.799014209549     
  -522.680019901679     
  -334.638862075293     
   35.3518136457633     
  -33.5421334437608     
  -16.1424381866269     
  -50.4939315829809     
  -166.939712471545     
  -253.170955388642     
   245.231196029871     
   72.9367361816723     
   119.069782178543     
   31.3692873310772     
  -5.89848856027466     
  -198.546081570854     
  -161.155355075006     
  -155.681677551191     
  -23.6729975228324     
   45.3574683893878     
  -7.26763872643291     
  -22.7268088639506     
   130.158740309821     
   121.414382240835     
  -45.9603674228250     
  -4.22116382422268     
   8.36038283694705     
   28.9738872816227     
   10.6567629887075     
  -39.8063326777295     
  -20.6858994914284     
  -2.03223889181780     
  -12.5973482193990     
  -30.6458758921870     
   715.635427406901     
   49.3727242898929     
   665.176024765721     
   27.8502716433541     
   45.1569711730065     
  -258.834636220624     
  -813.329101030589     
  -929.141185436094     
  -630.968504762018     
  -350.353578169631     
  -13.3837197324166     
  -1138.80752323511     
  -516.320269963308     
  -29.9039369620092     
  -301.462845084813     
   67.6712089787453     
   4.22180340533410     
  -236.252398943672     
  -1272.35760092900     
  -1654.74181836587     
  -1123.09186964774     
  -637.090148180129     
  -99.5863817560166     
  -837.074978838643     
   600.794802067003     
   144.847981081120     
   195.433915627528     
   8.24833305715686     
  -382.904038208903     
  -974.696389569268     
  -999.437493356745     
  -221.409974605057     
  -9.09273798813084     
  -768.885219076099     
  -1070.09600619721     
   58.2703516573134     
  -199.657982442286     
  0.246187021815444     
  -403.248107715387     
  -1393.52578267217     
  -1449.76004180019     
  -226.948118489236     
   38.8624115629498     
  -532.317361870882     
  -51.5176754498652     
   194.490807255083     
  -72.2141570944894     
   144.517447891277     
  -506.415828656056     
  -120.560296955559     
   153.311955532217     
  -299.943393394510     
  -146.563963090561     
   24.5592071487687     
  -223.578699475208     
   7.65242641202362     
  -264.524602480860     
   251.123163521800     
   322.048238975177     
  -16.6610352907065     
   669.957156447996     
  -38.9963691800815     
   325.447752341033     
  -524.542992817664     
  -584.271091764288     
   322.475158392129     
  -506.722167741483     
  -469.169456030997     
  -249.378504942442     
  -8.06638166705267     
  -1063.56921255216     
  -1337.15344545850     
  -838.357351259391     
   1342.55539406631     
  -137.624212540767     
   1366.71055205748     
  -85.1277362200190     
   362.863377037014     
  -1311.30763265400     
  -676.916067367617     
  -612.939268546009     
  -60.5462953779231     
   1041.88156918151     
   1907.84095422952     
  -961.087113657127     
  -3305.31802854669     
  -1331.25047334946     
  -3171.30112252661     
  -553.739730199828     
  -1091.89749077501     
   96.2997163262071     
  -104.847356845234     
   246.466846164898     
  -1328.05025078255     
   3062.50987320948     
   3928.11028505253     
   441.710512667337     
  -124.111067911522     
  -94.2766953822853     
   39.9256210407751     
  -193.494643701139     
  -88.2303449420591     
  -27.7138754856830     
   17.5801441192585     
  -174.689907847993     
  -206.796955596943     
  -92.3017940004715     
  -107.009701743249     
  -16.7284333695594     
  -237.387526373667     
  -394.608379929364     
  -363.480183588046     
  -58.4947717852803     
   591.112580020616     
  -61.0182688058426     
   12.8618447910819     
  -50.9113614425585     
  -54.7903591293529     
  -55.2152328324938     
  -5.18086475920610     
  -100.691766895459     
  -61.7112354711489     
  -19.9286949743138     
  -67.5289761037496     
  -23.3985375119311     
  -26.6257375573632     
   86.1881704079943     
   64.8621963451968     
   110.026835184881     
   211.175519261161     
  -98.7875926072418     
   161.275847358783     
  -142.672088725801     
  -14.6680558917582     
  -214.990768082396     
   46.6950926937134     
  -24.1799054710639     
  -81.4166316056465     
   11.6936146223546     
  -34.0639906892381     
  -19.1579128739880     
  -325.066194906845     
  -346.959501177932     
   27.2303249067247     
   14.3584328069662     
   112.727389896960     
   59.6696937818434     
  -32.1721231556405     
   33.0013360895546     
  -83.0263851700170     
  -155.596381947373     
   64.5612664281355     
   211.405435070291     
   75.9746070405445     
   39.8265866775094     
   131.481684405803     
   299.661510752820     
   314.126527814724     
  -338.687324275259     
   123.270091332253     
  -55.5718904430354     
   36.0683807492214     
   82.4991068002071     
  -48.4400728018951     
   182.321737020775     
   93.5678949256055     
   620.654788737949     
   197.506787241041     
   435.560658371886     
   1409.76040654109     
   340.212783127544     
   2.95929509774689     
   1846.72867931744     
   1705.32821316914     
   681.199640569777     
   425.443373138541     
  -1665.23156747274     
   108.541562629103     
  -95.4034753691601     
   2221.64227154161     
   504.938426871173     
   2247.59201331454     
   263.085010791756     
  -694.028059359523     
  -274.288771799886     
  -1524.32387785776     
  -584.781447239417     
  -347.849642945835     
  -1525.03663842856     
  -421.626277260148     
   355.884393308041     
  -2503.56239655690     
  -4168.78672541863     
  -442.995793814291     
   307.535288107872     
  -7049.17930893608     
  -511.965514119678     
  -572.135460007332     
  -636.914796248538     
  -1532.37062216055     
   60.5165870955889     
  -1519.26907177336     
   59.5258139373512     
   301.521908847252     
   1496.61249379759     
   1444.15552329140     
   653.335096497556     
   20.4471739969936     
   1342.40409598150     
   1644.46911486683     
   1499.13883395585     
  -9962.96874069859     
   111.535796478002     
   17.8595929589430     
   6130.87712360008     
  -3991.05218448521     
  -70.4090274929640     
  -1959.26073125570     
   118.368580339625     
  -2112.12591790208     
  -5090.49782578552     
  -4494.85664709196     
   1177.62009800777     
  -661.819568040477     
  -2410.55959718924     
  -3316.62596866465     
   1644.46121594251     
   6019.04334926209     
  -1439.68570568364     
  -1776.81924444338     
   9222.16911182421     
   195.324735414125     
   11.3792725557607     
  -556.287122798847     
   17.4013955553176     
  -541.993769282752     
  -63.0863499446301     
   274.104821964439     
   135.216965953026     
   70.8895719531857     
  -308.262526906578     
  -260.247105962647     
  -447.286893953140     
   845.542663331187     
   152.512205975302     
   161.964392343194     
   375.259485732974     
  -630.281775648410     
   318.146574914301     
  -277.949194230442     
   1546.03259319141     
  -193.126543593776     
   985.044312746576     
  -538.561496668749     
  -504.598554395180     
   49.2406880174207     
  -206.334064230734     
  -1289.68620574035     
  -1517.69595151010     
  -1204.57543149659     
  -362.182115590987     
   416.686926754980     
   367.546203310162     
   452.992697702618     
   1233.30641997538     
   492.377270333203     
   254.254450551900     
  -57.1309602346972     
   26.9843222542427     
   70.6220041681483     
   542.722201501037     
   903.919278621747     
   474.632479056132     
   39.4279796318353     
   2529.46687412956     
   3009.12746845513     
   962.674667772248     
  -1313.35565593083     
  -77.9931526675434     
  -149.102201466871     
   728.397218331819     
   10407.5201102963     
   42.0118406197917     
   438.367917538545     
  -5.19665806168345     
   308.423716732805     
   267.381929134683     
   249.864020848901     
   197.143763962480     
   163.486470677247     
   135.574142929505     
   122.155207855498     
   424.104550519345     
  -144.009816831136     
   285.048509778984     
  -147.625774288410     
   487.922910179363     
  -253.208090239692     
  -271.333957120692     
  -324.074526977960     
  -478.698183888746     
  -229.481524306539     
  -270.499500103903     
   20.4892610554386     
   658.183590369044     
   591.460358184954     
   27.5738386114466     
   920.573814506489     
   65.2765486382913     
  -22.7610126103991     
  -15.5197524112166     
   294.878438157118     
   836.535454283077     
   1040.19639797305     
   1917.52640024283     
   685.849733731121     
   1118.24424707863     
   330.991082176945     
   7.48826817283905     
   450.908926564448     
   106.061928561098     
  -367.352264643462     
   639.519714540486     
   319.653505959958     
  -120.868373733089     
   62.1404049946302     
  -107.014440680020     
   57.1882164227866     
   28.5744085940333     
  -116.472068564551     
  -341.737786885535     
  -161.071001345325     
  -908.553232969911     
  -785.929072529593     
  -221.295092252214     
  -1212.11416842143     
  -186.171861804036     
  -369.050007303156     
  -328.845565778021     
   1331.56243461471     
   1093.13186157572     
   1051.29439173575     
   808.473575919715     
  -87.7281340891118     
   2161.96204329466     
  -118.051771750404     
   151.561060449116     
  -704.616531435594     
   551.373863479091     
   595.180912163004     
   1928.37992692214     
   2416.55822899705     
   188.406766610155     
  -330.412297236004     
   2286.20381429785     
   64.7410138379276     
   342.229950399016     
   71.7759577678594     
   428.829223997087     
  -96.9564929025799     
   666.535038699213     
  -667.238284220831     
  -548.060720761159     
   547.634915787153     
  -601.617098404288     
   706.231285176803     
   15.1945537013888     
   573.938236588037     
  -617.406836051808     
  -105.483379896991     
   137.408271061620     
  -578.439859003095     
  -237.517309069979     
  -873.776420846131     
  -258.870061827889     
   1384.03364591699     
   1764.33381311099     
  -1148.25554947170     
   190.751430418603     
   2305.40465950971     
   2082.51366506754     
   28.7950433934952     
  -60.0020251009915     
  -194.361620414539     
  -2.64129991640002     
  -309.218342372252     
  -193.741132378003     
  -108.221762909062     
   190.135232357392     
   224.743004137506     
   239.413122228669     
  -94.0634738596135     
  -49.2009991528466     
  -132.415775564468     
   113.771308170017     
   342.350150214026     
  -99.4822507434510     
  -432.390033668408     
   924.969836674699     
  -3.69349750945233     
  -306.239385029862     
   57.5241568155275     
  -383.601171350816     
   251.606466337771     
   378.218417042760     
   267.261604968306     
  -254.342388158730     
  -219.121816785894     
  -207.268767192062     
   188.135582668532     
  -256.492389764509     
  -863.717078876508     
   1602.23758713439     
  -234.742430461900     
   238.804002002001     
   317.743857616366     
   514.218996000368     
   280.805159191635     
  -714.068175326245     
  -322.671540057231     
  -1729.11257318482     
  -833.441394046460     
  -1218.58433898815     
  -2549.54248258962     
  -390.437140532136     
   402.824523947065     
  -993.402184766596     
  -3132.18969259215     
   94.7848572181729     
   565.659527851300     
  -2672.67276408481     
  -266.480338529304     
  -407.161620968022     
   202.734352772744     
  -439.235481331072     
   496.366649690401     
   757.592399992639     
   304.060680023931     
  -290.804893667457     
  -1953.74116060157     
  -3417.36753363321     
  -133.325567813431     
   391.193310006471     
  -3314.19011741981     
  -6035.49018839671     
   103.888032382411     
  -1311.68868538670     
  -697.267597189374     
  -905.395068208050     
   3537.84184971387     
  -1008.99161922112     
   245.455568798152     
  -515.867379920696     
   156.251041209482     
  -475.586163007797     
   287.365203779943     
  -904.072442250742     
   796.405644195901     
  -15.5827984204001     
   1382.88455097759     
  -238.259811863991     
   12.5336431950910     
   1508.76953328517     
  -21.7195904621149     
  -287.112398564020     
   675.387495179359     
  -1469.05865673876     
   999.592920120624     
   1400.94296061392     
   679.806191939591     
   1793.33389041245     
   954.617671558094     
   859.385587486565     
  -199.222362324544     
  -1466.15861796164     
  -1320.89586172255     
  -1628.47537688073     
  -1270.46470150012     
   367.107163681969     
  -2510.64204493795     
  -2843.77998622316     
  -3544.46545908151     
  -381.631324424543     
  -4640.22981329217     
  -502.789456903722     
  -327.819922170883     
  -454.489980957706     
   1272.76600853859     
   5148.79597575132     
  -724.599645406535     
   2682.72394837794     
   352.143389262007     
  -6.58414926999576     
  -2.21230212203331     
  -16.8773851109676     
   17.7566774808709     
  -10.4268317099146     
  -158.758853512879     
   30.5285529305347     
   165.196460979499     
   31.2718176716427     
  -65.2453591093261     
   66.5252435720802     
  -22.6705820765052     
   30.2124413388433     
  -2.42188123848915     
  -95.4364320666627     
   14.5272298223711     
  -111.556981998951     
  -13.9146111722591     
  -46.5524624384109     
  -123.923485396324     
  -80.8426262210603     
   22.2177480960910     
   102.645037995730     
   97.4762556867258     
   106.864677138139     
   11.0350504065258     
   217.186727813415     
  -30.6709283892447     
  -196.974920295214     
   57.1504593294120     
  -82.1181496028928     
   22.8754101802941     
  -27.1522220823985     
  -85.0623144580195     
  -189.505681864195     
   10.5213080088631     
  -118.101287059212     
   15.3401143313614     
  -157.727661936866     
  -45.7451266084001     
   55.1393290641519     
  -29.4289595740926     
  -111.416293062173     
   59.1069355536923     
   22.1293034522343     
  -1.41165902928830     
   33.2819556862656     
   48.7042635704911     
  -74.9086251477981     
   2.74870387626570     
   10.1959797257220     
   131.190245482406     
   58.5190215382281     
  -84.2368620411989     
  -1.27814942400763     
  -99.6297374963351     
  -48.6299725242309     
  -62.3543072931253     
   15.2860358246715     
   49.0967522593055     
   24.1609974380694     
   16.0207950740515     
   21.0484716472889     
   25.8841168622255     
   13.9366007751470     
   7.84013858515507     
  -3.69292726810523     
  -6.75040000002581     
   3.51630996638641     
  -4.19292969612126     
  -3.09366731313124     
  -591.323457071451     
   55.4170890006930     
  -247.527678877880     
  -2.97304861810148     
  -213.989224877806     
  -88.2910291958057     
  -91.3584098579719     
  -144.025992870321     
  -72.9047496099733     
   21.2398357552988     
  -166.727938588598     
  -17.2966617218728     
   695.362227035499     
   8.08737320075417     
   316.408647592394     
   12.9160413948110     
   54.8187868887092     
  -99.6200826097091     
  -37.4499054192999     
   155.837949269244     
  -215.930259784733     
  -66.2540391048022     
  -204.797688312095     
  -41.7663342468812     
  -1007.99378767352     
   123.183767483819     
   8.46481202812297     
  -105.710808913470     
   3.75725015215845     
  -84.9855184800349     
  -34.4320096082757     
   81.6354239956322     
  -9.88705375126002     
  -168.583085257029     
   163.519305499865     
   105.299611174459     
  -31.9551365744432     
  -96.3577603913294     
   14.4128421672988     
  -193.755406490822     
   89.5272577652626     
   34.4937848100814     
  -245.034528469413     
   21.9144368334136     
   23.3131808232565     
  -67.6378538089177     
  -167.341642127343     
   91.9942427816309     
  -82.2459422777463     
   228.221572157584     
  -10.9061771271598     
  -451.265200823161     
  -201.729531455882     
   147.887909102123     
   97.4598827400207     
  -28.3696167788952     
  -251.665547962561     
  -225.911723427248     
  -197.429446442568     
   239.191757696820     
   15.0105296739323     
  -277.302039314752     
   4.35258054523575     
  -556.482578855847     
   23.0214819063323     
  -226.279738514594     
   268.720945838641     
  -30.2235288105384     
   381.546145510415     
  -577.078906954929     
  -52.1090271839880     
  -1342.80785021328     
  -514.475673122635     
  -560.122447996476     
   2135.55680429219     
  -250.617810138232     
  -1777.20962766932     
  -43.5084467924324     
  -1445.51229524839     
  -622.111147658516     
  -796.994468710251     
  -564.833160201237     
  -3804.12553682779     
   483.753337166227     
   1.07471638540676     
  -40.6025013645610     
   31.4502468423722     
   6.41412921983901     
   26.2336404663390     
  -35.7086135211358     
  -18.5708515137462     
   45.0147649125168     
  -9.04743112464278     
   23.9954916767577     
   66.1529664458918     
  -48.7371743890711     
  -12.2450636504115     
  -28.8387795983932     
  -5.84804795183364     
  -100.189336954036     
  -90.5896776533094     
   289.669826156106     
  -32.6041571994549     
  -52.1948626177355     
  -5.26394052146210     
  -42.4435373746589     
   56.3723230938208     
   26.8175474884409     
   40.2350263672708     
   50.6168723140448     
   18.0631696614850     
   24.0517476681591     
   25.0849962572693     
   24.0535484845897     
   40.0694844971494     
   54.4015815617097     
  -34.9377404808265     
  -19.2269539824023     
   121.229033411093     
   62.7630248579882     
   25.7317293184022     
  -23.1250840618291     
   109.394578144107     
   112.735924024037     
   27.4211031355925     
   96.4553581226029     
   10.5971786223922     
  -1.52718285749592     
  -148.582142509300     
   138.363532749060     
   561.095687261399     
  -1311.99087740080     
  -12.9198378956873     
  -512.451027614405     
   47.2084809267461     
  -155.149257163978     
  -740.184995753432     
   328.469991869549     
  -21.7819056649828     
  -254.715492997623     
   215.920856281653     
  -267.806474726860     
   253.629637054571     
  -206.645446000462     
   1303.75491686655     
  -7.78353820462121     
   137.379912456502     
  -23.2157931971547     
   76.2191693675337     
   90.4582228579650     
   11.4566897004158     
  -200.089031744776     
   249.420789699110     
  -1.74940932161270     
  -193.678882723080     
   346.519431483781     
   589.302529510431     
  -616.665829939770     
   2.17263305194034     
  -582.078298650535     
  -576.901924541721     
   52.9984187904288     
   228.253438722572     
  -186.652498461562     
   4.88650995251265     
   139.741985162016     
   293.092881998691     
   156.972900644928     
  -203.960192035666     
   579.665923693683     
   455.188048521748     
   1553.60604184278     
   93.8638667895770     
   220.795894605089     
   750.614821848321     
  -7.74610844478559     
   429.555485134221     
   64.4157919421279     
   238.170198876784     
   67.5601154583908     
   777.710218731976     
   20.4873563176848     
   1814.67753980799     
   523.537197895595     
   880.283115853987     
   6813.45375357822     
  -137.613658373014     
   380.771569660273     
   703.901060593108     
   3021.67900875038     
  -679.851936949102     
   700.676251917455     
   921.605792793053     
   1201.03767810242     
   799.969075339542     
   335.079676985539     
  -236.214431209924     
  -4962.91618123890     
   657.002951598971     
  -630.557932958491     
  -6310.03833988566     
   948.459788530872     
  -1597.74543743376     
  -1882.80134262082     
   237.565614554712     
  -62.8915682732433     
  -297.113584252640     
  -76.6027641067508     
  -139.526299514354     
  -98.7082990636475     
   265.354155532897     
   9.81202984735319     
  -125.271327647704     
   35.0270188342688     
   296.824179050503     
   3150.41991363289     
  -140.937835698688     
  -137.868071488259     
  -84.6837628779492     
  -900.403351532882     
   519.205476935811     
   115.182902804791     
   457.608319543239     
  -32.2877683064400     
   333.570140070332     
  -7.00820376762227     
   61.7687893178994     
   18.5556533263868     
  -606.484360444462     
  -17.1715542230814     
   188.666535025681     
  -1046.49384258355     
  -95.5007614341285     
   249.008930264244     
   265.211208676113     
   1399.86790105129     
   338.102502576221     
  -124.742073825713     
   102.454413330643     
  -42.3612786049763     
   109.995835658885     
   252.055484391009     
   183.157048977519     
   51.4220806344275     
   42.5911309292434     
   84.5647159458362     
   105.162934036787     
   13.2370366425097     
   445.984797784094     
   296.350822300360     
   388.734709604579     
   471.056636672551     
   802.786926649986     
  -73.4781749319555     
  -139.677960979325     
   849.294333111172     
   198.127221440133     
  -685.528470702925     
   145.007947300641     
  -257.286605864815     
  -84.2062406163637     
  -372.185784401932     
  -214.270086026969     
   201.688085579450     
  -497.334956579226     
  -148.429509261183     
   438.359374709210     
  -358.795194637319     
 -4.800893769264292E-002
  -311.715546927443     
   82.8892288088125     
  -673.275746200545     
  -99.8711521381095     
  -194.763623456962     
  -718.943693506697     
   835.045079526458     
   142.716271148778     
   352.556082824313     
   502.288878885721     
   8.97895797807888     
   391.580730968468     
  -575.476136036363     
   754.721502103208     
   31.3292168771181     
  -21.7897063669805     
  -22.0997420677661     
   3.13767115386641     
  -97.7407294605522     
   7.61136319039766     
   226.640176900720     
  -177.176378226095     
   1012.65478252543     
  -13.3797484390922     
  -398.986764489490     
  -520.215332755350     
  -143.222316942032     
   94.3724462762078     
   86.0614334240534     
   16.8380630997101     
   2.11894390924243     
   3.18931586310408     
  -29.6967081162672     
   10.6338484679195     
  -222.848852195780     
  -10.0342993486312     
  -187.157428795556     
  -13.3281601431930     
  -20.1310156117166     
 -0.195170535479853     
  -54.7763009772920     
  -4.60439856743356     
  -38.5209439757112     
  -64.9752475340444     
  -149.845605342768     
  -37.2216583353949     
  -103.267236709221     
  -19.7186851426151     
   4.13322729204361     
   40.5765070161966     
   47.3318125961358     
  -23.8372404504532     
  -52.2675527617847     
  -168.873941341932     
  -57.6702601496433     
   78.8431045003496     
  -31.9833022274001     
   127.277650848135     
   66.6574665242943     
   10.9609342449398     
  -23.5659923804678     
  -21.0574941258097     
   20.7009857369792     
  -44.0948802500233     
   7.52939936736882     
  -35.0455449045731     
  -301.371150918254     
  -39.4916329200583     
  -202.967501499061     
  -51.2973504952236     
   35.2792361895732     
   247.703833589994     
   293.899416782857     
   24.9505111140167     
   144.136222335109     
   133.688008235929     
   177.112181705134     
   26.2525006379508     
   317.161859340646     
  -227.254610266548     
  -54.2042132106062     
   117.922121532101     
   41.6965042143966     
   159.713616931287     
   136.798120582325     
  -69.5355543062751     
  -26.6155621886292     
   283.342738142969     
  -197.614602326779     
  -72.1541315782040     
   53.1827524224768     
   81.2934547587051     
   201.973697729586     
   125.932503270534     
  -239.399405275023     
  -15.1010146274360     
   230.604878603805     
  -42.8782111855178     
  -231.928492013213     
   50.0259170522699     
   59.7794999788257     
   525.299671483760     
   141.896757552946     
   407.873573877669     
   648.175100313404     
  -19.7454137147781     
   670.727889647448     
   752.308910198603     
   720.883314769888     
  -34.8140351513944     
   6.41052438891961     
  -2.97404286133193     
   13.3005725694718     
  -13.3677898310044     
   33.1008608450066     
   47.3848073859794     
   9.52182789821556     
   74.4609176424819     
   30.1317332140127     
   50.3909118494258     
   30.9312511509777     
   95.3444845792764     
   84.6959204852856     
   55.1321913179587     
   60.3534494325196     
  -8.90252468231805     
  -24.5522575738208     
   179.210059144492     
  -29.6632103347347     
   153.598979399166     
  -42.1449679864619     
   262.095277549711     
  -95.2015174593622     
   74.4937066007224     
  -76.1741009670849     
  -345.331404431260     
  -98.2389738103581     
  -213.668635786164     
  -153.374322493964     
  -12.7415331650810     
   2.41130268724109     
  -6.91497795778500     
   55.5070518038436     
  -129.875161673379     
   235.794562131394     
   114.547638458231     
  -300.358714015045     
  -61.8959997256491     
  -19.7264603899149     
  -260.828329018088     
  -425.589952930844     
   146.062161538811     
  -58.6213694104181     
   373.458859597167     
   375.060916145806     
   69.8020015434999     
  -94.4269342651788     
  -558.888156278304     
   48.6889323825508     
  -295.029417208166     
  -810.606768757699     
  -111.327413909753     
  -383.598441471122     
  -918.503395395149     
  -893.938502491558     
  -786.976317252397     
  -182.595751037518     
   375.426204220717     
  -425.076545283387     
   73.2062989715618     
   3.68046093688267     
   102.734741480821     
   27.9517347223750     
   117.662980998014     
  -33.2762648982556     
  -264.663838709625     
  -5.14673330139112     
  -65.0489093806920     
  -360.512580114305     
  -308.154529408682     
  -186.890644139895     
  -39.9441683740165     
  -359.028856138997     
  -240.640882995706     
  -144.283658894185     
   332.876720308094     
   57.2329928651682     
   236.156687483116     
   60.1306699402888     
   23.4834757107720     
  -84.8603801168029     
  -184.767686033217     
   50.2477234545336     
  -151.140048658524     
  -67.5294455142537     
  -90.9040213968245     
  -64.9057629187749     
  -338.252219440879     
  -341.218735328225     
  -270.565123840195     
  -246.378132480691     
  -704.415873097623     
  -94.0479693813340     
  -59.6857410691760     
   125.866062442619     
   147.308675003455     
   562.830482740543     
   27.4191768181407     
   289.425889637719     
   202.654384593286     
   60.1390068381632     
  -119.531600158182     
  -18.7812545803727     
  -147.222230792905     
  -68.6283002116365     
   110.247441453996     
   31.2748453987550     
  -215.446514671318     
   84.1942003579377     
   156.107349317058     
  -764.694018559597     
  -57.3372066696240     
   42.5389475196524     
   189.688100924924     
   917.603399264856     
   356.829870987537     
   163.436691339896     
   401.472201084067     
  -76.9295496320981     
  -97.1948126135624     
   49.9702720286527     
   107.093097007497     
  -67.7192509604075     
  -180.040139772752     
  -14.5262938821826     
   75.7048790810731     
   72.4172694322545     
   90.5216661741824     
  -109.700865702971     
   101.096083210064     
  -92.8921325889346     
   51.0688437570936     
  -205.130955265556     
  -171.199712905863     
  -110.262215749596     
   79.3320401891832     
  -57.8265718461408     
   28.6443717384133     
   39.4197782373808     
  -222.778781927491     
  -247.910252593706     
  -20.4041347326498     
  -46.3996939469662     
   47.8903814280592     
   29.3596580615226     
  -20.7503578213848     
  -181.193205502236     
   213.461826054063     
   112.875666464098     
  -70.1578472499461     
   46.3282246388903     
  -101.733772406403     
   8.75353969351396     
   90.9834047290917     
 -0.966837105539158     
   60.4332099488109     
  -48.1964195775505     
  -12.1141237989418     
   35.8505890610331     
  -8.32109860955134     
  -4.84082712384943     
  -718.288977207418     
   66.0479576041497     
  -724.603649164900     
  -16.0560563473428     
  -123.175850110060     
  -127.478670739932     
   102.192171968435     
  -246.435953565736     
   50.6189448585664     
   1094.16538798082     
   94.4920080272176     
   1158.11279449342     
   21.1540406029065     
   138.760370030506     
  -219.306014899095     
   325.364535947995     
  -256.464158550894     
   43.9554722805840     
  -1329.91725031451     
   402.642909770969     
   45.7397511648387     
  -198.997432560860     
  -170.643151417661     
  -876.576853524570     
  -21.4155795645219     
   214.430504395586     
   6.57453045541413     
  -299.530933887737     
   436.435562463072     
   210.319250818794     
   33.0375141382891     
  -463.728934632306     
   688.368972467630     
  -335.099064730797     
   119.953320827499     
   8.86452737315530     
  -615.495091135698     
  -143.588159329273     
  -1010.51072391692     
  -237.923065942618     
   77.4928094108885     
   191.531485149078     
  -715.991713976420     
   169.324962410769     
  -2938.76450934793     
  -1342.27229247033     
   3439.22896212834     
  -373.929832635564     
  -607.939476412625     
  -402.901429224938     
   723.638282879102     
  -637.614166315609     
  -5669.45112165797     
   2284.77983745792     
   57.6774190337716     
   101.933076915674     
   59.1339137213434     
   113.491317988691     
  -138.969035690853     
  -84.8182628820123     
   36.6534191403417     
  -89.2339178806704     
   8.36448584140914     
  -100.340715635519     
  -4.55817262649327     
  -259.551706205598     
   611.773922215809     
   38.6369220528136     
  -176.692937651680     
   112.678606309078     
  -160.529192271078     
   40.8286766082636     
   64.5028908938330     
   83.5149929219778     
  -49.2355012920324     
   33.1300614146825     
   95.0485297476827     
   68.7502180671263     
  -68.2541137334769     
  -123.633303083820     
   207.538027374394     
   269.079925679812     
  -81.3324308085878     
   327.358355421371     
   233.355691998419     
   336.606654204326     
  -187.088757508810     
   92.7655257410751     
   5.71159458240360     
  -43.3666001334886     
   763.473403341991     
   773.571374359280     
   846.821026057219     
  -198.044399550267     
  -229.982137285896     
   307.644387962676     
   385.995606968685     
  -465.326218025815     
   177.823357789710     
  -28.5474694731512     
  -577.528262355823     
   288.108822042180     
   514.782685453403     
   227.756991346622     
   282.825951768699     
   753.918495580134     
  -235.057833929790     
   629.784733238384     
   1759.12559921325     
   34.3031960712180     
  -114.251183641670     
  -119.029536889455     
   1046.80111147794     
  -144.043634270709     
   2438.56720872407     
   1418.19116400140     
   12921.6564625708     
  -245.556513447877     
  -1249.19229716757     
   5603.24752079530     
  -724.913574348241     
   600.351865373697     
   1334.15557320204     
   543.288121968730     
   229.473591829417     
  -5845.84308289352     
   3383.44960539971     
  -13146.0119004605     
   1321.15533102847     
  -361.516587509422     
   610.325652911759     
   12.1344224709189     
  -970.610042503201     
   76.7543192769867     
   206.360852507550     
  -239.480252167471     
  -143.704144263906     
  -135.387082900848     
   3046.60606653787     
  -90.0008124266777     
   308.463040484130     
   960.287533826007     
  -98.3761264698022     
   284.132529579215     
   1474.80511394767     
  -558.005898263322     
  -154.078009670774     
   1030.79791558231     
   268.956616301336     
  -559.563323580017     
   1933.41638779479     
  -495.119340593361     
   1015.54555336248     
  -2348.38478936142     
   230.596509962643     
  -278.643057492053     
   344.411509452356     
  -181.128633642722     
   470.752106772279     
   294.050404156833     
   53.4098716367932     
   126.905711815133     
  -19.9615390426506     
   425.179263180117     
   44.1826220799971     
   1013.48864244438     
   394.307130654371     
  -329.802058904178     
  -403.598396826305     
   499.101962897649     
  -2018.18714060912     
   1091.35789171063     
   75.3562669907694     
  -330.691306877580     
 -8.900504765989581E-004
  -382.030103821001     
   467.595182020906     
  -1072.28293100369     
   328.222190364691     
  -1017.44811198861     
   81.4079177857706     
  -1102.28921812569     
   570.911360648635     
  -671.786415847935     
   180.598853776331     
   361.199880607307     
   726.395673977820     
   223.404762008153     
  -350.004377257461     
  -379.867426427213     
   1230.62337837953     
  -76.8422581926441     
  -20.1161617214552     
   48.3509669331726     
   143.151698893800     
  -15.0204920424300     
   111.307266433361     
  -315.821259877356     
   1.34998865341913     
   225.028622346027     
  -55.4947247168411     
  -223.511997653148     
  -874.854931146079     
   57.6898895543143     
   127.260747316854     
  -244.939033328874     
  -1945.56665426040     
  -89.1318148486977     
   673.573248335830     
   242.092592180278     
   84.6271531772231     
  -90.7718365879310     
   5.75030505342202     
  -189.663760021570     
  -30.9304702970174     
   320.958143036398     
   73.4863444043669     
  -289.315535162992     
   232.757248352605     
   317.618611669697     
  -859.222765934477     
  -58.2823513896795     
   189.684127531985     
   363.944863752877     
   1248.82726995772     
   373.995676986025     
   197.990519046064     
  -326.680353515229     
  -484.054676427359     
   78.7914144544942     
  -21.6550170780634     
   134.303405635447     
   218.076371743357     
   133.237520165429     
   515.080601974684     
  -189.591546828549     
  -161.646503719704     
  -347.995306209409     
  -144.645862577918     
  -246.634929731276     
   83.4297985963386     
   303.928949530908     
  -187.840202432715     
  -3.00580829728662     
  -411.196924048120     
  -70.3881648284973     
   121.230118054153     
  -102.914102652299     
   4.01503741247279     
  -46.8590063794102     
   38.3508005156986     
   1.15622867494917     
  -89.0627292700126     
   467.320159719982     
  -257.521416928561     
   91.4715463778062     
  -204.812217808846     
  -206.974549001703     
   659.164079219370     
   903.579173104510     
   395.588627036329     
   62.5078211481347     
  -121.654581791853     
  -893.227609360264     
  -338.784094916505     
  -431.107528121504     
   322.911783034495     
  -697.870706461069     
   181.626123089626     
  -318.800141602139     
  -37.6163250684770     
   1159.62287144547     
   353.888763086046     
   1418.16713431911     
   249.564082726461     
   7.93553602903739     
   349.837440545925     
   944.269256627697     
   53.0819340944096     
  -788.857527791561     
   2200.97409368342     
  -170.321217052087     
  -132.089890901127     
  -99.6236780222996     
  -104.037577065614     
  -207.576342483808     
   249.564177064519     
   176.736968524034     
   9.09540833885447     
   30.7222668794489     
   438.813794403760     
   300.971068392682     
   388.446285273144     
   47.7730206464475     
   141.259033262542     
  -68.4932715339995     
   72.6398424472035     
   343.996415651977     
  -187.104067725372     
   448.201095435152     
  -65.2306572002612     
  -256.876943864494     
  -152.748384015420     
  -794.697743750603     
  -641.735885777333     
  -703.559340634458     
   748.514517339373     
  -241.920553791917     
  -91.6569442662758     
  -1746.94362073102     
   202.885947281542     
  -519.750446599153     
  -1101.39457009616     
  -1236.64931408940     
  -304.550916877620     
   982.201251778814     
  -2097.49159286543     
   3619.26509473053     
  -601.405295467738     
   192.008797104827     
  -449.927445013943     
  -306.519120840819     
  -893.637986620013     
   345.673881619597     
  -223.790910233368     
  -142.685198391040     
   445.545784512550     
   359.888983861459     
   599.313535037185     
   377.436778581984     
  -877.670276271751     
   115.327465103960     
   564.901663173121     
   474.095066256983     
   769.385948029301     
   450.363881664885     
   490.265070011425     
  -430.193199869565     
  -619.418740796615     
  -97.0490062199695     
  -114.771519986948     
  -1366.33283609978     
  -1581.50969640018     
  -1171.17508178342     
  -1055.03721416483     
  -659.480248588201     
  -435.683983107544     
   326.208815082110     
   1861.03415660166     
  -810.782696057268     
   1439.19334700513     
   597.823719324004     
   165.903355210717     
  -4.62384578583981     
  -1.33921999393141     
  -120.771889735646     
   6.47445458547699     
   436.852339742117     
   100.571818165624     
  -642.184693229325     
   254.302610661163     
   387.028243217693     
  -1692.65935094043     
  -110.343467348996     
   356.814965211473     
   423.987908946416     
   1997.54410221386     
   367.715737624668     
   370.434353730211     
  -455.154741260149     
   1320.36025365153     
  -172.846670269847     
  -168.052831951560     
  -49.5999705480773     
  -8.84480267134572     
  -175.985917494499     
   75.0909637437309     
   67.2200471549870     
   77.6142907279897     
   49.7410798194568     
   122.816382339536     
  -37.5306802466345     
   41.5883705443680     
   244.940846763570     
   15.1360682369832     
   238.390465623753     
   352.259926571922     
  -371.991717142767     
  -108.662887212642     
   24.6945228421079     
  -46.1713912989596     
   257.044627693253     
   244.135351995743     
   745.973076742391     
  -51.3870660366121     
   265.472199068554     
   234.725591646083     
   87.2684729884994     
   118.081053174521     
   242.079692161932     
  -120.917734872452     
   25.6983196828168     
  -79.2828954838099     
   262.175132647891     
  -19.6106971702685     
   42.7867567527555     
   123.961960071193     
  -181.895440094860     
   125.499562373003     
   1.30759316528488     
  -5.39907719571778     
   67.6623999951956     
   7.61851562770657     
   16.4404280087301     
  -1648.40242916424     
  -8.32036209683190     
  -1132.25844097230     
  -26.6258379214297     
   243.288262050473     
   806.466055065827     
   1169.41012503969     
   249.999896232528     
  -12.2018466918441     
   2339.54621498739     
  -110.706914058663     
   1325.69342529847     
  -49.1506762277062     
   510.668459615562     
   1365.26501757444     
   1779.92166550366     
   352.180573388048     
  -99.6436718653561     
  -723.112085372182     
   172.168500081410     
  -167.840588579777     
   597.639825496559     
  -33.9462511338553     
   245.570299645975     
   140.482711246148     
   407.073325764495     
  -34.6020737563676     
  -189.399305340198     
  -440.417230187092     
   216.216339066003     
  -242.143143934587     
   503.981111064263     
  -466.805683971817     
   559.265157209547     
   312.469154308945     
   75.0325703308320     
   1475.87734018811     
   787.548492376490     
  -2845.19580516710     
   202.138827628545     
  -393.367318940875     
   1406.45742921782     
   141.310805303331     
   74.8278895335344     
  -4300.92224995875     
   836.560640821831     
   8370.01567493494     
   468.228242188490     
  -32.1338140561198     
  -957.939431748811     
  -1189.55975374738     
   886.141936029472     
  -10487.6346787762     
  -351.301208793043     
   245.967339703405     
   119.357130821536     
   229.504821335322     
   18.9336152741570     
  -85.3242593681893     
   48.2645200844419     
   188.183856846058     
   48.5422240783181     
   9.24237522984306     
   436.636720186113     
   551.109076268932     
  -125.156708083610     
   282.999648655033     
  -4.20097282765942     
  -3.50947575299963     
  -23.0390225552599     
   16.0655500919522     
   276.419677055839     
   2.99305653050686     
  -78.7852335091370     
   26.2870055068045     
   43.5953211782953     
  -151.140597219998     
  -174.111318080203     
  -376.508022601853     
   405.178955102154     
  -115.255195578395     
   76.5216330957044     
   90.3795504793653     
  -314.050112259940     
  -82.9158532334259     
  -347.253697657001     
  -787.136593027513     
  -416.839949185259     
   13.8279522518667     
  -2212.97668964760     
  -688.203742247774     
  -343.337383746504     
   1628.65991618496     
   104.433030762005     
  -3185.27684880778     
  -226.081485808908     
   1062.19147077796     
  -180.572056115217     
   654.356048635470     
  -67.5343288469237     
   533.318966794870     
  -427.775068487784     
   2952.97631229776     
   1103.30236189751     
   74.9093978181279     
   9820.33586145781     
   764.207738170032     
   2848.10541880332     
   3739.73992495426     
   6.03632863420552     
  -246.321780041883     
  -1674.54242846684     
   45.8176323899344     
   4.89216223566936     
   1053.92911796087     
  -2041.09789054251     
   26234.0001879115     
  -74.0913966906423     
  -5426.97793588016     
   10429.8699832668     
  -1092.50574414182     
   4486.70571353303     
   6017.51208832400     
  -902.106583332385     
   406.654227823840     
  -3866.50331063042     
  -1246.22892122761     
  -20795.9099710382     
   3778.88297205365     
  -9846.19332856738     
   576.259033784142     
  -144.669525478450     
   109.067711628510     
   31.5342899138122     
   128.555679714414     
  -107.681086524419     
   569.973730553438     
   532.203252550042     
   3452.65790282790     
  -478.474799617797     
   158.326663175695     
   1036.24546688004     
  -223.357073011635     
   670.837143280090     
   101.959922656878     
   877.274355564110     
   147.228436745144     
   506.598075932612     
   713.350652348720     
   1448.78078395384     
  -196.480814593491     
  -916.259794154683     
  -513.785991314332     
   622.516561460000     
   63.7759810184875     
  -27.0230697772951     
  -216.677440812390     
  -86.2498483748471     
  -190.410138727742     
  -434.025544790917     
  -1406.20524660825     
  -461.159203302445     
  -14.1727911245857     
  -2860.52192338204     
  -3418.74689636010     
  -816.481862201435     
   2816.38801900677     
   159.425076426621     
   385.635736960227     
   206.452889031100     
  -12861.8317873070     
   245.715380391079     
  -588.272811977443     
  -274.982714685901     
  -1538.28269492452     
  -247.653327857630     
   1079.35237353278     
   975.480619738506     
   2679.46246454924     
   971.388339531693     
  -812.374085506802     
   1292.78804691278     
   4696.60951334481     
  -809.024237964434     
   5128.34360837634     
  -225.289607414629     
  -10.7240113669304     
  -1326.65232656381     
  -5664.78629392030     
  -94.0797297187642     
  -1058.67562699158     
  -239.031355001829     
   12.7449297411644     
  -259.716544245476     
  -298.525885863369     
  -82.5815024512857     
  -102.498200416641     
  -337.267188345150     
  -10.5822723456336     
  -237.808984888999     
  -470.002357219346     
  -851.058351202559     
   56.3685255930641     
   85.3263194365025     
  -1593.92347223714     
  -886.747878897202     
  -734.205663444957     
  -574.871111709548     
  -632.695401684587     
  -177.558048840365     
  -44.7320923024797     
  -110.921400211052     
   129.051925593089     
  -248.850751575401     
   56.3846573473543     
   329.129328627205     
   144.729931806813     
   185.758527309711     
   456.393400106138     
   549.315360444586     
  -30.7638302128780     
   102.794952950040     
  -128.642030992296     
   99.1532169445687     
   484.160120533157     
   413.825909369020     
  -147.116897151548     
  -379.197565328082     
  -626.786465368008     
   203.549420885012     
  -510.708565772287     
  -244.084046765908     
  -472.155340914490     
   34.8053545053229     
  -294.122580688405     
  -1306.11206240807     
  -2621.54789433776     
   561.253123528526     
  -1546.50188917394     
  -1111.01420594976     
  -992.049803429769     
  -286.965457638495     
  -679.201248058957     
   47.8605281874219     
  -375.454560212966     
  -477.126274946411     
   543.377910298674     
   646.744029900634     
   303.430352152609     
   1056.12384583773     
   1777.65602332257     
  -994.252906047332     
   630.492597720001     
   240.565569740181     
   402.948568998998     
   1395.11123883578     
  -1125.75037187311     
  -1043.82838609169     
  -515.159496899780     
   146.299310086889     
  -32.1634367338886     
   486.462389972056     
   717.675485829305     
  -324.190419225983     
   1388.85172427783     
  -1103.43763060028     
  -457.638790589585     
  -1019.20863975475     
  -428.843606905199     
   242.206353835148     
  -514.529268481426     
   196.191349174993     
  -77.9644778982461     
  -783.777739800067     
   1393.57304517111     
   57.1083938393782     
  -988.184067244530     
   658.085134556617     
   222.590647886267     
  -296.838233352870     
  -332.472557698855     
  -585.292774925793     
  -768.679879262323     
  -1089.05729803191     
  -285.443371798056     
  -1189.69446717318     
  -237.362105277231     
   662.238238976195     
   895.225698929413     
   2066.68945480801     
   359.502549792240     
  -624.763808135701     
   1291.11354605506     
   603.926057340203     
   750.895363558222     
  -246.098170023296     
   904.632255983756     
  -157.102394625803     
   802.296401325898     
   1084.85574572409     
  -158.990600233162     
  -304.219506671395     
  -1045.02488866628     
   1347.63524842054     
  -744.176336149519     
  -373.167773257651     
   3950.03405267882     
  -3408.57670231473     
  -1349.85716677196     
   4158.23311590359     
  -720.536574188586     
  -162.256998893791     
  -281.780712999636     
  -277.709201921264     
  -34.6785551992944     
   494.375764689802     
   232.908082191881     
   488.422030354623     
  -317.545690390296     
   104.149661495348     
   207.671491101611     
   659.587187905439     
  -1148.78749812450     
   1382.43058740571     
  -337.556144205350     
   2726.38421548654     
   931.212275134723     
  -592.921987478860     
   2167.18728808743     
  -309.958973738814     
   2115.98969299808     
  -146.054961868633     
   867.587784616763     
  -1204.54922563311     
  -1454.93000670449     
  -719.279377771553     
  -8234.93015115870     
  -900.005753226022     
  -6413.62472430179     
   74.7446425439075     
   1632.31193003653     
  -2150.71616433696     
  -2298.99045806088     
   767.699866784739     
   1090.26693241034     
  -3443.98541891828     
  -72.2153157405971     
  -2484.70804670746     
  -2717.97744890767     
   3852.41920612482     
  -1689.23591262529     
   949.942587162583     
  -179.159080876562     
   1045.43600235651     
   1988.67505969085     
   688.899683627220     
   1190.93436744911     
  -815.640055514411     
   4442.84758748939     
  -944.728845622700     
  -1931.85199415199     
  -3288.10541181936     
   2375.55661292904     
   1240.68637702724     
   2783.42299644474     
   1037.76563660834     
  -948.511442800984     
   1297.15292345085     
  -428.108278234144     
  -1399.33940791986     
   783.989922709020     
  -1190.28219997165     
  -3900.23488548224     
  -353.665222930653     
  -8838.07430843629     
  -226.056502936317     
  -238.516674801699     
  -3615.54157279761     
   5900.16641230872     
  -875.312316481471     
  -2735.55012469402     
  -1333.02364444217     
  -367.134965750326     
   480.496079001118     
  -1009.90699971565     
   691.532393173047     
  -869.463380247425     
  -277.106576958571     
   501.352452081040     
  -440.989301303292     
   320.323452798235     
  -653.704390741251     
   2770.44474496842     
   524.445254702589     
   1826.11908161232     
   1434.18541263467     
   722.163181834638     
  -813.877123396459     
   1729.42707240062     
  -440.410882007585     
  -512.609872500570     
  -1191.20360226238     
   781.945680919460     
  -1959.31265752982     
  -1773.96355628306     
   460.286312130988     
  -858.248750350488     
   209.698178546487     
   905.816221752085     
   1635.31253286352     
   3335.93208914949     
   1118.70257360801     
   446.382848606577     
   2104.21520650231     
   207.289257445059     
  -34.2112954313858     
  0.363260167882842     
  -19.0276725823805     
   12.4153517102145     
  -18.5634380180165     
  -7.57035329447825     
   22.0491116767180     
  -9.31106492131390     
  -3.40995480183048     
  -37.7039635268294     
  -4.93911704469977     
  -17.6594665373833     
   57.2446799819849     
  -8.04421886929137     
 -0.906181509710080     
  -2.89338278946042     
   16.1868788991023     
  -15.1674122119212     
   99.7240577478844     
   6.16741454754918     
   20.3929706567132     
   14.0738200909222     
  -42.2956462473607     
  -66.0032861952964     
   47.3589144476664     
  -15.2249035137696     
   112.186493579779     
  -20.1223504435714     
   29.2301836506716     
   55.3017583362245     
   225.895171008128     
   43.4306903867914     
   8.51050485406719     
 -0.197374324257748     
  -19.6921595801429     
   58.6992308514165     
   35.8903719261713     
   28.2975713553203     
   112.372788176116     
   117.198248258927     
  -4.72265182419258     
   42.2653896342266     
   2.03592137833078     
   14.1950779227614     
   26.8829717067540     
   41.7462297387446     
   8.79447854222794     
  -17.7244990430969     
  -21.0497764719349     
   7.20085702654153     
  -25.2124273785161     
  -18.0310853239639     
   24.1837025170378     
   7.50511358388711     
  -5.70535744520953     
  -7.58445812736464     
   71.5124560961879     
  -9.55581370476343     
   1.35306574245536     
  -13.0048406442190     
   4.11587125922657     
  -8.75518707275263     
 -0.303168839565633     
   2.10786585195294     
  -4.96184737619395     
  -1.19338082356536     
   7.65703234984121     
   5.35366123479040     
  -1.50239529847645     
   7.70437870018294     
   12.4060296992191     
  -66.8131595423455     
   16.0708209419379     
   19.5120869682091     
   74.2019493517846     
   113.726698527605     
   48.9572390211113     
   9.46465667038289     
  -447.461693669209     
  -12.2612850296895     
   104.111181436704     
   20.8889165650364     
   130.392847998266     
   393.915372331209     
   404.979402971951     
   63.9265305727373     
  -21.9326265865487     
  -144.939398455423     
   345.599565719571     
  -88.3268138537240     
  -73.3025335732770     
  -109.773468973010     
  -42.2055433036294     
   77.7844384561612     
   68.9674536004759     
   196.658254446769     
   20.8555016266963     
  -178.004804186922     
  -54.4026428887387     
   19.5208933632149     
  -125.562856699703     
  -39.1107004618363     
  -53.2746203194470     
  -15.4203052749788     
  -74.6529524318619     
  -5.05704418561834     
   253.917302729783     
  -27.9722047830064     
  -29.2537049647899     
  0.340765846427672     
   123.636256416797     
   124.425491129125     
   79.8070204596850     
  -114.782145215009     
  -18.2920195059603     
   422.138686610217     
   147.692363406297     
  -65.1228486919062     
  -27.5003164908938     
   5.35327404594887     
   185.033132982878     
  -70.7373747954044     
   174.714654320805     
  -151.783556164625     
  -4.12224555420602     
   103.344670103940     
  -86.2291837698281     
  -97.3975863380706     
  -4.13111227416433     
   56.9011490412783     
   35.4788086452622     
   165.343784691202     
   21.9124810273164     
  -747.087324018322     
   252.896316213496     
   26.9385254986703     
  -157.055930171282     
   1186.50148530942     
   371.244936983937     
   302.964251075913     
   4.21642854487580     
  -1851.24092460813     
  -121.922977094305     
   241.884945523772     
  -262.954776683687     
   1113.15160192442     
  -1909.41893092458     
   727.811177513584     
   308.808864089336     
  -897.099530576589     
   1293.32216635068     
   39.0697121795643     
   38.5747876368806     
   4.12652324724010     
   21.5209221228475     
  -29.6835050376962     
  -4.94527630882087     
  -19.6777878794408     
   11.9743979740373     
   1.73015771929767     
   117.811303779200     
   159.080025303104     
   43.9736203079577     
   94.7412611051994     
   28.3563804502949     
   13.2899974791037     
   20.2714560839679     
  -17.5950796327620     
   14.9043527584135     
   16.8760896649488     
  -60.6271074466760     
  -17.6430121450149     
   8.27935495305046     
   12.4956308936226     
  -24.1316819447889     
  -2.54699189400253     
  -52.6435838133987     
  -17.2750700903172     
   8.33936010935834     
  -20.1733895119219     
   20.7958060272755     
   25.9381892353117     
   22.0106685756590     
  -21.5490870964784     
  -31.8755087173365     
  -15.9325005578776     
  -1.95092169878225     
  -41.9651517171037     
  -53.5082130618351     
  -47.5448434432373     
  -6.70934180536560     
  -15.8061685161343     
  -158.869139429070     
  -9.79827929170342     
   14.6753188797654     
  -107.768283410125     
   148.500017017140     
  -284.965745747642     
  -76.8494729590508     
  -13.2069648338213     
   263.873687716544     
  -410.802557317968     
  -518.834371087074     
   5611.55704020317     
   24.9428306716698     
  -66.6702323312022     
  0.917839045683341     
   72.2462485586995     
   67.4329193184466     
   131.894136550742     
   619.255773809836     
   37.0241956187607     
   9.41616241704392     
   1385.43584131222     
   131.911424126486     
  -181.524497708168     
  -263.327403357299     
   17.4161402331152     
   442.547378938745     
   1002.79657954490     
  -158.577668123513     
  -443.268967935707     
  -14.2067932424028     
  -186.393959570641     
  -734.814708124886     
  -370.794513020392     
   98.6809856932321     
  -546.651766518546     
  -481.787226505098     
   114.716977463755     
  -3172.41134607767     
  -17.7618175842444     
  -866.591381311446     
   83.7431484682510     
   38.2303143986111     
  -297.112601892962     
  -117.590737307723     
  -275.594372313992     
  -28.4450115264609     
   428.249275484381     
  -434.739947033647     
   7176.66513595160     
   5.35785907193386     
   473.281261973461     
  -3290.60689023508     
  -137.240363082278     
   42.3208165422717     
   1289.81401316978     
  -367.011220168594     
  -40.7482217362995     
  -2353.68376942047     
   808.589435719294     
  -21116.8060200173     
   11.7674390092641     
   7006.28959498519     
  -7430.66071958588     
   656.207403112017     
  -753.288295827540     
  -1178.31902639054     
  -3751.14930936720     
  -982.716226595810     
   3901.78696951090     
  -4682.66645961259     
   16318.1271987202     
  -1280.25656280229     
  -3039.80616119180     
  -82.8071683915575     
   25.3857629414492     
  -222.398729146528     
  -5.64227361894245     
  -101.474496099588     
  -40.7860343866563     
   464.638174777619     
  -11.3518932937549     
   715.535258365055     
  -25.7210164947293     
   336.098983725032     
  -1169.37039006101     
  -187.509169437960     
  -116.444309921979     
   212.670297465599     
   18.6805206023758     
   34.8031042650470     
   231.814777453545     
   4.88341974566454     
   4.79499744216645     
   1117.59434890640     
  -104.333841991288     
  -37.0163704074925     
  -1397.25123164538     
   654.710253629407     
   34.1056819982629     
  -544.086882965771     
   398.097209118129     
   329.806757026553     
  -952.948842770559     
  -892.821447154308     
   444.336457854686     
  -2980.50668751733     
   115.825300306641     
  -398.622191648017     
   3553.81067376929     
  -172.219913741043     
  -30.4618361663888     
  -87.9771130251434     
  -69.6140563482144     
   96.1440922612387     
  -92.3216563670135     
  -334.734617453084     
  -27.4215678553765     
  -12.6545037391011     
  -315.139565579145     
  -439.109867743821     
  -310.629965887481     
   2893.13613249335     
   39.6178248014839     
   84.8362681558466     
   291.469939068798     
   3084.14729145099     
  -477.893948576219     
  -1.03352270746349     
  -44.8549219242444     
   199.263807969985     
   26.2806253968106     
   181.890303566809     
   349.307485048775     
   867.199131233517     
   142.722940004198     
   7.54394226887261     
   1286.48161677601     
   1679.43137634232     
   483.016322162226     
  -526.342184842834     
  -48.1970158047960     
  -350.226547154090     
   1727.50337479598     
   5148.66289683719     
   110.520552791662     
   1249.27960278891     
   132.957500606517     
  -197.881401780960     
   363.656802395139     
  -553.226493801736     
  -639.628793484177     
  -648.925765686361     
  -1096.47650562700     
  -147.407327453968     
   258.245641483734     
  -575.336017198139     
  -1606.33894598096     
   683.324732106810     
  -1857.62163805267     
   430.830611000772     
   564.707076273816     
   1186.82056129384     
   2500.20418295303     
   720.975828201779     
   515.565898051206     
   37.6784809170393     
  -9.79259106358686     
   51.8836246289609     
  -9.12159310553085     
  -21.6364715325593     
   15.4862858085485     
   59.7530730255112     
   2.73724620517246     
  -264.510673181220     
   110.680723801085     
   138.028304328166     
  -1854.72988638889     
   23.7640695772610     
   663.672004309326     
  -52.1973270668454     
   4802.35955696559     
  -299.018745239428     
   8.77644285574115     
   7.68922916057169     
  -12.0011623818616     
  -15.6534385473396     
   33.8034886117242     
  -13.4958250922144     
  -2.18648694069954     
  -114.334642145571     
   4.00088282713626     
   125.274154223300     
  -6.62081706320212     
  -146.495280523084     
   451.313976046710     
  -9.12528427900502     
   61.8699391067421     
  -233.438363611217     
  -225.677158120202     
  -97.9122647777893     
   95.2211553275304     
  -40.5930421099940     
   70.7456938905832     
   21.3376692803010     
  -18.8721224196326     
   9.85383421209562     
  -56.0575722775866     
  -32.6285693872066     
   103.247341933952     
   12.0940659519745     
  -69.7520627439537     
   23.7947092318249     
   96.6707304968218     
  -253.546284761326     
  -21.2437587205945     
  -11.2195202550191     
   143.516397279658     
   320.376399282581     
   98.4268694615090     
   39.9714036880617     
  -52.9182679342849     
   75.6797248081407     
  -36.2547368390226     
   320.903520388635     
   17.7717751493685     
   136.374923739752     
   32.7605142956940     
  -550.871703611052     
  -112.318724646140     
  -2945.11791181824     
   77.4311490811777     
   238.282486314170     
   5222.78492364709     
  -2003.41454703182     
  -512.208361941645     
  -123.610946495109     
  -268.156949929374     
  -11.1547979963573     
   410.587317074465     
   90.4166429817739     
  -189.480339991285     
   26.8189252464920     
   255.306702491372     
   151.843048055359     
  -1681.48883321537     
   74.5281931501051     
  -108.113094732194     
  -2297.46311711081     
   676.989922811283     
   631.129612321818     
  -256.445477669306     
   457.543754669431     
   161.235499629712     
   301.719189908015     
  -87.2649837060099     
   172.010954506047     
   13.4401143422346     
  -591.583353604458     
  -104.642908779720     
  -1056.06665148095     
  -173.531670687232     
   323.476762794060     
   1123.97115256139     
  -156.654277626949     
   522.228135851760     
  -189.586445890219     
   230.483839813042     
   48.8220539435093     
  -36.6516151984049     
   194.912333332628     
   136.732208792614     
   19.1749362002362     
   48.1577178351455     
   578.990130533782     
  -7347.77329818918     
  -50.5800427477349     
   492.498466348188     
   2736.07989699846     
  -353.096917783315     
  -1063.87034195525     
  -142.309802314096     
  -913.366820086125     
  -125.315098591527     
 -0.528422336812611     
   47.2089073513381     
   174.883882304291     
   158.321739587298     
  -13.0682973164268     
   1556.06257584326     
   379.477870546753     
  -1985.05230006117     
  -217.512001910699     
  -2657.14441887073     
   5337.83980069430     
  -833.702476712704     
  -236.740883935698     
  -122.093558900004     
  -155.905969563943     
  -980.530723952846     
  -594.958961747822     
   442.637290108865     
  -1493.08937175435     
   520.503477424396     
  -262.939343013152     
  -299.236026729210     
   426.293385548945     
   3245.58134337683     
   184.527515208168     
   3962.08113060285     
  -349.401220473433     
   825.801224982818     
   2916.21114040743     
  -1099.20597972669     
  -1599.78098389087     
   21.6179226899421     
   7.87425209937952     
  0.550459296391878     
   63.8316541646996     
  -10.8898064512082     
   54.7191258424018     
   76.0162517795629     
   43.4266278878663     
  -501.750515880934     
   8.85455923235117     
   498.176320176595     
  -2844.74013673155     
   1345.56367248423     
   469.920579003608     
  -10.0382536859853     
   98.2970340489790     
  -1930.07405232932     
