# Supplementary material for: Semiclassical and VSCF/VCI Calculations of the Vibrational Energies of trans- and gauche-Ethanol Using a CCSD(T) Potential Energy Surface
Source: J Phys Chem A. 2022 Oct 14;126(42):7709–18. doi: 10.1021/acs.jpca.2c06322 (PMC9620145; doi:10.1021/acs.jpca.2c06322)
Supplement: Supplementary file 1 — jp2c06322_si_001.zip [file jp2c06322_si_001.zip › Ethanol_Delta_PES_Send/Ethanol.inp]

 9
  -154.842488763962
C     -0.00138464  -0.58159570  -0.00000005
C      1.26275497   0.25068882   0.00000030
O     -1.10664430   0.31772526  -0.00000075
H     -0.03212266  -1.22557798   0.88787422
H     -0.03212193  -1.22557844  -0.88787401
H      1.29552517   0.88785027   0.88616391
H      1.29552620   0.88784956  -0.88616380
H      2.14458339  -0.39448166   0.00000106
H     -1.91730291  -0.19577094  -0.00000080
           9
  -154.829331690000
C   -0.0446395  -0.5356707  -0.0100334
C    1.3185382   0.2600337   0.0138468
O   -1.1483791   0.3058686   0.0099929
H   -0.0566991  -1.2044543   0.8744845
H    0.0309862  -1.2046972  -0.8512318
H    1.4412400   0.8062821   0.9536353
H    1.4431920   0.8776871  -0.8864718
H    2.1356026  -0.5023474  -0.1995268
H   -2.0498557  -0.1077160  -0.0820981
           9
  -154.827548900000
C    0.0281397  -0.5983974   0.0089525
C    1.2567895   0.2264747  -0.0083829
O   -1.1404209   0.3710790   0.0114808
H   -0.0628373  -1.3030747   0.8451957
H   -0.1006577  -1.1123351  -0.9114032
H    1.3374514   0.8917401   0.8435031
H    1.1927187   0.9661762  -0.8045454
H    2.2203597  -0.3725745   0.0151410
H   -1.9051052  -0.2801192  -0.1647348
           9
  -154.833223220000
C   -0.0025744  -0.6144214  -0.0112913
C    1.2267409   0.2577378   0.0003707
O   -1.0814111   0.3662161   0.0251709
H   -0.0297201  -1.2690800   0.8676118
H   -0.0505506  -1.2294904  -0.9039759
H    1.1329162   0.8133415   0.9121280
H    1.1611316   0.8188888  -0.9193926
H    2.1964065  -0.3012921  -0.0163010
H   -1.9465693  -0.1330037  -0.1984172
           9
  -154.827790050000
C   -0.0499165  -0.6159447  -0.0288235
C    1.2088515   0.2778422  -0.0001064
O   -1.0345151   0.3234489   0.0324670
H   -0.0844540  -1.2292436   0.8820524
H   -0.0608433  -1.3194941  -0.8888727
H    1.1869245   0.9890124   0.8119731
H    1.3215562   0.9567441  -0.8385544
H    2.1113007  -0.3414155   0.0350244
H   -1.9839301   0.1156969  -0.1627224
