# Supplementary material for: Semiclassical and VSCF/VCI Calculations of the Vibrational Energies of trans- and gauche-Ethanol Using a CCSD(T) Potential Energy Surface
Source: J Phys Chem A. 2022 Oct 14;126(42):7709–18. doi: 10.1021/acs.jpca.2c06322 (PMC9620145; doi:10.1021/acs.jpca.2c06322)
Supplement: Supplementary file 1 — jp2c06322_si_001.zip [file jp2c06322_si_001.zip › Ethanol_Delta_PES_Send/coeff_Delta.dat]

 -7.104900461047806E-002
 -0.106516395516120     
  0.104542424633586     
  2.714778142793179E-002
 -6.209928006807418E-002
 -6.164636794215252E-002
 -0.107235575946903     
  8.314270310438626E-002
 -9.620208802159930E-002
  0.359765342178587     
 -0.185357099692939     
  0.101699756222237     
 -0.274204847716052     
  0.103193818323753     
  0.210895910578083     
 -2.937391597254191E-002
  2.913803619832912E-002
 -0.253019151165846     
  3.026564383871735E-002
  4.736505852396473E-002
 -4.180358755751751E-003
  8.282427441195825E-002
  0.124171227441658     
 -4.005717868442359E-002
 -0.149937767004055     
  0.128256147357211     
 -1.961910418864926E-005
  5.081946668698277E-002
 -2.189751574854272E-002
  3.491988386492013E-002
  0.320354119095301     
  0.276245491186088     
  3.451354970455928E-002
  0.129293366438802     
 -3.692369286592519E-002
 -2.272742798970874E-002
  2.881626158411250E-002
  2.214145425877631E-002
  9.994350848851281E-002
 -7.596589654526115E-003
 -2.578815451767482E-002
 -3.338850119190735E-003
 -3.083077842210707E-003
  0.106263664506866     
 -4.036939525497359E-002
  0.226350105814581     
 -4.198274577312165E-003
 -8.005110634039653E-002
  0.104576534731081     
  0.111145452351169     
  0.156113567527965     
 -0.118443985755805     
 -0.282214175307850     
 -9.629046740256569E-002
  2.318238815950664E-002
  0.128623368337130     
 -8.015429260451554E-002
  0.118112985191013     
 -9.049700304742005E-002
 -8.156890441112387E-002
  3.093778949656945E-002
  2.458450052753219E-002
 -0.162505916294138     
  9.454680391732447E-002
 -9.755324595970460E-002
 -0.434944349634914     
 -0.258444473353043     
  0.138146412277378     
 -0.287502371481260     
 -0.446423078168111     
  0.414349608424615     
  3.123201204542432E-002
 -0.111248022741369     
  9.700768593981203E-002
 -0.160379998358961     
  3.918635893846820E-002
  4.211382736627411E-002
  4.751092147340104E-002
  7.237885713577845E-002
  3.497832560880110E-002
  2.290404011571157E-002
 -7.185492506714139E-002
  3.127376334812185E-002
 -8.849315838852262E-002
  0.240042202351339     
 -0.259491145233816     
  5.989702541774969E-002
 -4.870284466664031E-002
 -0.650636923343922     
 -3.773477609822651E-002
 -0.245268663068491     
 -5.758402778061489E-002
 -4.564011821639114E-003
 -0.132488052814336     
 -9.539831901754711E-003
  6.463010659612235E-002
  0.780455771878979     
 -7.825147677438331E-002
   1.31796796261801     
 -0.373481871422189     
  0.207821115672705     
  0.212444135170443     
 -0.330489512126971     
 -0.525023375832003     
  0.262798342005164     
  0.886764560342913     
 -0.185661366777516     
  0.963636349330175     
 -0.114038607533883     
  0.214038524415765     
 -0.357788471143154     
  0.167992240654363     
  0.156408146654588     
 -4.338624839060648E-002
 -7.501795961771668E-003
  8.926128550065369E-002
  0.296748315002335     
 -0.174087659597858     
   1.01413383175940     
 -0.208015801126069     
  7.552401941329828E-002
 -0.637931195950349     
 -0.258276512516255     
 -5.573243667548439E-003
 -0.219700044697726     
  0.128243381001970     
 -0.115611650815017     
 -0.405299963394189     
 -0.330260817680494     
 -0.157540274306822     
  1.250458247119690E-002
  2.012691955645740E-003
  0.120365654513056     
  8.214530923839684E-002
  0.577069319460073     
 -0.178940679729569     
 -0.311128043456791     
  0.753068287395523     
  0.120628380898814     
  0.255436920917030     
  0.678639284673730     
  4.930833007354646E-002
 -1.067755906416181E-002
 -4.924148717991227E-002
  5.667634647310285E-002
 -4.126650406708248E-002
  3.485937917129577E-002
 -2.254596652879771E-002
  1.522428312910022E-002
 -7.406111198398733E-002
  9.747369916099882E-002
 -4.968526856579780E-003
 -0.245948254394847     
 -1.314056121855335E-002
 -8.705003773702438E-002
 -0.139591277086995     
  0.341960300513927     
  6.614239248765084E-002
 -1.975230372580072E-002
  4.928177696744859E-002
  0.285903587947934     
 -9.636473463257442E-002
 -0.142306390344420     
  0.157325257703879     
  9.065076502979219E-002
  2.947450678179570E-002
 -0.233004945074357     
  0.260141459041238     
 -0.909877489254519     
  7.894917318593241E-002
 -0.128035139757785     
  0.842291774068158     
  0.423467380910872     
 -0.252153884508402     
  7.722638138302602E-003
  0.382630084886578     
 -0.228224718765400     
  0.147545624548727     
  0.671153787612302     
  0.364701551802743     
  3.913333042415093E-002
 -0.104895403946233     
  2.659947503685053E-002
  -1.01305492366426     
  0.425064910647852     
  -1.13424931323811     
  0.356748576237641     
 -0.400653539958781     
  -1.11042952709870     
  2.653881193854643E-002
  0.251121229414046     
 -5.430664727559889E-002
  7.399730947532208E-002
 -2.917245715430100E-002
  3.133496522779931E-002
  7.499719426401791E-003
  4.397848238009708E-002
 -0.190060104258961     
 -7.272384205534146E-002
 -0.116141204062471     
  0.107813988575813     
  0.239302066405881     
  -1.23541999624936     
 -0.444205085660471     
  0.338504585508899     
  2.381150756554200E-002
 -0.427579403688556     
  0.434352281862660     
