# Supplementary material for: Semiclassical and VSCF/VCI Calculations of the Vibrational Energies of trans- and gauche-Ethanol Using a CCSD(T) Potential Energy Surface
Source: J Phys Chem A. 2022 Oct 14;126(42):7709–18. doi: 10.1021/acs.jpca.2c06322 (PMC9620145; doi:10.1021/acs.jpca.2c06322)
Supplement: Supplementary file 1 — jp2c06322_si_001.zip [file jp2c06322_si_001.zip › Ethanol_Delta_PES_Send/src/gradient_Delta.f90]

module gradient_Delta
  implicit none

contains
  function demsav_Delta(drdx,c,m,p,flag) result(grad)
    implicit none
    real,dimension(27,36)::drdx
    real,dimension(0:207)::c
    real,dimension(0:208)::m
    real,dimension(0:207)::p
    real::grad
    integer::flag
    ! ::::::::::::::::::::
    real,dimension(0:207)::dp

    call dbemsav(drdx,dp,m,p,flag)
    grad = dot_product(dp,c)

    return
  end function demsav_Delta

  subroutine dbemsav(drdx,dp,m,p,flag)
    implicit none
    real,dimension(27,36),intent(in)::drdx
    real,dimension(0:207),intent(out)::dp
    real,dimension(0:208),intent(in)::m
    real,dimension(0:207),intent(in)::p
    integer::flag
    ! ::::::::::::::::::::
    real,dimension(0:208)::dm

    call devmono(drdx,dm,m,flag)
    call devpoly(dm,p,dp)

    return
  end subroutine dbemsav

  subroutine devmono(drdx,dm,m,flag)
    implicit none
    real,dimension(27,36),intent(in)::drdx
    real,dimension(0:208),intent(out)::dm
    real,dimension(0:208),intent(in)::m
    integer::flag
    !::::::::::::::::::::
    real::a

    a = 2.d0

    dm(0) = 0.0D0
    dm(1) = -m(1)/a*drdx(flag,36)
    dm(2) = -m(2)/a*drdx(flag,35)
    dm(3) = -m(3)/a*drdx(flag,33)
    dm(4) = -m(4)/a*drdx(flag,34)
    dm(5) = -m(5)/a*drdx(flag,32)
    dm(6) = -m(6)/a*drdx(flag,31)
    dm(7) = -m(7)/a*drdx(flag,30)
    dm(8) = -m(8)/a*drdx(flag,26)
    dm(9) = -m(9)/a*drdx(flag,29)
    dm(10) = -m(10)/a*drdx(flag,28)
    dm(11) = -m(11)/a*drdx(flag,27)
    dm(12) = -m(12)/a*drdx(flag,25)
    dm(13) = -m(13)/a*drdx(flag,24)
    dm(14) = -m(14)/a*drdx(flag,23)
    dm(15) = -m(15)/a*drdx(flag,22)
    dm(16) = -m(16)/a*drdx(flag,21)
    dm(17) = -m(17)/a*drdx(flag,20)
    dm(18) = -m(18)/a*drdx(flag,19)
    dm(19) = -m(19)/a*drdx(flag,18)
    dm(20) = -m(20)/a*drdx(flag,17)
    dm(21) = -m(21)/a*drdx(flag,16)
    dm(22) = -m(22)/a*drdx(flag,15)
    dm(23) = -m(23)/a*drdx(flag,14)
    dm(24) = -m(24)/a*drdx(flag,13)
    dm(25) = -m(25)/a*drdx(flag,12)
    dm(26) = -m(26)/a*drdx(flag,11)
    dm(27) = -m(27)/a*drdx(flag,10)
    dm(28) = -m(28)/a*drdx(flag,9)
    dm(29) = -m(29)/a*drdx(flag,8)
    dm(30) = -m(30)/a*drdx(flag,7)
    dm(31) = -m(31)/a*drdx(flag,6)
    dm(32) = -m(32)/a*drdx(flag,5)
    dm(33) = -m(33)/a*drdx(flag,4)
    dm(34) = -m(34)/a*drdx(flag,3)
    dm(35) = -m(35)/a*drdx(flag,2)
    dm(36) = -m(36)/a*drdx(flag,1)
    dm(37) = dm(1)*m(2) + m(1)*dm(2)
    dm(38) = dm(1)*m(3) + m(1)*dm(3)
    dm(39) = dm(2)*m(3) + m(2)*dm(3)
    dm(40) = dm(3)*m(4) + m(3)*dm(4)
    dm(41) = dm(2)*m(5) + m(2)*dm(5)
    dm(42) = dm(1)*m(6) + m(1)*dm(6)
    dm(43) = dm(4)*m(5) + m(4)*dm(5)
    dm(44) = dm(4)*m(6) + m(4)*dm(6)
    dm(45) = dm(5)*m(6) + m(5)*dm(6)
    dm(46) = dm(7)*m(8) + m(7)*dm(8)
    dm(47) = dm(2)*m(9) + m(2)*dm(9)
    dm(48) = dm(3)*m(9) + m(3)*dm(9)
    dm(49) = dm(1)*m(10) + m(1)*dm(10)
    dm(50) = dm(3)*m(10) + m(3)*dm(10)
    dm(51) = dm(1)*m(11) + m(1)*dm(11)
    dm(52) = dm(2)*m(11) + m(2)*dm(11)
    dm(53) = dm(2)*m(12) + m(2)*dm(12)
    dm(54) = dm(3)*m(12) + m(3)*dm(12)
    dm(55) = dm(1)*m(13) + m(1)*dm(13)
    dm(56) = dm(3)*m(13) + m(3)*dm(13)
    dm(57) = dm(1)*m(14) + m(1)*dm(14)
    dm(58) = dm(2)*m(14) + m(2)*dm(14)
    dm(59) = dm(6)*m(9) + m(6)*dm(9)
    dm(60) = dm(5)*m(10) + m(5)*dm(10)
    dm(61) = dm(4)*m(11) + m(4)*dm(11)
    dm(62) = dm(6)*m(12) + m(6)*dm(12)
    dm(63) = dm(5)*m(13) + m(5)*dm(13)
    dm(64) = dm(4)*m(14) + m(4)*dm(14)
    dm(65) = dm(8)*m(9) + m(8)*dm(9)
    dm(66) = dm(8)*m(10) + m(8)*dm(10)
    dm(67) = dm(8)*m(11) + m(8)*dm(11)
    dm(68) = dm(7)*m(12) + m(7)*dm(12)
    dm(69) = dm(7)*m(13) + m(7)*dm(13)
    dm(70) = dm(7)*m(14) + m(7)*dm(14)
    dm(71) = dm(10)*m(12) + m(10)*dm(12)
    dm(72) = dm(11)*m(12) + m(11)*dm(12)
    dm(73) = dm(9)*m(13) + m(9)*dm(13)
    dm(74) = dm(11)*m(13) + m(11)*dm(13)
    dm(75) = dm(9)*m(14) + m(9)*dm(14)
    dm(76) = dm(10)*m(14) + m(10)*dm(14)
    dm(77) = dm(9)*m(12) + m(9)*dm(12)
    dm(78) = dm(10)*m(13) + m(10)*dm(13)
    dm(79) = dm(11)*m(14) + m(11)*dm(14)
    dm(80) = dm(9)*m(10) + m(9)*dm(10)
    dm(81) = dm(9)*m(11) + m(9)*dm(11)
    dm(82) = dm(10)*m(11) + m(10)*dm(11)
    dm(83) = dm(12)*m(13) + m(12)*dm(13)
    dm(84) = dm(12)*m(14) + m(12)*dm(14)
    dm(85) = dm(13)*m(14) + m(13)*dm(14)
    dm(86) = dm(2)*m(17) + m(2)*dm(17)
    dm(87) = dm(3)*m(17) + m(3)*dm(17)
    dm(88) = dm(1)*m(18) + m(1)*dm(18)
    dm(89) = dm(3)*m(18) + m(3)*dm(18)
    dm(90) = dm(1)*m(19) + m(1)*dm(19)
    dm(91) = dm(2)*m(19) + m(2)*dm(19)
    dm(92) = dm(6)*m(17) + m(6)*dm(17)
    dm(93) = dm(5)*m(18) + m(5)*dm(18)
    dm(94) = dm(4)*m(19) + m(4)*dm(19)
    dm(95) = dm(10)*m(17) + m(10)*dm(17)
    dm(96) = dm(11)*m(17) + m(11)*dm(17)
    dm(97) = dm(13)*m(17) + m(13)*dm(17)
    dm(98) = dm(14)*m(17) + m(14)*dm(17)
    dm(99) = dm(9)*m(18) + m(9)*dm(18)
    dm(100) = dm(11)*m(18) + m(11)*dm(18)
    dm(101) = dm(12)*m(18) + m(12)*dm(18)
    dm(102) = dm(14)*m(18) + m(14)*dm(18)
    dm(103) = dm(9)*m(19) + m(9)*dm(19)
    dm(104) = dm(10)*m(19) + m(10)*dm(19)
    dm(105) = dm(12)*m(19) + m(12)*dm(19)
    dm(106) = dm(13)*m(19) + m(13)*dm(19)
    dm(107) = dm(17)*m(18) + m(17)*dm(18)
    dm(108) = dm(17)*m(19) + m(17)*dm(19)
    dm(109) = dm(18)*m(19) + m(18)*dm(19)
    dm(110) = dm(8)*m(20) + m(8)*dm(20)
    dm(111) = dm(7)*m(21) + m(7)*dm(21)
    dm(112) = dm(12)*m(20) + m(12)*dm(20)
    dm(113) = dm(13)*m(20) + m(13)*dm(20)
    dm(114) = dm(14)*m(20) + m(14)*dm(20)
    dm(115) = dm(9)*m(21) + m(9)*dm(21)
    dm(116) = dm(10)*m(21) + m(10)*dm(21)
    dm(117) = dm(11)*m(21) + m(11)*dm(21)
    dm(118) = dm(20)*m(21) + m(20)*dm(21)
    dm(119) = dm(2)*m(23) + m(2)*dm(23)
    dm(120) = dm(3)*m(23) + m(3)*dm(23)
    dm(121) = dm(1)*m(24) + m(1)*dm(24)
    dm(122) = dm(3)*m(24) + m(3)*dm(24)
    dm(123) = dm(1)*m(25) + m(1)*dm(25)
    dm(124) = dm(2)*m(25) + m(2)*dm(25)
    dm(125) = dm(6)*m(23) + m(6)*dm(23)
    dm(126) = dm(5)*m(24) + m(5)*dm(24)
    dm(127) = dm(4)*m(25) + m(4)*dm(25)
    dm(128) = dm(10)*m(23) + m(10)*dm(23)
    dm(129) = dm(11)*m(23) + m(11)*dm(23)
    dm(130) = dm(13)*m(23) + m(13)*dm(23)
    dm(131) = dm(14)*m(23) + m(14)*dm(23)
    dm(132) = dm(9)*m(24) + m(9)*dm(24)
    dm(133) = dm(11)*m(24) + m(11)*dm(24)
    dm(134) = dm(12)*m(24) + m(12)*dm(24)
    dm(135) = dm(14)*m(24) + m(14)*dm(24)
    dm(136) = dm(9)*m(25) + m(9)*dm(25)
    dm(137) = dm(10)*m(25) + m(10)*dm(25)
    dm(138) = dm(12)*m(25) + m(12)*dm(25)
    dm(139) = dm(13)*m(25) + m(13)*dm(25)
    dm(140) = dm(18)*m(23) + m(18)*dm(23)
    dm(141) = dm(19)*m(23) + m(19)*dm(23)
    dm(142) = dm(17)*m(24) + m(17)*dm(24)
    dm(143) = dm(19)*m(24) + m(19)*dm(24)
    dm(144) = dm(17)*m(25) + m(17)*dm(25)
    dm(145) = dm(18)*m(25) + m(18)*dm(25)
    dm(146) = dm(23)*m(24) + m(23)*dm(24)
    dm(147) = dm(23)*m(25) + m(23)*dm(25)
    dm(148) = dm(24)*m(25) + m(24)*dm(25)
    dm(149) = dm(8)*m(26) + m(8)*dm(26)
    dm(150) = dm(7)*m(27) + m(7)*dm(27)
    dm(151) = dm(12)*m(26) + m(12)*dm(26)
    dm(152) = dm(13)*m(26) + m(13)*dm(26)
    dm(153) = dm(14)*m(26) + m(14)*dm(26)
    dm(154) = dm(9)*m(27) + m(9)*dm(27)
    dm(155) = dm(10)*m(27) + m(10)*dm(27)
    dm(156) = dm(11)*m(27) + m(11)*dm(27)
    dm(157) = dm(21)*m(26) + m(21)*dm(26)
    dm(158) = dm(20)*m(27) + m(20)*dm(27)
    dm(159) = dm(26)*m(27) + m(26)*dm(27)
    dm(160) = dm(2)*m(30) + m(2)*dm(30)
    dm(161) = dm(3)*m(30) + m(3)*dm(30)
    dm(162) = dm(1)*m(31) + m(1)*dm(31)
    dm(163) = dm(3)*m(31) + m(3)*dm(31)
    dm(164) = dm(1)*m(32) + m(1)*dm(32)
    dm(165) = dm(2)*m(32) + m(2)*dm(32)
    dm(166) = dm(6)*m(30) + m(6)*dm(30)
    dm(167) = dm(5)*m(31) + m(5)*dm(31)
    dm(168) = dm(4)*m(32) + m(4)*dm(32)
    dm(169) = dm(10)*m(30) + m(10)*dm(30)
    dm(170) = dm(11)*m(30) + m(11)*dm(30)
    dm(171) = dm(13)*m(30) + m(13)*dm(30)
    dm(172) = dm(14)*m(30) + m(14)*dm(30)
    dm(173) = dm(9)*m(31) + m(9)*dm(31)
    dm(174) = dm(11)*m(31) + m(11)*dm(31)
    dm(175) = dm(12)*m(31) + m(12)*dm(31)
    dm(176) = dm(14)*m(31) + m(14)*dm(31)
    dm(177) = dm(9)*m(32) + m(9)*dm(32)
    dm(178) = dm(10)*m(32) + m(10)*dm(32)
    dm(179) = dm(12)*m(32) + m(12)*dm(32)
    dm(180) = dm(13)*m(32) + m(13)*dm(32)
    dm(181) = dm(18)*m(30) + m(18)*dm(30)
    dm(182) = dm(19)*m(30) + m(19)*dm(30)
    dm(183) = dm(17)*m(31) + m(17)*dm(31)
    dm(184) = dm(19)*m(31) + m(19)*dm(31)
    dm(185) = dm(17)*m(32) + m(17)*dm(32)
    dm(186) = dm(18)*m(32) + m(18)*dm(32)
    dm(187) = dm(24)*m(30) + m(24)*dm(30)
    dm(188) = dm(25)*m(30) + m(25)*dm(30)
    dm(189) = dm(23)*m(31) + m(23)*dm(31)
    dm(190) = dm(25)*m(31) + m(25)*dm(31)
    dm(191) = dm(23)*m(32) + m(23)*dm(32)
    dm(192) = dm(24)*m(32) + m(24)*dm(32)
    dm(193) = dm(30)*m(31) + m(30)*dm(31)
    dm(194) = dm(30)*m(32) + m(30)*dm(32)
    dm(195) = dm(31)*m(32) + m(31)*dm(32)
    dm(196) = dm(8)*m(33) + m(8)*dm(33)
    dm(197) = dm(7)*m(34) + m(7)*dm(34)
    dm(198) = dm(12)*m(33) + m(12)*dm(33)
    dm(199) = dm(13)*m(33) + m(13)*dm(33)
    dm(200) = dm(14)*m(33) + m(14)*dm(33)
    dm(201) = dm(9)*m(34) + m(9)*dm(34)
    dm(202) = dm(10)*m(34) + m(10)*dm(34)
    dm(203) = dm(11)*m(34) + m(11)*dm(34)
    dm(204) = dm(21)*m(33) + m(21)*dm(33)
    dm(205) = dm(20)*m(34) + m(20)*dm(34)
    dm(206) = dm(27)*m(33) + m(27)*dm(33)
    dm(207) = dm(26)*m(34) + m(26)*dm(34)
    dm(208) = dm(33)*m(34) + m(33)*dm(34)

    return
  end subroutine devmono

  subroutine devpoly(dm,p,dp)
    implicit none
    real,dimension(0:208),intent(in)::dm
    real,dimension(0:207),intent(in)::p
    real,dimension(0:207),intent(out)::dp
    !::::::::::::::::::::

    dp(0) = dm(0)
    dp(1) = dm(1) + dm(2) + dm(3)
    dp(2) = dm(4) + dm(5) + dm(6)
    dp(3) = dm(7) + dm(8)
    dp(4) = dm(9) + dm(10) + dm(11) + dm(12) + dm(13) + dm(14)
    dp(5) = dm(15)
    dp(6) = dm(16)
    dp(7) = dm(17) + dm(18) + dm(19)
    dp(8) = dm(20) + dm(21)
    dp(9) = dm(22)
    dp(10) = dm(23) + dm(24) + dm(25)
    dp(11) = dm(26) + dm(27)
    dp(12) = dm(28)
    dp(13) = dm(29)
    dp(14) = dm(30) + dm(31) + dm(32)
    dp(15) = dm(33) + dm(34)
    dp(16) = dm(35)
    dp(17) = dm(36)
    dp(18) = dm(37) + dm(38) + dm(39)
    dp(19) = dm(40) + dm(41) + dm(42)
    dp(20) = dp(1)*p(2) + p(1)*dp(2) - dp(19)
    dp(21) = dm(43) + dm(44) + dm(45)
    dp(22) = dp(1)*p(3) + p(1)*dp(3)
    dp(23) = dp(2)*p(3) + p(2)*dp(3)
    dp(24) = dm(46)
    dp(25) = dm(47) + dm(48) + dm(49) + dm(50) + dm(51) + dm(52) &
	&  + dm(53) + dm(54) + dm(55) + dm(56) + dm(57) &
	&  + dm(58)
    dp(26) = dm(59) + dm(60) + dm(61) + dm(62) + dm(63) + dm(64)
    dp(27) = dp(1)*p(4) + p(1)*dp(4) - dp(25)
    dp(28) = dp(2)*p(4) + p(2)*dp(4) - dp(26)
    dp(29) = dm(65) + dm(66) + dm(67) + dm(68) + dm(69) + dm(70)
    dp(30) = dm(71) + dm(72) + dm(73) + dm(74) + dm(75) + dm(76)
    dp(31) = dm(77) + dm(78) + dm(79)
    dp(32) = dp(3)*p(4) + p(3)*dp(4) - dp(29)
    dp(33) = dm(80) + dm(81) + dm(82) + dm(83) + dm(84) + dm(85)
    dp(34) = dp(5)*p(1) + p(5)*dp(1)
    dp(35) = dp(5)*p(2) + p(5)*dp(2)
    dp(36) = dp(5)*p(3) + p(5)*dp(3)
    dp(37) = dp(5)*p(4) + p(5)*dp(4)
    dp(38) = dp(6)*p(1) + p(6)*dp(1)
    dp(39) = dp(6)*p(2) + p(6)*dp(2)
    dp(40) = dp(6)*p(3) + p(6)*dp(3)
    dp(41) = dp(6)*p(4) + p(6)*dp(4)
    dp(42) = dp(5)*p(6) + p(5)*dp(6)
    dp(43) = dm(86) + dm(87) + dm(88) + dm(89) + dm(90) + dm(91)
    dp(44) = dm(92) + dm(93) + dm(94)
    dp(45) = dp(1)*p(7) + p(1)*dp(7) - dp(43)
    dp(46) = dp(2)*p(7) + p(2)*dp(7) - dp(44)
    dp(47) = dp(3)*p(7) + p(3)*dp(7)
    dp(48) = dm(95) + dm(96) + dm(97) + dm(98) + dm(99) + dm(100) &
	&  + dm(101) + dm(102) + dm(103) + dm(104) + dm(105) &
	&  + dm(106)
    dp(49) = dp(4)*p(7) + p(4)*dp(7) - dp(48)
    dp(50) = dp(5)*p(7) + p(5)*dp(7)
    dp(51) = dp(6)*p(7) + p(6)*dp(7)
    dp(52) = dm(107) + dm(108) + dm(109)
    dp(53) = dp(1)*p(8) + p(1)*dp(8)
    dp(54) = dp(2)*p(8) + p(2)*dp(8)
    dp(55) = dm(110) + dm(111)
    dp(56) = dm(112) + dm(113) + dm(114) + dm(115) + dm(116) + dm(117)
    dp(57) = dp(3)*p(8) + p(3)*dp(8) - dp(55)
    dp(58) = dp(4)*p(8) + p(4)*dp(8) - dp(56)
    dp(59) = dp(5)*p(8) + p(5)*dp(8)
    dp(60) = dp(6)*p(8) + p(6)*dp(8)
    dp(61) = dp(7)*p(8) + p(7)*dp(8)
    dp(62) = dm(118)
    dp(63) = dp(9)*p(1) + p(9)*dp(1)
    dp(64) = dp(9)*p(2) + p(9)*dp(2)
    dp(65) = dp(9)*p(3) + p(9)*dp(3)
    dp(66) = dp(9)*p(4) + p(9)*dp(4)
    dp(67) = dp(5)*p(9) + p(5)*dp(9)
    dp(68) = dp(6)*p(9) + p(6)*dp(9)
    dp(69) = dp(9)*p(7) + p(9)*dp(7)
    dp(70) = dp(9)*p(8) + p(9)*dp(8)
    dp(71) = dm(119) + dm(120) + dm(121) + dm(122) + dm(123) + dm(124)
    dp(72) = dm(125) + dm(126) + dm(127)
    dp(73) = dp(1)*p(10) + p(1)*dp(10) - dp(71)
    dp(74) = dp(2)*p(10) + p(2)*dp(10) - dp(72)
    dp(75) = dp(3)*p(10) + p(3)*dp(10)
    dp(76) = dm(128) + dm(129) + dm(130) + dm(131) + dm(132) + dm(133) &
	&  + dm(134) + dm(135) + dm(136) + dm(137) + dm(138) &
	&  + dm(139)
    dp(77) = dp(4)*p(10) + p(4)*dp(10) - dp(76)
    dp(78) = dp(5)*p(10) + p(5)*dp(10)
    dp(79) = dp(6)*p(10) + p(6)*dp(10)
    dp(80) = dm(140) + dm(141) + dm(142) + dm(143) + dm(144) + dm(145)
    dp(81) = dp(7)*p(10) + p(7)*dp(10) - dp(80)
    dp(82) = dp(8)*p(10) + p(8)*dp(10)
    dp(83) = dp(9)*p(10) + p(9)*dp(10)
    dp(84) = dm(146) + dm(147) + dm(148)
    dp(85) = dp(1)*p(11) + p(1)*dp(11)
    dp(86) = dp(2)*p(11) + p(2)*dp(11)
    dp(87) = dm(149) + dm(150)
    dp(88) = dm(151) + dm(152) + dm(153) + dm(154) + dm(155) + dm(156)
    dp(89) = dp(3)*p(11) + p(3)*dp(11) - dp(87)
    dp(90) = dp(4)*p(11) + p(4)*dp(11) - dp(88)
    dp(91) = dp(5)*p(11) + p(5)*dp(11)
    dp(92) = dp(6)*p(11) + p(6)*dp(11)
    dp(93) = dp(7)*p(11) + p(7)*dp(11)
    dp(94) = dm(157) + dm(158)
    dp(95) = dp(8)*p(11) + p(8)*dp(11) - dp(94)
    dp(96) = dp(9)*p(11) + p(9)*dp(11)
    dp(97) = dp(10)*p(11) + p(10)*dp(11)
    dp(98) = dm(159)
    dp(99) = dp(12)*p(1) + p(12)*dp(1)
    dp(100) = dp(12)*p(2) + p(12)*dp(2)
    dp(101) = dp(12)*p(3) + p(12)*dp(3)
    dp(102) = dp(12)*p(4) + p(12)*dp(4)
    dp(103) = dp(5)*p(12) + p(5)*dp(12)
    dp(104) = dp(6)*p(12) + p(6)*dp(12)
    dp(105) = dp(12)*p(7) + p(12)*dp(7)
    dp(106) = dp(12)*p(8) + p(12)*dp(8)
    dp(107) = dp(9)*p(12) + p(9)*dp(12)
    dp(108) = dp(12)*p(10) + p(12)*dp(10)
    dp(109) = dp(12)*p(11) + p(12)*dp(11)
    dp(110) = dp(13)*p(1) + p(13)*dp(1)
    dp(111) = dp(13)*p(2) + p(13)*dp(2)
    dp(112) = dp(13)*p(3) + p(13)*dp(3)
    dp(113) = dp(13)*p(4) + p(13)*dp(4)
    dp(114) = dp(5)*p(13) + p(5)*dp(13)
    dp(115) = dp(6)*p(13) + p(6)*dp(13)
    dp(116) = dp(13)*p(7) + p(13)*dp(7)
    dp(117) = dp(13)*p(8) + p(13)*dp(8)
    dp(118) = dp(9)*p(13) + p(9)*dp(13)
    dp(119) = dp(13)*p(10) + p(13)*dp(10)
    dp(120) = dp(13)*p(11) + p(13)*dp(11)
    dp(121) = dp(12)*p(13) + p(12)*dp(13)
    dp(122) = dm(160) + dm(161) + dm(162) + dm(163) + dm(164) + dm(165)
    dp(123) = dm(166) + dm(167) + dm(168)
    dp(124) = dp(1)*p(14) + p(1)*dp(14) - dp(122)
    dp(125) = dp(2)*p(14) + p(2)*dp(14) - dp(123)
    dp(126) = dp(3)*p(14) + p(3)*dp(14)
    dp(127) = dm(169) + dm(170) + dm(171) + dm(172) + dm(173) + dm(174) &
	&  + dm(175) + dm(176) + dm(177) + dm(178) + dm(179) &
	&  + dm(180)
    dp(128) = dp(4)*p(14) + p(4)*dp(14) - dp(127)
    dp(129) = dp(5)*p(14) + p(5)*dp(14)
    dp(130) = dp(6)*p(14) + p(6)*dp(14)
    dp(131) = dm(181) + dm(182) + dm(183) + dm(184) + dm(185) + dm(186)
    dp(132) = dp(7)*p(14) + p(7)*dp(14) - dp(131)
    dp(133) = dp(8)*p(14) + p(8)*dp(14)
    dp(134) = dp(9)*p(14) + p(9)*dp(14)
    dp(135) = dm(187) + dm(188) + dm(189) + dm(190) + dm(191) + dm(192)
    dp(136) = dp(10)*p(14) + p(10)*dp(14) - dp(135)
    dp(137) = dp(11)*p(14) + p(11)*dp(14)
    dp(138) = dp(12)*p(14) + p(12)*dp(14)
    dp(139) = dp(13)*p(14) + p(13)*dp(14)
    dp(140) = dm(193) + dm(194) + dm(195)
    dp(141) = dp(1)*p(15) + p(1)*dp(15)
    dp(142) = dp(2)*p(15) + p(2)*dp(15)
    dp(143) = dm(196) + dm(197)
    dp(144) = dm(198) + dm(199) + dm(200) + dm(201) + dm(202) + dm(203)
    dp(145) = dp(3)*p(15) + p(3)*dp(15) - dp(143)
    dp(146) = dp(4)*p(15) + p(4)*dp(15) - dp(144)
    dp(147) = dp(5)*p(15) + p(5)*dp(15)
    dp(148) = dp(6)*p(15) + p(6)*dp(15)
    dp(149) = dp(7)*p(15) + p(7)*dp(15)
    dp(150) = dm(204) + dm(205)
    dp(151) = dp(8)*p(15) + p(8)*dp(15) - dp(150)
    dp(152) = dp(9)*p(15) + p(9)*dp(15)
    dp(153) = dp(10)*p(15) + p(10)*dp(15)
    dp(154) = dm(206) + dm(207)
    dp(155) = dp(11)*p(15) + p(11)*dp(15) - dp(154)
    dp(156) = dp(12)*p(15) + p(12)*dp(15)
    dp(157) = dp(13)*p(15) + p(13)*dp(15)
    dp(158) = dp(14)*p(15) + p(14)*dp(15)
    dp(159) = dm(208)
    dp(160) = dp(16)*p(1) + p(16)*dp(1)
    dp(161) = dp(16)*p(2) + p(16)*dp(2)
    dp(162) = dp(16)*p(3) + p(16)*dp(3)
    dp(163) = dp(16)*p(4) + p(16)*dp(4)
    dp(164) = dp(5)*p(16) + p(5)*dp(16)
    dp(165) = dp(6)*p(16) + p(6)*dp(16)
    dp(166) = dp(16)*p(7) + p(16)*dp(7)
    dp(167) = dp(16)*p(8) + p(16)*dp(8)
    dp(168) = dp(9)*p(16) + p(9)*dp(16)
    dp(169) = dp(16)*p(10) + p(16)*dp(10)
    dp(170) = dp(16)*p(11) + p(16)*dp(11)
    dp(171) = dp(12)*p(16) + p(12)*dp(16)
    dp(172) = dp(13)*p(16) + p(13)*dp(16)
    dp(173) = dp(16)*p(14) + p(16)*dp(14)
    dp(174) = dp(16)*p(15) + p(16)*dp(15)
    dp(175) = dp(17)*p(1) + p(17)*dp(1)
    dp(176) = dp(17)*p(2) + p(17)*dp(2)
    dp(177) = dp(17)*p(3) + p(17)*dp(3)
    dp(178) = dp(17)*p(4) + p(17)*dp(4)
    dp(179) = dp(5)*p(17) + p(5)*dp(17)
    dp(180) = dp(6)*p(17) + p(6)*dp(17)
    dp(181) = dp(17)*p(7) + p(17)*dp(7)
    dp(182) = dp(17)*p(8) + p(17)*dp(8)
    dp(183) = dp(9)*p(17) + p(9)*dp(17)
    dp(184) = dp(17)*p(10) + p(17)*dp(10)
    dp(185) = dp(17)*p(11) + p(17)*dp(11)
    dp(186) = dp(12)*p(17) + p(12)*dp(17)
    dp(187) = dp(13)*p(17) + p(13)*dp(17)
    dp(188) = dp(17)*p(14) + p(17)*dp(14)
    dp(189) = dp(17)*p(15) + p(17)*dp(15)
    dp(190) = dp(16)*p(17) + p(16)*dp(17)
    dp(191) = dp(1)*p(1) + p(1)*dp(1) - dp(18) - dp(18)
    dp(192) = dp(2)*p(2) + p(2)*dp(2) - dp(21) - dp(21)
    dp(193) = dp(3)*p(3) + p(3)*dp(3) - dp(24) - dp(24)
    dp(194) = dp(4)*p(4) + p(4)*dp(4) - dp(33) - dp(31) - dp(30) - dp(33) - dp(31) - dp(30)
    dp(195) = dp(5)*p(5) + p(5)*dp(5)
    dp(196) = dp(6)*p(6) + p(6)*dp(6)
    dp(197) = dp(7)*p(7) + p(7)*dp(7) - dp(52) - dp(52)
    dp(198) = dp(8)*p(8) + p(8)*dp(8) - dp(62) - dp(62)
    dp(199) = dp(9)*p(9) + p(9)*dp(9)
    dp(200) = dp(10)*p(10) + p(10)*dp(10) - dp(84) - dp(84)
    dp(201) = dp(11)*p(11) + p(11)*dp(11) - dp(98) - dp(98)
    dp(202) = dp(12)*p(12) + p(12)*dp(12)
    dp(203) = dp(13)*p(13) + p(13)*dp(13)
    dp(204) = dp(14)*p(14) + p(14)*dp(14) - dp(140) - dp(140)
    dp(205) = dp(15)*p(15) + p(15)*dp(15) - dp(159) - dp(159)
    dp(206) = dp(16)*p(16) + p(16)*dp(16)
    dp(207) = dp(17)*p(17) + p(17)*dp(17)

    return
  end subroutine devpoly

end module gradient_Delta
