# Supplementary material for: Semiclassical and VSCF/VCI Calculations of the Vibrational Energies of trans- and gauche-Ethanol Using a CCSD(T) Potential Energy Surface
Source: J Phys Chem A. 2022 Oct 14;126(42):7709–18. doi: 10.1021/acs.jpca.2c06322 (PMC9620145; doi:10.1021/acs.jpca.2c06322)
Supplement: Supplementary file 1 — jp2c06322_si_001.zip [file jp2c06322_si_001.zip › Ethanol_Delta_PES_Send/src/gradient_DFT.f90]

module gradient_DFT
  implicit none

contains
  function demsav_DFT(drdx,c,m,p,flag) result(grad)
    implicit none
    real,dimension(27,36)::drdx
    real,dimension(0:14751)::c
    real,dimension(0:4847)::m
    real,dimension(0:14751)::p
    real::grad
    integer::flag
    ! ::::::::::::::::::::
    real,dimension(0:14751)::dp

    call dbemsav(drdx,dp,m,p,flag)
    grad = dot_product(dp,c)

    return
  end function demsav_DFT

  subroutine dbemsav(drdx,dp,m,p,flag)
    implicit none
    real,dimension(27,36),intent(in)::drdx
    real,dimension(0:14751),intent(out)::dp
    real,dimension(0:4847),intent(in)::m
    real,dimension(0:14751),intent(in)::p
    integer::flag
    ! ::::::::::::::::::::
    real,dimension(0:4847)::dm

    call devmono(drdx,dm,m,flag)
    call devpoly(dm,p,dp)

    return
  end subroutine dbemsav

  subroutine devmono(drdx,dm,m,flag)
    implicit none
    real,dimension(27,36),intent(in)::drdx
    real,dimension(0:4847),intent(out)::dm
    real,dimension(0:4847),intent(in)::m
    integer::flag
    !::::::::::::::::::::
    real::a

    a = 2.d0

    dm(0) = 0.0D0
    dm(1) = -m(1)/a*drdx(flag,36)
    dm(2) = -m(2)/a*drdx(flag,35)
    dm(3) = -m(3)/a*drdx(flag,33)
    dm(4) = -m(4)/a*drdx(flag,34)
    dm(5) = -m(5)/a*drdx(flag,32)
    dm(6) = -m(6)/a*drdx(flag,31)
    dm(7) = -m(7)/a*drdx(flag,30)
    dm(8) = -m(8)/a*drdx(flag,26)
    dm(9) = -m(9)/a*drdx(flag,29)
    dm(10) = -m(10)/a*drdx(flag,28)
    dm(11) = -m(11)/a*drdx(flag,27)
    dm(12) = -m(12)/a*drdx(flag,25)
    dm(13) = -m(13)/a*drdx(flag,24)
    dm(14) = -m(14)/a*drdx(flag,23)
    dm(15) = -m(15)/a*drdx(flag,22)
    dm(16) = -m(16)/a*drdx(flag,21)
    dm(17) = -m(17)/a*drdx(flag,20)
    dm(18) = -m(18)/a*drdx(flag,19)
    dm(19) = -m(19)/a*drdx(flag,18)
    dm(20) = -m(20)/a*drdx(flag,17)
    dm(21) = -m(21)/a*drdx(flag,16)
    dm(22) = -m(22)/a*drdx(flag,15)
    dm(23) = -m(23)/a*drdx(flag,14)
    dm(24) = -m(24)/a*drdx(flag,13)
    dm(25) = -m(25)/a*drdx(flag,12)
    dm(26) = -m(26)/a*drdx(flag,11)
    dm(27) = -m(27)/a*drdx(flag,10)
    dm(28) = -m(28)/a*drdx(flag,9)
    dm(29) = -m(29)/a*drdx(flag,8)
    dm(30) = -m(30)/a*drdx(flag,7)
    dm(31) = -m(31)/a*drdx(flag,6)
    dm(32) = -m(32)/a*drdx(flag,5)
    dm(33) = -m(33)/a*drdx(flag,4)
    dm(34) = -m(34)/a*drdx(flag,3)
    dm(35) = -m(35)/a*drdx(flag,2)
    dm(36) = -m(36)/a*drdx(flag,1)
    dm(37) = dm(1)*m(2) + m(1)*dm(2)
    dm(38) = dm(1)*m(3) + m(1)*dm(3)
    dm(39) = dm(2)*m(3) + m(2)*dm(3)
    dm(40) = dm(3)*m(4) + m(3)*dm(4)
    dm(41) = dm(2)*m(5) + m(2)*dm(5)
    dm(42) = dm(1)*m(6) + m(1)*dm(6)
    dm(43) = dm(4)*m(5) + m(4)*dm(5)
    dm(44) = dm(4)*m(6) + m(4)*dm(6)
    dm(45) = dm(5)*m(6) + m(5)*dm(6)
    dm(46) = dm(7)*m(8) + m(7)*dm(8)
    dm(47) = dm(2)*m(9) + m(2)*dm(9)
    dm(48) = dm(3)*m(9) + m(3)*dm(9)
    dm(49) = dm(1)*m(10) + m(1)*dm(10)
    dm(50) = dm(3)*m(10) + m(3)*dm(10)
    dm(51) = dm(1)*m(11) + m(1)*dm(11)
    dm(52) = dm(2)*m(11) + m(2)*dm(11)
    dm(53) = dm(2)*m(12) + m(2)*dm(12)
    dm(54) = dm(3)*m(12) + m(3)*dm(12)
    dm(55) = dm(1)*m(13) + m(1)*dm(13)
    dm(56) = dm(3)*m(13) + m(3)*dm(13)
    dm(57) = dm(1)*m(14) + m(1)*dm(14)
    dm(58) = dm(2)*m(14) + m(2)*dm(14)
    dm(59) = dm(6)*m(9) + m(6)*dm(9)
    dm(60) = dm(5)*m(10) + m(5)*dm(10)
    dm(61) = dm(4)*m(11) + m(4)*dm(11)
    dm(62) = dm(6)*m(12) + m(6)*dm(12)
    dm(63) = dm(5)*m(13) + m(5)*dm(13)
    dm(64) = dm(4)*m(14) + m(4)*dm(14)
    dm(65) = dm(8)*m(9) + m(8)*dm(9)
    dm(66) = dm(8)*m(10) + m(8)*dm(10)
    dm(67) = dm(8)*m(11) + m(8)*dm(11)
    dm(68) = dm(7)*m(12) + m(7)*dm(12)
    dm(69) = dm(7)*m(13) + m(7)*dm(13)
    dm(70) = dm(7)*m(14) + m(7)*dm(14)
    dm(71) = dm(10)*m(12) + m(10)*dm(12)
    dm(72) = dm(11)*m(12) + m(11)*dm(12)
    dm(73) = dm(9)*m(13) + m(9)*dm(13)
    dm(74) = dm(11)*m(13) + m(11)*dm(13)
    dm(75) = dm(9)*m(14) + m(9)*dm(14)
    dm(76) = dm(10)*m(14) + m(10)*dm(14)
    dm(77) = dm(9)*m(12) + m(9)*dm(12)
    dm(78) = dm(10)*m(13) + m(10)*dm(13)
    dm(79) = dm(11)*m(14) + m(11)*dm(14)
    dm(80) = dm(9)*m(10) + m(9)*dm(10)
    dm(81) = dm(9)*m(11) + m(9)*dm(11)
    dm(82) = dm(10)*m(11) + m(10)*dm(11)
    dm(83) = dm(12)*m(13) + m(12)*dm(13)
    dm(84) = dm(12)*m(14) + m(12)*dm(14)
    dm(85) = dm(13)*m(14) + m(13)*dm(14)
    dm(86) = dm(2)*m(17) + m(2)*dm(17)
    dm(87) = dm(3)*m(17) + m(3)*dm(17)
    dm(88) = dm(1)*m(18) + m(1)*dm(18)
    dm(89) = dm(3)*m(18) + m(3)*dm(18)
    dm(90) = dm(1)*m(19) + m(1)*dm(19)
    dm(91) = dm(2)*m(19) + m(2)*dm(19)
    dm(92) = dm(6)*m(17) + m(6)*dm(17)
    dm(93) = dm(5)*m(18) + m(5)*dm(18)
    dm(94) = dm(4)*m(19) + m(4)*dm(19)
    dm(95) = dm(10)*m(17) + m(10)*dm(17)
    dm(96) = dm(11)*m(17) + m(11)*dm(17)
    dm(97) = dm(13)*m(17) + m(13)*dm(17)
    dm(98) = dm(14)*m(17) + m(14)*dm(17)
    dm(99) = dm(9)*m(18) + m(9)*dm(18)
    dm(100) = dm(11)*m(18) + m(11)*dm(18)
    dm(101) = dm(12)*m(18) + m(12)*dm(18)
    dm(102) = dm(14)*m(18) + m(14)*dm(18)
    dm(103) = dm(9)*m(19) + m(9)*dm(19)
    dm(104) = dm(10)*m(19) + m(10)*dm(19)
    dm(105) = dm(12)*m(19) + m(12)*dm(19)
    dm(106) = dm(13)*m(19) + m(13)*dm(19)
    dm(107) = dm(17)*m(18) + m(17)*dm(18)
    dm(108) = dm(17)*m(19) + m(17)*dm(19)
    dm(109) = dm(18)*m(19) + m(18)*dm(19)
    dm(110) = dm(8)*m(20) + m(8)*dm(20)
    dm(111) = dm(7)*m(21) + m(7)*dm(21)
    dm(112) = dm(12)*m(20) + m(12)*dm(20)
    dm(113) = dm(13)*m(20) + m(13)*dm(20)
    dm(114) = dm(14)*m(20) + m(14)*dm(20)
    dm(115) = dm(9)*m(21) + m(9)*dm(21)
    dm(116) = dm(10)*m(21) + m(10)*dm(21)
    dm(117) = dm(11)*m(21) + m(11)*dm(21)
    dm(118) = dm(20)*m(21) + m(20)*dm(21)
    dm(119) = dm(2)*m(23) + m(2)*dm(23)
    dm(120) = dm(3)*m(23) + m(3)*dm(23)
    dm(121) = dm(1)*m(24) + m(1)*dm(24)
    dm(122) = dm(3)*m(24) + m(3)*dm(24)
    dm(123) = dm(1)*m(25) + m(1)*dm(25)
    dm(124) = dm(2)*m(25) + m(2)*dm(25)
    dm(125) = dm(6)*m(23) + m(6)*dm(23)
    dm(126) = dm(5)*m(24) + m(5)*dm(24)
    dm(127) = dm(4)*m(25) + m(4)*dm(25)
    dm(128) = dm(10)*m(23) + m(10)*dm(23)
    dm(129) = dm(11)*m(23) + m(11)*dm(23)
    dm(130) = dm(13)*m(23) + m(13)*dm(23)
    dm(131) = dm(14)*m(23) + m(14)*dm(23)
    dm(132) = dm(9)*m(24) + m(9)*dm(24)
    dm(133) = dm(11)*m(24) + m(11)*dm(24)
    dm(134) = dm(12)*m(24) + m(12)*dm(24)
    dm(135) = dm(14)*m(24) + m(14)*dm(24)
    dm(136) = dm(9)*m(25) + m(9)*dm(25)
    dm(137) = dm(10)*m(25) + m(10)*dm(25)
    dm(138) = dm(12)*m(25) + m(12)*dm(25)
    dm(139) = dm(13)*m(25) + m(13)*dm(25)
    dm(140) = dm(18)*m(23) + m(18)*dm(23)
    dm(141) = dm(19)*m(23) + m(19)*dm(23)
    dm(142) = dm(17)*m(24) + m(17)*dm(24)
    dm(143) = dm(19)*m(24) + m(19)*dm(24)
    dm(144) = dm(17)*m(25) + m(17)*dm(25)
    dm(145) = dm(18)*m(25) + m(18)*dm(25)
    dm(146) = dm(23)*m(24) + m(23)*dm(24)
    dm(147) = dm(23)*m(25) + m(23)*dm(25)
    dm(148) = dm(24)*m(25) + m(24)*dm(25)
    dm(149) = dm(8)*m(26) + m(8)*dm(26)
    dm(150) = dm(7)*m(27) + m(7)*dm(27)
    dm(151) = dm(12)*m(26) + m(12)*dm(26)
    dm(152) = dm(13)*m(26) + m(13)*dm(26)
    dm(153) = dm(14)*m(26) + m(14)*dm(26)
    dm(154) = dm(9)*m(27) + m(9)*dm(27)
    dm(155) = dm(10)*m(27) + m(10)*dm(27)
    dm(156) = dm(11)*m(27) + m(11)*dm(27)
    dm(157) = dm(21)*m(26) + m(21)*dm(26)
    dm(158) = dm(20)*m(27) + m(20)*dm(27)
    dm(159) = dm(26)*m(27) + m(26)*dm(27)
    dm(160) = dm(2)*m(30) + m(2)*dm(30)
    dm(161) = dm(3)*m(30) + m(3)*dm(30)
    dm(162) = dm(1)*m(31) + m(1)*dm(31)
    dm(163) = dm(3)*m(31) + m(3)*dm(31)
    dm(164) = dm(1)*m(32) + m(1)*dm(32)
    dm(165) = dm(2)*m(32) + m(2)*dm(32)
    dm(166) = dm(6)*m(30) + m(6)*dm(30)
    dm(167) = dm(5)*m(31) + m(5)*dm(31)
    dm(168) = dm(4)*m(32) + m(4)*dm(32)
    dm(169) = dm(10)*m(30) + m(10)*dm(30)
    dm(170) = dm(11)*m(30) + m(11)*dm(30)
    dm(171) = dm(13)*m(30) + m(13)*dm(30)
    dm(172) = dm(14)*m(30) + m(14)*dm(30)
    dm(173) = dm(9)*m(31) + m(9)*dm(31)
    dm(174) = dm(11)*m(31) + m(11)*dm(31)
    dm(175) = dm(12)*m(31) + m(12)*dm(31)
    dm(176) = dm(14)*m(31) + m(14)*dm(31)
    dm(177) = dm(9)*m(32) + m(9)*dm(32)
    dm(178) = dm(10)*m(32) + m(10)*dm(32)
    dm(179) = dm(12)*m(32) + m(12)*dm(32)
    dm(180) = dm(13)*m(32) + m(13)*dm(32)
    dm(181) = dm(18)*m(30) + m(18)*dm(30)
    dm(182) = dm(19)*m(30) + m(19)*dm(30)
    dm(183) = dm(17)*m(31) + m(17)*dm(31)
    dm(184) = dm(19)*m(31) + m(19)*dm(31)
    dm(185) = dm(17)*m(32) + m(17)*dm(32)
    dm(186) = dm(18)*m(32) + m(18)*dm(32)
    dm(187) = dm(24)*m(30) + m(24)*dm(30)
    dm(188) = dm(25)*m(30) + m(25)*dm(30)
    dm(189) = dm(23)*m(31) + m(23)*dm(31)
    dm(190) = dm(25)*m(31) + m(25)*dm(31)
    dm(191) = dm(23)*m(32) + m(23)*dm(32)
    dm(192) = dm(24)*m(32) + m(24)*dm(32)
    dm(193) = dm(30)*m(31) + m(30)*dm(31)
    dm(194) = dm(30)*m(32) + m(30)*dm(32)
    dm(195) = dm(31)*m(32) + m(31)*dm(32)
    dm(196) = dm(8)*m(33) + m(8)*dm(33)
    dm(197) = dm(7)*m(34) + m(7)*dm(34)
    dm(198) = dm(12)*m(33) + m(12)*dm(33)
    dm(199) = dm(13)*m(33) + m(13)*dm(33)
    dm(200) = dm(14)*m(33) + m(14)*dm(33)
    dm(201) = dm(9)*m(34) + m(9)*dm(34)
    dm(202) = dm(10)*m(34) + m(10)*dm(34)
    dm(203) = dm(11)*m(34) + m(11)*dm(34)
    dm(204) = dm(21)*m(33) + m(21)*dm(33)
    dm(205) = dm(20)*m(34) + m(20)*dm(34)
    dm(206) = dm(27)*m(33) + m(27)*dm(33)
    dm(207) = dm(26)*m(34) + m(26)*dm(34)
    dm(208) = dm(33)*m(34) + m(33)*dm(34)
    dm(209) = dm(1)*m(39) + m(1)*dm(39)
    dm(210) = dm(1)*m(40) + m(1)*dm(40)
    dm(211) = dm(2)*m(40) + m(2)*dm(40)
    dm(212) = dm(1)*m(41) + m(1)*dm(41)
    dm(213) = dm(3)*m(41) + m(3)*dm(41)
    dm(214) = dm(2)*m(42) + m(2)*dm(42)
    dm(215) = dm(3)*m(42) + m(3)*dm(42)
    dm(216) = dm(2)*m(43) + m(2)*dm(43)
    dm(217) = dm(3)*m(43) + m(3)*dm(43)
    dm(218) = dm(1)*m(44) + m(1)*dm(44)
    dm(219) = dm(3)*m(44) + m(3)*dm(44)
    dm(220) = dm(1)*m(45) + m(1)*dm(45)
    dm(221) = dm(2)*m(45) + m(2)*dm(45)
    dm(222) = dm(4)*m(45) + m(4)*dm(45)
    dm(223) = dm(2)*m(48) + m(2)*dm(48)
    dm(224) = dm(1)*m(50) + m(1)*dm(50)
    dm(225) = dm(1)*m(52) + m(1)*dm(52)
    dm(226) = dm(2)*m(54) + m(2)*dm(54)
    dm(227) = dm(1)*m(56) + m(1)*dm(56)
    dm(228) = dm(1)*m(58) + m(1)*dm(58)
    dm(229) = dm(2)*m(59) + m(2)*dm(59)
    dm(230) = dm(3)*m(59) + m(3)*dm(59)
    dm(231) = dm(1)*m(60) + m(1)*dm(60)
    dm(232) = dm(3)*m(60) + m(3)*dm(60)
    dm(233) = dm(1)*m(61) + m(1)*dm(61)
    dm(234) = dm(2)*m(61) + m(2)*dm(61)
    dm(235) = dm(2)*m(62) + m(2)*dm(62)
    dm(236) = dm(3)*m(62) + m(3)*dm(62)
    dm(237) = dm(1)*m(63) + m(1)*dm(63)
    dm(238) = dm(3)*m(63) + m(3)*dm(63)
    dm(239) = dm(1)*m(64) + m(1)*dm(64)
    dm(240) = dm(2)*m(64) + m(2)*dm(64)
    dm(241) = dm(4)*m(59) + m(4)*dm(59)
    dm(242) = dm(5)*m(59) + m(5)*dm(59)
    dm(243) = dm(4)*m(60) + m(4)*dm(60)
    dm(244) = dm(6)*m(60) + m(6)*dm(60)
    dm(245) = dm(5)*m(61) + m(5)*dm(61)
    dm(246) = dm(6)*m(61) + m(6)*dm(61)
    dm(247) = dm(4)*m(62) + m(4)*dm(62)
    dm(248) = dm(5)*m(62) + m(5)*dm(62)
    dm(249) = dm(4)*m(63) + m(4)*dm(63)
    dm(250) = dm(6)*m(63) + m(6)*dm(63)
    dm(251) = dm(5)*m(64) + m(5)*dm(64)
    dm(252) = dm(6)*m(64) + m(6)*dm(64)
    dm(253) = dm(2)*m(65) + m(2)*dm(65)
    dm(254) = dm(3)*m(65) + m(3)*dm(65)
    dm(255) = dm(1)*m(66) + m(1)*dm(66)
    dm(256) = dm(3)*m(66) + m(3)*dm(66)
    dm(257) = dm(1)*m(67) + m(1)*dm(67)
    dm(258) = dm(2)*m(67) + m(2)*dm(67)
    dm(259) = dm(2)*m(68) + m(2)*dm(68)
    dm(260) = dm(3)*m(68) + m(3)*dm(68)
    dm(261) = dm(1)*m(69) + m(1)*dm(69)
    dm(262) = dm(3)*m(69) + m(3)*dm(69)
    dm(263) = dm(1)*m(70) + m(1)*dm(70)
    dm(264) = dm(2)*m(70) + m(2)*dm(70)
    dm(265) = dm(6)*m(65) + m(6)*dm(65)
    dm(266) = dm(5)*m(66) + m(5)*dm(66)
    dm(267) = dm(4)*m(67) + m(4)*dm(67)
    dm(268) = dm(6)*m(68) + m(6)*dm(68)
    dm(269) = dm(5)*m(69) + m(5)*dm(69)
    dm(270) = dm(4)*m(70) + m(4)*dm(70)
    dm(271) = dm(3)*m(71) + m(3)*dm(71)
    dm(272) = dm(2)*m(72) + m(2)*dm(72)
    dm(273) = dm(3)*m(73) + m(3)*dm(73)
    dm(274) = dm(1)*m(74) + m(1)*dm(74)
    dm(275) = dm(2)*m(75) + m(2)*dm(75)
    dm(276) = dm(1)*m(76) + m(1)*dm(76)
    dm(277) = dm(5)*m(71) + m(5)*dm(71)
    dm(278) = dm(6)*m(71) + m(6)*dm(71)
    dm(279) = dm(4)*m(72) + m(4)*dm(72)
    dm(280) = dm(6)*m(72) + m(6)*dm(72)
    dm(281) = dm(5)*m(73) + m(5)*dm(73)
    dm(282) = dm(6)*m(73) + m(6)*dm(73)
    dm(283) = dm(4)*m(74) + m(4)*dm(74)
    dm(284) = dm(5)*m(74) + m(5)*dm(74)
    dm(285) = dm(4)*m(75) + m(4)*dm(75)
    dm(286) = dm(6)*m(75) + m(6)*dm(75)
    dm(287) = dm(4)*m(76) + m(4)*dm(76)
    dm(288) = dm(5)*m(76) + m(5)*dm(76)
    dm(289) = dm(2)*m(77) + m(2)*dm(77)
    dm(290) = dm(3)*m(77) + m(3)*dm(77)
    dm(291) = dm(1)*m(78) + m(1)*dm(78)
    dm(292) = dm(3)*m(78) + m(3)*dm(78)
    dm(293) = dm(1)*m(79) + m(1)*dm(79)
    dm(294) = dm(2)*m(79) + m(2)*dm(79)
    dm(295) = dm(6)*m(77) + m(6)*dm(77)
    dm(296) = dm(5)*m(78) + m(5)*dm(78)
    dm(297) = dm(4)*m(79) + m(4)*dm(79)
    dm(298) = dm(3)*m(80) + m(3)*dm(80)
    dm(299) = dm(2)*m(81) + m(2)*dm(81)
    dm(300) = dm(1)*m(82) + m(1)*dm(82)
    dm(301) = dm(3)*m(83) + m(3)*dm(83)
    dm(302) = dm(2)*m(84) + m(2)*dm(84)
    dm(303) = dm(1)*m(85) + m(1)*dm(85)
    dm(304) = dm(5)*m(80) + m(5)*dm(80)
    dm(305) = dm(6)*m(80) + m(6)*dm(80)
    dm(306) = dm(4)*m(81) + m(4)*dm(81)
    dm(307) = dm(6)*m(81) + m(6)*dm(81)
    dm(308) = dm(4)*m(82) + m(4)*dm(82)
    dm(309) = dm(5)*m(82) + m(5)*dm(82)
    dm(310) = dm(5)*m(83) + m(5)*dm(83)
    dm(311) = dm(6)*m(83) + m(6)*dm(83)
    dm(312) = dm(4)*m(84) + m(4)*dm(84)
    dm(313) = dm(6)*m(84) + m(6)*dm(84)
    dm(314) = dm(4)*m(85) + m(4)*dm(85)
    dm(315) = dm(5)*m(85) + m(5)*dm(85)
    dm(316) = dm(8)*m(80) + m(8)*dm(80)
    dm(317) = dm(8)*m(81) + m(8)*dm(81)
    dm(318) = dm(8)*m(82) + m(8)*dm(82)
    dm(319) = dm(7)*m(83) + m(7)*dm(83)
    dm(320) = dm(7)*m(84) + m(7)*dm(84)
    dm(321) = dm(7)*m(85) + m(7)*dm(85)
    dm(322) = dm(10)*m(72) + m(10)*dm(72)
    dm(323) = dm(9)*m(74) + m(9)*dm(74)
    dm(324) = dm(11)*m(83) + m(11)*dm(83)
    dm(325) = dm(9)*m(76) + m(9)*dm(76)
    dm(326) = dm(10)*m(84) + m(10)*dm(84)
    dm(327) = dm(9)*m(85) + m(9)*dm(85)
    dm(328) = dm(9)*m(71) + m(9)*dm(71)
    dm(329) = dm(9)*m(72) + m(9)*dm(72)
    dm(330) = dm(9)*m(78) + m(9)*dm(78)
    dm(331) = dm(10)*m(74) + m(10)*dm(74)
    dm(332) = dm(9)*m(83) + m(9)*dm(83)
    dm(333) = dm(10)*m(83) + m(10)*dm(83)
    dm(334) = dm(9)*m(79) + m(9)*dm(79)
    dm(335) = dm(10)*m(79) + m(10)*dm(79)
    dm(336) = dm(9)*m(84) + m(9)*dm(84)
    dm(337) = dm(11)*m(84) + m(11)*dm(84)
    dm(338) = dm(10)*m(85) + m(10)*dm(85)
    dm(339) = dm(11)*m(85) + m(11)*dm(85)
    dm(340) = dm(9)*m(82) + m(9)*dm(82)
    dm(341) = dm(12)*m(85) + m(12)*dm(85)
    dm(342) = dm(2)*m(87) + m(2)*dm(87)
    dm(343) = dm(1)*m(89) + m(1)*dm(89)
    dm(344) = dm(1)*m(91) + m(1)*dm(91)
    dm(345) = dm(2)*m(92) + m(2)*dm(92)
    dm(346) = dm(3)*m(92) + m(3)*dm(92)
    dm(347) = dm(1)*m(93) + m(1)*dm(93)
    dm(348) = dm(3)*m(93) + m(3)*dm(93)
    dm(349) = dm(1)*m(94) + m(1)*dm(94)
    dm(350) = dm(2)*m(94) + m(2)*dm(94)
    dm(351) = dm(4)*m(92) + m(4)*dm(92)
    dm(352) = dm(5)*m(92) + m(5)*dm(92)
    dm(353) = dm(4)*m(93) + m(4)*dm(93)
    dm(354) = dm(6)*m(93) + m(6)*dm(93)
    dm(355) = dm(5)*m(94) + m(5)*dm(94)
    dm(356) = dm(6)*m(94) + m(6)*dm(94)
    dm(357) = dm(3)*m(95) + m(3)*dm(95)
    dm(358) = dm(2)*m(96) + m(2)*dm(96)
    dm(359) = dm(3)*m(97) + m(3)*dm(97)
    dm(360) = dm(2)*m(98) + m(2)*dm(98)
    dm(361) = dm(3)*m(99) + m(3)*dm(99)
    dm(362) = dm(1)*m(100) + m(1)*dm(100)
    dm(363) = dm(3)*m(101) + m(3)*dm(101)
    dm(364) = dm(1)*m(102) + m(1)*dm(102)
    dm(365) = dm(2)*m(103) + m(2)*dm(103)
    dm(366) = dm(1)*m(104) + m(1)*dm(104)
    dm(367) = dm(2)*m(105) + m(2)*dm(105)
    dm(368) = dm(1)*m(106) + m(1)*dm(106)
    dm(369) = dm(2)*m(95) + m(2)*dm(95)
    dm(370) = dm(3)*m(96) + m(3)*dm(96)
    dm(371) = dm(2)*m(97) + m(2)*dm(97)
    dm(372) = dm(3)*m(98) + m(3)*dm(98)
    dm(373) = dm(1)*m(99) + m(1)*dm(99)
    dm(374) = dm(3)*m(100) + m(3)*dm(100)
    dm(375) = dm(1)*m(101) + m(1)*dm(101)
    dm(376) = dm(3)*m(102) + m(3)*dm(102)
    dm(377) = dm(1)*m(103) + m(1)*dm(103)
    dm(378) = dm(2)*m(104) + m(2)*dm(104)
    dm(379) = dm(1)*m(105) + m(1)*dm(105)
    dm(380) = dm(2)*m(106) + m(2)*dm(106)
    dm(381) = dm(6)*m(95) + m(6)*dm(95)
    dm(382) = dm(6)*m(96) + m(6)*dm(96)
    dm(383) = dm(6)*m(97) + m(6)*dm(97)
    dm(384) = dm(6)*m(98) + m(6)*dm(98)
    dm(385) = dm(5)*m(99) + m(5)*dm(99)
    dm(386) = dm(5)*m(100) + m(5)*dm(100)
    dm(387) = dm(5)*m(101) + m(5)*dm(101)
    dm(388) = dm(5)*m(102) + m(5)*dm(102)
    dm(389) = dm(4)*m(103) + m(4)*dm(103)
    dm(390) = dm(4)*m(104) + m(4)*dm(104)
    dm(391) = dm(4)*m(105) + m(4)*dm(105)
    dm(392) = dm(4)*m(106) + m(4)*dm(106)
    dm(393) = dm(5)*m(95) + m(5)*dm(95)
    dm(394) = dm(4)*m(96) + m(4)*dm(96)
    dm(395) = dm(5)*m(97) + m(5)*dm(97)
    dm(396) = dm(4)*m(98) + m(4)*dm(98)
    dm(397) = dm(6)*m(99) + m(6)*dm(99)
    dm(398) = dm(4)*m(100) + m(4)*dm(100)
    dm(399) = dm(6)*m(101) + m(6)*dm(101)
    dm(400) = dm(4)*m(102) + m(4)*dm(102)
    dm(401) = dm(6)*m(103) + m(6)*dm(103)
    dm(402) = dm(5)*m(104) + m(5)*dm(104)
    dm(403) = dm(6)*m(105) + m(6)*dm(105)
    dm(404) = dm(5)*m(106) + m(5)*dm(106)
    dm(405) = dm(8)*m(95) + m(8)*dm(95)
    dm(406) = dm(8)*m(96) + m(8)*dm(96)
    dm(407) = dm(7)*m(97) + m(7)*dm(97)
    dm(408) = dm(7)*m(98) + m(7)*dm(98)
    dm(409) = dm(8)*m(99) + m(8)*dm(99)
    dm(410) = dm(8)*m(100) + m(8)*dm(100)
    dm(411) = dm(7)*m(101) + m(7)*dm(101)
    dm(412) = dm(7)*m(102) + m(7)*dm(102)
    dm(413) = dm(8)*m(103) + m(8)*dm(103)
    dm(414) = dm(8)*m(104) + m(8)*dm(104)
    dm(415) = dm(7)*m(105) + m(7)*dm(105)
    dm(416) = dm(7)*m(106) + m(7)*dm(106)
    dm(417) = dm(11)*m(97) + m(11)*dm(97)
    dm(418) = dm(10)*m(98) + m(10)*dm(98)
    dm(419) = dm(11)*m(101) + m(11)*dm(101)
    dm(420) = dm(9)*m(102) + m(9)*dm(102)
    dm(421) = dm(10)*m(105) + m(10)*dm(105)
    dm(422) = dm(9)*m(106) + m(9)*dm(106)
    dm(423) = dm(10)*m(97) + m(10)*dm(97)
    dm(424) = dm(11)*m(98) + m(11)*dm(98)
    dm(425) = dm(9)*m(101) + m(9)*dm(101)
    dm(426) = dm(11)*m(102) + m(11)*dm(102)
    dm(427) = dm(9)*m(105) + m(9)*dm(105)
    dm(428) = dm(10)*m(106) + m(10)*dm(106)
    dm(429) = dm(10)*m(96) + m(10)*dm(96)
    dm(430) = dm(13)*m(98) + m(13)*dm(98)
    dm(431) = dm(9)*m(100) + m(9)*dm(100)
    dm(432) = dm(12)*m(102) + m(12)*dm(102)
    dm(433) = dm(9)*m(104) + m(9)*dm(104)
    dm(434) = dm(12)*m(106) + m(12)*dm(106)
    dm(435) = dm(3)*m(107) + m(3)*dm(107)
    dm(436) = dm(2)*m(108) + m(2)*dm(108)
    dm(437) = dm(1)*m(109) + m(1)*dm(109)
    dm(438) = dm(5)*m(107) + m(5)*dm(107)
    dm(439) = dm(6)*m(107) + m(6)*dm(107)
    dm(440) = dm(4)*m(108) + m(4)*dm(108)
    dm(441) = dm(6)*m(108) + m(6)*dm(108)
    dm(442) = dm(4)*m(109) + m(4)*dm(109)
    dm(443) = dm(5)*m(109) + m(5)*dm(109)
    dm(444) = dm(11)*m(107) + m(11)*dm(107)
    dm(445) = dm(14)*m(107) + m(14)*dm(107)
    dm(446) = dm(10)*m(108) + m(10)*dm(108)
    dm(447) = dm(13)*m(108) + m(13)*dm(108)
    dm(448) = dm(9)*m(109) + m(9)*dm(109)
    dm(449) = dm(12)*m(109) + m(12)*dm(109)
    dm(450) = dm(17)*m(109) + m(17)*dm(109)
    dm(451) = dm(2)*m(112) + m(2)*dm(112)
    dm(452) = dm(3)*m(112) + m(3)*dm(112)
    dm(453) = dm(1)*m(113) + m(1)*dm(113)
    dm(454) = dm(3)*m(113) + m(3)*dm(113)
    dm(455) = dm(1)*m(114) + m(1)*dm(114)
    dm(456) = dm(2)*m(114) + m(2)*dm(114)
    dm(457) = dm(2)*m(115) + m(2)*dm(115)
    dm(458) = dm(3)*m(115) + m(3)*dm(115)
    dm(459) = dm(1)*m(116) + m(1)*dm(116)
    dm(460) = dm(3)*m(116) + m(3)*dm(116)
    dm(461) = dm(1)*m(117) + m(1)*dm(117)
    dm(462) = dm(2)*m(117) + m(2)*dm(117)
    dm(463) = dm(6)*m(112) + m(6)*dm(112)
    dm(464) = dm(5)*m(113) + m(5)*dm(113)
    dm(465) = dm(4)*m(114) + m(4)*dm(114)
    dm(466) = dm(6)*m(115) + m(6)*dm(115)
    dm(467) = dm(5)*m(116) + m(5)*dm(116)
    dm(468) = dm(4)*m(117) + m(4)*dm(117)
    dm(469) = dm(8)*m(112) + m(8)*dm(112)
    dm(470) = dm(8)*m(113) + m(8)*dm(113)
    dm(471) = dm(8)*m(114) + m(8)*dm(114)
    dm(472) = dm(7)*m(115) + m(7)*dm(115)
    dm(473) = dm(7)*m(116) + m(7)*dm(116)
    dm(474) = dm(7)*m(117) + m(7)*dm(117)
    dm(475) = dm(12)*m(113) + m(12)*dm(113)
    dm(476) = dm(12)*m(114) + m(12)*dm(114)
    dm(477) = dm(13)*m(114) + m(13)*dm(114)
    dm(478) = dm(9)*m(116) + m(9)*dm(116)
    dm(479) = dm(9)*m(117) + m(9)*dm(117)
    dm(480) = dm(10)*m(117) + m(10)*dm(117)
    dm(481) = dm(17)*m(113) + m(17)*dm(113)
    dm(482) = dm(17)*m(114) + m(17)*dm(114)
    dm(483) = dm(18)*m(112) + m(18)*dm(112)
    dm(484) = dm(18)*m(114) + m(18)*dm(114)
    dm(485) = dm(19)*m(112) + m(19)*dm(112)
    dm(486) = dm(19)*m(113) + m(19)*dm(113)
    dm(487) = dm(17)*m(116) + m(17)*dm(116)
    dm(488) = dm(17)*m(117) + m(17)*dm(117)
    dm(489) = dm(18)*m(115) + m(18)*dm(115)
    dm(490) = dm(18)*m(117) + m(18)*dm(117)
    dm(491) = dm(19)*m(115) + m(19)*dm(115)
    dm(492) = dm(19)*m(116) + m(19)*dm(116)
    dm(493) = dm(2)*m(120) + m(2)*dm(120)
    dm(494) = dm(1)*m(122) + m(1)*dm(122)
    dm(495) = dm(1)*m(124) + m(1)*dm(124)
    dm(496) = dm(2)*m(125) + m(2)*dm(125)
    dm(497) = dm(3)*m(125) + m(3)*dm(125)
    dm(498) = dm(1)*m(126) + m(1)*dm(126)
    dm(499) = dm(3)*m(126) + m(3)*dm(126)
    dm(500) = dm(1)*m(127) + m(1)*dm(127)
    dm(501) = dm(2)*m(127) + m(2)*dm(127)
    dm(502) = dm(4)*m(125) + m(4)*dm(125)
    dm(503) = dm(5)*m(125) + m(5)*dm(125)
    dm(504) = dm(4)*m(126) + m(4)*dm(126)
    dm(505) = dm(6)*m(126) + m(6)*dm(126)
    dm(506) = dm(5)*m(127) + m(5)*dm(127)
    dm(507) = dm(6)*m(127) + m(6)*dm(127)
    dm(508) = dm(3)*m(128) + m(3)*dm(128)
    dm(509) = dm(2)*m(129) + m(2)*dm(129)
    dm(510) = dm(3)*m(130) + m(3)*dm(130)
    dm(511) = dm(2)*m(131) + m(2)*dm(131)
    dm(512) = dm(3)*m(132) + m(3)*dm(132)
    dm(513) = dm(1)*m(133) + m(1)*dm(133)
    dm(514) = dm(3)*m(134) + m(3)*dm(134)
    dm(515) = dm(1)*m(135) + m(1)*dm(135)
    dm(516) = dm(2)*m(136) + m(2)*dm(136)
    dm(517) = dm(1)*m(137) + m(1)*dm(137)
    dm(518) = dm(2)*m(138) + m(2)*dm(138)
    dm(519) = dm(1)*m(139) + m(1)*dm(139)
    dm(520) = dm(2)*m(128) + m(2)*dm(128)
    dm(521) = dm(3)*m(129) + m(3)*dm(129)
    dm(522) = dm(2)*m(130) + m(2)*dm(130)
    dm(523) = dm(3)*m(131) + m(3)*dm(131)
    dm(524) = dm(1)*m(132) + m(1)*dm(132)
    dm(525) = dm(3)*m(133) + m(3)*dm(133)
    dm(526) = dm(1)*m(134) + m(1)*dm(134)
    dm(527) = dm(3)*m(135) + m(3)*dm(135)
    dm(528) = dm(1)*m(136) + m(1)*dm(136)
    dm(529) = dm(2)*m(137) + m(2)*dm(137)
    dm(530) = dm(1)*m(138) + m(1)*dm(138)
    dm(531) = dm(2)*m(139) + m(2)*dm(139)
    dm(532) = dm(6)*m(128) + m(6)*dm(128)
    dm(533) = dm(6)*m(129) + m(6)*dm(129)
    dm(534) = dm(6)*m(130) + m(6)*dm(130)
    dm(535) = dm(6)*m(131) + m(6)*dm(131)
    dm(536) = dm(5)*m(132) + m(5)*dm(132)
    dm(537) = dm(5)*m(133) + m(5)*dm(133)
    dm(538) = dm(5)*m(134) + m(5)*dm(134)
    dm(539) = dm(5)*m(135) + m(5)*dm(135)
    dm(540) = dm(4)*m(136) + m(4)*dm(136)
    dm(541) = dm(4)*m(137) + m(4)*dm(137)
    dm(542) = dm(4)*m(138) + m(4)*dm(138)
    dm(543) = dm(4)*m(139) + m(4)*dm(139)
    dm(544) = dm(5)*m(128) + m(5)*dm(128)
    dm(545) = dm(4)*m(129) + m(4)*dm(129)
    dm(546) = dm(5)*m(130) + m(5)*dm(130)
    dm(547) = dm(4)*m(131) + m(4)*dm(131)
    dm(548) = dm(6)*m(132) + m(6)*dm(132)
    dm(549) = dm(4)*m(133) + m(4)*dm(133)
    dm(550) = dm(6)*m(134) + m(6)*dm(134)
    dm(551) = dm(4)*m(135) + m(4)*dm(135)
    dm(552) = dm(6)*m(136) + m(6)*dm(136)
    dm(553) = dm(5)*m(137) + m(5)*dm(137)
    dm(554) = dm(6)*m(138) + m(6)*dm(138)
    dm(555) = dm(5)*m(139) + m(5)*dm(139)
    dm(556) = dm(8)*m(128) + m(8)*dm(128)
    dm(557) = dm(8)*m(129) + m(8)*dm(129)
    dm(558) = dm(7)*m(130) + m(7)*dm(130)
    dm(559) = dm(7)*m(131) + m(7)*dm(131)
    dm(560) = dm(8)*m(132) + m(8)*dm(132)
    dm(561) = dm(8)*m(133) + m(8)*dm(133)
    dm(562) = dm(7)*m(134) + m(7)*dm(134)
    dm(563) = dm(7)*m(135) + m(7)*dm(135)
    dm(564) = dm(8)*m(136) + m(8)*dm(136)
    dm(565) = dm(8)*m(137) + m(8)*dm(137)
    dm(566) = dm(7)*m(138) + m(7)*dm(138)
    dm(567) = dm(7)*m(139) + m(7)*dm(139)
    dm(568) = dm(11)*m(130) + m(11)*dm(130)
    dm(569) = dm(10)*m(131) + m(10)*dm(131)
    dm(570) = dm(11)*m(134) + m(11)*dm(134)
    dm(571) = dm(9)*m(135) + m(9)*dm(135)
    dm(572) = dm(10)*m(138) + m(10)*dm(138)
    dm(573) = dm(9)*m(139) + m(9)*dm(139)
    dm(574) = dm(10)*m(130) + m(10)*dm(130)
    dm(575) = dm(11)*m(131) + m(11)*dm(131)
    dm(576) = dm(9)*m(134) + m(9)*dm(134)
    dm(577) = dm(11)*m(135) + m(11)*dm(135)
    dm(578) = dm(9)*m(138) + m(9)*dm(138)
    dm(579) = dm(10)*m(139) + m(10)*dm(139)
    dm(580) = dm(10)*m(129) + m(10)*dm(129)
    dm(581) = dm(13)*m(131) + m(13)*dm(131)
    dm(582) = dm(9)*m(133) + m(9)*dm(133)
    dm(583) = dm(12)*m(135) + m(12)*dm(135)
    dm(584) = dm(9)*m(137) + m(9)*dm(137)
    dm(585) = dm(12)*m(139) + m(12)*dm(139)
    dm(586) = dm(3)*m(140) + m(3)*dm(140)
    dm(587) = dm(2)*m(141) + m(2)*dm(141)
    dm(588) = dm(3)*m(142) + m(3)*dm(142)
    dm(589) = dm(1)*m(143) + m(1)*dm(143)
    dm(590) = dm(2)*m(144) + m(2)*dm(144)
    dm(591) = dm(1)*m(145) + m(1)*dm(145)
    dm(592) = dm(2)*m(140) + m(2)*dm(140)
    dm(593) = dm(3)*m(141) + m(3)*dm(141)
    dm(594) = dm(1)*m(142) + m(1)*dm(142)
    dm(595) = dm(3)*m(143) + m(3)*dm(143)
    dm(596) = dm(1)*m(144) + m(1)*dm(144)
    dm(597) = dm(2)*m(145) + m(2)*dm(145)
    dm(598) = dm(6)*m(140) + m(6)*dm(140)
    dm(599) = dm(6)*m(141) + m(6)*dm(141)
    dm(600) = dm(5)*m(142) + m(5)*dm(142)
    dm(601) = dm(5)*m(143) + m(5)*dm(143)
    dm(602) = dm(4)*m(144) + m(4)*dm(144)
    dm(603) = dm(4)*m(145) + m(4)*dm(145)
    dm(604) = dm(5)*m(140) + m(5)*dm(140)
    dm(605) = dm(4)*m(141) + m(4)*dm(141)
    dm(606) = dm(6)*m(142) + m(6)*dm(142)
    dm(607) = dm(4)*m(143) + m(4)*dm(143)
    dm(608) = dm(6)*m(144) + m(6)*dm(144)
    dm(609) = dm(5)*m(145) + m(5)*dm(145)
    dm(610) = dm(11)*m(140) + m(11)*dm(140)
    dm(611) = dm(14)*m(140) + m(14)*dm(140)
    dm(612) = dm(10)*m(141) + m(10)*dm(141)
    dm(613) = dm(13)*m(141) + m(13)*dm(141)
    dm(614) = dm(11)*m(142) + m(11)*dm(142)
    dm(615) = dm(14)*m(142) + m(14)*dm(142)
    dm(616) = dm(9)*m(143) + m(9)*dm(143)
    dm(617) = dm(12)*m(143) + m(12)*dm(143)
    dm(618) = dm(10)*m(144) + m(10)*dm(144)
    dm(619) = dm(13)*m(144) + m(13)*dm(144)
    dm(620) = dm(9)*m(145) + m(9)*dm(145)
    dm(621) = dm(12)*m(145) + m(12)*dm(145)
    dm(622) = dm(10)*m(140) + m(10)*dm(140)
    dm(623) = dm(13)*m(140) + m(13)*dm(140)
    dm(624) = dm(11)*m(141) + m(11)*dm(141)
    dm(625) = dm(14)*m(141) + m(14)*dm(141)
    dm(626) = dm(9)*m(142) + m(9)*dm(142)
    dm(627) = dm(12)*m(142) + m(12)*dm(142)
    dm(628) = dm(11)*m(143) + m(11)*dm(143)
    dm(629) = dm(14)*m(143) + m(14)*dm(143)
    dm(630) = dm(9)*m(144) + m(9)*dm(144)
    dm(631) = dm(12)*m(144) + m(12)*dm(144)
    dm(632) = dm(10)*m(145) + m(10)*dm(145)
    dm(633) = dm(13)*m(145) + m(13)*dm(145)
    dm(634) = dm(18)*m(141) + m(18)*dm(141)
    dm(635) = dm(17)*m(143) + m(17)*dm(143)
    dm(636) = dm(17)*m(145) + m(17)*dm(145)
    dm(637) = dm(20)*m(130) + m(20)*dm(130)
    dm(638) = dm(20)*m(131) + m(20)*dm(131)
    dm(639) = dm(21)*m(128) + m(21)*dm(128)
    dm(640) = dm(21)*m(129) + m(21)*dm(129)
    dm(641) = dm(20)*m(134) + m(20)*dm(134)
    dm(642) = dm(20)*m(135) + m(20)*dm(135)
    dm(643) = dm(21)*m(132) + m(21)*dm(132)
    dm(644) = dm(21)*m(133) + m(21)*dm(133)
    dm(645) = dm(20)*m(138) + m(20)*dm(138)
    dm(646) = dm(20)*m(139) + m(20)*dm(139)
    dm(647) = dm(21)*m(136) + m(21)*dm(136)
    dm(648) = dm(21)*m(137) + m(21)*dm(137)
    dm(649) = dm(3)*m(146) + m(3)*dm(146)
    dm(650) = dm(2)*m(147) + m(2)*dm(147)
    dm(651) = dm(1)*m(148) + m(1)*dm(148)
    dm(652) = dm(5)*m(146) + m(5)*dm(146)
    dm(653) = dm(6)*m(146) + m(6)*dm(146)
    dm(654) = dm(4)*m(147) + m(4)*dm(147)
    dm(655) = dm(6)*m(147) + m(6)*dm(147)
    dm(656) = dm(4)*m(148) + m(4)*dm(148)
    dm(657) = dm(5)*m(148) + m(5)*dm(148)
    dm(658) = dm(11)*m(146) + m(11)*dm(146)
    dm(659) = dm(14)*m(146) + m(14)*dm(146)
    dm(660) = dm(10)*m(147) + m(10)*dm(147)
    dm(661) = dm(13)*m(147) + m(13)*dm(147)
    dm(662) = dm(9)*m(148) + m(9)*dm(148)
    dm(663) = dm(12)*m(148) + m(12)*dm(148)
    dm(664) = dm(19)*m(146) + m(19)*dm(146)
    dm(665) = dm(18)*m(147) + m(18)*dm(147)
    dm(666) = dm(17)*m(148) + m(17)*dm(148)
    dm(667) = dm(23)*m(148) + m(23)*dm(148)
    dm(668) = dm(2)*m(151) + m(2)*dm(151)
    dm(669) = dm(3)*m(151) + m(3)*dm(151)
    dm(670) = dm(1)*m(152) + m(1)*dm(152)
    dm(671) = dm(3)*m(152) + m(3)*dm(152)
    dm(672) = dm(1)*m(153) + m(1)*dm(153)
    dm(673) = dm(2)*m(153) + m(2)*dm(153)
    dm(674) = dm(2)*m(154) + m(2)*dm(154)
    dm(675) = dm(3)*m(154) + m(3)*dm(154)
    dm(676) = dm(1)*m(155) + m(1)*dm(155)
    dm(677) = dm(3)*m(155) + m(3)*dm(155)
    dm(678) = dm(1)*m(156) + m(1)*dm(156)
    dm(679) = dm(2)*m(156) + m(2)*dm(156)
    dm(680) = dm(6)*m(151) + m(6)*dm(151)
    dm(681) = dm(5)*m(152) + m(5)*dm(152)
    dm(682) = dm(4)*m(153) + m(4)*dm(153)
    dm(683) = dm(6)*m(154) + m(6)*dm(154)
    dm(684) = dm(5)*m(155) + m(5)*dm(155)
    dm(685) = dm(4)*m(156) + m(4)*dm(156)
    dm(686) = dm(8)*m(151) + m(8)*dm(151)
    dm(687) = dm(8)*m(152) + m(8)*dm(152)
    dm(688) = dm(8)*m(153) + m(8)*dm(153)
    dm(689) = dm(7)*m(154) + m(7)*dm(154)
    dm(690) = dm(7)*m(155) + m(7)*dm(155)
    dm(691) = dm(7)*m(156) + m(7)*dm(156)
    dm(692) = dm(12)*m(152) + m(12)*dm(152)
    dm(693) = dm(12)*m(153) + m(12)*dm(153)
    dm(694) = dm(13)*m(153) + m(13)*dm(153)
    dm(695) = dm(9)*m(155) + m(9)*dm(155)
    dm(696) = dm(9)*m(156) + m(9)*dm(156)
    dm(697) = dm(10)*m(156) + m(10)*dm(156)
    dm(698) = dm(17)*m(152) + m(17)*dm(152)
    dm(699) = dm(17)*m(153) + m(17)*dm(153)
    dm(700) = dm(18)*m(151) + m(18)*dm(151)
    dm(701) = dm(18)*m(153) + m(18)*dm(153)
    dm(702) = dm(19)*m(151) + m(19)*dm(151)
    dm(703) = dm(19)*m(152) + m(19)*dm(152)
    dm(704) = dm(17)*m(155) + m(17)*dm(155)
    dm(705) = dm(17)*m(156) + m(17)*dm(156)
    dm(706) = dm(18)*m(154) + m(18)*dm(154)
    dm(707) = dm(18)*m(156) + m(18)*dm(156)
    dm(708) = dm(19)*m(154) + m(19)*dm(154)
    dm(709) = dm(19)*m(155) + m(19)*dm(155)
    dm(710) = dm(8)*m(157) + m(8)*dm(157)
    dm(711) = dm(7)*m(158) + m(7)*dm(158)
    dm(712) = dm(12)*m(157) + m(12)*dm(157)
    dm(713) = dm(13)*m(157) + m(13)*dm(157)
    dm(714) = dm(14)*m(157) + m(14)*dm(157)
    dm(715) = dm(9)*m(158) + m(9)*dm(158)
    dm(716) = dm(10)*m(158) + m(10)*dm(158)
    dm(717) = dm(11)*m(158) + m(11)*dm(158)
    dm(718) = dm(23)*m(152) + m(23)*dm(152)
    dm(719) = dm(23)*m(153) + m(23)*dm(153)
    dm(720) = dm(24)*m(151) + m(24)*dm(151)
    dm(721) = dm(24)*m(153) + m(24)*dm(153)
    dm(722) = dm(25)*m(151) + m(25)*dm(151)
    dm(723) = dm(25)*m(152) + m(25)*dm(152)
    dm(724) = dm(23)*m(155) + m(23)*dm(155)
    dm(725) = dm(23)*m(156) + m(23)*dm(156)
    dm(726) = dm(24)*m(154) + m(24)*dm(154)
    dm(727) = dm(24)*m(156) + m(24)*dm(156)
    dm(728) = dm(25)*m(154) + m(25)*dm(154)
    dm(729) = dm(25)*m(155) + m(25)*dm(155)
    dm(730) = dm(2)*m(161) + m(2)*dm(161)
    dm(731) = dm(1)*m(163) + m(1)*dm(163)
    dm(732) = dm(1)*m(165) + m(1)*dm(165)
    dm(733) = dm(2)*m(166) + m(2)*dm(166)
    dm(734) = dm(3)*m(166) + m(3)*dm(166)
    dm(735) = dm(1)*m(167) + m(1)*dm(167)
    dm(736) = dm(3)*m(167) + m(3)*dm(167)
    dm(737) = dm(1)*m(168) + m(1)*dm(168)
    dm(738) = dm(2)*m(168) + m(2)*dm(168)
    dm(739) = dm(4)*m(166) + m(4)*dm(166)
    dm(740) = dm(5)*m(166) + m(5)*dm(166)
    dm(741) = dm(4)*m(167) + m(4)*dm(167)
    dm(742) = dm(6)*m(167) + m(6)*dm(167)
    dm(743) = dm(5)*m(168) + m(5)*dm(168)
    dm(744) = dm(6)*m(168) + m(6)*dm(168)
    dm(745) = dm(3)*m(169) + m(3)*dm(169)
    dm(746) = dm(2)*m(170) + m(2)*dm(170)
    dm(747) = dm(3)*m(171) + m(3)*dm(171)
    dm(748) = dm(2)*m(172) + m(2)*dm(172)
    dm(749) = dm(3)*m(173) + m(3)*dm(173)
    dm(750) = dm(1)*m(174) + m(1)*dm(174)
    dm(751) = dm(3)*m(175) + m(3)*dm(175)
    dm(752) = dm(1)*m(176) + m(1)*dm(176)
    dm(753) = dm(2)*m(177) + m(2)*dm(177)
    dm(754) = dm(1)*m(178) + m(1)*dm(178)
    dm(755) = dm(2)*m(179) + m(2)*dm(179)
    dm(756) = dm(1)*m(180) + m(1)*dm(180)
    dm(757) = dm(2)*m(169) + m(2)*dm(169)
    dm(758) = dm(3)*m(170) + m(3)*dm(170)
    dm(759) = dm(2)*m(171) + m(2)*dm(171)
    dm(760) = dm(3)*m(172) + m(3)*dm(172)
    dm(761) = dm(1)*m(173) + m(1)*dm(173)
    dm(762) = dm(3)*m(174) + m(3)*dm(174)
    dm(763) = dm(1)*m(175) + m(1)*dm(175)
    dm(764) = dm(3)*m(176) + m(3)*dm(176)
    dm(765) = dm(1)*m(177) + m(1)*dm(177)
    dm(766) = dm(2)*m(178) + m(2)*dm(178)
    dm(767) = dm(1)*m(179) + m(1)*dm(179)
    dm(768) = dm(2)*m(180) + m(2)*dm(180)
    dm(769) = dm(6)*m(169) + m(6)*dm(169)
    dm(770) = dm(6)*m(170) + m(6)*dm(170)
    dm(771) = dm(6)*m(171) + m(6)*dm(171)
    dm(772) = dm(6)*m(172) + m(6)*dm(172)
    dm(773) = dm(5)*m(173) + m(5)*dm(173)
    dm(774) = dm(5)*m(174) + m(5)*dm(174)
    dm(775) = dm(5)*m(175) + m(5)*dm(175)
    dm(776) = dm(5)*m(176) + m(5)*dm(176)
    dm(777) = dm(4)*m(177) + m(4)*dm(177)
    dm(778) = dm(4)*m(178) + m(4)*dm(178)
    dm(779) = dm(4)*m(179) + m(4)*dm(179)
    dm(780) = dm(4)*m(180) + m(4)*dm(180)
    dm(781) = dm(5)*m(169) + m(5)*dm(169)
    dm(782) = dm(4)*m(170) + m(4)*dm(170)
    dm(783) = dm(5)*m(171) + m(5)*dm(171)
    dm(784) = dm(4)*m(172) + m(4)*dm(172)
    dm(785) = dm(6)*m(173) + m(6)*dm(173)
    dm(786) = dm(4)*m(174) + m(4)*dm(174)
    dm(787) = dm(6)*m(175) + m(6)*dm(175)
    dm(788) = dm(4)*m(176) + m(4)*dm(176)
    dm(789) = dm(6)*m(177) + m(6)*dm(177)
    dm(790) = dm(5)*m(178) + m(5)*dm(178)
    dm(791) = dm(6)*m(179) + m(6)*dm(179)
    dm(792) = dm(5)*m(180) + m(5)*dm(180)
    dm(793) = dm(8)*m(169) + m(8)*dm(169)
    dm(794) = dm(8)*m(170) + m(8)*dm(170)
    dm(795) = dm(7)*m(171) + m(7)*dm(171)
    dm(796) = dm(7)*m(172) + m(7)*dm(172)
    dm(797) = dm(8)*m(173) + m(8)*dm(173)
    dm(798) = dm(8)*m(174) + m(8)*dm(174)
    dm(799) = dm(7)*m(175) + m(7)*dm(175)
    dm(800) = dm(7)*m(176) + m(7)*dm(176)
    dm(801) = dm(8)*m(177) + m(8)*dm(177)
    dm(802) = dm(8)*m(178) + m(8)*dm(178)
    dm(803) = dm(7)*m(179) + m(7)*dm(179)
    dm(804) = dm(7)*m(180) + m(7)*dm(180)
    dm(805) = dm(11)*m(171) + m(11)*dm(171)
    dm(806) = dm(10)*m(172) + m(10)*dm(172)
    dm(807) = dm(11)*m(175) + m(11)*dm(175)
    dm(808) = dm(9)*m(176) + m(9)*dm(176)
    dm(809) = dm(10)*m(179) + m(10)*dm(179)
    dm(810) = dm(9)*m(180) + m(9)*dm(180)
    dm(811) = dm(10)*m(171) + m(10)*dm(171)
    dm(812) = dm(11)*m(172) + m(11)*dm(172)
    dm(813) = dm(9)*m(175) + m(9)*dm(175)
    dm(814) = dm(11)*m(176) + m(11)*dm(176)
    dm(815) = dm(9)*m(179) + m(9)*dm(179)
    dm(816) = dm(10)*m(180) + m(10)*dm(180)
    dm(817) = dm(10)*m(170) + m(10)*dm(170)
    dm(818) = dm(13)*m(172) + m(13)*dm(172)
    dm(819) = dm(9)*m(174) + m(9)*dm(174)
    dm(820) = dm(12)*m(176) + m(12)*dm(176)
    dm(821) = dm(9)*m(178) + m(9)*dm(178)
    dm(822) = dm(12)*m(180) + m(12)*dm(180)
    dm(823) = dm(3)*m(181) + m(3)*dm(181)
    dm(824) = dm(2)*m(182) + m(2)*dm(182)
    dm(825) = dm(3)*m(183) + m(3)*dm(183)
    dm(826) = dm(1)*m(184) + m(1)*dm(184)
    dm(827) = dm(2)*m(185) + m(2)*dm(185)
    dm(828) = dm(1)*m(186) + m(1)*dm(186)
    dm(829) = dm(2)*m(181) + m(2)*dm(181)
    dm(830) = dm(3)*m(182) + m(3)*dm(182)
    dm(831) = dm(1)*m(183) + m(1)*dm(183)
    dm(832) = dm(3)*m(184) + m(3)*dm(184)
    dm(833) = dm(1)*m(185) + m(1)*dm(185)
    dm(834) = dm(2)*m(186) + m(2)*dm(186)
    dm(835) = dm(6)*m(181) + m(6)*dm(181)
    dm(836) = dm(6)*m(182) + m(6)*dm(182)
    dm(837) = dm(5)*m(183) + m(5)*dm(183)
    dm(838) = dm(5)*m(184) + m(5)*dm(184)
    dm(839) = dm(4)*m(185) + m(4)*dm(185)
    dm(840) = dm(4)*m(186) + m(4)*dm(186)
    dm(841) = dm(5)*m(181) + m(5)*dm(181)
    dm(842) = dm(4)*m(182) + m(4)*dm(182)
    dm(843) = dm(6)*m(183) + m(6)*dm(183)
    dm(844) = dm(4)*m(184) + m(4)*dm(184)
    dm(845) = dm(6)*m(185) + m(6)*dm(185)
    dm(846) = dm(5)*m(186) + m(5)*dm(186)
    dm(847) = dm(11)*m(181) + m(11)*dm(181)
    dm(848) = dm(14)*m(181) + m(14)*dm(181)
    dm(849) = dm(10)*m(182) + m(10)*dm(182)
    dm(850) = dm(13)*m(182) + m(13)*dm(182)
    dm(851) = dm(11)*m(183) + m(11)*dm(183)
    dm(852) = dm(14)*m(183) + m(14)*dm(183)
    dm(853) = dm(9)*m(184) + m(9)*dm(184)
    dm(854) = dm(12)*m(184) + m(12)*dm(184)
    dm(855) = dm(10)*m(185) + m(10)*dm(185)
    dm(856) = dm(13)*m(185) + m(13)*dm(185)
    dm(857) = dm(9)*m(186) + m(9)*dm(186)
    dm(858) = dm(12)*m(186) + m(12)*dm(186)
    dm(859) = dm(10)*m(181) + m(10)*dm(181)
    dm(860) = dm(13)*m(181) + m(13)*dm(181)
    dm(861) = dm(11)*m(182) + m(11)*dm(182)
    dm(862) = dm(14)*m(182) + m(14)*dm(182)
    dm(863) = dm(9)*m(183) + m(9)*dm(183)
    dm(864) = dm(12)*m(183) + m(12)*dm(183)
    dm(865) = dm(11)*m(184) + m(11)*dm(184)
    dm(866) = dm(14)*m(184) + m(14)*dm(184)
    dm(867) = dm(9)*m(185) + m(9)*dm(185)
    dm(868) = dm(12)*m(185) + m(12)*dm(185)
    dm(869) = dm(10)*m(186) + m(10)*dm(186)
    dm(870) = dm(13)*m(186) + m(13)*dm(186)
    dm(871) = dm(18)*m(182) + m(18)*dm(182)
    dm(872) = dm(17)*m(184) + m(17)*dm(184)
    dm(873) = dm(17)*m(186) + m(17)*dm(186)
    dm(874) = dm(20)*m(171) + m(20)*dm(171)
    dm(875) = dm(20)*m(172) + m(20)*dm(172)
    dm(876) = dm(21)*m(169) + m(21)*dm(169)
    dm(877) = dm(21)*m(170) + m(21)*dm(170)
    dm(878) = dm(20)*m(175) + m(20)*dm(175)
    dm(879) = dm(20)*m(176) + m(20)*dm(176)
    dm(880) = dm(21)*m(173) + m(21)*dm(173)
    dm(881) = dm(21)*m(174) + m(21)*dm(174)
    dm(882) = dm(20)*m(179) + m(20)*dm(179)
    dm(883) = dm(20)*m(180) + m(20)*dm(180)
    dm(884) = dm(21)*m(177) + m(21)*dm(177)
    dm(885) = dm(21)*m(178) + m(21)*dm(178)
    dm(886) = dm(3)*m(187) + m(3)*dm(187)
    dm(887) = dm(2)*m(188) + m(2)*dm(188)
    dm(888) = dm(3)*m(189) + m(3)*dm(189)
    dm(889) = dm(1)*m(190) + m(1)*dm(190)
    dm(890) = dm(2)*m(191) + m(2)*dm(191)
    dm(891) = dm(1)*m(192) + m(1)*dm(192)
    dm(892) = dm(2)*m(187) + m(2)*dm(187)
    dm(893) = dm(3)*m(188) + m(3)*dm(188)
    dm(894) = dm(1)*m(189) + m(1)*dm(189)
    dm(895) = dm(3)*m(190) + m(3)*dm(190)
    dm(896) = dm(1)*m(191) + m(1)*dm(191)
    dm(897) = dm(2)*m(192) + m(2)*dm(192)
    dm(898) = dm(6)*m(187) + m(6)*dm(187)
    dm(899) = dm(6)*m(188) + m(6)*dm(188)
    dm(900) = dm(5)*m(189) + m(5)*dm(189)
    dm(901) = dm(5)*m(190) + m(5)*dm(190)
    dm(902) = dm(4)*m(191) + m(4)*dm(191)
    dm(903) = dm(4)*m(192) + m(4)*dm(192)
    dm(904) = dm(5)*m(187) + m(5)*dm(187)
    dm(905) = dm(4)*m(188) + m(4)*dm(188)
    dm(906) = dm(6)*m(189) + m(6)*dm(189)
    dm(907) = dm(4)*m(190) + m(4)*dm(190)
    dm(908) = dm(6)*m(191) + m(6)*dm(191)
    dm(909) = dm(5)*m(192) + m(5)*dm(192)
    dm(910) = dm(11)*m(187) + m(11)*dm(187)
    dm(911) = dm(14)*m(187) + m(14)*dm(187)
    dm(912) = dm(10)*m(188) + m(10)*dm(188)
    dm(913) = dm(13)*m(188) + m(13)*dm(188)
    dm(914) = dm(11)*m(189) + m(11)*dm(189)
    dm(915) = dm(14)*m(189) + m(14)*dm(189)
    dm(916) = dm(9)*m(190) + m(9)*dm(190)
    dm(917) = dm(12)*m(190) + m(12)*dm(190)
    dm(918) = dm(10)*m(191) + m(10)*dm(191)
    dm(919) = dm(13)*m(191) + m(13)*dm(191)
    dm(920) = dm(9)*m(192) + m(9)*dm(192)
    dm(921) = dm(12)*m(192) + m(12)*dm(192)
    dm(922) = dm(10)*m(187) + m(10)*dm(187)
    dm(923) = dm(13)*m(187) + m(13)*dm(187)
    dm(924) = dm(11)*m(188) + m(11)*dm(188)
    dm(925) = dm(14)*m(188) + m(14)*dm(188)
    dm(926) = dm(9)*m(189) + m(9)*dm(189)
    dm(927) = dm(12)*m(189) + m(12)*dm(189)
    dm(928) = dm(11)*m(190) + m(11)*dm(190)
    dm(929) = dm(14)*m(190) + m(14)*dm(190)
    dm(930) = dm(9)*m(191) + m(9)*dm(191)
    dm(931) = dm(12)*m(191) + m(12)*dm(191)
    dm(932) = dm(10)*m(192) + m(10)*dm(192)
    dm(933) = dm(13)*m(192) + m(13)*dm(192)
    dm(934) = dm(19)*m(187) + m(19)*dm(187)
    dm(935) = dm(18)*m(188) + m(18)*dm(188)
    dm(936) = dm(19)*m(189) + m(19)*dm(189)
    dm(937) = dm(17)*m(190) + m(17)*dm(190)
    dm(938) = dm(18)*m(191) + m(18)*dm(191)
    dm(939) = dm(17)*m(192) + m(17)*dm(192)
    dm(940) = dm(18)*m(187) + m(18)*dm(187)
    dm(941) = dm(19)*m(188) + m(19)*dm(188)
    dm(942) = dm(17)*m(189) + m(17)*dm(189)
    dm(943) = dm(19)*m(190) + m(19)*dm(190)
    dm(944) = dm(17)*m(191) + m(17)*dm(191)
    dm(945) = dm(18)*m(192) + m(18)*dm(192)
    dm(946) = dm(24)*m(188) + m(24)*dm(188)
    dm(947) = dm(23)*m(190) + m(23)*dm(190)
    dm(948) = dm(23)*m(192) + m(23)*dm(192)
    dm(949) = dm(26)*m(171) + m(26)*dm(171)
    dm(950) = dm(26)*m(172) + m(26)*dm(172)
    dm(951) = dm(27)*m(169) + m(27)*dm(169)
    dm(952) = dm(27)*m(170) + m(27)*dm(170)
    dm(953) = dm(26)*m(175) + m(26)*dm(175)
    dm(954) = dm(26)*m(176) + m(26)*dm(176)
    dm(955) = dm(27)*m(173) + m(27)*dm(173)
    dm(956) = dm(27)*m(174) + m(27)*dm(174)
    dm(957) = dm(26)*m(179) + m(26)*dm(179)
    dm(958) = dm(26)*m(180) + m(26)*dm(180)
    dm(959) = dm(27)*m(177) + m(27)*dm(177)
    dm(960) = dm(27)*m(178) + m(27)*dm(178)
    dm(961) = dm(3)*m(193) + m(3)*dm(193)
    dm(962) = dm(2)*m(194) + m(2)*dm(194)
    dm(963) = dm(1)*m(195) + m(1)*dm(195)
    dm(964) = dm(5)*m(193) + m(5)*dm(193)
    dm(965) = dm(6)*m(193) + m(6)*dm(193)
    dm(966) = dm(4)*m(194) + m(4)*dm(194)
    dm(967) = dm(6)*m(194) + m(6)*dm(194)
    dm(968) = dm(4)*m(195) + m(4)*dm(195)
    dm(969) = dm(5)*m(195) + m(5)*dm(195)
    dm(970) = dm(11)*m(193) + m(11)*dm(193)
    dm(971) = dm(14)*m(193) + m(14)*dm(193)
    dm(972) = dm(10)*m(194) + m(10)*dm(194)
    dm(973) = dm(13)*m(194) + m(13)*dm(194)
    dm(974) = dm(9)*m(195) + m(9)*dm(195)
    dm(975) = dm(12)*m(195) + m(12)*dm(195)
    dm(976) = dm(19)*m(193) + m(19)*dm(193)
    dm(977) = dm(18)*m(194) + m(18)*dm(194)
    dm(978) = dm(17)*m(195) + m(17)*dm(195)
    dm(979) = dm(25)*m(193) + m(25)*dm(193)
    dm(980) = dm(24)*m(194) + m(24)*dm(194)
    dm(981) = dm(23)*m(195) + m(23)*dm(195)
    dm(982) = dm(30)*m(195) + m(30)*dm(195)
    dm(983) = dm(2)*m(198) + m(2)*dm(198)
    dm(984) = dm(3)*m(198) + m(3)*dm(198)
    dm(985) = dm(1)*m(199) + m(1)*dm(199)
    dm(986) = dm(3)*m(199) + m(3)*dm(199)
    dm(987) = dm(1)*m(200) + m(1)*dm(200)
    dm(988) = dm(2)*m(200) + m(2)*dm(200)
    dm(989) = dm(2)*m(201) + m(2)*dm(201)
    dm(990) = dm(3)*m(201) + m(3)*dm(201)
    dm(991) = dm(1)*m(202) + m(1)*dm(202)
    dm(992) = dm(3)*m(202) + m(3)*dm(202)
    dm(993) = dm(1)*m(203) + m(1)*dm(203)
    dm(994) = dm(2)*m(203) + m(2)*dm(203)
    dm(995) = dm(6)*m(198) + m(6)*dm(198)
    dm(996) = dm(5)*m(199) + m(5)*dm(199)
    dm(997) = dm(4)*m(200) + m(4)*dm(200)
    dm(998) = dm(6)*m(201) + m(6)*dm(201)
    dm(999) = dm(5)*m(202) + m(5)*dm(202)
    dm(1000) = dm(4)*m(203) + m(4)*dm(203)
    dm(1001) = dm(8)*m(198) + m(8)*dm(198)
    dm(1002) = dm(8)*m(199) + m(8)*dm(199)
    dm(1003) = dm(8)*m(200) + m(8)*dm(200)
    dm(1004) = dm(7)*m(201) + m(7)*dm(201)
    dm(1005) = dm(7)*m(202) + m(7)*dm(202)
    dm(1006) = dm(7)*m(203) + m(7)*dm(203)
    dm(1007) = dm(12)*m(199) + m(12)*dm(199)
    dm(1008) = dm(12)*m(200) + m(12)*dm(200)
    dm(1009) = dm(13)*m(200) + m(13)*dm(200)
    dm(1010) = dm(9)*m(202) + m(9)*dm(202)
    dm(1011) = dm(9)*m(203) + m(9)*dm(203)
    dm(1012) = dm(10)*m(203) + m(10)*dm(203)
    dm(1013) = dm(17)*m(199) + m(17)*dm(199)
    dm(1014) = dm(17)*m(200) + m(17)*dm(200)
    dm(1015) = dm(18)*m(198) + m(18)*dm(198)
    dm(1016) = dm(18)*m(200) + m(18)*dm(200)
    dm(1017) = dm(19)*m(198) + m(19)*dm(198)
    dm(1018) = dm(19)*m(199) + m(19)*dm(199)
    dm(1019) = dm(17)*m(202) + m(17)*dm(202)
    dm(1020) = dm(17)*m(203) + m(17)*dm(203)
    dm(1021) = dm(18)*m(201) + m(18)*dm(201)
    dm(1022) = dm(18)*m(203) + m(18)*dm(203)
    dm(1023) = dm(19)*m(201) + m(19)*dm(201)
    dm(1024) = dm(19)*m(202) + m(19)*dm(202)
    dm(1025) = dm(8)*m(204) + m(8)*dm(204)
    dm(1026) = dm(7)*m(205) + m(7)*dm(205)
    dm(1027) = dm(12)*m(204) + m(12)*dm(204)
    dm(1028) = dm(13)*m(204) + m(13)*dm(204)
    dm(1029) = dm(14)*m(204) + m(14)*dm(204)
    dm(1030) = dm(9)*m(205) + m(9)*dm(205)
    dm(1031) = dm(10)*m(205) + m(10)*dm(205)
    dm(1032) = dm(11)*m(205) + m(11)*dm(205)
    dm(1033) = dm(23)*m(199) + m(23)*dm(199)
    dm(1034) = dm(23)*m(200) + m(23)*dm(200)
    dm(1035) = dm(24)*m(198) + m(24)*dm(198)
    dm(1036) = dm(24)*m(200) + m(24)*dm(200)
    dm(1037) = dm(25)*m(198) + m(25)*dm(198)
    dm(1038) = dm(25)*m(199) + m(25)*dm(199)
    dm(1039) = dm(23)*m(202) + m(23)*dm(202)
    dm(1040) = dm(23)*m(203) + m(23)*dm(203)
    dm(1041) = dm(24)*m(201) + m(24)*dm(201)
    dm(1042) = dm(24)*m(203) + m(24)*dm(203)
    dm(1043) = dm(25)*m(201) + m(25)*dm(201)
    dm(1044) = dm(25)*m(202) + m(25)*dm(202)
    dm(1045) = dm(8)*m(206) + m(8)*dm(206)
    dm(1046) = dm(7)*m(207) + m(7)*dm(207)
    dm(1047) = dm(12)*m(206) + m(12)*dm(206)
    dm(1048) = dm(13)*m(206) + m(13)*dm(206)
    dm(1049) = dm(14)*m(206) + m(14)*dm(206)
    dm(1050) = dm(9)*m(207) + m(9)*dm(207)
    dm(1051) = dm(10)*m(207) + m(10)*dm(207)
    dm(1052) = dm(11)*m(207) + m(11)*dm(207)
    dm(1053) = dm(21)*m(206) + m(21)*dm(206)
    dm(1054) = dm(20)*m(207) + m(20)*dm(207)
    dm(1055) = dm(30)*m(199) + m(30)*dm(199)
    dm(1056) = dm(30)*m(200) + m(30)*dm(200)
    dm(1057) = dm(31)*m(198) + m(31)*dm(198)
    dm(1058) = dm(31)*m(200) + m(31)*dm(200)
    dm(1059) = dm(32)*m(198) + m(32)*dm(198)
    dm(1060) = dm(32)*m(199) + m(32)*dm(199)
    dm(1061) = dm(30)*m(202) + m(30)*dm(202)
    dm(1062) = dm(30)*m(203) + m(30)*dm(203)
    dm(1063) = dm(31)*m(201) + m(31)*dm(201)
    dm(1064) = dm(31)*m(203) + m(31)*dm(203)
    dm(1065) = dm(32)*m(201) + m(32)*dm(201)
    dm(1066) = dm(32)*m(202) + m(32)*dm(202)
    dm(1067) = dm(2)*m(217) + m(2)*dm(217)
    dm(1068) = dm(1)*m(219) + m(1)*dm(219)
    dm(1069) = dm(1)*m(221) + m(1)*dm(221)
    dm(1070) = dm(2)*m(230) + m(2)*dm(230)
    dm(1071) = dm(1)*m(232) + m(1)*dm(232)
    dm(1072) = dm(1)*m(234) + m(1)*dm(234)
    dm(1073) = dm(2)*m(236) + m(2)*dm(236)
    dm(1074) = dm(1)*m(238) + m(1)*dm(238)
    dm(1075) = dm(1)*m(240) + m(1)*dm(240)
    dm(1076) = dm(3)*m(241) + m(3)*dm(241)
    dm(1077) = dm(2)*m(242) + m(2)*dm(242)
    dm(1078) = dm(3)*m(243) + m(3)*dm(243)
    dm(1079) = dm(1)*m(244) + m(1)*dm(244)
    dm(1080) = dm(2)*m(245) + m(2)*dm(245)
    dm(1081) = dm(1)*m(246) + m(1)*dm(246)
    dm(1082) = dm(3)*m(247) + m(3)*dm(247)
    dm(1083) = dm(2)*m(248) + m(2)*dm(248)
    dm(1084) = dm(3)*m(249) + m(3)*dm(249)
    dm(1085) = dm(1)*m(250) + m(1)*dm(250)
    dm(1086) = dm(2)*m(251) + m(2)*dm(251)
    dm(1087) = dm(1)*m(252) + m(1)*dm(252)
    dm(1088) = dm(2)*m(241) + m(2)*dm(241)
    dm(1089) = dm(3)*m(242) + m(3)*dm(242)
    dm(1090) = dm(1)*m(243) + m(1)*dm(243)
    dm(1091) = dm(3)*m(244) + m(3)*dm(244)
    dm(1092) = dm(1)*m(245) + m(1)*dm(245)
    dm(1093) = dm(2)*m(246) + m(2)*dm(246)
    dm(1094) = dm(2)*m(247) + m(2)*dm(247)
    dm(1095) = dm(3)*m(248) + m(3)*dm(248)
    dm(1096) = dm(1)*m(249) + m(1)*dm(249)
    dm(1097) = dm(3)*m(250) + m(3)*dm(250)
    dm(1098) = dm(1)*m(251) + m(1)*dm(251)
    dm(1099) = dm(2)*m(252) + m(2)*dm(252)
    dm(1100) = dm(2)*m(254) + m(2)*dm(254)
    dm(1101) = dm(1)*m(256) + m(1)*dm(256)
    dm(1102) = dm(1)*m(258) + m(1)*dm(258)
    dm(1103) = dm(2)*m(260) + m(2)*dm(260)
    dm(1104) = dm(1)*m(262) + m(1)*dm(262)
    dm(1105) = dm(1)*m(264) + m(1)*dm(264)
    dm(1106) = dm(2)*m(265) + m(2)*dm(265)
    dm(1107) = dm(3)*m(265) + m(3)*dm(265)
    dm(1108) = dm(1)*m(266) + m(1)*dm(266)
    dm(1109) = dm(3)*m(266) + m(3)*dm(266)
    dm(1110) = dm(1)*m(267) + m(1)*dm(267)
    dm(1111) = dm(2)*m(267) + m(2)*dm(267)
    dm(1112) = dm(2)*m(268) + m(2)*dm(268)
    dm(1113) = dm(3)*m(268) + m(3)*dm(268)
    dm(1114) = dm(1)*m(269) + m(1)*dm(269)
    dm(1115) = dm(3)*m(269) + m(3)*dm(269)
    dm(1116) = dm(1)*m(270) + m(1)*dm(270)
    dm(1117) = dm(2)*m(270) + m(2)*dm(270)
    dm(1118) = dm(4)*m(265) + m(4)*dm(265)
    dm(1119) = dm(5)*m(265) + m(5)*dm(265)
    dm(1120) = dm(4)*m(266) + m(4)*dm(266)
    dm(1121) = dm(6)*m(266) + m(6)*dm(266)
    dm(1122) = dm(5)*m(267) + m(5)*dm(267)
    dm(1123) = dm(6)*m(267) + m(6)*dm(267)
    dm(1124) = dm(4)*m(268) + m(4)*dm(268)
    dm(1125) = dm(5)*m(268) + m(5)*dm(268)
    dm(1126) = dm(4)*m(269) + m(4)*dm(269)
    dm(1127) = dm(6)*m(269) + m(6)*dm(269)
    dm(1128) = dm(5)*m(270) + m(5)*dm(270)
    dm(1129) = dm(6)*m(270) + m(6)*dm(270)
    dm(1130) = dm(1)*m(271) + m(1)*dm(271)
    dm(1131) = dm(2)*m(271) + m(2)*dm(271)
    dm(1132) = dm(1)*m(272) + m(1)*dm(272)
    dm(1133) = dm(3)*m(272) + m(3)*dm(272)
    dm(1134) = dm(1)*m(273) + m(1)*dm(273)
    dm(1135) = dm(2)*m(273) + m(2)*dm(273)
    dm(1136) = dm(2)*m(274) + m(2)*dm(274)
    dm(1137) = dm(3)*m(274) + m(3)*dm(274)
    dm(1138) = dm(1)*m(275) + m(1)*dm(275)
    dm(1139) = dm(3)*m(275) + m(3)*dm(275)
    dm(1140) = dm(2)*m(276) + m(2)*dm(276)
    dm(1141) = dm(3)*m(276) + m(3)*dm(276)
    dm(1142) = dm(3)*m(277) + m(3)*dm(277)
    dm(1143) = dm(3)*m(278) + m(3)*dm(278)
    dm(1144) = dm(2)*m(279) + m(2)*dm(279)
    dm(1145) = dm(2)*m(280) + m(2)*dm(280)
    dm(1146) = dm(3)*m(281) + m(3)*dm(281)
    dm(1147) = dm(3)*m(282) + m(3)*dm(282)
    dm(1148) = dm(1)*m(283) + m(1)*dm(283)
    dm(1149) = dm(1)*m(284) + m(1)*dm(284)
    dm(1150) = dm(2)*m(285) + m(2)*dm(285)
    dm(1151) = dm(2)*m(286) + m(2)*dm(286)
    dm(1152) = dm(1)*m(287) + m(1)*dm(287)
    dm(1153) = dm(1)*m(288) + m(1)*dm(288)
    dm(1154) = dm(2)*m(277) + m(2)*dm(277)
    dm(1155) = dm(1)*m(278) + m(1)*dm(278)
    dm(1156) = dm(3)*m(279) + m(3)*dm(279)
    dm(1157) = dm(1)*m(280) + m(1)*dm(280)
    dm(1158) = dm(2)*m(281) + m(2)*dm(281)
    dm(1159) = dm(1)*m(282) + m(1)*dm(282)
    dm(1160) = dm(3)*m(283) + m(3)*dm(283)
    dm(1161) = dm(2)*m(284) + m(2)*dm(284)
    dm(1162) = dm(3)*m(285) + m(3)*dm(285)
    dm(1163) = dm(1)*m(286) + m(1)*dm(286)
    dm(1164) = dm(3)*m(287) + m(3)*dm(287)
    dm(1165) = dm(2)*m(288) + m(2)*dm(288)
    dm(1166) = dm(5)*m(278) + m(5)*dm(278)
    dm(1167) = dm(4)*m(280) + m(4)*dm(280)
    dm(1168) = dm(5)*m(282) + m(5)*dm(282)
    dm(1169) = dm(4)*m(284) + m(4)*dm(284)
    dm(1170) = dm(4)*m(286) + m(4)*dm(286)
    dm(1171) = dm(4)*m(288) + m(4)*dm(288)
    dm(1172) = dm(2)*m(290) + m(2)*dm(290)
    dm(1173) = dm(1)*m(292) + m(1)*dm(292)
    dm(1174) = dm(1)*m(294) + m(1)*dm(294)
    dm(1175) = dm(2)*m(295) + m(2)*dm(295)
    dm(1176) = dm(3)*m(295) + m(3)*dm(295)
    dm(1177) = dm(1)*m(296) + m(1)*dm(296)
    dm(1178) = dm(3)*m(296) + m(3)*dm(296)
    dm(1179) = dm(1)*m(297) + m(1)*dm(297)
    dm(1180) = dm(2)*m(297) + m(2)*dm(297)
    dm(1181) = dm(4)*m(295) + m(4)*dm(295)
    dm(1182) = dm(5)*m(295) + m(5)*dm(295)
    dm(1183) = dm(4)*m(296) + m(4)*dm(296)
    dm(1184) = dm(6)*m(296) + m(6)*dm(296)
    dm(1185) = dm(5)*m(297) + m(5)*dm(297)
    dm(1186) = dm(6)*m(297) + m(6)*dm(297)
    dm(1187) = dm(49)*m(68) + m(49)*dm(68)
    dm(1188) = dm(51)*m(68) + m(51)*dm(68)
    dm(1189) = dm(53)*m(66) + m(53)*dm(66)
    dm(1190) = dm(54)*m(67) + m(54)*dm(67)
    dm(1191) = dm(47)*m(69) + m(47)*dm(69)
    dm(1192) = dm(52)*m(69) + m(52)*dm(69)
    dm(1193) = dm(55)*m(65) + m(55)*dm(65)
    dm(1194) = dm(56)*m(67) + m(56)*dm(67)
    dm(1195) = dm(48)*m(70) + m(48)*dm(70)
    dm(1196) = dm(50)*m(70) + m(50)*dm(70)
    dm(1197) = dm(57)*m(65) + m(57)*dm(65)
    dm(1198) = dm(58)*m(66) + m(58)*dm(66)
    dm(1199) = dm(7)*m(277) + m(7)*dm(277)
    dm(1200) = dm(7)*m(279) + m(7)*dm(279)
    dm(1201) = dm(8)*m(278) + m(8)*dm(278)
    dm(1202) = dm(8)*m(280) + m(8)*dm(280)
    dm(1203) = dm(7)*m(282) + m(7)*dm(282)
    dm(1204) = dm(7)*m(283) + m(7)*dm(283)
    dm(1205) = dm(8)*m(281) + m(8)*dm(281)
    dm(1206) = dm(8)*m(284) + m(8)*dm(284)
    dm(1207) = dm(7)*m(286) + m(7)*dm(286)
    dm(1208) = dm(7)*m(288) + m(7)*dm(288)
    dm(1209) = dm(8)*m(285) + m(8)*dm(285)
    dm(1210) = dm(8)*m(287) + m(8)*dm(287)
    dm(1211) = dm(1)*m(298) + m(1)*dm(298)
    dm(1212) = dm(2)*m(298) + m(2)*dm(298)
    dm(1213) = dm(1)*m(299) + m(1)*dm(299)
    dm(1214) = dm(3)*m(299) + m(3)*dm(299)
    dm(1215) = dm(2)*m(300) + m(2)*dm(300)
    dm(1216) = dm(3)*m(300) + m(3)*dm(300)
    dm(1217) = dm(1)*m(301) + m(1)*dm(301)
    dm(1218) = dm(2)*m(301) + m(2)*dm(301)
    dm(1219) = dm(1)*m(302) + m(1)*dm(302)
    dm(1220) = dm(3)*m(302) + m(3)*dm(302)
    dm(1221) = dm(2)*m(303) + m(2)*dm(303)
    dm(1222) = dm(3)*m(303) + m(3)*dm(303)
    dm(1223) = dm(3)*m(304) + m(3)*dm(304)
    dm(1224) = dm(3)*m(305) + m(3)*dm(305)
    dm(1225) = dm(2)*m(306) + m(2)*dm(306)
    dm(1226) = dm(2)*m(307) + m(2)*dm(307)
    dm(1227) = dm(1)*m(308) + m(1)*dm(308)
    dm(1228) = dm(1)*m(309) + m(1)*dm(309)
    dm(1229) = dm(3)*m(310) + m(3)*dm(310)
    dm(1230) = dm(3)*m(311) + m(3)*dm(311)
    dm(1231) = dm(2)*m(312) + m(2)*dm(312)
    dm(1232) = dm(2)*m(313) + m(2)*dm(313)
    dm(1233) = dm(1)*m(314) + m(1)*dm(314)
    dm(1234) = dm(1)*m(315) + m(1)*dm(315)
    dm(1235) = dm(2)*m(304) + m(2)*dm(304)
    dm(1236) = dm(1)*m(305) + m(1)*dm(305)
    dm(1237) = dm(3)*m(306) + m(3)*dm(306)
    dm(1238) = dm(1)*m(307) + m(1)*dm(307)
    dm(1239) = dm(3)*m(308) + m(3)*dm(308)
    dm(1240) = dm(2)*m(309) + m(2)*dm(309)
    dm(1241) = dm(2)*m(310) + m(2)*dm(310)
    dm(1242) = dm(1)*m(311) + m(1)*dm(311)
    dm(1243) = dm(3)*m(312) + m(3)*dm(312)
    dm(1244) = dm(1)*m(313) + m(1)*dm(313)
    dm(1245) = dm(3)*m(314) + m(3)*dm(314)
    dm(1246) = dm(2)*m(315) + m(2)*dm(315)
    dm(1247) = dm(5)*m(305) + m(5)*dm(305)
    dm(1248) = dm(4)*m(307) + m(4)*dm(307)
    dm(1249) = dm(4)*m(309) + m(4)*dm(309)
    dm(1250) = dm(5)*m(311) + m(5)*dm(311)
    dm(1251) = dm(4)*m(313) + m(4)*dm(313)
    dm(1252) = dm(4)*m(315) + m(4)*dm(315)
    dm(1253) = dm(3)*m(316) + m(3)*dm(316)
    dm(1254) = dm(2)*m(317) + m(2)*dm(317)
    dm(1255) = dm(1)*m(318) + m(1)*dm(318)
    dm(1256) = dm(3)*m(319) + m(3)*dm(319)
    dm(1257) = dm(2)*m(320) + m(2)*dm(320)
    dm(1258) = dm(1)*m(321) + m(1)*dm(321)
    dm(1259) = dm(5)*m(316) + m(5)*dm(316)
    dm(1260) = dm(6)*m(316) + m(6)*dm(316)
    dm(1261) = dm(4)*m(317) + m(4)*dm(317)
    dm(1262) = dm(6)*m(317) + m(6)*dm(317)
    dm(1263) = dm(4)*m(318) + m(4)*dm(318)
    dm(1264) = dm(5)*m(318) + m(5)*dm(318)
    dm(1265) = dm(5)*m(319) + m(5)*dm(319)
    dm(1266) = dm(6)*m(319) + m(6)*dm(319)
    dm(1267) = dm(4)*m(320) + m(4)*dm(320)
    dm(1268) = dm(6)*m(320) + m(6)*dm(320)
    dm(1269) = dm(4)*m(321) + m(4)*dm(321)
    dm(1270) = dm(5)*m(321) + m(5)*dm(321)
    dm(1271) = dm(1)*m(322) + m(1)*dm(322)
    dm(1272) = dm(2)*m(323) + m(2)*dm(323)
    dm(1273) = dm(3)*m(324) + m(3)*dm(324)
    dm(1274) = dm(3)*m(325) + m(3)*dm(325)
    dm(1275) = dm(2)*m(326) + m(2)*dm(326)
    dm(1276) = dm(1)*m(327) + m(1)*dm(327)
    dm(1277) = dm(4)*m(322) + m(4)*dm(322)
    dm(1278) = dm(5)*m(322) + m(5)*dm(322)
    dm(1279) = dm(4)*m(323) + m(4)*dm(323)
    dm(1280) = dm(6)*m(323) + m(6)*dm(323)
    dm(1281) = dm(5)*m(324) + m(5)*dm(324)
    dm(1282) = dm(6)*m(324) + m(6)*dm(324)
    dm(1283) = dm(5)*m(325) + m(5)*dm(325)
    dm(1284) = dm(6)*m(325) + m(6)*dm(325)
    dm(1285) = dm(4)*m(326) + m(4)*dm(326)
    dm(1286) = dm(6)*m(326) + m(6)*dm(326)
    dm(1287) = dm(4)*m(327) + m(4)*dm(327)
    dm(1288) = dm(5)*m(327) + m(5)*dm(327)
    dm(1289) = dm(8)*m(322) + m(8)*dm(322)
    dm(1290) = dm(8)*m(323) + m(8)*dm(323)
    dm(1291) = dm(7)*m(324) + m(7)*dm(324)
    dm(1292) = dm(8)*m(325) + m(8)*dm(325)
    dm(1293) = dm(7)*m(326) + m(7)*dm(326)
    dm(1294) = dm(7)*m(327) + m(7)*dm(327)
    dm(1295) = dm(3)*m(328) + m(3)*dm(328)
    dm(1296) = dm(2)*m(329) + m(2)*dm(329)
    dm(1297) = dm(3)*m(330) + m(3)*dm(330)
    dm(1298) = dm(1)*m(331) + m(1)*dm(331)
    dm(1299) = dm(3)*m(332) + m(3)*dm(332)
    dm(1300) = dm(3)*m(333) + m(3)*dm(333)
    dm(1301) = dm(2)*m(334) + m(2)*dm(334)
    dm(1302) = dm(1)*m(335) + m(1)*dm(335)
    dm(1303) = dm(2)*m(336) + m(2)*dm(336)
    dm(1304) = dm(2)*m(337) + m(2)*dm(337)
    dm(1305) = dm(1)*m(338) + m(1)*dm(338)
    dm(1306) = dm(1)*m(339) + m(1)*dm(339)
    dm(1307) = dm(2)*m(328) + m(2)*dm(328)
    dm(1308) = dm(3)*m(329) + m(3)*dm(329)
    dm(1309) = dm(1)*m(330) + m(1)*dm(330)
    dm(1310) = dm(3)*m(331) + m(3)*dm(331)
    dm(1311) = dm(2)*m(332) + m(2)*dm(332)
    dm(1312) = dm(1)*m(333) + m(1)*dm(333)
    dm(1313) = dm(1)*m(334) + m(1)*dm(334)
    dm(1314) = dm(2)*m(335) + m(2)*dm(335)
    dm(1315) = dm(3)*m(336) + m(3)*dm(336)
    dm(1316) = dm(1)*m(337) + m(1)*dm(337)
    dm(1317) = dm(3)*m(338) + m(3)*dm(338)
    dm(1318) = dm(2)*m(339) + m(2)*dm(339)
    dm(1319) = dm(6)*m(328) + m(6)*dm(328)
    dm(1320) = dm(6)*m(329) + m(6)*dm(329)
    dm(1321) = dm(5)*m(330) + m(5)*dm(330)
    dm(1322) = dm(5)*m(331) + m(5)*dm(331)
    dm(1323) = dm(6)*m(332) + m(6)*dm(332)
    dm(1324) = dm(5)*m(333) + m(5)*dm(333)
    dm(1325) = dm(4)*m(334) + m(4)*dm(334)
    dm(1326) = dm(4)*m(335) + m(4)*dm(335)
    dm(1327) = dm(6)*m(336) + m(6)*dm(336)
    dm(1328) = dm(4)*m(337) + m(4)*dm(337)
    dm(1329) = dm(5)*m(338) + m(5)*dm(338)
    dm(1330) = dm(4)*m(339) + m(4)*dm(339)
    dm(1331) = dm(5)*m(328) + m(5)*dm(328)
    dm(1332) = dm(4)*m(329) + m(4)*dm(329)
    dm(1333) = dm(6)*m(330) + m(6)*dm(330)
    dm(1334) = dm(4)*m(331) + m(4)*dm(331)
    dm(1335) = dm(5)*m(332) + m(5)*dm(332)
    dm(1336) = dm(6)*m(333) + m(6)*dm(333)
    dm(1337) = dm(6)*m(334) + m(6)*dm(334)
    dm(1338) = dm(5)*m(335) + m(5)*dm(335)
    dm(1339) = dm(4)*m(336) + m(4)*dm(336)
    dm(1340) = dm(6)*m(337) + m(6)*dm(337)
    dm(1341) = dm(4)*m(338) + m(4)*dm(338)
    dm(1342) = dm(5)*m(339) + m(5)*dm(339)
    dm(1343) = dm(8)*m(328) + m(8)*dm(328)
    dm(1344) = dm(8)*m(329) + m(8)*dm(329)
    dm(1345) = dm(8)*m(330) + m(8)*dm(330)
    dm(1346) = dm(8)*m(331) + m(8)*dm(331)
    dm(1347) = dm(7)*m(332) + m(7)*dm(332)
    dm(1348) = dm(7)*m(333) + m(7)*dm(333)
    dm(1349) = dm(8)*m(334) + m(8)*dm(334)
    dm(1350) = dm(8)*m(335) + m(8)*dm(335)
    dm(1351) = dm(7)*m(336) + m(7)*dm(336)
    dm(1352) = dm(7)*m(337) + m(7)*dm(337)
    dm(1353) = dm(7)*m(338) + m(7)*dm(338)
    dm(1354) = dm(7)*m(339) + m(7)*dm(339)
    dm(1355) = dm(9)*m(324) + m(9)*dm(324)
    dm(1356) = dm(10)*m(324) + m(10)*dm(324)
    dm(1357) = dm(9)*m(326) + m(9)*dm(326)
    dm(1358) = dm(10)*m(337) + m(10)*dm(337)
    dm(1359) = dm(9)*m(338) + m(9)*dm(338)
    dm(1360) = dm(9)*m(339) + m(9)*dm(339)
    dm(1361) = dm(9)*m(333) + m(9)*dm(333)
    dm(1362) = dm(9)*m(337) + m(9)*dm(337)
    dm(1363) = dm(10)*m(339) + m(10)*dm(339)
    dm(1364) = dm(8)*m(340) + m(8)*dm(340)
    dm(1365) = dm(7)*m(341) + m(7)*dm(341)
    dm(1366) = dm(9)*m(322) + m(9)*dm(322)
    dm(1367) = dm(9)*m(331) + m(9)*dm(331)
    dm(1368) = dm(9)*m(335) + m(9)*dm(335)
    dm(1369) = dm(9)*m(341) + m(9)*dm(341)
    dm(1370) = dm(10)*m(341) + m(10)*dm(341)
    dm(1371) = dm(11)*m(341) + m(11)*dm(341)
    dm(1372) = dm(2)*m(346) + m(2)*dm(346)
    dm(1373) = dm(1)*m(348) + m(1)*dm(348)
    dm(1374) = dm(1)*m(350) + m(1)*dm(350)
    dm(1375) = dm(3)*m(351) + m(3)*dm(351)
    dm(1376) = dm(2)*m(352) + m(2)*dm(352)
    dm(1377) = dm(3)*m(353) + m(3)*dm(353)
    dm(1378) = dm(1)*m(354) + m(1)*dm(354)
    dm(1379) = dm(2)*m(355) + m(2)*dm(355)
    dm(1380) = dm(1)*m(356) + m(1)*dm(356)
    dm(1381) = dm(2)*m(351) + m(2)*dm(351)
    dm(1382) = dm(3)*m(352) + m(3)*dm(352)
    dm(1383) = dm(1)*m(353) + m(1)*dm(353)
    dm(1384) = dm(3)*m(354) + m(3)*dm(354)
    dm(1385) = dm(1)*m(355) + m(1)*dm(355)
    dm(1386) = dm(2)*m(356) + m(2)*dm(356)
    dm(1387) = dm(2)*m(357) + m(2)*dm(357)
    dm(1388) = dm(2)*m(370) + m(2)*dm(370)
    dm(1389) = dm(2)*m(359) + m(2)*dm(359)
    dm(1390) = dm(2)*m(372) + m(2)*dm(372)
    dm(1391) = dm(1)*m(361) + m(1)*dm(361)
    dm(1392) = dm(1)*m(374) + m(1)*dm(374)
    dm(1393) = dm(1)*m(363) + m(1)*dm(363)
    dm(1394) = dm(1)*m(376) + m(1)*dm(376)
    dm(1395) = dm(1)*m(365) + m(1)*dm(365)
    dm(1396) = dm(1)*m(378) + m(1)*dm(378)
    dm(1397) = dm(1)*m(367) + m(1)*dm(367)
    dm(1398) = dm(1)*m(380) + m(1)*dm(380)
    dm(1399) = dm(3)*m(381) + m(3)*dm(381)
    dm(1400) = dm(2)*m(382) + m(2)*dm(382)
    dm(1401) = dm(3)*m(383) + m(3)*dm(383)
    dm(1402) = dm(2)*m(384) + m(2)*dm(384)
    dm(1403) = dm(3)*m(385) + m(3)*dm(385)
    dm(1404) = dm(1)*m(386) + m(1)*dm(386)
    dm(1405) = dm(3)*m(387) + m(3)*dm(387)
    dm(1406) = dm(1)*m(388) + m(1)*dm(388)
    dm(1407) = dm(2)*m(389) + m(2)*dm(389)
    dm(1408) = dm(1)*m(390) + m(1)*dm(390)
    dm(1409) = dm(2)*m(391) + m(2)*dm(391)
    dm(1410) = dm(1)*m(392) + m(1)*dm(392)
    dm(1411) = dm(2)*m(381) + m(2)*dm(381)
    dm(1412) = dm(3)*m(382) + m(3)*dm(382)
    dm(1413) = dm(2)*m(383) + m(2)*dm(383)
    dm(1414) = dm(3)*m(384) + m(3)*dm(384)
    dm(1415) = dm(1)*m(385) + m(1)*dm(385)
    dm(1416) = dm(3)*m(386) + m(3)*dm(386)
    dm(1417) = dm(1)*m(387) + m(1)*dm(387)
    dm(1418) = dm(3)*m(388) + m(3)*dm(388)
    dm(1419) = dm(1)*m(389) + m(1)*dm(389)
    dm(1420) = dm(2)*m(390) + m(2)*dm(390)
    dm(1421) = dm(1)*m(391) + m(1)*dm(391)
    dm(1422) = dm(2)*m(392) + m(2)*dm(392)
    dm(1423) = dm(1)*m(357) + m(1)*dm(357)
    dm(1424) = dm(1)*m(358) + m(1)*dm(358)
    dm(1425) = dm(1)*m(359) + m(1)*dm(359)
    dm(1426) = dm(1)*m(360) + m(1)*dm(360)
    dm(1427) = dm(2)*m(361) + m(2)*dm(361)
    dm(1428) = dm(2)*m(362) + m(2)*dm(362)
    dm(1429) = dm(2)*m(363) + m(2)*dm(363)
    dm(1430) = dm(2)*m(364) + m(2)*dm(364)
    dm(1431) = dm(3)*m(365) + m(3)*dm(365)
    dm(1432) = dm(3)*m(366) + m(3)*dm(366)
    dm(1433) = dm(3)*m(367) + m(3)*dm(367)
    dm(1434) = dm(3)*m(368) + m(3)*dm(368)
    dm(1435) = dm(3)*m(393) + m(3)*dm(393)
    dm(1436) = dm(2)*m(394) + m(2)*dm(394)
    dm(1437) = dm(3)*m(395) + m(3)*dm(395)
    dm(1438) = dm(2)*m(396) + m(2)*dm(396)
    dm(1439) = dm(3)*m(397) + m(3)*dm(397)
    dm(1440) = dm(1)*m(398) + m(1)*dm(398)
    dm(1441) = dm(3)*m(399) + m(3)*dm(399)
    dm(1442) = dm(1)*m(400) + m(1)*dm(400)
    dm(1443) = dm(2)*m(401) + m(2)*dm(401)
    dm(1444) = dm(1)*m(402) + m(1)*dm(402)
    dm(1445) = dm(2)*m(403) + m(2)*dm(403)
    dm(1446) = dm(1)*m(404) + m(1)*dm(404)
    dm(1447) = dm(2)*m(393) + m(2)*dm(393)
    dm(1448) = dm(3)*m(394) + m(3)*dm(394)
    dm(1449) = dm(2)*m(395) + m(2)*dm(395)
    dm(1450) = dm(3)*m(396) + m(3)*dm(396)
    dm(1451) = dm(1)*m(397) + m(1)*dm(397)
    dm(1452) = dm(3)*m(398) + m(3)*dm(398)
    dm(1453) = dm(1)*m(399) + m(1)*dm(399)
    dm(1454) = dm(3)*m(400) + m(3)*dm(400)
    dm(1455) = dm(1)*m(401) + m(1)*dm(401)
    dm(1456) = dm(2)*m(402) + m(2)*dm(402)
    dm(1457) = dm(1)*m(403) + m(1)*dm(403)
    dm(1458) = dm(2)*m(404) + m(2)*dm(404)
    dm(1459) = dm(5)*m(381) + m(5)*dm(381)
    dm(1460) = dm(4)*m(382) + m(4)*dm(382)
    dm(1461) = dm(5)*m(383) + m(5)*dm(383)
    dm(1462) = dm(4)*m(384) + m(4)*dm(384)
    dm(1463) = dm(5)*m(397) + m(5)*dm(397)
    dm(1464) = dm(4)*m(386) + m(4)*dm(386)
    dm(1465) = dm(5)*m(399) + m(5)*dm(399)
    dm(1466) = dm(4)*m(388) + m(4)*dm(388)
    dm(1467) = dm(4)*m(401) + m(4)*dm(401)
    dm(1468) = dm(4)*m(402) + m(4)*dm(402)
    dm(1469) = dm(4)*m(403) + m(4)*dm(403)
    dm(1470) = dm(4)*m(404) + m(4)*dm(404)
    dm(1471) = dm(4)*m(381) + m(4)*dm(381)
    dm(1472) = dm(5)*m(382) + m(5)*dm(382)
    dm(1473) = dm(4)*m(383) + m(4)*dm(383)
    dm(1474) = dm(5)*m(384) + m(5)*dm(384)
    dm(1475) = dm(4)*m(385) + m(4)*dm(385)
    dm(1476) = dm(6)*m(386) + m(6)*dm(386)
    dm(1477) = dm(4)*m(387) + m(4)*dm(387)
    dm(1478) = dm(6)*m(388) + m(6)*dm(388)
    dm(1479) = dm(5)*m(389) + m(5)*dm(389)
    dm(1480) = dm(6)*m(390) + m(6)*dm(390)
    dm(1481) = dm(5)*m(391) + m(5)*dm(391)
    dm(1482) = dm(6)*m(392) + m(6)*dm(392)
    dm(1483) = dm(3)*m(405) + m(3)*dm(405)
    dm(1484) = dm(2)*m(406) + m(2)*dm(406)
    dm(1485) = dm(3)*m(407) + m(3)*dm(407)
    dm(1486) = dm(2)*m(408) + m(2)*dm(408)
    dm(1487) = dm(3)*m(409) + m(3)*dm(409)
    dm(1488) = dm(1)*m(410) + m(1)*dm(410)
    dm(1489) = dm(3)*m(411) + m(3)*dm(411)
    dm(1490) = dm(1)*m(412) + m(1)*dm(412)
    dm(1491) = dm(2)*m(413) + m(2)*dm(413)
    dm(1492) = dm(1)*m(414) + m(1)*dm(414)
    dm(1493) = dm(2)*m(415) + m(2)*dm(415)
    dm(1494) = dm(1)*m(416) + m(1)*dm(416)
    dm(1495) = dm(2)*m(405) + m(2)*dm(405)
    dm(1496) = dm(3)*m(406) + m(3)*dm(406)
    dm(1497) = dm(2)*m(407) + m(2)*dm(407)
    dm(1498) = dm(3)*m(408) + m(3)*dm(408)
    dm(1499) = dm(1)*m(409) + m(1)*dm(409)
    dm(1500) = dm(3)*m(410) + m(3)*dm(410)
    dm(1501) = dm(1)*m(411) + m(1)*dm(411)
    dm(1502) = dm(3)*m(412) + m(3)*dm(412)
    dm(1503) = dm(1)*m(413) + m(1)*dm(413)
    dm(1504) = dm(2)*m(414) + m(2)*dm(414)
    dm(1505) = dm(1)*m(415) + m(1)*dm(415)
    dm(1506) = dm(2)*m(416) + m(2)*dm(416)
    dm(1507) = dm(6)*m(405) + m(6)*dm(405)
    dm(1508) = dm(6)*m(406) + m(6)*dm(406)
    dm(1509) = dm(6)*m(407) + m(6)*dm(407)
    dm(1510) = dm(6)*m(408) + m(6)*dm(408)
    dm(1511) = dm(5)*m(409) + m(5)*dm(409)
    dm(1512) = dm(5)*m(410) + m(5)*dm(410)
    dm(1513) = dm(5)*m(411) + m(5)*dm(411)
    dm(1514) = dm(5)*m(412) + m(5)*dm(412)
    dm(1515) = dm(4)*m(413) + m(4)*dm(413)
    dm(1516) = dm(4)*m(414) + m(4)*dm(414)
    dm(1517) = dm(4)*m(415) + m(4)*dm(415)
    dm(1518) = dm(4)*m(416) + m(4)*dm(416)
    dm(1519) = dm(5)*m(405) + m(5)*dm(405)
    dm(1520) = dm(4)*m(406) + m(4)*dm(406)
    dm(1521) = dm(5)*m(407) + m(5)*dm(407)
    dm(1522) = dm(4)*m(408) + m(4)*dm(408)
    dm(1523) = dm(6)*m(409) + m(6)*dm(409)
    dm(1524) = dm(4)*m(410) + m(4)*dm(410)
    dm(1525) = dm(6)*m(411) + m(6)*dm(411)
    dm(1526) = dm(4)*m(412) + m(4)*dm(412)
    dm(1527) = dm(6)*m(413) + m(6)*dm(413)
    dm(1528) = dm(5)*m(414) + m(5)*dm(414)
    dm(1529) = dm(6)*m(415) + m(6)*dm(415)
    dm(1530) = dm(5)*m(416) + m(5)*dm(416)
    dm(1531) = dm(2)*m(417) + m(2)*dm(417)
    dm(1532) = dm(3)*m(417) + m(3)*dm(417)
    dm(1533) = dm(2)*m(418) + m(2)*dm(418)
    dm(1534) = dm(3)*m(418) + m(3)*dm(418)
    dm(1535) = dm(1)*m(419) + m(1)*dm(419)
    dm(1536) = dm(3)*m(419) + m(3)*dm(419)
    dm(1537) = dm(1)*m(420) + m(1)*dm(420)
    dm(1538) = dm(3)*m(420) + m(3)*dm(420)
    dm(1539) = dm(1)*m(421) + m(1)*dm(421)
    dm(1540) = dm(2)*m(421) + m(2)*dm(421)
    dm(1541) = dm(1)*m(422) + m(1)*dm(422)
    dm(1542) = dm(2)*m(422) + m(2)*dm(422)
    dm(1543) = dm(6)*m(417) + m(6)*dm(417)
    dm(1544) = dm(6)*m(418) + m(6)*dm(418)
    dm(1545) = dm(5)*m(419) + m(5)*dm(419)
    dm(1546) = dm(5)*m(420) + m(5)*dm(420)
    dm(1547) = dm(4)*m(421) + m(4)*dm(421)
    dm(1548) = dm(4)*m(422) + m(4)*dm(422)
    dm(1549) = dm(3)*m(423) + m(3)*dm(423)
    dm(1550) = dm(2)*m(424) + m(2)*dm(424)
    dm(1551) = dm(3)*m(425) + m(3)*dm(425)
    dm(1552) = dm(1)*m(426) + m(1)*dm(426)
    dm(1553) = dm(2)*m(427) + m(2)*dm(427)
    dm(1554) = dm(1)*m(428) + m(1)*dm(428)
    dm(1555) = dm(2)*m(423) + m(2)*dm(423)
    dm(1556) = dm(3)*m(424) + m(3)*dm(424)
    dm(1557) = dm(1)*m(425) + m(1)*dm(425)
    dm(1558) = dm(3)*m(426) + m(3)*dm(426)
    dm(1559) = dm(1)*m(427) + m(1)*dm(427)
    dm(1560) = dm(2)*m(428) + m(2)*dm(428)
    dm(1561) = dm(6)*m(423) + m(6)*dm(423)
    dm(1562) = dm(6)*m(424) + m(6)*dm(424)
    dm(1563) = dm(5)*m(425) + m(5)*dm(425)
    dm(1564) = dm(5)*m(426) + m(5)*dm(426)
    dm(1565) = dm(4)*m(427) + m(4)*dm(427)
    dm(1566) = dm(4)*m(428) + m(4)*dm(428)
    dm(1567) = dm(5)*m(423) + m(5)*dm(423)
    dm(1568) = dm(4)*m(424) + m(4)*dm(424)
    dm(1569) = dm(6)*m(425) + m(6)*dm(425)
    dm(1570) = dm(4)*m(426) + m(4)*dm(426)
    dm(1571) = dm(6)*m(427) + m(6)*dm(427)
    dm(1572) = dm(5)*m(428) + m(5)*dm(428)
    dm(1573) = dm(2)*m(429) + m(2)*dm(429)
    dm(1574) = dm(3)*m(429) + m(3)*dm(429)
    dm(1575) = dm(2)*m(430) + m(2)*dm(430)
    dm(1576) = dm(3)*m(430) + m(3)*dm(430)
    dm(1577) = dm(1)*m(431) + m(1)*dm(431)
    dm(1578) = dm(3)*m(431) + m(3)*dm(431)
    dm(1579) = dm(1)*m(432) + m(1)*dm(432)
    dm(1580) = dm(3)*m(432) + m(3)*dm(432)
    dm(1581) = dm(1)*m(433) + m(1)*dm(433)
    dm(1582) = dm(2)*m(433) + m(2)*dm(433)
    dm(1583) = dm(1)*m(434) + m(1)*dm(434)
    dm(1584) = dm(2)*m(434) + m(2)*dm(434)
    dm(1585) = dm(6)*m(429) + m(6)*dm(429)
    dm(1586) = dm(6)*m(430) + m(6)*dm(430)
    dm(1587) = dm(5)*m(431) + m(5)*dm(431)
    dm(1588) = dm(5)*m(432) + m(5)*dm(432)
    dm(1589) = dm(4)*m(433) + m(4)*dm(433)
    dm(1590) = dm(4)*m(434) + m(4)*dm(434)
    dm(1591) = dm(8)*m(429) + m(8)*dm(429)
    dm(1592) = dm(7)*m(430) + m(7)*dm(430)
    dm(1593) = dm(8)*m(431) + m(8)*dm(431)
    dm(1594) = dm(7)*m(432) + m(7)*dm(432)
    dm(1595) = dm(8)*m(433) + m(8)*dm(433)
    dm(1596) = dm(7)*m(434) + m(7)*dm(434)
    dm(1597) = dm(10)*m(417) + m(10)*dm(417)
    dm(1598) = dm(10)*m(424) + m(10)*dm(424)
    dm(1599) = dm(10)*m(430) + m(10)*dm(430)
    dm(1600) = dm(11)*m(430) + m(11)*dm(430)
    dm(1601) = dm(9)*m(419) + m(9)*dm(419)
    dm(1602) = dm(9)*m(426) + m(9)*dm(426)
    dm(1603) = dm(9)*m(432) + m(9)*dm(432)
    dm(1604) = dm(11)*m(432) + m(11)*dm(432)
    dm(1605) = dm(9)*m(421) + m(9)*dm(421)
    dm(1606) = dm(9)*m(428) + m(9)*dm(428)
    dm(1607) = dm(9)*m(434) + m(9)*dm(434)
    dm(1608) = dm(10)*m(434) + m(10)*dm(434)
    dm(1609) = dm(68)*m(95) + m(68)*dm(95)
    dm(1610) = dm(68)*m(96) + m(68)*dm(96)
    dm(1611) = dm(65)*m(97) + m(65)*dm(97)
    dm(1612) = dm(65)*m(98) + m(65)*dm(98)
    dm(1613) = dm(66)*m(101) + m(66)*dm(101)
    dm(1614) = dm(69)*m(99) + m(69)*dm(99)
    dm(1615) = dm(69)*m(100) + m(69)*dm(100)
    dm(1616) = dm(66)*m(102) + m(66)*dm(102)
    dm(1617) = dm(67)*m(105) + m(67)*dm(105)
    dm(1618) = dm(67)*m(106) + m(67)*dm(106)
    dm(1619) = dm(70)*m(103) + m(70)*dm(103)
    dm(1620) = dm(70)*m(104) + m(70)*dm(104)
    dm(1621) = dm(12)*m(429) + m(12)*dm(429)
    dm(1622) = dm(9)*m(430) + m(9)*dm(430)
    dm(1623) = dm(13)*m(431) + m(13)*dm(431)
    dm(1624) = dm(10)*m(432) + m(10)*dm(432)
    dm(1625) = dm(11)*m(434) + m(11)*dm(434)
    dm(1626) = dm(14)*m(433) + m(14)*dm(433)
    dm(1627) = dm(9)*m(423) + m(9)*dm(423)
    dm(1628) = dm(12)*m(423) + m(12)*dm(423)
    dm(1629) = dm(9)*m(424) + m(9)*dm(424)
    dm(1630) = dm(12)*m(424) + m(12)*dm(424)
    dm(1631) = dm(10)*m(425) + m(10)*dm(425)
    dm(1632) = dm(13)*m(425) + m(13)*dm(425)
    dm(1633) = dm(10)*m(426) + m(10)*dm(426)
    dm(1634) = dm(13)*m(426) + m(13)*dm(426)
    dm(1635) = dm(11)*m(427) + m(11)*dm(427)
    dm(1636) = dm(11)*m(428) + m(11)*dm(428)
    dm(1637) = dm(14)*m(427) + m(14)*dm(427)
    dm(1638) = dm(14)*m(428) + m(14)*dm(428)
    dm(1639) = dm(1)*m(435) + m(1)*dm(435)
    dm(1640) = dm(2)*m(435) + m(2)*dm(435)
    dm(1641) = dm(1)*m(436) + m(1)*dm(436)
    dm(1642) = dm(3)*m(436) + m(3)*dm(436)
    dm(1643) = dm(2)*m(437) + m(2)*dm(437)
    dm(1644) = dm(3)*m(437) + m(3)*dm(437)
    dm(1645) = dm(3)*m(438) + m(3)*dm(438)
    dm(1646) = dm(3)*m(439) + m(3)*dm(439)
    dm(1647) = dm(2)*m(440) + m(2)*dm(440)
    dm(1648) = dm(2)*m(441) + m(2)*dm(441)
    dm(1649) = dm(1)*m(442) + m(1)*dm(442)
    dm(1650) = dm(1)*m(443) + m(1)*dm(443)
    dm(1651) = dm(2)*m(438) + m(2)*dm(438)
    dm(1652) = dm(1)*m(439) + m(1)*dm(439)
    dm(1653) = dm(3)*m(440) + m(3)*dm(440)
    dm(1654) = dm(1)*m(441) + m(1)*dm(441)
    dm(1655) = dm(3)*m(442) + m(3)*dm(442)
    dm(1656) = dm(2)*m(443) + m(2)*dm(443)
    dm(1657) = dm(5)*m(439) + m(5)*dm(439)
    dm(1658) = dm(4)*m(441) + m(4)*dm(441)
    dm(1659) = dm(4)*m(443) + m(4)*dm(443)
    dm(1660) = dm(3)*m(444) + m(3)*dm(444)
    dm(1661) = dm(3)*m(445) + m(3)*dm(445)
    dm(1662) = dm(2)*m(446) + m(2)*dm(446)
    dm(1663) = dm(2)*m(447) + m(2)*dm(447)
    dm(1664) = dm(1)*m(448) + m(1)*dm(448)
    dm(1665) = dm(1)*m(449) + m(1)*dm(449)
    dm(1666) = dm(5)*m(444) + m(5)*dm(444)
    dm(1667) = dm(6)*m(444) + m(6)*dm(444)
    dm(1668) = dm(5)*m(445) + m(5)*dm(445)
    dm(1669) = dm(6)*m(445) + m(6)*dm(445)
    dm(1670) = dm(4)*m(446) + m(4)*dm(446)
    dm(1671) = dm(6)*m(446) + m(6)*dm(446)
    dm(1672) = dm(4)*m(447) + m(4)*dm(447)
    dm(1673) = dm(6)*m(447) + m(6)*dm(447)
    dm(1674) = dm(4)*m(448) + m(4)*dm(448)
    dm(1675) = dm(5)*m(448) + m(5)*dm(448)
    dm(1676) = dm(4)*m(449) + m(4)*dm(449)
    dm(1677) = dm(5)*m(449) + m(5)*dm(449)
    dm(1678) = dm(8)*m(444) + m(8)*dm(444)
    dm(1679) = dm(7)*m(445) + m(7)*dm(445)
    dm(1680) = dm(8)*m(446) + m(8)*dm(446)
    dm(1681) = dm(7)*m(447) + m(7)*dm(447)
    dm(1682) = dm(8)*m(448) + m(8)*dm(448)
    dm(1683) = dm(7)*m(449) + m(7)*dm(449)
    dm(1684) = dm(11)*m(445) + m(11)*dm(445)
    dm(1685) = dm(10)*m(447) + m(10)*dm(447)
    dm(1686) = dm(9)*m(449) + m(9)*dm(449)
    dm(1687) = dm(12)*m(444) + m(12)*dm(444)
    dm(1688) = dm(13)*m(444) + m(13)*dm(444)
    dm(1689) = dm(9)*m(445) + m(9)*dm(445)
    dm(1690) = dm(10)*m(445) + m(10)*dm(445)
    dm(1691) = dm(12)*m(446) + m(12)*dm(446)
    dm(1692) = dm(9)*m(447) + m(9)*dm(447)
    dm(1693) = dm(11)*m(447) + m(11)*dm(447)
    dm(1694) = dm(14)*m(446) + m(14)*dm(446)
    dm(1695) = dm(10)*m(449) + m(10)*dm(449)
    dm(1696) = dm(11)*m(449) + m(11)*dm(449)
    dm(1697) = dm(13)*m(448) + m(13)*dm(448)
    dm(1698) = dm(14)*m(448) + m(14)*dm(448)
    dm(1699) = dm(9)*m(444) + m(9)*dm(444)
    dm(1700) = dm(10)*m(444) + m(10)*dm(444)
    dm(1701) = dm(12)*m(445) + m(12)*dm(445)
    dm(1702) = dm(13)*m(445) + m(13)*dm(445)
    dm(1703) = dm(9)*m(446) + m(9)*dm(446)
    dm(1704) = dm(11)*m(446) + m(11)*dm(446)
    dm(1705) = dm(12)*m(447) + m(12)*dm(447)
    dm(1706) = dm(14)*m(447) + m(14)*dm(447)
    dm(1707) = dm(10)*m(448) + m(10)*dm(448)
    dm(1708) = dm(11)*m(448) + m(11)*dm(448)
    dm(1709) = dm(13)*m(449) + m(13)*dm(449)
    dm(1710) = dm(14)*m(449) + m(14)*dm(449)
    dm(1711) = dm(2)*m(452) + m(2)*dm(452)
    dm(1712) = dm(1)*m(454) + m(1)*dm(454)
    dm(1713) = dm(1)*m(456) + m(1)*dm(456)
    dm(1714) = dm(2)*m(458) + m(2)*dm(458)
    dm(1715) = dm(1)*m(460) + m(1)*dm(460)
    dm(1716) = dm(1)*m(462) + m(1)*dm(462)
    dm(1717) = dm(2)*m(463) + m(2)*dm(463)
    dm(1718) = dm(3)*m(463) + m(3)*dm(463)
    dm(1719) = dm(1)*m(464) + m(1)*dm(464)
    dm(1720) = dm(3)*m(464) + m(3)*dm(464)
    dm(1721) = dm(1)*m(465) + m(1)*dm(465)
    dm(1722) = dm(2)*m(465) + m(2)*dm(465)
    dm(1723) = dm(2)*m(466) + m(2)*dm(466)
    dm(1724) = dm(3)*m(466) + m(3)*dm(466)
    dm(1725) = dm(1)*m(467) + m(1)*dm(467)
    dm(1726) = dm(3)*m(467) + m(3)*dm(467)
    dm(1727) = dm(1)*m(468) + m(1)*dm(468)
    dm(1728) = dm(2)*m(468) + m(2)*dm(468)
    dm(1729) = dm(4)*m(463) + m(4)*dm(463)
    dm(1730) = dm(5)*m(463) + m(5)*dm(463)
    dm(1731) = dm(4)*m(464) + m(4)*dm(464)
    dm(1732) = dm(6)*m(464) + m(6)*dm(464)
    dm(1733) = dm(5)*m(465) + m(5)*dm(465)
    dm(1734) = dm(6)*m(465) + m(6)*dm(465)
    dm(1735) = dm(4)*m(466) + m(4)*dm(466)
    dm(1736) = dm(5)*m(466) + m(5)*dm(466)
    dm(1737) = dm(4)*m(467) + m(4)*dm(467)
    dm(1738) = dm(6)*m(467) + m(6)*dm(467)
    dm(1739) = dm(5)*m(468) + m(5)*dm(468)
    dm(1740) = dm(6)*m(468) + m(6)*dm(468)
    dm(1741) = dm(2)*m(469) + m(2)*dm(469)
    dm(1742) = dm(3)*m(469) + m(3)*dm(469)
    dm(1743) = dm(1)*m(470) + m(1)*dm(470)
    dm(1744) = dm(3)*m(470) + m(3)*dm(470)
    dm(1745) = dm(1)*m(471) + m(1)*dm(471)
    dm(1746) = dm(2)*m(471) + m(2)*dm(471)
    dm(1747) = dm(2)*m(472) + m(2)*dm(472)
    dm(1748) = dm(3)*m(472) + m(3)*dm(472)
    dm(1749) = dm(1)*m(473) + m(1)*dm(473)
    dm(1750) = dm(3)*m(473) + m(3)*dm(473)
    dm(1751) = dm(1)*m(474) + m(1)*dm(474)
    dm(1752) = dm(2)*m(474) + m(2)*dm(474)
    dm(1753) = dm(6)*m(469) + m(6)*dm(469)
    dm(1754) = dm(5)*m(470) + m(5)*dm(470)
    dm(1755) = dm(4)*m(471) + m(4)*dm(471)
    dm(1756) = dm(6)*m(472) + m(6)*dm(472)
    dm(1757) = dm(5)*m(473) + m(5)*dm(473)
    dm(1758) = dm(4)*m(474) + m(4)*dm(474)
    dm(1759) = dm(3)*m(475) + m(3)*dm(475)
    dm(1760) = dm(2)*m(476) + m(2)*dm(476)
    dm(1761) = dm(1)*m(477) + m(1)*dm(477)
    dm(1762) = dm(3)*m(478) + m(3)*dm(478)
    dm(1763) = dm(2)*m(479) + m(2)*dm(479)
    dm(1764) = dm(1)*m(480) + m(1)*dm(480)
    dm(1765) = dm(5)*m(475) + m(5)*dm(475)
    dm(1766) = dm(6)*m(475) + m(6)*dm(475)
    dm(1767) = dm(4)*m(476) + m(4)*dm(476)
    dm(1768) = dm(6)*m(476) + m(6)*dm(476)
    dm(1769) = dm(4)*m(477) + m(4)*dm(477)
    dm(1770) = dm(5)*m(477) + m(5)*dm(477)
    dm(1771) = dm(5)*m(478) + m(5)*dm(478)
    dm(1772) = dm(6)*m(478) + m(6)*dm(478)
    dm(1773) = dm(4)*m(479) + m(4)*dm(479)
    dm(1774) = dm(6)*m(479) + m(6)*dm(479)
    dm(1775) = dm(4)*m(480) + m(4)*dm(480)
    dm(1776) = dm(5)*m(480) + m(5)*dm(480)
    dm(1777) = dm(8)*m(475) + m(8)*dm(475)
    dm(1778) = dm(8)*m(476) + m(8)*dm(476)
    dm(1779) = dm(8)*m(477) + m(8)*dm(477)
    dm(1780) = dm(7)*m(478) + m(7)*dm(478)
    dm(1781) = dm(7)*m(479) + m(7)*dm(479)
    dm(1782) = dm(7)*m(480) + m(7)*dm(480)
    dm(1783) = dm(12)*m(477) + m(12)*dm(477)
    dm(1784) = dm(9)*m(480) + m(9)*dm(480)
    dm(1785) = dm(49)*m(112) + m(49)*dm(112)
    dm(1786) = dm(51)*m(112) + m(51)*dm(112)
    dm(1787) = dm(47)*m(113) + m(47)*dm(113)
    dm(1788) = dm(52)*m(113) + m(52)*dm(113)
    dm(1789) = dm(48)*m(114) + m(48)*dm(114)
    dm(1790) = dm(50)*m(114) + m(50)*dm(114)
    dm(1791) = dm(53)*m(116) + m(53)*dm(116)
    dm(1792) = dm(54)*m(117) + m(54)*dm(117)
    dm(1793) = dm(55)*m(115) + m(55)*dm(115)
    dm(1794) = dm(56)*m(117) + m(56)*dm(117)
    dm(1795) = dm(57)*m(115) + m(57)*dm(115)
    dm(1796) = dm(58)*m(116) + m(58)*dm(116)
    dm(1797) = dm(20)*m(277) + m(20)*dm(277)
    dm(1798) = dm(20)*m(279) + m(20)*dm(279)
    dm(1799) = dm(20)*m(282) + m(20)*dm(282)
    dm(1800) = dm(20)*m(283) + m(20)*dm(283)
    dm(1801) = dm(20)*m(286) + m(20)*dm(286)
    dm(1802) = dm(20)*m(288) + m(20)*dm(288)
    dm(1803) = dm(21)*m(278) + m(21)*dm(278)
    dm(1804) = dm(21)*m(280) + m(21)*dm(280)
    dm(1805) = dm(21)*m(281) + m(21)*dm(281)
    dm(1806) = dm(21)*m(284) + m(21)*dm(284)
    dm(1807) = dm(21)*m(285) + m(21)*dm(285)
    dm(1808) = dm(21)*m(287) + m(21)*dm(287)
    dm(1809) = dm(11)*m(475) + m(11)*dm(475)
    dm(1810) = dm(10)*m(476) + m(10)*dm(476)
    dm(1811) = dm(9)*m(477) + m(9)*dm(477)
    dm(1812) = dm(12)*m(480) + m(12)*dm(480)
    dm(1813) = dm(13)*m(479) + m(13)*dm(479)
    dm(1814) = dm(14)*m(478) + m(14)*dm(478)
    dm(1815) = dm(9)*m(475) + m(9)*dm(475)
    dm(1816) = dm(10)*m(475) + m(10)*dm(475)
    dm(1817) = dm(9)*m(476) + m(9)*dm(476)
    dm(1818) = dm(11)*m(476) + m(11)*dm(476)
    dm(1819) = dm(10)*m(477) + m(10)*dm(477)
    dm(1820) = dm(11)*m(477) + m(11)*dm(477)
    dm(1821) = dm(12)*m(478) + m(12)*dm(478)
    dm(1822) = dm(12)*m(479) + m(12)*dm(479)
    dm(1823) = dm(13)*m(478) + m(13)*dm(478)
    dm(1824) = dm(13)*m(480) + m(13)*dm(480)
    dm(1825) = dm(14)*m(479) + m(14)*dm(479)
    dm(1826) = dm(14)*m(480) + m(14)*dm(480)
    dm(1827) = dm(3)*m(481) + m(3)*dm(481)
    dm(1828) = dm(2)*m(482) + m(2)*dm(482)
    dm(1829) = dm(3)*m(483) + m(3)*dm(483)
    dm(1830) = dm(1)*m(484) + m(1)*dm(484)
    dm(1831) = dm(2)*m(485) + m(2)*dm(485)
    dm(1832) = dm(1)*m(486) + m(1)*dm(486)
    dm(1833) = dm(3)*m(487) + m(3)*dm(487)
    dm(1834) = dm(2)*m(488) + m(2)*dm(488)
    dm(1835) = dm(3)*m(489) + m(3)*dm(489)
    dm(1836) = dm(1)*m(490) + m(1)*dm(490)
    dm(1837) = dm(2)*m(491) + m(2)*dm(491)
    dm(1838) = dm(1)*m(492) + m(1)*dm(492)
    dm(1839) = dm(2)*m(481) + m(2)*dm(481)
    dm(1840) = dm(3)*m(482) + m(3)*dm(482)
    dm(1841) = dm(1)*m(483) + m(1)*dm(483)
    dm(1842) = dm(3)*m(484) + m(3)*dm(484)
    dm(1843) = dm(1)*m(485) + m(1)*dm(485)
    dm(1844) = dm(2)*m(486) + m(2)*dm(486)
    dm(1845) = dm(2)*m(487) + m(2)*dm(487)
    dm(1846) = dm(3)*m(488) + m(3)*dm(488)
    dm(1847) = dm(1)*m(489) + m(1)*dm(489)
    dm(1848) = dm(3)*m(490) + m(3)*dm(490)
    dm(1849) = dm(1)*m(491) + m(1)*dm(491)
    dm(1850) = dm(2)*m(492) + m(2)*dm(492)
    dm(1851) = dm(6)*m(481) + m(6)*dm(481)
    dm(1852) = dm(6)*m(482) + m(6)*dm(482)
    dm(1853) = dm(5)*m(483) + m(5)*dm(483)
    dm(1854) = dm(5)*m(484) + m(5)*dm(484)
    dm(1855) = dm(4)*m(485) + m(4)*dm(485)
    dm(1856) = dm(4)*m(486) + m(4)*dm(486)
    dm(1857) = dm(6)*m(487) + m(6)*dm(487)
    dm(1858) = dm(6)*m(488) + m(6)*dm(488)
    dm(1859) = dm(5)*m(489) + m(5)*dm(489)
    dm(1860) = dm(5)*m(490) + m(5)*dm(490)
    dm(1861) = dm(4)*m(491) + m(4)*dm(491)
    dm(1862) = dm(4)*m(492) + m(4)*dm(492)
    dm(1863) = dm(5)*m(481) + m(5)*dm(481)
    dm(1864) = dm(4)*m(482) + m(4)*dm(482)
    dm(1865) = dm(6)*m(483) + m(6)*dm(483)
    dm(1866) = dm(4)*m(484) + m(4)*dm(484)
    dm(1867) = dm(6)*m(485) + m(6)*dm(485)
    dm(1868) = dm(5)*m(486) + m(5)*dm(486)
    dm(1869) = dm(5)*m(487) + m(5)*dm(487)
    dm(1870) = dm(4)*m(488) + m(4)*dm(488)
    dm(1871) = dm(6)*m(489) + m(6)*dm(489)
    dm(1872) = dm(4)*m(490) + m(4)*dm(490)
    dm(1873) = dm(6)*m(491) + m(6)*dm(491)
    dm(1874) = dm(5)*m(492) + m(5)*dm(492)
    dm(1875) = dm(8)*m(481) + m(8)*dm(481)
    dm(1876) = dm(8)*m(482) + m(8)*dm(482)
    dm(1877) = dm(8)*m(483) + m(8)*dm(483)
    dm(1878) = dm(8)*m(484) + m(8)*dm(484)
    dm(1879) = dm(8)*m(485) + m(8)*dm(485)
    dm(1880) = dm(8)*m(486) + m(8)*dm(486)
    dm(1881) = dm(7)*m(487) + m(7)*dm(487)
    dm(1882) = dm(7)*m(488) + m(7)*dm(488)
    dm(1883) = dm(7)*m(489) + m(7)*dm(489)
    dm(1884) = dm(7)*m(490) + m(7)*dm(490)
    dm(1885) = dm(7)*m(491) + m(7)*dm(491)
    dm(1886) = dm(7)*m(492) + m(7)*dm(492)
    dm(1887) = dm(13)*m(482) + m(13)*dm(482)
    dm(1888) = dm(12)*m(484) + m(12)*dm(484)
    dm(1889) = dm(12)*m(486) + m(12)*dm(486)
    dm(1890) = dm(10)*m(488) + m(10)*dm(488)
    dm(1891) = dm(9)*m(490) + m(9)*dm(490)
    dm(1892) = dm(9)*m(492) + m(9)*dm(492)
    dm(1893) = dm(95)*m(112) + m(95)*dm(112)
    dm(1894) = dm(96)*m(112) + m(96)*dm(112)
    dm(1895) = dm(99)*m(113) + m(99)*dm(113)
    dm(1896) = dm(100)*m(113) + m(100)*dm(113)
    dm(1897) = dm(103)*m(114) + m(103)*dm(114)
    dm(1898) = dm(104)*m(114) + m(104)*dm(114)
    dm(1899) = dm(97)*m(115) + m(97)*dm(115)
    dm(1900) = dm(98)*m(115) + m(98)*dm(115)
    dm(1901) = dm(101)*m(116) + m(101)*dm(116)
    dm(1902) = dm(102)*m(116) + m(102)*dm(116)
    dm(1903) = dm(105)*m(117) + m(105)*dm(117)
    dm(1904) = dm(106)*m(117) + m(106)*dm(117)
    dm(1905) = dm(17)*m(484) + m(17)*dm(484)
    dm(1906) = dm(17)*m(486) + m(17)*dm(486)
    dm(1907) = dm(18)*m(485) + m(18)*dm(485)
    dm(1908) = dm(17)*m(490) + m(17)*dm(490)
    dm(1909) = dm(17)*m(492) + m(17)*dm(492)
    dm(1910) = dm(18)*m(491) + m(18)*dm(491)
    dm(1911) = dm(2)*m(497) + m(2)*dm(497)
    dm(1912) = dm(1)*m(499) + m(1)*dm(499)
    dm(1913) = dm(1)*m(501) + m(1)*dm(501)
    dm(1914) = dm(3)*m(502) + m(3)*dm(502)
    dm(1915) = dm(2)*m(503) + m(2)*dm(503)
    dm(1916) = dm(3)*m(504) + m(3)*dm(504)
    dm(1917) = dm(1)*m(505) + m(1)*dm(505)
    dm(1918) = dm(2)*m(506) + m(2)*dm(506)
    dm(1919) = dm(1)*m(507) + m(1)*dm(507)
    dm(1920) = dm(2)*m(502) + m(2)*dm(502)
    dm(1921) = dm(3)*m(503) + m(3)*dm(503)
    dm(1922) = dm(1)*m(504) + m(1)*dm(504)
    dm(1923) = dm(3)*m(505) + m(3)*dm(505)
    dm(1924) = dm(1)*m(506) + m(1)*dm(506)
    dm(1925) = dm(2)*m(507) + m(2)*dm(507)
    dm(1926) = dm(2)*m(508) + m(2)*dm(508)
    dm(1927) = dm(2)*m(521) + m(2)*dm(521)
    dm(1928) = dm(2)*m(510) + m(2)*dm(510)
    dm(1929) = dm(2)*m(523) + m(2)*dm(523)
    dm(1930) = dm(1)*m(512) + m(1)*dm(512)
    dm(1931) = dm(1)*m(525) + m(1)*dm(525)
    dm(1932) = dm(1)*m(514) + m(1)*dm(514)
    dm(1933) = dm(1)*m(527) + m(1)*dm(527)
    dm(1934) = dm(1)*m(516) + m(1)*dm(516)
    dm(1935) = dm(1)*m(529) + m(1)*dm(529)
    dm(1936) = dm(1)*m(518) + m(1)*dm(518)
    dm(1937) = dm(1)*m(531) + m(1)*dm(531)
    dm(1938) = dm(3)*m(532) + m(3)*dm(532)
    dm(1939) = dm(2)*m(533) + m(2)*dm(533)
    dm(1940) = dm(3)*m(534) + m(3)*dm(534)
    dm(1941) = dm(2)*m(535) + m(2)*dm(535)
    dm(1942) = dm(3)*m(536) + m(3)*dm(536)
    dm(1943) = dm(1)*m(537) + m(1)*dm(537)
    dm(1944) = dm(3)*m(538) + m(3)*dm(538)
    dm(1945) = dm(1)*m(539) + m(1)*dm(539)
    dm(1946) = dm(2)*m(540) + m(2)*dm(540)
    dm(1947) = dm(1)*m(541) + m(1)*dm(541)
    dm(1948) = dm(2)*m(542) + m(2)*dm(542)
    dm(1949) = dm(1)*m(543) + m(1)*dm(543)
    dm(1950) = dm(2)*m(532) + m(2)*dm(532)
    dm(1951) = dm(3)*m(533) + m(3)*dm(533)
    dm(1952) = dm(2)*m(534) + m(2)*dm(534)
    dm(1953) = dm(3)*m(535) + m(3)*dm(535)
    dm(1954) = dm(1)*m(536) + m(1)*dm(536)
    dm(1955) = dm(3)*m(537) + m(3)*dm(537)
    dm(1956) = dm(1)*m(538) + m(1)*dm(538)
    dm(1957) = dm(3)*m(539) + m(3)*dm(539)
    dm(1958) = dm(1)*m(540) + m(1)*dm(540)
    dm(1959) = dm(2)*m(541) + m(2)*dm(541)
    dm(1960) = dm(1)*m(542) + m(1)*dm(542)
    dm(1961) = dm(2)*m(543) + m(2)*dm(543)
    dm(1962) = dm(1)*m(508) + m(1)*dm(508)
    dm(1963) = dm(1)*m(509) + m(1)*dm(509)
    dm(1964) = dm(1)*m(510) + m(1)*dm(510)
    dm(1965) = dm(1)*m(511) + m(1)*dm(511)
    dm(1966) = dm(2)*m(512) + m(2)*dm(512)
    dm(1967) = dm(2)*m(513) + m(2)*dm(513)
    dm(1968) = dm(2)*m(514) + m(2)*dm(514)
    dm(1969) = dm(2)*m(515) + m(2)*dm(515)
    dm(1970) = dm(3)*m(516) + m(3)*dm(516)
    dm(1971) = dm(3)*m(517) + m(3)*dm(517)
    dm(1972) = dm(3)*m(518) + m(3)*dm(518)
    dm(1973) = dm(3)*m(519) + m(3)*dm(519)
    dm(1974) = dm(3)*m(544) + m(3)*dm(544)
    dm(1975) = dm(2)*m(545) + m(2)*dm(545)
    dm(1976) = dm(3)*m(546) + m(3)*dm(546)
    dm(1977) = dm(2)*m(547) + m(2)*dm(547)
    dm(1978) = dm(3)*m(548) + m(3)*dm(548)
    dm(1979) = dm(1)*m(549) + m(1)*dm(549)
    dm(1980) = dm(3)*m(550) + m(3)*dm(550)
    dm(1981) = dm(1)*m(551) + m(1)*dm(551)
    dm(1982) = dm(2)*m(552) + m(2)*dm(552)
    dm(1983) = dm(1)*m(553) + m(1)*dm(553)
    dm(1984) = dm(2)*m(554) + m(2)*dm(554)
    dm(1985) = dm(1)*m(555) + m(1)*dm(555)
    dm(1986) = dm(2)*m(544) + m(2)*dm(544)
    dm(1987) = dm(3)*m(545) + m(3)*dm(545)
    dm(1988) = dm(2)*m(546) + m(2)*dm(546)
    dm(1989) = dm(3)*m(547) + m(3)*dm(547)
    dm(1990) = dm(1)*m(548) + m(1)*dm(548)
    dm(1991) = dm(3)*m(549) + m(3)*dm(549)
    dm(1992) = dm(1)*m(550) + m(1)*dm(550)
    dm(1993) = dm(3)*m(551) + m(3)*dm(551)
    dm(1994) = dm(1)*m(552) + m(1)*dm(552)
    dm(1995) = dm(2)*m(553) + m(2)*dm(553)
    dm(1996) = dm(1)*m(554) + m(1)*dm(554)
    dm(1997) = dm(2)*m(555) + m(2)*dm(555)
    dm(1998) = dm(5)*m(532) + m(5)*dm(532)
    dm(1999) = dm(4)*m(533) + m(4)*dm(533)
    dm(2000) = dm(5)*m(534) + m(5)*dm(534)
    dm(2001) = dm(4)*m(535) + m(4)*dm(535)
    dm(2002) = dm(5)*m(548) + m(5)*dm(548)
    dm(2003) = dm(4)*m(537) + m(4)*dm(537)
    dm(2004) = dm(5)*m(550) + m(5)*dm(550)
    dm(2005) = dm(4)*m(539) + m(4)*dm(539)
    dm(2006) = dm(4)*m(552) + m(4)*dm(552)
    dm(2007) = dm(4)*m(553) + m(4)*dm(553)
    dm(2008) = dm(4)*m(554) + m(4)*dm(554)
    dm(2009) = dm(4)*m(555) + m(4)*dm(555)
    dm(2010) = dm(4)*m(532) + m(4)*dm(532)
    dm(2011) = dm(5)*m(533) + m(5)*dm(533)
    dm(2012) = dm(4)*m(534) + m(4)*dm(534)
    dm(2013) = dm(5)*m(535) + m(5)*dm(535)
    dm(2014) = dm(4)*m(536) + m(4)*dm(536)
    dm(2015) = dm(6)*m(537) + m(6)*dm(537)
    dm(2016) = dm(4)*m(538) + m(4)*dm(538)
    dm(2017) = dm(6)*m(539) + m(6)*dm(539)
    dm(2018) = dm(5)*m(540) + m(5)*dm(540)
    dm(2019) = dm(6)*m(541) + m(6)*dm(541)
    dm(2020) = dm(5)*m(542) + m(5)*dm(542)
    dm(2021) = dm(6)*m(543) + m(6)*dm(543)
    dm(2022) = dm(3)*m(556) + m(3)*dm(556)
    dm(2023) = dm(2)*m(557) + m(2)*dm(557)
    dm(2024) = dm(3)*m(558) + m(3)*dm(558)
    dm(2025) = dm(2)*m(559) + m(2)*dm(559)
    dm(2026) = dm(3)*m(560) + m(3)*dm(560)
    dm(2027) = dm(1)*m(561) + m(1)*dm(561)
    dm(2028) = dm(3)*m(562) + m(3)*dm(562)
    dm(2029) = dm(1)*m(563) + m(1)*dm(563)
    dm(2030) = dm(2)*m(564) + m(2)*dm(564)
    dm(2031) = dm(1)*m(565) + m(1)*dm(565)
    dm(2032) = dm(2)*m(566) + m(2)*dm(566)
    dm(2033) = dm(1)*m(567) + m(1)*dm(567)
    dm(2034) = dm(2)*m(556) + m(2)*dm(556)
    dm(2035) = dm(3)*m(557) + m(3)*dm(557)
    dm(2036) = dm(2)*m(558) + m(2)*dm(558)
    dm(2037) = dm(3)*m(559) + m(3)*dm(559)
    dm(2038) = dm(1)*m(560) + m(1)*dm(560)
    dm(2039) = dm(3)*m(561) + m(3)*dm(561)
    dm(2040) = dm(1)*m(562) + m(1)*dm(562)
    dm(2041) = dm(3)*m(563) + m(3)*dm(563)
    dm(2042) = dm(1)*m(564) + m(1)*dm(564)
    dm(2043) = dm(2)*m(565) + m(2)*dm(565)
    dm(2044) = dm(1)*m(566) + m(1)*dm(566)
    dm(2045) = dm(2)*m(567) + m(2)*dm(567)
    dm(2046) = dm(6)*m(556) + m(6)*dm(556)
    dm(2047) = dm(6)*m(557) + m(6)*dm(557)
    dm(2048) = dm(6)*m(558) + m(6)*dm(558)
    dm(2049) = dm(6)*m(559) + m(6)*dm(559)
    dm(2050) = dm(5)*m(560) + m(5)*dm(560)
    dm(2051) = dm(5)*m(561) + m(5)*dm(561)
    dm(2052) = dm(5)*m(562) + m(5)*dm(562)
    dm(2053) = dm(5)*m(563) + m(5)*dm(563)
    dm(2054) = dm(4)*m(564) + m(4)*dm(564)
    dm(2055) = dm(4)*m(565) + m(4)*dm(565)
    dm(2056) = dm(4)*m(566) + m(4)*dm(566)
    dm(2057) = dm(4)*m(567) + m(4)*dm(567)
    dm(2058) = dm(5)*m(556) + m(5)*dm(556)
    dm(2059) = dm(4)*m(557) + m(4)*dm(557)
    dm(2060) = dm(5)*m(558) + m(5)*dm(558)
    dm(2061) = dm(4)*m(559) + m(4)*dm(559)
    dm(2062) = dm(6)*m(560) + m(6)*dm(560)
    dm(2063) = dm(4)*m(561) + m(4)*dm(561)
    dm(2064) = dm(6)*m(562) + m(6)*dm(562)
    dm(2065) = dm(4)*m(563) + m(4)*dm(563)
    dm(2066) = dm(6)*m(564) + m(6)*dm(564)
    dm(2067) = dm(5)*m(565) + m(5)*dm(565)
    dm(2068) = dm(6)*m(566) + m(6)*dm(566)
    dm(2069) = dm(5)*m(567) + m(5)*dm(567)
    dm(2070) = dm(2)*m(568) + m(2)*dm(568)
    dm(2071) = dm(3)*m(568) + m(3)*dm(568)
    dm(2072) = dm(2)*m(569) + m(2)*dm(569)
    dm(2073) = dm(3)*m(569) + m(3)*dm(569)
    dm(2074) = dm(1)*m(570) + m(1)*dm(570)
    dm(2075) = dm(3)*m(570) + m(3)*dm(570)
    dm(2076) = dm(1)*m(571) + m(1)*dm(571)
    dm(2077) = dm(3)*m(571) + m(3)*dm(571)
    dm(2078) = dm(1)*m(572) + m(1)*dm(572)
    dm(2079) = dm(2)*m(572) + m(2)*dm(572)
    dm(2080) = dm(1)*m(573) + m(1)*dm(573)
    dm(2081) = dm(2)*m(573) + m(2)*dm(573)
    dm(2082) = dm(6)*m(568) + m(6)*dm(568)
    dm(2083) = dm(6)*m(569) + m(6)*dm(569)
    dm(2084) = dm(5)*m(570) + m(5)*dm(570)
    dm(2085) = dm(5)*m(571) + m(5)*dm(571)
    dm(2086) = dm(4)*m(572) + m(4)*dm(572)
    dm(2087) = dm(4)*m(573) + m(4)*dm(573)
    dm(2088) = dm(3)*m(574) + m(3)*dm(574)
    dm(2089) = dm(2)*m(575) + m(2)*dm(575)
    dm(2090) = dm(3)*m(576) + m(3)*dm(576)
    dm(2091) = dm(1)*m(577) + m(1)*dm(577)
    dm(2092) = dm(2)*m(578) + m(2)*dm(578)
    dm(2093) = dm(1)*m(579) + m(1)*dm(579)
    dm(2094) = dm(2)*m(574) + m(2)*dm(574)
    dm(2095) = dm(3)*m(575) + m(3)*dm(575)
    dm(2096) = dm(1)*m(576) + m(1)*dm(576)
    dm(2097) = dm(3)*m(577) + m(3)*dm(577)
    dm(2098) = dm(1)*m(578) + m(1)*dm(578)
    dm(2099) = dm(2)*m(579) + m(2)*dm(579)
    dm(2100) = dm(6)*m(574) + m(6)*dm(574)
    dm(2101) = dm(6)*m(575) + m(6)*dm(575)
    dm(2102) = dm(5)*m(576) + m(5)*dm(576)
    dm(2103) = dm(5)*m(577) + m(5)*dm(577)
    dm(2104) = dm(4)*m(578) + m(4)*dm(578)
    dm(2105) = dm(4)*m(579) + m(4)*dm(579)
    dm(2106) = dm(5)*m(574) + m(5)*dm(574)
    dm(2107) = dm(4)*m(575) + m(4)*dm(575)
    dm(2108) = dm(6)*m(576) + m(6)*dm(576)
    dm(2109) = dm(4)*m(577) + m(4)*dm(577)
    dm(2110) = dm(6)*m(578) + m(6)*dm(578)
    dm(2111) = dm(5)*m(579) + m(5)*dm(579)
    dm(2112) = dm(2)*m(580) + m(2)*dm(580)
    dm(2113) = dm(3)*m(580) + m(3)*dm(580)
    dm(2114) = dm(2)*m(581) + m(2)*dm(581)
    dm(2115) = dm(3)*m(581) + m(3)*dm(581)
    dm(2116) = dm(1)*m(582) + m(1)*dm(582)
    dm(2117) = dm(3)*m(582) + m(3)*dm(582)
    dm(2118) = dm(1)*m(583) + m(1)*dm(583)
    dm(2119) = dm(3)*m(583) + m(3)*dm(583)
    dm(2120) = dm(1)*m(584) + m(1)*dm(584)
    dm(2121) = dm(2)*m(584) + m(2)*dm(584)
    dm(2122) = dm(1)*m(585) + m(1)*dm(585)
    dm(2123) = dm(2)*m(585) + m(2)*dm(585)
    dm(2124) = dm(6)*m(580) + m(6)*dm(580)
    dm(2125) = dm(6)*m(581) + m(6)*dm(581)
    dm(2126) = dm(5)*m(582) + m(5)*dm(582)
    dm(2127) = dm(5)*m(583) + m(5)*dm(583)
    dm(2128) = dm(4)*m(584) + m(4)*dm(584)
    dm(2129) = dm(4)*m(585) + m(4)*dm(585)
    dm(2130) = dm(8)*m(580) + m(8)*dm(580)
    dm(2131) = dm(7)*m(581) + m(7)*dm(581)
    dm(2132) = dm(8)*m(582) + m(8)*dm(582)
    dm(2133) = dm(7)*m(583) + m(7)*dm(583)
    dm(2134) = dm(8)*m(584) + m(8)*dm(584)
    dm(2135) = dm(7)*m(585) + m(7)*dm(585)
    dm(2136) = dm(10)*m(568) + m(10)*dm(568)
    dm(2137) = dm(10)*m(575) + m(10)*dm(575)
    dm(2138) = dm(10)*m(581) + m(10)*dm(581)
    dm(2139) = dm(11)*m(581) + m(11)*dm(581)
    dm(2140) = dm(9)*m(570) + m(9)*dm(570)
    dm(2141) = dm(9)*m(577) + m(9)*dm(577)
    dm(2142) = dm(9)*m(583) + m(9)*dm(583)
    dm(2143) = dm(11)*m(583) + m(11)*dm(583)
    dm(2144) = dm(9)*m(572) + m(9)*dm(572)
    dm(2145) = dm(9)*m(579) + m(9)*dm(579)
    dm(2146) = dm(9)*m(585) + m(9)*dm(585)
    dm(2147) = dm(10)*m(585) + m(10)*dm(585)
    dm(2148) = dm(68)*m(128) + m(68)*dm(128)
    dm(2149) = dm(68)*m(129) + m(68)*dm(129)
    dm(2150) = dm(65)*m(130) + m(65)*dm(130)
    dm(2151) = dm(65)*m(131) + m(65)*dm(131)
    dm(2152) = dm(66)*m(134) + m(66)*dm(134)
    dm(2153) = dm(69)*m(132) + m(69)*dm(132)
    dm(2154) = dm(69)*m(133) + m(69)*dm(133)
    dm(2155) = dm(66)*m(135) + m(66)*dm(135)
    dm(2156) = dm(67)*m(138) + m(67)*dm(138)
    dm(2157) = dm(67)*m(139) + m(67)*dm(139)
    dm(2158) = dm(70)*m(136) + m(70)*dm(136)
    dm(2159) = dm(70)*m(137) + m(70)*dm(137)
    dm(2160) = dm(12)*m(580) + m(12)*dm(580)
    dm(2161) = dm(9)*m(581) + m(9)*dm(581)
    dm(2162) = dm(13)*m(582) + m(13)*dm(582)
    dm(2163) = dm(10)*m(583) + m(10)*dm(583)
    dm(2164) = dm(11)*m(585) + m(11)*dm(585)
    dm(2165) = dm(14)*m(584) + m(14)*dm(584)
    dm(2166) = dm(9)*m(574) + m(9)*dm(574)
    dm(2167) = dm(12)*m(574) + m(12)*dm(574)
    dm(2168) = dm(9)*m(575) + m(9)*dm(575)
    dm(2169) = dm(12)*m(575) + m(12)*dm(575)
    dm(2170) = dm(10)*m(576) + m(10)*dm(576)
    dm(2171) = dm(13)*m(576) + m(13)*dm(576)
    dm(2172) = dm(10)*m(577) + m(10)*dm(577)
    dm(2173) = dm(13)*m(577) + m(13)*dm(577)
    dm(2174) = dm(11)*m(578) + m(11)*dm(578)
    dm(2175) = dm(11)*m(579) + m(11)*dm(579)
    dm(2176) = dm(14)*m(578) + m(14)*dm(578)
    dm(2177) = dm(14)*m(579) + m(14)*dm(579)
    dm(2178) = dm(2)*m(586) + m(2)*dm(586)
    dm(2179) = dm(2)*m(593) + m(2)*dm(593)
    dm(2180) = dm(1)*m(588) + m(1)*dm(588)
    dm(2181) = dm(1)*m(595) + m(1)*dm(595)
    dm(2182) = dm(1)*m(590) + m(1)*dm(590)
    dm(2183) = dm(1)*m(597) + m(1)*dm(597)
    dm(2184) = dm(3)*m(598) + m(3)*dm(598)
    dm(2185) = dm(2)*m(599) + m(2)*dm(599)
    dm(2186) = dm(3)*m(600) + m(3)*dm(600)
    dm(2187) = dm(1)*m(601) + m(1)*dm(601)
    dm(2188) = dm(2)*m(602) + m(2)*dm(602)
    dm(2189) = dm(1)*m(603) + m(1)*dm(603)
    dm(2190) = dm(2)*m(598) + m(2)*dm(598)
    dm(2191) = dm(3)*m(599) + m(3)*dm(599)
    dm(2192) = dm(1)*m(600) + m(1)*dm(600)
    dm(2193) = dm(3)*m(601) + m(3)*dm(601)
    dm(2194) = dm(1)*m(602) + m(1)*dm(602)
    dm(2195) = dm(2)*m(603) + m(2)*dm(603)
    dm(2196) = dm(1)*m(586) + m(1)*dm(586)
    dm(2197) = dm(1)*m(587) + m(1)*dm(587)
    dm(2198) = dm(2)*m(588) + m(2)*dm(588)
    dm(2199) = dm(2)*m(589) + m(2)*dm(589)
    dm(2200) = dm(3)*m(590) + m(3)*dm(590)
    dm(2201) = dm(3)*m(591) + m(3)*dm(591)
    dm(2202) = dm(3)*m(604) + m(3)*dm(604)
    dm(2203) = dm(2)*m(605) + m(2)*dm(605)
    dm(2204) = dm(3)*m(606) + m(3)*dm(606)
    dm(2205) = dm(1)*m(607) + m(1)*dm(607)
    dm(2206) = dm(2)*m(608) + m(2)*dm(608)
    dm(2207) = dm(1)*m(609) + m(1)*dm(609)
    dm(2208) = dm(2)*m(604) + m(2)*dm(604)
    dm(2209) = dm(3)*m(605) + m(3)*dm(605)
    dm(2210) = dm(1)*m(606) + m(1)*dm(606)
    dm(2211) = dm(3)*m(607) + m(3)*dm(607)
    dm(2212) = dm(1)*m(608) + m(1)*dm(608)
    dm(2213) = dm(2)*m(609) + m(2)*dm(609)
    dm(2214) = dm(5)*m(598) + m(5)*dm(598)
    dm(2215) = dm(4)*m(599) + m(4)*dm(599)
    dm(2216) = dm(5)*m(606) + m(5)*dm(606)
    dm(2217) = dm(4)*m(601) + m(4)*dm(601)
    dm(2218) = dm(4)*m(608) + m(4)*dm(608)
    dm(2219) = dm(4)*m(609) + m(4)*dm(609)
    dm(2220) = dm(4)*m(598) + m(4)*dm(598)
    dm(2221) = dm(5)*m(599) + m(5)*dm(599)
    dm(2222) = dm(4)*m(600) + m(4)*dm(600)
    dm(2223) = dm(6)*m(601) + m(6)*dm(601)
    dm(2224) = dm(5)*m(602) + m(5)*dm(602)
    dm(2225) = dm(6)*m(603) + m(6)*dm(603)
    dm(2226) = dm(3)*m(610) + m(3)*dm(610)
    dm(2227) = dm(3)*m(611) + m(3)*dm(611)
    dm(2228) = dm(2)*m(612) + m(2)*dm(612)
    dm(2229) = dm(2)*m(613) + m(2)*dm(613)
    dm(2230) = dm(3)*m(614) + m(3)*dm(614)
    dm(2231) = dm(3)*m(615) + m(3)*dm(615)
    dm(2232) = dm(1)*m(616) + m(1)*dm(616)
    dm(2233) = dm(1)*m(617) + m(1)*dm(617)
    dm(2234) = dm(2)*m(618) + m(2)*dm(618)
    dm(2235) = dm(2)*m(619) + m(2)*dm(619)
    dm(2236) = dm(1)*m(620) + m(1)*dm(620)
    dm(2237) = dm(1)*m(621) + m(1)*dm(621)
    dm(2238) = dm(2)*m(610) + m(2)*dm(610)
    dm(2239) = dm(2)*m(611) + m(2)*dm(611)
    dm(2240) = dm(3)*m(612) + m(3)*dm(612)
    dm(2241) = dm(3)*m(613) + m(3)*dm(613)
    dm(2242) = dm(1)*m(614) + m(1)*dm(614)
    dm(2243) = dm(1)*m(615) + m(1)*dm(615)
    dm(2244) = dm(3)*m(616) + m(3)*dm(616)
    dm(2245) = dm(3)*m(617) + m(3)*dm(617)
    dm(2246) = dm(1)*m(618) + m(1)*dm(618)
    dm(2247) = dm(1)*m(619) + m(1)*dm(619)
    dm(2248) = dm(2)*m(620) + m(2)*dm(620)
    dm(2249) = dm(2)*m(621) + m(2)*dm(621)
    dm(2250) = dm(6)*m(610) + m(6)*dm(610)
    dm(2251) = dm(6)*m(611) + m(6)*dm(611)
    dm(2252) = dm(6)*m(612) + m(6)*dm(612)
    dm(2253) = dm(6)*m(613) + m(6)*dm(613)
    dm(2254) = dm(5)*m(614) + m(5)*dm(614)
    dm(2255) = dm(5)*m(615) + m(5)*dm(615)
    dm(2256) = dm(5)*m(616) + m(5)*dm(616)
    dm(2257) = dm(5)*m(617) + m(5)*dm(617)
    dm(2258) = dm(4)*m(618) + m(4)*dm(618)
    dm(2259) = dm(4)*m(619) + m(4)*dm(619)
    dm(2260) = dm(4)*m(620) + m(4)*dm(620)
    dm(2261) = dm(4)*m(621) + m(4)*dm(621)
    dm(2262) = dm(5)*m(610) + m(5)*dm(610)
    dm(2263) = dm(5)*m(611) + m(5)*dm(611)
    dm(2264) = dm(4)*m(612) + m(4)*dm(612)
    dm(2265) = dm(4)*m(613) + m(4)*dm(613)
    dm(2266) = dm(6)*m(614) + m(6)*dm(614)
    dm(2267) = dm(6)*m(615) + m(6)*dm(615)
    dm(2268) = dm(4)*m(616) + m(4)*dm(616)
    dm(2269) = dm(4)*m(617) + m(4)*dm(617)
    dm(2270) = dm(6)*m(618) + m(6)*dm(618)
    dm(2271) = dm(6)*m(619) + m(6)*dm(619)
    dm(2272) = dm(5)*m(620) + m(5)*dm(620)
    dm(2273) = dm(5)*m(621) + m(5)*dm(621)
    dm(2274) = dm(8)*m(610) + m(8)*dm(610)
    dm(2275) = dm(7)*m(611) + m(7)*dm(611)
    dm(2276) = dm(8)*m(612) + m(8)*dm(612)
    dm(2277) = dm(7)*m(613) + m(7)*dm(613)
    dm(2278) = dm(8)*m(614) + m(8)*dm(614)
    dm(2279) = dm(7)*m(615) + m(7)*dm(615)
    dm(2280) = dm(8)*m(616) + m(8)*dm(616)
    dm(2281) = dm(7)*m(617) + m(7)*dm(617)
    dm(2282) = dm(8)*m(618) + m(8)*dm(618)
    dm(2283) = dm(7)*m(619) + m(7)*dm(619)
    dm(2284) = dm(8)*m(620) + m(8)*dm(620)
    dm(2285) = dm(7)*m(621) + m(7)*dm(621)
    dm(2286) = dm(11)*m(611) + m(11)*dm(611)
    dm(2287) = dm(10)*m(613) + m(10)*dm(613)
    dm(2288) = dm(11)*m(615) + m(11)*dm(615)
    dm(2289) = dm(9)*m(617) + m(9)*dm(617)
    dm(2290) = dm(10)*m(619) + m(10)*dm(619)
    dm(2291) = dm(9)*m(621) + m(9)*dm(621)
    dm(2292) = dm(3)*m(622) + m(3)*dm(622)
    dm(2293) = dm(3)*m(623) + m(3)*dm(623)
    dm(2294) = dm(2)*m(624) + m(2)*dm(624)
    dm(2295) = dm(2)*m(625) + m(2)*dm(625)
    dm(2296) = dm(3)*m(626) + m(3)*dm(626)
    dm(2297) = dm(3)*m(627) + m(3)*dm(627)
    dm(2298) = dm(1)*m(628) + m(1)*dm(628)
    dm(2299) = dm(1)*m(629) + m(1)*dm(629)
    dm(2300) = dm(2)*m(630) + m(2)*dm(630)
    dm(2301) = dm(2)*m(631) + m(2)*dm(631)
    dm(2302) = dm(1)*m(632) + m(1)*dm(632)
    dm(2303) = dm(1)*m(633) + m(1)*dm(633)
    dm(2304) = dm(2)*m(622) + m(2)*dm(622)
    dm(2305) = dm(2)*m(623) + m(2)*dm(623)
    dm(2306) = dm(3)*m(624) + m(3)*dm(624)
    dm(2307) = dm(3)*m(625) + m(3)*dm(625)
    dm(2308) = dm(1)*m(626) + m(1)*dm(626)
    dm(2309) = dm(1)*m(627) + m(1)*dm(627)
    dm(2310) = dm(3)*m(628) + m(3)*dm(628)
    dm(2311) = dm(3)*m(629) + m(3)*dm(629)
    dm(2312) = dm(1)*m(630) + m(1)*dm(630)
    dm(2313) = dm(1)*m(631) + m(1)*dm(631)
    dm(2314) = dm(2)*m(632) + m(2)*dm(632)
    dm(2315) = dm(2)*m(633) + m(2)*dm(633)
    dm(2316) = dm(6)*m(622) + m(6)*dm(622)
    dm(2317) = dm(6)*m(623) + m(6)*dm(623)
    dm(2318) = dm(6)*m(624) + m(6)*dm(624)
    dm(2319) = dm(6)*m(625) + m(6)*dm(625)
    dm(2320) = dm(5)*m(626) + m(5)*dm(626)
    dm(2321) = dm(5)*m(627) + m(5)*dm(627)
    dm(2322) = dm(5)*m(628) + m(5)*dm(628)
    dm(2323) = dm(5)*m(629) + m(5)*dm(629)
    dm(2324) = dm(4)*m(630) + m(4)*dm(630)
    dm(2325) = dm(4)*m(631) + m(4)*dm(631)
    dm(2326) = dm(4)*m(632) + m(4)*dm(632)
    dm(2327) = dm(4)*m(633) + m(4)*dm(633)
    dm(2328) = dm(5)*m(622) + m(5)*dm(622)
    dm(2329) = dm(5)*m(623) + m(5)*dm(623)
    dm(2330) = dm(4)*m(624) + m(4)*dm(624)
    dm(2331) = dm(4)*m(625) + m(4)*dm(625)
    dm(2332) = dm(6)*m(626) + m(6)*dm(626)
    dm(2333) = dm(6)*m(627) + m(6)*dm(627)
    dm(2334) = dm(4)*m(628) + m(4)*dm(628)
    dm(2335) = dm(4)*m(629) + m(4)*dm(629)
    dm(2336) = dm(6)*m(630) + m(6)*dm(630)
    dm(2337) = dm(6)*m(631) + m(6)*dm(631)
    dm(2338) = dm(5)*m(632) + m(5)*dm(632)
    dm(2339) = dm(5)*m(633) + m(5)*dm(633)
    dm(2340) = dm(8)*m(622) + m(8)*dm(622)
    dm(2341) = dm(7)*m(623) + m(7)*dm(623)
    dm(2342) = dm(8)*m(624) + m(8)*dm(624)
    dm(2343) = dm(7)*m(625) + m(7)*dm(625)
    dm(2344) = dm(8)*m(626) + m(8)*dm(626)
    dm(2345) = dm(7)*m(627) + m(7)*dm(627)
    dm(2346) = dm(8)*m(628) + m(8)*dm(628)
    dm(2347) = dm(7)*m(629) + m(7)*dm(629)
    dm(2348) = dm(8)*m(630) + m(8)*dm(630)
    dm(2349) = dm(7)*m(631) + m(7)*dm(631)
    dm(2350) = dm(8)*m(632) + m(8)*dm(632)
    dm(2351) = dm(7)*m(633) + m(7)*dm(633)
    dm(2352) = dm(11)*m(623) + m(11)*dm(623)
    dm(2353) = dm(10)*m(611) + m(10)*dm(611)
    dm(2354) = dm(11)*m(613) + m(11)*dm(613)
    dm(2355) = dm(10)*m(625) + m(10)*dm(625)
    dm(2356) = dm(11)*m(627) + m(11)*dm(627)
    dm(2357) = dm(9)*m(615) + m(9)*dm(615)
    dm(2358) = dm(11)*m(617) + m(11)*dm(617)
    dm(2359) = dm(9)*m(629) + m(9)*dm(629)
    dm(2360) = dm(10)*m(631) + m(10)*dm(631)
    dm(2361) = dm(9)*m(619) + m(9)*dm(619)
    dm(2362) = dm(10)*m(621) + m(10)*dm(621)
    dm(2363) = dm(9)*m(633) + m(9)*dm(633)
    dm(2364) = dm(10)*m(623) + m(10)*dm(623)
    dm(2365) = dm(11)*m(625) + m(11)*dm(625)
    dm(2366) = dm(9)*m(627) + m(9)*dm(627)
    dm(2367) = dm(11)*m(629) + m(11)*dm(629)
    dm(2368) = dm(9)*m(631) + m(9)*dm(631)
    dm(2369) = dm(10)*m(633) + m(10)*dm(633)
    dm(2370) = dm(10)*m(610) + m(10)*dm(610)
    dm(2371) = dm(13)*m(611) + m(13)*dm(611)
    dm(2372) = dm(10)*m(624) + m(10)*dm(624)
    dm(2373) = dm(13)*m(625) + m(13)*dm(625)
    dm(2374) = dm(9)*m(614) + m(9)*dm(614)
    dm(2375) = dm(12)*m(615) + m(12)*dm(615)
    dm(2376) = dm(9)*m(628) + m(9)*dm(628)
    dm(2377) = dm(12)*m(629) + m(12)*dm(629)
    dm(2378) = dm(9)*m(618) + m(9)*dm(618)
    dm(2379) = dm(12)*m(619) + m(12)*dm(619)
    dm(2380) = dm(9)*m(632) + m(9)*dm(632)
    dm(2381) = dm(12)*m(633) + m(12)*dm(633)
    dm(2382) = dm(12)*m(610) + m(12)*dm(610)
    dm(2383) = dm(9)*m(611) + m(9)*dm(611)
    dm(2384) = dm(12)*m(612) + m(12)*dm(612)
    dm(2385) = dm(9)*m(613) + m(9)*dm(613)
    dm(2386) = dm(13)*m(614) + m(13)*dm(614)
    dm(2387) = dm(10)*m(615) + m(10)*dm(615)
    dm(2388) = dm(10)*m(617) + m(10)*dm(617)
    dm(2389) = dm(13)*m(616) + m(13)*dm(616)
    dm(2390) = dm(11)*m(619) + m(11)*dm(619)
    dm(2391) = dm(14)*m(618) + m(14)*dm(618)
    dm(2392) = dm(11)*m(621) + m(11)*dm(621)
    dm(2393) = dm(14)*m(620) + m(14)*dm(620)
    dm(2394) = dm(9)*m(610) + m(9)*dm(610)
    dm(2395) = dm(12)*m(611) + m(12)*dm(611)
    dm(2396) = dm(9)*m(612) + m(9)*dm(612)
    dm(2397) = dm(12)*m(613) + m(12)*dm(613)
    dm(2398) = dm(10)*m(614) + m(10)*dm(614)
    dm(2399) = dm(13)*m(615) + m(13)*dm(615)
    dm(2400) = dm(10)*m(616) + m(10)*dm(616)
    dm(2401) = dm(13)*m(617) + m(13)*dm(617)
    dm(2402) = dm(11)*m(618) + m(11)*dm(618)
    dm(2403) = dm(14)*m(619) + m(14)*dm(619)
    dm(2404) = dm(11)*m(620) + m(11)*dm(620)
    dm(2405) = dm(14)*m(621) + m(14)*dm(621)
    dm(2406) = dm(2)*m(634) + m(2)*dm(634)
    dm(2407) = dm(3)*m(634) + m(3)*dm(634)
    dm(2408) = dm(1)*m(635) + m(1)*dm(635)
    dm(2409) = dm(3)*m(635) + m(3)*dm(635)
    dm(2410) = dm(1)*m(636) + m(1)*dm(636)
    dm(2411) = dm(2)*m(636) + m(2)*dm(636)
    dm(2412) = dm(6)*m(634) + m(6)*dm(634)
    dm(2413) = dm(5)*m(635) + m(5)*dm(635)
    dm(2414) = dm(4)*m(636) + m(4)*dm(636)
    dm(2415) = dm(10)*m(634) + m(10)*dm(634)
    dm(2416) = dm(11)*m(634) + m(11)*dm(634)
    dm(2417) = dm(13)*m(634) + m(13)*dm(634)
    dm(2418) = dm(14)*m(634) + m(14)*dm(634)
    dm(2419) = dm(9)*m(635) + m(9)*dm(635)
    dm(2420) = dm(11)*m(635) + m(11)*dm(635)
    dm(2421) = dm(12)*m(635) + m(12)*dm(635)
    dm(2422) = dm(14)*m(635) + m(14)*dm(635)
    dm(2423) = dm(9)*m(636) + m(9)*dm(636)
    dm(2424) = dm(10)*m(636) + m(10)*dm(636)
    dm(2425) = dm(12)*m(636) + m(12)*dm(636)
    dm(2426) = dm(13)*m(636) + m(13)*dm(636)
    dm(2427) = dm(3)*m(637) + m(3)*dm(637)
    dm(2428) = dm(2)*m(638) + m(2)*dm(638)
    dm(2429) = dm(3)*m(639) + m(3)*dm(639)
    dm(2430) = dm(2)*m(640) + m(2)*dm(640)
    dm(2431) = dm(3)*m(641) + m(3)*dm(641)
    dm(2432) = dm(1)*m(642) + m(1)*dm(642)
    dm(2433) = dm(3)*m(643) + m(3)*dm(643)
    dm(2434) = dm(1)*m(644) + m(1)*dm(644)
    dm(2435) = dm(2)*m(645) + m(2)*dm(645)
    dm(2436) = dm(1)*m(646) + m(1)*dm(646)
    dm(2437) = dm(2)*m(647) + m(2)*dm(647)
    dm(2438) = dm(1)*m(648) + m(1)*dm(648)
    dm(2439) = dm(2)*m(637) + m(2)*dm(637)
    dm(2440) = dm(3)*m(638) + m(3)*dm(638)
    dm(2441) = dm(2)*m(639) + m(2)*dm(639)
    dm(2442) = dm(3)*m(640) + m(3)*dm(640)
    dm(2443) = dm(1)*m(641) + m(1)*dm(641)
    dm(2444) = dm(3)*m(642) + m(3)*dm(642)
    dm(2445) = dm(1)*m(643) + m(1)*dm(643)
    dm(2446) = dm(3)*m(644) + m(3)*dm(644)
    dm(2447) = dm(1)*m(645) + m(1)*dm(645)
    dm(2448) = dm(2)*m(646) + m(2)*dm(646)
    dm(2449) = dm(1)*m(647) + m(1)*dm(647)
    dm(2450) = dm(2)*m(648) + m(2)*dm(648)
    dm(2451) = dm(6)*m(637) + m(6)*dm(637)
    dm(2452) = dm(6)*m(638) + m(6)*dm(638)
    dm(2453) = dm(6)*m(639) + m(6)*dm(639)
    dm(2454) = dm(6)*m(640) + m(6)*dm(640)
    dm(2455) = dm(5)*m(641) + m(5)*dm(641)
    dm(2456) = dm(5)*m(642) + m(5)*dm(642)
    dm(2457) = dm(5)*m(643) + m(5)*dm(643)
    dm(2458) = dm(5)*m(644) + m(5)*dm(644)
    dm(2459) = dm(4)*m(645) + m(4)*dm(645)
    dm(2460) = dm(4)*m(646) + m(4)*dm(646)
    dm(2461) = dm(4)*m(647) + m(4)*dm(647)
    dm(2462) = dm(4)*m(648) + m(4)*dm(648)
    dm(2463) = dm(5)*m(637) + m(5)*dm(637)
    dm(2464) = dm(4)*m(638) + m(4)*dm(638)
    dm(2465) = dm(5)*m(639) + m(5)*dm(639)
    dm(2466) = dm(4)*m(640) + m(4)*dm(640)
    dm(2467) = dm(6)*m(641) + m(6)*dm(641)
    dm(2468) = dm(4)*m(642) + m(4)*dm(642)
    dm(2469) = dm(6)*m(643) + m(6)*dm(643)
    dm(2470) = dm(4)*m(644) + m(4)*dm(644)
    dm(2471) = dm(6)*m(645) + m(6)*dm(645)
    dm(2472) = dm(5)*m(646) + m(5)*dm(646)
    dm(2473) = dm(6)*m(647) + m(6)*dm(647)
    dm(2474) = dm(5)*m(648) + m(5)*dm(648)
    dm(2475) = dm(8)*m(637) + m(8)*dm(637)
    dm(2476) = dm(8)*m(638) + m(8)*dm(638)
    dm(2477) = dm(7)*m(639) + m(7)*dm(639)
    dm(2478) = dm(7)*m(640) + m(7)*dm(640)
    dm(2479) = dm(8)*m(641) + m(8)*dm(641)
    dm(2480) = dm(8)*m(642) + m(8)*dm(642)
    dm(2481) = dm(7)*m(643) + m(7)*dm(643)
    dm(2482) = dm(7)*m(644) + m(7)*dm(644)
    dm(2483) = dm(8)*m(645) + m(8)*dm(645)
    dm(2484) = dm(8)*m(646) + m(8)*dm(646)
    dm(2485) = dm(7)*m(647) + m(7)*dm(647)
    dm(2486) = dm(7)*m(648) + m(7)*dm(648)
    dm(2487) = dm(13)*m(638) + m(13)*dm(638)
    dm(2488) = dm(10)*m(640) + m(10)*dm(640)
    dm(2489) = dm(12)*m(642) + m(12)*dm(642)
    dm(2490) = dm(9)*m(644) + m(9)*dm(644)
    dm(2491) = dm(12)*m(646) + m(12)*dm(646)
    dm(2492) = dm(9)*m(648) + m(9)*dm(648)
    dm(2493) = dm(112)*m(128) + m(112)*dm(128)
    dm(2494) = dm(112)*m(129) + m(112)*dm(129)
    dm(2495) = dm(115)*m(130) + m(115)*dm(130)
    dm(2496) = dm(115)*m(131) + m(115)*dm(131)
    dm(2497) = dm(113)*m(132) + m(113)*dm(132)
    dm(2498) = dm(113)*m(133) + m(113)*dm(133)
    dm(2499) = dm(116)*m(134) + m(116)*dm(134)
    dm(2500) = dm(116)*m(135) + m(116)*dm(135)
    dm(2501) = dm(114)*m(136) + m(114)*dm(136)
    dm(2502) = dm(114)*m(137) + m(114)*dm(137)
    dm(2503) = dm(117)*m(138) + m(117)*dm(138)
    dm(2504) = dm(117)*m(139) + m(117)*dm(139)
    dm(2505) = dm(18)*m(638) + m(18)*dm(638)
    dm(2506) = dm(19)*m(637) + m(19)*dm(637)
    dm(2507) = dm(18)*m(640) + m(18)*dm(640)
    dm(2508) = dm(19)*m(639) + m(19)*dm(639)
    dm(2509) = dm(17)*m(642) + m(17)*dm(642)
    dm(2510) = dm(19)*m(641) + m(19)*dm(641)
    dm(2511) = dm(17)*m(644) + m(17)*dm(644)
    dm(2512) = dm(19)*m(643) + m(19)*dm(643)
    dm(2513) = dm(17)*m(646) + m(17)*dm(646)
    dm(2514) = dm(18)*m(645) + m(18)*dm(645)
    dm(2515) = dm(17)*m(648) + m(17)*dm(648)
    dm(2516) = dm(18)*m(647) + m(18)*dm(647)
    dm(2517) = dm(18)*m(637) + m(18)*dm(637)
    dm(2518) = dm(19)*m(638) + m(19)*dm(638)
    dm(2519) = dm(18)*m(639) + m(18)*dm(639)
    dm(2520) = dm(19)*m(640) + m(19)*dm(640)
    dm(2521) = dm(17)*m(641) + m(17)*dm(641)
    dm(2522) = dm(19)*m(642) + m(19)*dm(642)
    dm(2523) = dm(17)*m(643) + m(17)*dm(643)
    dm(2524) = dm(19)*m(644) + m(19)*dm(644)
    dm(2525) = dm(17)*m(645) + m(17)*dm(645)
    dm(2526) = dm(18)*m(646) + m(18)*dm(646)
    dm(2527) = dm(17)*m(647) + m(17)*dm(647)
    dm(2528) = dm(18)*m(648) + m(18)*dm(648)
    dm(2529) = dm(1)*m(649) + m(1)*dm(649)
    dm(2530) = dm(2)*m(649) + m(2)*dm(649)
    dm(2531) = dm(1)*m(650) + m(1)*dm(650)
    dm(2532) = dm(3)*m(650) + m(3)*dm(650)
    dm(2533) = dm(2)*m(651) + m(2)*dm(651)
    dm(2534) = dm(3)*m(651) + m(3)*dm(651)
    dm(2535) = dm(3)*m(652) + m(3)*dm(652)
    dm(2536) = dm(3)*m(653) + m(3)*dm(653)
    dm(2537) = dm(2)*m(654) + m(2)*dm(654)
    dm(2538) = dm(2)*m(655) + m(2)*dm(655)
    dm(2539) = dm(1)*m(656) + m(1)*dm(656)
    dm(2540) = dm(1)*m(657) + m(1)*dm(657)
    dm(2541) = dm(2)*m(652) + m(2)*dm(652)
    dm(2542) = dm(1)*m(653) + m(1)*dm(653)
    dm(2543) = dm(3)*m(654) + m(3)*dm(654)
    dm(2544) = dm(1)*m(655) + m(1)*dm(655)
    dm(2545) = dm(3)*m(656) + m(3)*dm(656)
    dm(2546) = dm(2)*m(657) + m(2)*dm(657)
    dm(2547) = dm(5)*m(653) + m(5)*dm(653)
    dm(2548) = dm(4)*m(655) + m(4)*dm(655)
    dm(2549) = dm(4)*m(657) + m(4)*dm(657)
    dm(2550) = dm(3)*m(658) + m(3)*dm(658)
    dm(2551) = dm(3)*m(659) + m(3)*dm(659)
    dm(2552) = dm(2)*m(660) + m(2)*dm(660)
    dm(2553) = dm(2)*m(661) + m(2)*dm(661)
    dm(2554) = dm(1)*m(662) + m(1)*dm(662)
    dm(2555) = dm(1)*m(663) + m(1)*dm(663)
    dm(2556) = dm(5)*m(658) + m(5)*dm(658)
    dm(2557) = dm(6)*m(658) + m(6)*dm(658)
    dm(2558) = dm(5)*m(659) + m(5)*dm(659)
    dm(2559) = dm(6)*m(659) + m(6)*dm(659)
    dm(2560) = dm(4)*m(660) + m(4)*dm(660)
    dm(2561) = dm(6)*m(660) + m(6)*dm(660)
    dm(2562) = dm(4)*m(661) + m(4)*dm(661)
    dm(2563) = dm(6)*m(661) + m(6)*dm(661)
    dm(2564) = dm(4)*m(662) + m(4)*dm(662)
    dm(2565) = dm(5)*m(662) + m(5)*dm(662)
    dm(2566) = dm(4)*m(663) + m(4)*dm(663)
    dm(2567) = dm(5)*m(663) + m(5)*dm(663)
    dm(2568) = dm(8)*m(658) + m(8)*dm(658)
    dm(2569) = dm(7)*m(659) + m(7)*dm(659)
    dm(2570) = dm(8)*m(660) + m(8)*dm(660)
    dm(2571) = dm(7)*m(661) + m(7)*dm(661)
    dm(2572) = dm(8)*m(662) + m(8)*dm(662)
    dm(2573) = dm(7)*m(663) + m(7)*dm(663)
    dm(2574) = dm(11)*m(659) + m(11)*dm(659)
    dm(2575) = dm(10)*m(661) + m(10)*dm(661)
    dm(2576) = dm(9)*m(663) + m(9)*dm(663)
    dm(2577) = dm(12)*m(658) + m(12)*dm(658)
    dm(2578) = dm(13)*m(658) + m(13)*dm(658)
    dm(2579) = dm(9)*m(659) + m(9)*dm(659)
    dm(2580) = dm(10)*m(659) + m(10)*dm(659)
    dm(2581) = dm(12)*m(660) + m(12)*dm(660)
    dm(2582) = dm(9)*m(661) + m(9)*dm(661)
    dm(2583) = dm(11)*m(661) + m(11)*dm(661)
    dm(2584) = dm(14)*m(660) + m(14)*dm(660)
    dm(2585) = dm(10)*m(663) + m(10)*dm(663)
    dm(2586) = dm(11)*m(663) + m(11)*dm(663)
    dm(2587) = dm(13)*m(662) + m(13)*dm(662)
    dm(2588) = dm(14)*m(662) + m(14)*dm(662)
    dm(2589) = dm(9)*m(658) + m(9)*dm(658)
    dm(2590) = dm(10)*m(658) + m(10)*dm(658)
    dm(2591) = dm(12)*m(659) + m(12)*dm(659)
    dm(2592) = dm(13)*m(659) + m(13)*dm(659)
    dm(2593) = dm(9)*m(660) + m(9)*dm(660)
    dm(2594) = dm(11)*m(660) + m(11)*dm(660)
    dm(2595) = dm(12)*m(661) + m(12)*dm(661)
    dm(2596) = dm(14)*m(661) + m(14)*dm(661)
    dm(2597) = dm(10)*m(662) + m(10)*dm(662)
    dm(2598) = dm(11)*m(662) + m(11)*dm(662)
    dm(2599) = dm(13)*m(663) + m(13)*dm(663)
    dm(2600) = dm(14)*m(663) + m(14)*dm(663)
    dm(2601) = dm(3)*m(664) + m(3)*dm(664)
    dm(2602) = dm(2)*m(665) + m(2)*dm(665)
    dm(2603) = dm(1)*m(666) + m(1)*dm(666)
    dm(2604) = dm(5)*m(664) + m(5)*dm(664)
    dm(2605) = dm(6)*m(664) + m(6)*dm(664)
    dm(2606) = dm(4)*m(665) + m(4)*dm(665)
    dm(2607) = dm(6)*m(665) + m(6)*dm(665)
    dm(2608) = dm(4)*m(666) + m(4)*dm(666)
    dm(2609) = dm(5)*m(666) + m(5)*dm(666)
    dm(2610) = dm(11)*m(664) + m(11)*dm(664)
    dm(2611) = dm(14)*m(664) + m(14)*dm(664)
    dm(2612) = dm(10)*m(665) + m(10)*dm(665)
    dm(2613) = dm(13)*m(665) + m(13)*dm(665)
    dm(2614) = dm(9)*m(666) + m(9)*dm(666)
    dm(2615) = dm(12)*m(666) + m(12)*dm(666)
    dm(2616) = dm(17)*m(664) + m(17)*dm(664)
    dm(2617) = dm(18)*m(664) + m(18)*dm(664)
    dm(2618) = dm(17)*m(665) + m(17)*dm(665)
    dm(2619) = dm(19)*m(665) + m(19)*dm(665)
    dm(2620) = dm(18)*m(666) + m(18)*dm(666)
    dm(2621) = dm(19)*m(666) + m(19)*dm(666)
    dm(2622) = dm(20)*m(659) + m(20)*dm(659)
    dm(2623) = dm(21)*m(658) + m(21)*dm(658)
    dm(2624) = dm(20)*m(661) + m(20)*dm(661)
    dm(2625) = dm(21)*m(660) + m(21)*dm(660)
    dm(2626) = dm(20)*m(663) + m(20)*dm(663)
    dm(2627) = dm(21)*m(662) + m(21)*dm(662)
    dm(2628) = dm(2)*m(669) + m(2)*dm(669)
    dm(2629) = dm(1)*m(671) + m(1)*dm(671)
    dm(2630) = dm(1)*m(673) + m(1)*dm(673)
    dm(2631) = dm(2)*m(675) + m(2)*dm(675)
    dm(2632) = dm(1)*m(677) + m(1)*dm(677)
    dm(2633) = dm(1)*m(679) + m(1)*dm(679)
    dm(2634) = dm(2)*m(680) + m(2)*dm(680)
    dm(2635) = dm(3)*m(680) + m(3)*dm(680)
    dm(2636) = dm(1)*m(681) + m(1)*dm(681)
    dm(2637) = dm(3)*m(681) + m(3)*dm(681)
    dm(2638) = dm(1)*m(682) + m(1)*dm(682)
    dm(2639) = dm(2)*m(682) + m(2)*dm(682)
    dm(2640) = dm(2)*m(683) + m(2)*dm(683)
    dm(2641) = dm(3)*m(683) + m(3)*dm(683)
    dm(2642) = dm(1)*m(684) + m(1)*dm(684)
    dm(2643) = dm(3)*m(684) + m(3)*dm(684)
    dm(2644) = dm(1)*m(685) + m(1)*dm(685)
    dm(2645) = dm(2)*m(685) + m(2)*dm(685)
    dm(2646) = dm(4)*m(680) + m(4)*dm(680)
    dm(2647) = dm(5)*m(680) + m(5)*dm(680)
    dm(2648) = dm(4)*m(681) + m(4)*dm(681)
    dm(2649) = dm(6)*m(681) + m(6)*dm(681)
    dm(2650) = dm(5)*m(682) + m(5)*dm(682)
    dm(2651) = dm(6)*m(682) + m(6)*dm(682)
    dm(2652) = dm(4)*m(683) + m(4)*dm(683)
    dm(2653) = dm(5)*m(683) + m(5)*dm(683)
    dm(2654) = dm(4)*m(684) + m(4)*dm(684)
    dm(2655) = dm(6)*m(684) + m(6)*dm(684)
    dm(2656) = dm(5)*m(685) + m(5)*dm(685)
    dm(2657) = dm(6)*m(685) + m(6)*dm(685)
    dm(2658) = dm(2)*m(686) + m(2)*dm(686)
    dm(2659) = dm(3)*m(686) + m(3)*dm(686)
    dm(2660) = dm(1)*m(687) + m(1)*dm(687)
    dm(2661) = dm(3)*m(687) + m(3)*dm(687)
    dm(2662) = dm(1)*m(688) + m(1)*dm(688)
    dm(2663) = dm(2)*m(688) + m(2)*dm(688)
    dm(2664) = dm(2)*m(689) + m(2)*dm(689)
    dm(2665) = dm(3)*m(689) + m(3)*dm(689)
    dm(2666) = dm(1)*m(690) + m(1)*dm(690)
    dm(2667) = dm(3)*m(690) + m(3)*dm(690)
    dm(2668) = dm(1)*m(691) + m(1)*dm(691)
    dm(2669) = dm(2)*m(691) + m(2)*dm(691)
    dm(2670) = dm(6)*m(686) + m(6)*dm(686)
    dm(2671) = dm(5)*m(687) + m(5)*dm(687)
    dm(2672) = dm(4)*m(688) + m(4)*dm(688)
    dm(2673) = dm(6)*m(689) + m(6)*dm(689)
    dm(2674) = dm(5)*m(690) + m(5)*dm(690)
    dm(2675) = dm(4)*m(691) + m(4)*dm(691)
    dm(2676) = dm(3)*m(692) + m(3)*dm(692)
    dm(2677) = dm(2)*m(693) + m(2)*dm(693)
    dm(2678) = dm(1)*m(694) + m(1)*dm(694)
    dm(2679) = dm(3)*m(695) + m(3)*dm(695)
    dm(2680) = dm(2)*m(696) + m(2)*dm(696)
    dm(2681) = dm(1)*m(697) + m(1)*dm(697)
    dm(2682) = dm(5)*m(692) + m(5)*dm(692)
    dm(2683) = dm(6)*m(692) + m(6)*dm(692)
    dm(2684) = dm(4)*m(693) + m(4)*dm(693)
    dm(2685) = dm(6)*m(693) + m(6)*dm(693)
    dm(2686) = dm(4)*m(694) + m(4)*dm(694)
    dm(2687) = dm(5)*m(694) + m(5)*dm(694)
    dm(2688) = dm(5)*m(695) + m(5)*dm(695)
    dm(2689) = dm(6)*m(695) + m(6)*dm(695)
    dm(2690) = dm(4)*m(696) + m(4)*dm(696)
    dm(2691) = dm(6)*m(696) + m(6)*dm(696)
    dm(2692) = dm(4)*m(697) + m(4)*dm(697)
    dm(2693) = dm(5)*m(697) + m(5)*dm(697)
    dm(2694) = dm(8)*m(692) + m(8)*dm(692)
    dm(2695) = dm(8)*m(693) + m(8)*dm(693)
    dm(2696) = dm(8)*m(694) + m(8)*dm(694)
    dm(2697) = dm(7)*m(695) + m(7)*dm(695)
    dm(2698) = dm(7)*m(696) + m(7)*dm(696)
    dm(2699) = dm(7)*m(697) + m(7)*dm(697)
    dm(2700) = dm(12)*m(694) + m(12)*dm(694)
    dm(2701) = dm(9)*m(697) + m(9)*dm(697)
    dm(2702) = dm(49)*m(151) + m(49)*dm(151)
    dm(2703) = dm(51)*m(151) + m(51)*dm(151)
    dm(2704) = dm(47)*m(152) + m(47)*dm(152)
    dm(2705) = dm(52)*m(152) + m(52)*dm(152)
    dm(2706) = dm(48)*m(153) + m(48)*dm(153)
    dm(2707) = dm(50)*m(153) + m(50)*dm(153)
    dm(2708) = dm(53)*m(155) + m(53)*dm(155)
    dm(2709) = dm(54)*m(156) + m(54)*dm(156)
    dm(2710) = dm(55)*m(154) + m(55)*dm(154)
    dm(2711) = dm(56)*m(156) + m(56)*dm(156)
    dm(2712) = dm(57)*m(154) + m(57)*dm(154)
    dm(2713) = dm(58)*m(155) + m(58)*dm(155)
    dm(2714) = dm(26)*m(277) + m(26)*dm(277)
    dm(2715) = dm(26)*m(279) + m(26)*dm(279)
    dm(2716) = dm(26)*m(282) + m(26)*dm(282)
    dm(2717) = dm(26)*m(283) + m(26)*dm(283)
    dm(2718) = dm(26)*m(286) + m(26)*dm(286)
    dm(2719) = dm(26)*m(288) + m(26)*dm(288)
    dm(2720) = dm(27)*m(278) + m(27)*dm(278)
    dm(2721) = dm(27)*m(280) + m(27)*dm(280)
    dm(2722) = dm(27)*m(281) + m(27)*dm(281)
    dm(2723) = dm(27)*m(284) + m(27)*dm(284)
    dm(2724) = dm(27)*m(285) + m(27)*dm(285)
    dm(2725) = dm(27)*m(287) + m(27)*dm(287)
    dm(2726) = dm(11)*m(692) + m(11)*dm(692)
    dm(2727) = dm(10)*m(693) + m(10)*dm(693)
    dm(2728) = dm(9)*m(694) + m(9)*dm(694)
    dm(2729) = dm(12)*m(697) + m(12)*dm(697)
    dm(2730) = dm(13)*m(696) + m(13)*dm(696)
    dm(2731) = dm(14)*m(695) + m(14)*dm(695)
    dm(2732) = dm(9)*m(692) + m(9)*dm(692)
    dm(2733) = dm(10)*m(692) + m(10)*dm(692)
    dm(2734) = dm(9)*m(693) + m(9)*dm(693)
    dm(2735) = dm(11)*m(693) + m(11)*dm(693)
    dm(2736) = dm(10)*m(694) + m(10)*dm(694)
    dm(2737) = dm(11)*m(694) + m(11)*dm(694)
    dm(2738) = dm(12)*m(695) + m(12)*dm(695)
    dm(2739) = dm(12)*m(696) + m(12)*dm(696)
    dm(2740) = dm(13)*m(695) + m(13)*dm(695)
    dm(2741) = dm(13)*m(697) + m(13)*dm(697)
    dm(2742) = dm(14)*m(696) + m(14)*dm(696)
    dm(2743) = dm(14)*m(697) + m(14)*dm(697)
    dm(2744) = dm(3)*m(698) + m(3)*dm(698)
    dm(2745) = dm(2)*m(699) + m(2)*dm(699)
    dm(2746) = dm(3)*m(700) + m(3)*dm(700)
    dm(2747) = dm(1)*m(701) + m(1)*dm(701)
    dm(2748) = dm(2)*m(702) + m(2)*dm(702)
    dm(2749) = dm(1)*m(703) + m(1)*dm(703)
    dm(2750) = dm(3)*m(704) + m(3)*dm(704)
    dm(2751) = dm(2)*m(705) + m(2)*dm(705)
    dm(2752) = dm(3)*m(706) + m(3)*dm(706)
    dm(2753) = dm(1)*m(707) + m(1)*dm(707)
    dm(2754) = dm(2)*m(708) + m(2)*dm(708)
    dm(2755) = dm(1)*m(709) + m(1)*dm(709)
    dm(2756) = dm(2)*m(698) + m(2)*dm(698)
    dm(2757) = dm(3)*m(699) + m(3)*dm(699)
    dm(2758) = dm(1)*m(700) + m(1)*dm(700)
    dm(2759) = dm(3)*m(701) + m(3)*dm(701)
    dm(2760) = dm(1)*m(702) + m(1)*dm(702)
    dm(2761) = dm(2)*m(703) + m(2)*dm(703)
    dm(2762) = dm(2)*m(704) + m(2)*dm(704)
    dm(2763) = dm(3)*m(705) + m(3)*dm(705)
    dm(2764) = dm(1)*m(706) + m(1)*dm(706)
    dm(2765) = dm(3)*m(707) + m(3)*dm(707)
    dm(2766) = dm(1)*m(708) + m(1)*dm(708)
    dm(2767) = dm(2)*m(709) + m(2)*dm(709)
    dm(2768) = dm(6)*m(698) + m(6)*dm(698)
    dm(2769) = dm(6)*m(699) + m(6)*dm(699)
    dm(2770) = dm(5)*m(700) + m(5)*dm(700)
    dm(2771) = dm(5)*m(701) + m(5)*dm(701)
    dm(2772) = dm(4)*m(702) + m(4)*dm(702)
    dm(2773) = dm(4)*m(703) + m(4)*dm(703)
    dm(2774) = dm(6)*m(704) + m(6)*dm(704)
    dm(2775) = dm(6)*m(705) + m(6)*dm(705)
    dm(2776) = dm(5)*m(706) + m(5)*dm(706)
    dm(2777) = dm(5)*m(707) + m(5)*dm(707)
    dm(2778) = dm(4)*m(708) + m(4)*dm(708)
    dm(2779) = dm(4)*m(709) + m(4)*dm(709)
    dm(2780) = dm(5)*m(698) + m(5)*dm(698)
    dm(2781) = dm(4)*m(699) + m(4)*dm(699)
    dm(2782) = dm(6)*m(700) + m(6)*dm(700)
    dm(2783) = dm(4)*m(701) + m(4)*dm(701)
    dm(2784) = dm(6)*m(702) + m(6)*dm(702)
    dm(2785) = dm(5)*m(703) + m(5)*dm(703)
    dm(2786) = dm(5)*m(704) + m(5)*dm(704)
    dm(2787) = dm(4)*m(705) + m(4)*dm(705)
    dm(2788) = dm(6)*m(706) + m(6)*dm(706)
    dm(2789) = dm(4)*m(707) + m(4)*dm(707)
    dm(2790) = dm(6)*m(708) + m(6)*dm(708)
    dm(2791) = dm(5)*m(709) + m(5)*dm(709)
    dm(2792) = dm(8)*m(698) + m(8)*dm(698)
    dm(2793) = dm(8)*m(699) + m(8)*dm(699)
    dm(2794) = dm(8)*m(700) + m(8)*dm(700)
    dm(2795) = dm(8)*m(701) + m(8)*dm(701)
    dm(2796) = dm(8)*m(702) + m(8)*dm(702)
    dm(2797) = dm(8)*m(703) + m(8)*dm(703)
    dm(2798) = dm(7)*m(704) + m(7)*dm(704)
    dm(2799) = dm(7)*m(705) + m(7)*dm(705)
    dm(2800) = dm(7)*m(706) + m(7)*dm(706)
    dm(2801) = dm(7)*m(707) + m(7)*dm(707)
    dm(2802) = dm(7)*m(708) + m(7)*dm(708)
    dm(2803) = dm(7)*m(709) + m(7)*dm(709)
    dm(2804) = dm(13)*m(699) + m(13)*dm(699)
    dm(2805) = dm(12)*m(701) + m(12)*dm(701)
    dm(2806) = dm(12)*m(703) + m(12)*dm(703)
    dm(2807) = dm(10)*m(705) + m(10)*dm(705)
    dm(2808) = dm(9)*m(707) + m(9)*dm(707)
    dm(2809) = dm(9)*m(709) + m(9)*dm(709)
    dm(2810) = dm(95)*m(151) + m(95)*dm(151)
    dm(2811) = dm(96)*m(151) + m(96)*dm(151)
    dm(2812) = dm(99)*m(152) + m(99)*dm(152)
    dm(2813) = dm(100)*m(152) + m(100)*dm(152)
    dm(2814) = dm(103)*m(153) + m(103)*dm(153)
    dm(2815) = dm(104)*m(153) + m(104)*dm(153)
    dm(2816) = dm(97)*m(154) + m(97)*dm(154)
    dm(2817) = dm(98)*m(154) + m(98)*dm(154)
    dm(2818) = dm(101)*m(155) + m(101)*dm(155)
    dm(2819) = dm(102)*m(155) + m(102)*dm(155)
    dm(2820) = dm(105)*m(156) + m(105)*dm(156)
    dm(2821) = dm(106)*m(156) + m(106)*dm(156)
    dm(2822) = dm(17)*m(701) + m(17)*dm(701)
    dm(2823) = dm(17)*m(703) + m(17)*dm(703)
    dm(2824) = dm(18)*m(702) + m(18)*dm(702)
    dm(2825) = dm(17)*m(707) + m(17)*dm(707)
    dm(2826) = dm(17)*m(709) + m(17)*dm(709)
    dm(2827) = dm(18)*m(708) + m(18)*dm(708)
    dm(2828) = dm(2)*m(712) + m(2)*dm(712)
    dm(2829) = dm(3)*m(712) + m(3)*dm(712)
    dm(2830) = dm(1)*m(713) + m(1)*dm(713)
    dm(2831) = dm(3)*m(713) + m(3)*dm(713)
    dm(2832) = dm(1)*m(714) + m(1)*dm(714)
    dm(2833) = dm(2)*m(714) + m(2)*dm(714)
    dm(2834) = dm(2)*m(715) + m(2)*dm(715)
    dm(2835) = dm(3)*m(715) + m(3)*dm(715)
    dm(2836) = dm(1)*m(716) + m(1)*dm(716)
    dm(2837) = dm(3)*m(716) + m(3)*dm(716)
    dm(2838) = dm(1)*m(717) + m(1)*dm(717)
    dm(2839) = dm(2)*m(717) + m(2)*dm(717)
    dm(2840) = dm(6)*m(712) + m(6)*dm(712)
    dm(2841) = dm(5)*m(713) + m(5)*dm(713)
    dm(2842) = dm(4)*m(714) + m(4)*dm(714)
    dm(2843) = dm(6)*m(715) + m(6)*dm(715)
    dm(2844) = dm(5)*m(716) + m(5)*dm(716)
    dm(2845) = dm(4)*m(717) + m(4)*dm(717)
    dm(2846) = dm(8)*m(712) + m(8)*dm(712)
    dm(2847) = dm(8)*m(713) + m(8)*dm(713)
    dm(2848) = dm(8)*m(714) + m(8)*dm(714)
    dm(2849) = dm(7)*m(715) + m(7)*dm(715)
    dm(2850) = dm(7)*m(716) + m(7)*dm(716)
    dm(2851) = dm(7)*m(717) + m(7)*dm(717)
    dm(2852) = dm(12)*m(713) + m(12)*dm(713)
    dm(2853) = dm(12)*m(714) + m(12)*dm(714)
    dm(2854) = dm(13)*m(714) + m(13)*dm(714)
    dm(2855) = dm(9)*m(716) + m(9)*dm(716)
    dm(2856) = dm(9)*m(717) + m(9)*dm(717)
    dm(2857) = dm(10)*m(717) + m(10)*dm(717)
    dm(2858) = dm(17)*m(713) + m(17)*dm(713)
    dm(2859) = dm(17)*m(714) + m(17)*dm(714)
    dm(2860) = dm(18)*m(712) + m(18)*dm(712)
    dm(2861) = dm(18)*m(714) + m(18)*dm(714)
    dm(2862) = dm(19)*m(712) + m(19)*dm(712)
    dm(2863) = dm(19)*m(713) + m(19)*dm(713)
    dm(2864) = dm(17)*m(716) + m(17)*dm(716)
    dm(2865) = dm(17)*m(717) + m(17)*dm(717)
    dm(2866) = dm(18)*m(715) + m(18)*dm(715)
    dm(2867) = dm(18)*m(717) + m(18)*dm(717)
    dm(2868) = dm(19)*m(715) + m(19)*dm(715)
    dm(2869) = dm(19)*m(716) + m(19)*dm(716)
    dm(2870) = dm(3)*m(718) + m(3)*dm(718)
    dm(2871) = dm(2)*m(719) + m(2)*dm(719)
    dm(2872) = dm(3)*m(720) + m(3)*dm(720)
    dm(2873) = dm(1)*m(721) + m(1)*dm(721)
    dm(2874) = dm(2)*m(722) + m(2)*dm(722)
    dm(2875) = dm(1)*m(723) + m(1)*dm(723)
    dm(2876) = dm(3)*m(724) + m(3)*dm(724)
    dm(2877) = dm(2)*m(725) + m(2)*dm(725)
    dm(2878) = dm(3)*m(726) + m(3)*dm(726)
    dm(2879) = dm(1)*m(727) + m(1)*dm(727)
    dm(2880) = dm(2)*m(728) + m(2)*dm(728)
    dm(2881) = dm(1)*m(729) + m(1)*dm(729)
    dm(2882) = dm(2)*m(718) + m(2)*dm(718)
    dm(2883) = dm(3)*m(719) + m(3)*dm(719)
    dm(2884) = dm(1)*m(720) + m(1)*dm(720)
    dm(2885) = dm(3)*m(721) + m(3)*dm(721)
    dm(2886) = dm(1)*m(722) + m(1)*dm(722)
    dm(2887) = dm(2)*m(723) + m(2)*dm(723)
    dm(2888) = dm(2)*m(724) + m(2)*dm(724)
    dm(2889) = dm(3)*m(725) + m(3)*dm(725)
    dm(2890) = dm(1)*m(726) + m(1)*dm(726)
    dm(2891) = dm(3)*m(727) + m(3)*dm(727)
    dm(2892) = dm(1)*m(728) + m(1)*dm(728)
    dm(2893) = dm(2)*m(729) + m(2)*dm(729)
    dm(2894) = dm(6)*m(718) + m(6)*dm(718)
    dm(2895) = dm(6)*m(719) + m(6)*dm(719)
    dm(2896) = dm(5)*m(720) + m(5)*dm(720)
    dm(2897) = dm(5)*m(721) + m(5)*dm(721)
    dm(2898) = dm(4)*m(722) + m(4)*dm(722)
    dm(2899) = dm(4)*m(723) + m(4)*dm(723)
    dm(2900) = dm(6)*m(724) + m(6)*dm(724)
    dm(2901) = dm(6)*m(725) + m(6)*dm(725)
    dm(2902) = dm(5)*m(726) + m(5)*dm(726)
    dm(2903) = dm(5)*m(727) + m(5)*dm(727)
    dm(2904) = dm(4)*m(728) + m(4)*dm(728)
    dm(2905) = dm(4)*m(729) + m(4)*dm(729)
    dm(2906) = dm(5)*m(718) + m(5)*dm(718)
    dm(2907) = dm(4)*m(719) + m(4)*dm(719)
    dm(2908) = dm(6)*m(720) + m(6)*dm(720)
    dm(2909) = dm(4)*m(721) + m(4)*dm(721)
    dm(2910) = dm(6)*m(722) + m(6)*dm(722)
    dm(2911) = dm(5)*m(723) + m(5)*dm(723)
    dm(2912) = dm(5)*m(724) + m(5)*dm(724)
    dm(2913) = dm(4)*m(725) + m(4)*dm(725)
    dm(2914) = dm(6)*m(726) + m(6)*dm(726)
    dm(2915) = dm(4)*m(727) + m(4)*dm(727)
    dm(2916) = dm(6)*m(728) + m(6)*dm(728)
    dm(2917) = dm(5)*m(729) + m(5)*dm(729)
    dm(2918) = dm(8)*m(718) + m(8)*dm(718)
    dm(2919) = dm(8)*m(719) + m(8)*dm(719)
    dm(2920) = dm(8)*m(720) + m(8)*dm(720)
    dm(2921) = dm(8)*m(721) + m(8)*dm(721)
    dm(2922) = dm(8)*m(722) + m(8)*dm(722)
    dm(2923) = dm(8)*m(723) + m(8)*dm(723)
    dm(2924) = dm(7)*m(724) + m(7)*dm(724)
    dm(2925) = dm(7)*m(725) + m(7)*dm(725)
    dm(2926) = dm(7)*m(726) + m(7)*dm(726)
    dm(2927) = dm(7)*m(727) + m(7)*dm(727)
    dm(2928) = dm(7)*m(728) + m(7)*dm(728)
    dm(2929) = dm(7)*m(729) + m(7)*dm(729)
    dm(2930) = dm(13)*m(719) + m(13)*dm(719)
    dm(2931) = dm(12)*m(721) + m(12)*dm(721)
    dm(2932) = dm(12)*m(723) + m(12)*dm(723)
    dm(2933) = dm(10)*m(725) + m(10)*dm(725)
    dm(2934) = dm(9)*m(727) + m(9)*dm(727)
    dm(2935) = dm(9)*m(729) + m(9)*dm(729)
    dm(2936) = dm(128)*m(151) + m(128)*dm(151)
    dm(2937) = dm(129)*m(151) + m(129)*dm(151)
    dm(2938) = dm(132)*m(152) + m(132)*dm(152)
    dm(2939) = dm(133)*m(152) + m(133)*dm(152)
    dm(2940) = dm(136)*m(153) + m(136)*dm(153)
    dm(2941) = dm(137)*m(153) + m(137)*dm(153)
    dm(2942) = dm(130)*m(154) + m(130)*dm(154)
    dm(2943) = dm(131)*m(154) + m(131)*dm(154)
    dm(2944) = dm(134)*m(155) + m(134)*dm(155)
    dm(2945) = dm(135)*m(155) + m(135)*dm(155)
    dm(2946) = dm(138)*m(156) + m(138)*dm(156)
    dm(2947) = dm(139)*m(156) + m(139)*dm(156)
    dm(2948) = dm(18)*m(719) + m(18)*dm(719)
    dm(2949) = dm(19)*m(718) + m(19)*dm(718)
    dm(2950) = dm(17)*m(721) + m(17)*dm(721)
    dm(2951) = dm(19)*m(720) + m(19)*dm(720)
    dm(2952) = dm(17)*m(723) + m(17)*dm(723)
    dm(2953) = dm(18)*m(722) + m(18)*dm(722)
    dm(2954) = dm(18)*m(725) + m(18)*dm(725)
    dm(2955) = dm(19)*m(724) + m(19)*dm(724)
    dm(2956) = dm(17)*m(727) + m(17)*dm(727)
    dm(2957) = dm(19)*m(726) + m(19)*dm(726)
    dm(2958) = dm(17)*m(729) + m(17)*dm(729)
    dm(2959) = dm(18)*m(728) + m(18)*dm(728)
    dm(2960) = dm(18)*m(718) + m(18)*dm(718)
    dm(2961) = dm(19)*m(719) + m(19)*dm(719)
    dm(2962) = dm(17)*m(720) + m(17)*dm(720)
    dm(2963) = dm(19)*m(721) + m(19)*dm(721)
    dm(2964) = dm(17)*m(722) + m(17)*dm(722)
    dm(2965) = dm(18)*m(723) + m(18)*dm(723)
    dm(2966) = dm(18)*m(724) + m(18)*dm(724)
    dm(2967) = dm(19)*m(725) + m(19)*dm(725)
    dm(2968) = dm(17)*m(726) + m(17)*dm(726)
    dm(2969) = dm(19)*m(727) + m(19)*dm(727)
    dm(2970) = dm(17)*m(728) + m(17)*dm(728)
    dm(2971) = dm(18)*m(729) + m(18)*dm(729)
    dm(2972) = dm(21)*m(718) + m(21)*dm(718)
    dm(2973) = dm(21)*m(719) + m(21)*dm(719)
    dm(2974) = dm(21)*m(720) + m(21)*dm(720)
    dm(2975) = dm(21)*m(721) + m(21)*dm(721)
    dm(2976) = dm(21)*m(722) + m(21)*dm(722)
    dm(2977) = dm(21)*m(723) + m(21)*dm(723)
    dm(2978) = dm(20)*m(724) + m(20)*dm(724)
    dm(2979) = dm(20)*m(725) + m(20)*dm(725)
    dm(2980) = dm(20)*m(726) + m(20)*dm(726)
    dm(2981) = dm(20)*m(727) + m(20)*dm(727)
    dm(2982) = dm(20)*m(728) + m(20)*dm(728)
    dm(2983) = dm(20)*m(729) + m(20)*dm(729)
    dm(2984) = dm(23)*m(721) + m(23)*dm(721)
    dm(2985) = dm(23)*m(723) + m(23)*dm(723)
    dm(2986) = dm(24)*m(722) + m(24)*dm(722)
    dm(2987) = dm(23)*m(727) + m(23)*dm(727)
    dm(2988) = dm(23)*m(729) + m(23)*dm(729)
    dm(2989) = dm(24)*m(728) + m(24)*dm(728)
    dm(2990) = dm(2)*m(734) + m(2)*dm(734)
    dm(2991) = dm(1)*m(736) + m(1)*dm(736)
    dm(2992) = dm(1)*m(738) + m(1)*dm(738)
    dm(2993) = dm(3)*m(739) + m(3)*dm(739)
    dm(2994) = dm(2)*m(740) + m(2)*dm(740)
    dm(2995) = dm(3)*m(741) + m(3)*dm(741)
    dm(2996) = dm(1)*m(742) + m(1)*dm(742)
    dm(2997) = dm(2)*m(743) + m(2)*dm(743)
    dm(2998) = dm(1)*m(744) + m(1)*dm(744)
    dm(2999) = dm(2)*m(739) + m(2)*dm(739)
    dm(3000) = dm(3)*m(740) + m(3)*dm(740)
    dm(3001) = dm(1)*m(741) + m(1)*dm(741)
    dm(3002) = dm(3)*m(742) + m(3)*dm(742)
    dm(3003) = dm(1)*m(743) + m(1)*dm(743)
    dm(3004) = dm(2)*m(744) + m(2)*dm(744)
    dm(3005) = dm(2)*m(745) + m(2)*dm(745)
    dm(3006) = dm(2)*m(758) + m(2)*dm(758)
    dm(3007) = dm(2)*m(747) + m(2)*dm(747)
    dm(3008) = dm(2)*m(760) + m(2)*dm(760)
    dm(3009) = dm(1)*m(749) + m(1)*dm(749)
    dm(3010) = dm(1)*m(762) + m(1)*dm(762)
    dm(3011) = dm(1)*m(751) + m(1)*dm(751)
    dm(3012) = dm(1)*m(764) + m(1)*dm(764)
    dm(3013) = dm(1)*m(753) + m(1)*dm(753)
    dm(3014) = dm(1)*m(766) + m(1)*dm(766)
    dm(3015) = dm(1)*m(755) + m(1)*dm(755)
    dm(3016) = dm(1)*m(768) + m(1)*dm(768)
    dm(3017) = dm(3)*m(769) + m(3)*dm(769)
    dm(3018) = dm(2)*m(770) + m(2)*dm(770)
    dm(3019) = dm(3)*m(771) + m(3)*dm(771)
    dm(3020) = dm(2)*m(772) + m(2)*dm(772)
    dm(3021) = dm(3)*m(773) + m(3)*dm(773)
    dm(3022) = dm(1)*m(774) + m(1)*dm(774)
    dm(3023) = dm(3)*m(775) + m(3)*dm(775)
    dm(3024) = dm(1)*m(776) + m(1)*dm(776)
    dm(3025) = dm(2)*m(777) + m(2)*dm(777)
    dm(3026) = dm(1)*m(778) + m(1)*dm(778)
    dm(3027) = dm(2)*m(779) + m(2)*dm(779)
    dm(3028) = dm(1)*m(780) + m(1)*dm(780)
    dm(3029) = dm(2)*m(769) + m(2)*dm(769)
    dm(3030) = dm(3)*m(770) + m(3)*dm(770)
    dm(3031) = dm(2)*m(771) + m(2)*dm(771)
    dm(3032) = dm(3)*m(772) + m(3)*dm(772)
    dm(3033) = dm(1)*m(773) + m(1)*dm(773)
    dm(3034) = dm(3)*m(774) + m(3)*dm(774)
    dm(3035) = dm(1)*m(775) + m(1)*dm(775)
    dm(3036) = dm(3)*m(776) + m(3)*dm(776)
    dm(3037) = dm(1)*m(777) + m(1)*dm(777)
    dm(3038) = dm(2)*m(778) + m(2)*dm(778)
    dm(3039) = dm(1)*m(779) + m(1)*dm(779)
    dm(3040) = dm(2)*m(780) + m(2)*dm(780)
    dm(3041) = dm(1)*m(745) + m(1)*dm(745)
    dm(3042) = dm(1)*m(746) + m(1)*dm(746)
    dm(3043) = dm(1)*m(747) + m(1)*dm(747)
    dm(3044) = dm(1)*m(748) + m(1)*dm(748)
    dm(3045) = dm(2)*m(749) + m(2)*dm(749)
    dm(3046) = dm(2)*m(750) + m(2)*dm(750)
    dm(3047) = dm(2)*m(751) + m(2)*dm(751)
    dm(3048) = dm(2)*m(752) + m(2)*dm(752)
    dm(3049) = dm(3)*m(753) + m(3)*dm(753)
    dm(3050) = dm(3)*m(754) + m(3)*dm(754)
    dm(3051) = dm(3)*m(755) + m(3)*dm(755)
    dm(3052) = dm(3)*m(756) + m(3)*dm(756)
    dm(3053) = dm(3)*m(781) + m(3)*dm(781)
    dm(3054) = dm(2)*m(782) + m(2)*dm(782)
    dm(3055) = dm(3)*m(783) + m(3)*dm(783)
    dm(3056) = dm(2)*m(784) + m(2)*dm(784)
    dm(3057) = dm(3)*m(785) + m(3)*dm(785)
    dm(3058) = dm(1)*m(786) + m(1)*dm(786)
    dm(3059) = dm(3)*m(787) + m(3)*dm(787)
    dm(3060) = dm(1)*m(788) + m(1)*dm(788)
    dm(3061) = dm(2)*m(789) + m(2)*dm(789)
    dm(3062) = dm(1)*m(790) + m(1)*dm(790)
    dm(3063) = dm(2)*m(791) + m(2)*dm(791)
    dm(3064) = dm(1)*m(792) + m(1)*dm(792)
    dm(3065) = dm(2)*m(781) + m(2)*dm(781)
    dm(3066) = dm(3)*m(782) + m(3)*dm(782)
    dm(3067) = dm(2)*m(783) + m(2)*dm(783)
    dm(3068) = dm(3)*m(784) + m(3)*dm(784)
    dm(3069) = dm(1)*m(785) + m(1)*dm(785)
    dm(3070) = dm(3)*m(786) + m(3)*dm(786)
    dm(3071) = dm(1)*m(787) + m(1)*dm(787)
    dm(3072) = dm(3)*m(788) + m(3)*dm(788)
    dm(3073) = dm(1)*m(789) + m(1)*dm(789)
    dm(3074) = dm(2)*m(790) + m(2)*dm(790)
    dm(3075) = dm(1)*m(791) + m(1)*dm(791)
    dm(3076) = dm(2)*m(792) + m(2)*dm(792)
    dm(3077) = dm(5)*m(769) + m(5)*dm(769)
    dm(3078) = dm(4)*m(770) + m(4)*dm(770)
    dm(3079) = dm(5)*m(771) + m(5)*dm(771)
    dm(3080) = dm(4)*m(772) + m(4)*dm(772)
    dm(3081) = dm(5)*m(785) + m(5)*dm(785)
    dm(3082) = dm(4)*m(774) + m(4)*dm(774)
    dm(3083) = dm(5)*m(787) + m(5)*dm(787)
    dm(3084) = dm(4)*m(776) + m(4)*dm(776)
    dm(3085) = dm(4)*m(789) + m(4)*dm(789)
    dm(3086) = dm(4)*m(790) + m(4)*dm(790)
    dm(3087) = dm(4)*m(791) + m(4)*dm(791)
    dm(3088) = dm(4)*m(792) + m(4)*dm(792)
    dm(3089) = dm(4)*m(769) + m(4)*dm(769)
    dm(3090) = dm(5)*m(770) + m(5)*dm(770)
    dm(3091) = dm(4)*m(771) + m(4)*dm(771)
    dm(3092) = dm(5)*m(772) + m(5)*dm(772)
    dm(3093) = dm(4)*m(773) + m(4)*dm(773)
    dm(3094) = dm(6)*m(774) + m(6)*dm(774)
    dm(3095) = dm(4)*m(775) + m(4)*dm(775)
    dm(3096) = dm(6)*m(776) + m(6)*dm(776)
    dm(3097) = dm(5)*m(777) + m(5)*dm(777)
    dm(3098) = dm(6)*m(778) + m(6)*dm(778)
    dm(3099) = dm(5)*m(779) + m(5)*dm(779)
    dm(3100) = dm(6)*m(780) + m(6)*dm(780)
    dm(3101) = dm(3)*m(793) + m(3)*dm(793)
    dm(3102) = dm(2)*m(794) + m(2)*dm(794)
    dm(3103) = dm(3)*m(795) + m(3)*dm(795)
    dm(3104) = dm(2)*m(796) + m(2)*dm(796)
    dm(3105) = dm(3)*m(797) + m(3)*dm(797)
    dm(3106) = dm(1)*m(798) + m(1)*dm(798)
    dm(3107) = dm(3)*m(799) + m(3)*dm(799)
    dm(3108) = dm(1)*m(800) + m(1)*dm(800)
    dm(3109) = dm(2)*m(801) + m(2)*dm(801)
    dm(3110) = dm(1)*m(802) + m(1)*dm(802)
    dm(3111) = dm(2)*m(803) + m(2)*dm(803)
    dm(3112) = dm(1)*m(804) + m(1)*dm(804)
    dm(3113) = dm(2)*m(793) + m(2)*dm(793)
    dm(3114) = dm(3)*m(794) + m(3)*dm(794)
    dm(3115) = dm(2)*m(795) + m(2)*dm(795)
    dm(3116) = dm(3)*m(796) + m(3)*dm(796)
    dm(3117) = dm(1)*m(797) + m(1)*dm(797)
    dm(3118) = dm(3)*m(798) + m(3)*dm(798)
    dm(3119) = dm(1)*m(799) + m(1)*dm(799)
    dm(3120) = dm(3)*m(800) + m(3)*dm(800)
    dm(3121) = dm(1)*m(801) + m(1)*dm(801)
    dm(3122) = dm(2)*m(802) + m(2)*dm(802)
    dm(3123) = dm(1)*m(803) + m(1)*dm(803)
    dm(3124) = dm(2)*m(804) + m(2)*dm(804)
    dm(3125) = dm(6)*m(793) + m(6)*dm(793)
    dm(3126) = dm(6)*m(794) + m(6)*dm(794)
    dm(3127) = dm(6)*m(795) + m(6)*dm(795)
    dm(3128) = dm(6)*m(796) + m(6)*dm(796)
    dm(3129) = dm(5)*m(797) + m(5)*dm(797)
    dm(3130) = dm(5)*m(798) + m(5)*dm(798)
    dm(3131) = dm(5)*m(799) + m(5)*dm(799)
    dm(3132) = dm(5)*m(800) + m(5)*dm(800)
    dm(3133) = dm(4)*m(801) + m(4)*dm(801)
    dm(3134) = dm(4)*m(802) + m(4)*dm(802)
    dm(3135) = dm(4)*m(803) + m(4)*dm(803)
    dm(3136) = dm(4)*m(804) + m(4)*dm(804)
    dm(3137) = dm(5)*m(793) + m(5)*dm(793)
    dm(3138) = dm(4)*m(794) + m(4)*dm(794)
    dm(3139) = dm(5)*m(795) + m(5)*dm(795)
    dm(3140) = dm(4)*m(796) + m(4)*dm(796)
    dm(3141) = dm(6)*m(797) + m(6)*dm(797)
    dm(3142) = dm(4)*m(798) + m(4)*dm(798)
    dm(3143) = dm(6)*m(799) + m(6)*dm(799)
    dm(3144) = dm(4)*m(800) + m(4)*dm(800)
    dm(3145) = dm(6)*m(801) + m(6)*dm(801)
    dm(3146) = dm(5)*m(802) + m(5)*dm(802)
    dm(3147) = dm(6)*m(803) + m(6)*dm(803)
    dm(3148) = dm(5)*m(804) + m(5)*dm(804)
    dm(3149) = dm(2)*m(805) + m(2)*dm(805)
    dm(3150) = dm(3)*m(805) + m(3)*dm(805)
    dm(3151) = dm(2)*m(806) + m(2)*dm(806)
    dm(3152) = dm(3)*m(806) + m(3)*dm(806)
    dm(3153) = dm(1)*m(807) + m(1)*dm(807)
    dm(3154) = dm(3)*m(807) + m(3)*dm(807)
    dm(3155) = dm(1)*m(808) + m(1)*dm(808)
    dm(3156) = dm(3)*m(808) + m(3)*dm(808)
    dm(3157) = dm(1)*m(809) + m(1)*dm(809)
    dm(3158) = dm(2)*m(809) + m(2)*dm(809)
    dm(3159) = dm(1)*m(810) + m(1)*dm(810)
    dm(3160) = dm(2)*m(810) + m(2)*dm(810)
    dm(3161) = dm(6)*m(805) + m(6)*dm(805)
    dm(3162) = dm(6)*m(806) + m(6)*dm(806)
    dm(3163) = dm(5)*m(807) + m(5)*dm(807)
    dm(3164) = dm(5)*m(808) + m(5)*dm(808)
    dm(3165) = dm(4)*m(809) + m(4)*dm(809)
    dm(3166) = dm(4)*m(810) + m(4)*dm(810)
    dm(3167) = dm(3)*m(811) + m(3)*dm(811)
    dm(3168) = dm(2)*m(812) + m(2)*dm(812)
    dm(3169) = dm(3)*m(813) + m(3)*dm(813)
    dm(3170) = dm(1)*m(814) + m(1)*dm(814)
    dm(3171) = dm(2)*m(815) + m(2)*dm(815)
    dm(3172) = dm(1)*m(816) + m(1)*dm(816)
    dm(3173) = dm(2)*m(811) + m(2)*dm(811)
    dm(3174) = dm(3)*m(812) + m(3)*dm(812)
    dm(3175) = dm(1)*m(813) + m(1)*dm(813)
    dm(3176) = dm(3)*m(814) + m(3)*dm(814)
    dm(3177) = dm(1)*m(815) + m(1)*dm(815)
    dm(3178) = dm(2)*m(816) + m(2)*dm(816)
    dm(3179) = dm(6)*m(811) + m(6)*dm(811)
    dm(3180) = dm(6)*m(812) + m(6)*dm(812)
    dm(3181) = dm(5)*m(813) + m(5)*dm(813)
    dm(3182) = dm(5)*m(814) + m(5)*dm(814)
    dm(3183) = dm(4)*m(815) + m(4)*dm(815)
    dm(3184) = dm(4)*m(816) + m(4)*dm(816)
    dm(3185) = dm(5)*m(811) + m(5)*dm(811)
    dm(3186) = dm(4)*m(812) + m(4)*dm(812)
    dm(3187) = dm(6)*m(813) + m(6)*dm(813)
    dm(3188) = dm(4)*m(814) + m(4)*dm(814)
    dm(3189) = dm(6)*m(815) + m(6)*dm(815)
    dm(3190) = dm(5)*m(816) + m(5)*dm(816)
    dm(3191) = dm(2)*m(817) + m(2)*dm(817)
    dm(3192) = dm(3)*m(817) + m(3)*dm(817)
    dm(3193) = dm(2)*m(818) + m(2)*dm(818)
    dm(3194) = dm(3)*m(818) + m(3)*dm(818)
    dm(3195) = dm(1)*m(819) + m(1)*dm(819)
    dm(3196) = dm(3)*m(819) + m(3)*dm(819)
    dm(3197) = dm(1)*m(820) + m(1)*dm(820)
    dm(3198) = dm(3)*m(820) + m(3)*dm(820)
    dm(3199) = dm(1)*m(821) + m(1)*dm(821)
    dm(3200) = dm(2)*m(821) + m(2)*dm(821)
    dm(3201) = dm(1)*m(822) + m(1)*dm(822)
    dm(3202) = dm(2)*m(822) + m(2)*dm(822)
    dm(3203) = dm(6)*m(817) + m(6)*dm(817)
    dm(3204) = dm(6)*m(818) + m(6)*dm(818)
    dm(3205) = dm(5)*m(819) + m(5)*dm(819)
    dm(3206) = dm(5)*m(820) + m(5)*dm(820)
    dm(3207) = dm(4)*m(821) + m(4)*dm(821)
    dm(3208) = dm(4)*m(822) + m(4)*dm(822)
    dm(3209) = dm(8)*m(817) + m(8)*dm(817)
    dm(3210) = dm(7)*m(818) + m(7)*dm(818)
    dm(3211) = dm(8)*m(819) + m(8)*dm(819)
    dm(3212) = dm(7)*m(820) + m(7)*dm(820)
    dm(3213) = dm(8)*m(821) + m(8)*dm(821)
    dm(3214) = dm(7)*m(822) + m(7)*dm(822)
    dm(3215) = dm(10)*m(805) + m(10)*dm(805)
    dm(3216) = dm(10)*m(812) + m(10)*dm(812)
    dm(3217) = dm(10)*m(818) + m(10)*dm(818)
    dm(3218) = dm(11)*m(818) + m(11)*dm(818)
    dm(3219) = dm(9)*m(807) + m(9)*dm(807)
    dm(3220) = dm(9)*m(814) + m(9)*dm(814)
    dm(3221) = dm(9)*m(820) + m(9)*dm(820)
    dm(3222) = dm(11)*m(820) + m(11)*dm(820)
    dm(3223) = dm(9)*m(809) + m(9)*dm(809)
    dm(3224) = dm(9)*m(816) + m(9)*dm(816)
    dm(3225) = dm(9)*m(822) + m(9)*dm(822)
    dm(3226) = dm(10)*m(822) + m(10)*dm(822)
    dm(3227) = dm(68)*m(169) + m(68)*dm(169)
    dm(3228) = dm(68)*m(170) + m(68)*dm(170)
    dm(3229) = dm(65)*m(171) + m(65)*dm(171)
    dm(3230) = dm(65)*m(172) + m(65)*dm(172)
    dm(3231) = dm(66)*m(175) + m(66)*dm(175)
    dm(3232) = dm(69)*m(173) + m(69)*dm(173)
    dm(3233) = dm(69)*m(174) + m(69)*dm(174)
    dm(3234) = dm(66)*m(176) + m(66)*dm(176)
    dm(3235) = dm(67)*m(179) + m(67)*dm(179)
    dm(3236) = dm(67)*m(180) + m(67)*dm(180)
    dm(3237) = dm(70)*m(177) + m(70)*dm(177)
    dm(3238) = dm(70)*m(178) + m(70)*dm(178)
    dm(3239) = dm(12)*m(817) + m(12)*dm(817)
    dm(3240) = dm(9)*m(818) + m(9)*dm(818)
    dm(3241) = dm(13)*m(819) + m(13)*dm(819)
    dm(3242) = dm(10)*m(820) + m(10)*dm(820)
    dm(3243) = dm(11)*m(822) + m(11)*dm(822)
    dm(3244) = dm(14)*m(821) + m(14)*dm(821)
    dm(3245) = dm(9)*m(811) + m(9)*dm(811)
    dm(3246) = dm(12)*m(811) + m(12)*dm(811)
    dm(3247) = dm(9)*m(812) + m(9)*dm(812)
    dm(3248) = dm(12)*m(812) + m(12)*dm(812)
    dm(3249) = dm(10)*m(813) + m(10)*dm(813)
    dm(3250) = dm(13)*m(813) + m(13)*dm(813)
    dm(3251) = dm(10)*m(814) + m(10)*dm(814)
    dm(3252) = dm(13)*m(814) + m(13)*dm(814)
    dm(3253) = dm(11)*m(815) + m(11)*dm(815)
    dm(3254) = dm(11)*m(816) + m(11)*dm(816)
    dm(3255) = dm(14)*m(815) + m(14)*dm(815)
    dm(3256) = dm(14)*m(816) + m(14)*dm(816)
    dm(3257) = dm(2)*m(823) + m(2)*dm(823)
    dm(3258) = dm(2)*m(830) + m(2)*dm(830)
    dm(3259) = dm(1)*m(825) + m(1)*dm(825)
    dm(3260) = dm(1)*m(832) + m(1)*dm(832)
    dm(3261) = dm(1)*m(827) + m(1)*dm(827)
    dm(3262) = dm(1)*m(834) + m(1)*dm(834)
    dm(3263) = dm(3)*m(835) + m(3)*dm(835)
    dm(3264) = dm(2)*m(836) + m(2)*dm(836)
    dm(3265) = dm(3)*m(837) + m(3)*dm(837)
    dm(3266) = dm(1)*m(838) + m(1)*dm(838)
    dm(3267) = dm(2)*m(839) + m(2)*dm(839)
    dm(3268) = dm(1)*m(840) + m(1)*dm(840)
    dm(3269) = dm(2)*m(835) + m(2)*dm(835)
    dm(3270) = dm(3)*m(836) + m(3)*dm(836)
    dm(3271) = dm(1)*m(837) + m(1)*dm(837)
    dm(3272) = dm(3)*m(838) + m(3)*dm(838)
    dm(3273) = dm(1)*m(839) + m(1)*dm(839)
    dm(3274) = dm(2)*m(840) + m(2)*dm(840)
    dm(3275) = dm(1)*m(823) + m(1)*dm(823)
    dm(3276) = dm(1)*m(824) + m(1)*dm(824)
    dm(3277) = dm(2)*m(825) + m(2)*dm(825)
    dm(3278) = dm(2)*m(826) + m(2)*dm(826)
    dm(3279) = dm(3)*m(827) + m(3)*dm(827)
    dm(3280) = dm(3)*m(828) + m(3)*dm(828)
    dm(3281) = dm(3)*m(841) + m(3)*dm(841)
    dm(3282) = dm(2)*m(842) + m(2)*dm(842)
    dm(3283) = dm(3)*m(843) + m(3)*dm(843)
    dm(3284) = dm(1)*m(844) + m(1)*dm(844)
    dm(3285) = dm(2)*m(845) + m(2)*dm(845)
    dm(3286) = dm(1)*m(846) + m(1)*dm(846)
    dm(3287) = dm(2)*m(841) + m(2)*dm(841)
    dm(3288) = dm(3)*m(842) + m(3)*dm(842)
    dm(3289) = dm(1)*m(843) + m(1)*dm(843)
    dm(3290) = dm(3)*m(844) + m(3)*dm(844)
    dm(3291) = dm(1)*m(845) + m(1)*dm(845)
    dm(3292) = dm(2)*m(846) + m(2)*dm(846)
    dm(3293) = dm(5)*m(835) + m(5)*dm(835)
    dm(3294) = dm(4)*m(836) + m(4)*dm(836)
    dm(3295) = dm(5)*m(843) + m(5)*dm(843)
    dm(3296) = dm(4)*m(838) + m(4)*dm(838)
    dm(3297) = dm(4)*m(845) + m(4)*dm(845)
    dm(3298) = dm(4)*m(846) + m(4)*dm(846)
    dm(3299) = dm(4)*m(835) + m(4)*dm(835)
    dm(3300) = dm(5)*m(836) + m(5)*dm(836)
    dm(3301) = dm(4)*m(837) + m(4)*dm(837)
    dm(3302) = dm(6)*m(838) + m(6)*dm(838)
    dm(3303) = dm(5)*m(839) + m(5)*dm(839)
    dm(3304) = dm(6)*m(840) + m(6)*dm(840)
    dm(3305) = dm(3)*m(847) + m(3)*dm(847)
    dm(3306) = dm(3)*m(848) + m(3)*dm(848)
    dm(3307) = dm(2)*m(849) + m(2)*dm(849)
    dm(3308) = dm(2)*m(850) + m(2)*dm(850)
    dm(3309) = dm(3)*m(851) + m(3)*dm(851)
    dm(3310) = dm(3)*m(852) + m(3)*dm(852)
    dm(3311) = dm(1)*m(853) + m(1)*dm(853)
    dm(3312) = dm(1)*m(854) + m(1)*dm(854)
    dm(3313) = dm(2)*m(855) + m(2)*dm(855)
    dm(3314) = dm(2)*m(856) + m(2)*dm(856)
    dm(3315) = dm(1)*m(857) + m(1)*dm(857)
    dm(3316) = dm(1)*m(858) + m(1)*dm(858)
    dm(3317) = dm(2)*m(847) + m(2)*dm(847)
    dm(3318) = dm(2)*m(848) + m(2)*dm(848)
    dm(3319) = dm(3)*m(849) + m(3)*dm(849)
    dm(3320) = dm(3)*m(850) + m(3)*dm(850)
    dm(3321) = dm(1)*m(851) + m(1)*dm(851)
    dm(3322) = dm(1)*m(852) + m(1)*dm(852)
    dm(3323) = dm(3)*m(853) + m(3)*dm(853)
    dm(3324) = dm(3)*m(854) + m(3)*dm(854)
    dm(3325) = dm(1)*m(855) + m(1)*dm(855)
    dm(3326) = dm(1)*m(856) + m(1)*dm(856)
    dm(3327) = dm(2)*m(857) + m(2)*dm(857)
    dm(3328) = dm(2)*m(858) + m(2)*dm(858)
    dm(3329) = dm(6)*m(847) + m(6)*dm(847)
    dm(3330) = dm(6)*m(848) + m(6)*dm(848)
    dm(3331) = dm(6)*m(849) + m(6)*dm(849)
    dm(3332) = dm(6)*m(850) + m(6)*dm(850)
    dm(3333) = dm(5)*m(851) + m(5)*dm(851)
    dm(3334) = dm(5)*m(852) + m(5)*dm(852)
    dm(3335) = dm(5)*m(853) + m(5)*dm(853)
    dm(3336) = dm(5)*m(854) + m(5)*dm(854)
    dm(3337) = dm(4)*m(855) + m(4)*dm(855)
    dm(3338) = dm(4)*m(856) + m(4)*dm(856)
    dm(3339) = dm(4)*m(857) + m(4)*dm(857)
    dm(3340) = dm(4)*m(858) + m(4)*dm(858)
    dm(3341) = dm(5)*m(847) + m(5)*dm(847)
    dm(3342) = dm(5)*m(848) + m(5)*dm(848)
    dm(3343) = dm(4)*m(849) + m(4)*dm(849)
    dm(3344) = dm(4)*m(850) + m(4)*dm(850)
    dm(3345) = dm(6)*m(851) + m(6)*dm(851)
    dm(3346) = dm(6)*m(852) + m(6)*dm(852)
    dm(3347) = dm(4)*m(853) + m(4)*dm(853)
    dm(3348) = dm(4)*m(854) + m(4)*dm(854)
    dm(3349) = dm(6)*m(855) + m(6)*dm(855)
    dm(3350) = dm(6)*m(856) + m(6)*dm(856)
    dm(3351) = dm(5)*m(857) + m(5)*dm(857)
    dm(3352) = dm(5)*m(858) + m(5)*dm(858)
    dm(3353) = dm(8)*m(847) + m(8)*dm(847)
    dm(3354) = dm(7)*m(848) + m(7)*dm(848)
    dm(3355) = dm(8)*m(849) + m(8)*dm(849)
    dm(3356) = dm(7)*m(850) + m(7)*dm(850)
    dm(3357) = dm(8)*m(851) + m(8)*dm(851)
    dm(3358) = dm(7)*m(852) + m(7)*dm(852)
    dm(3359) = dm(8)*m(853) + m(8)*dm(853)
    dm(3360) = dm(7)*m(854) + m(7)*dm(854)
    dm(3361) = dm(8)*m(855) + m(8)*dm(855)
    dm(3362) = dm(7)*m(856) + m(7)*dm(856)
    dm(3363) = dm(8)*m(857) + m(8)*dm(857)
    dm(3364) = dm(7)*m(858) + m(7)*dm(858)
    dm(3365) = dm(11)*m(848) + m(11)*dm(848)
    dm(3366) = dm(10)*m(850) + m(10)*dm(850)
    dm(3367) = dm(11)*m(852) + m(11)*dm(852)
    dm(3368) = dm(9)*m(854) + m(9)*dm(854)
    dm(3369) = dm(10)*m(856) + m(10)*dm(856)
    dm(3370) = dm(9)*m(858) + m(9)*dm(858)
    dm(3371) = dm(3)*m(859) + m(3)*dm(859)
    dm(3372) = dm(3)*m(860) + m(3)*dm(860)
    dm(3373) = dm(2)*m(861) + m(2)*dm(861)
    dm(3374) = dm(2)*m(862) + m(2)*dm(862)
    dm(3375) = dm(3)*m(863) + m(3)*dm(863)
    dm(3376) = dm(3)*m(864) + m(3)*dm(864)
    dm(3377) = dm(1)*m(865) + m(1)*dm(865)
    dm(3378) = dm(1)*m(866) + m(1)*dm(866)
    dm(3379) = dm(2)*m(867) + m(2)*dm(867)
    dm(3380) = dm(2)*m(868) + m(2)*dm(868)
    dm(3381) = dm(1)*m(869) + m(1)*dm(869)
    dm(3382) = dm(1)*m(870) + m(1)*dm(870)
    dm(3383) = dm(2)*m(859) + m(2)*dm(859)
    dm(3384) = dm(2)*m(860) + m(2)*dm(860)
    dm(3385) = dm(3)*m(861) + m(3)*dm(861)
    dm(3386) = dm(3)*m(862) + m(3)*dm(862)
    dm(3387) = dm(1)*m(863) + m(1)*dm(863)
    dm(3388) = dm(1)*m(864) + m(1)*dm(864)
    dm(3389) = dm(3)*m(865) + m(3)*dm(865)
    dm(3390) = dm(3)*m(866) + m(3)*dm(866)
    dm(3391) = dm(1)*m(867) + m(1)*dm(867)
    dm(3392) = dm(1)*m(868) + m(1)*dm(868)
    dm(3393) = dm(2)*m(869) + m(2)*dm(869)
    dm(3394) = dm(2)*m(870) + m(2)*dm(870)
    dm(3395) = dm(6)*m(859) + m(6)*dm(859)
    dm(3396) = dm(6)*m(860) + m(6)*dm(860)
    dm(3397) = dm(6)*m(861) + m(6)*dm(861)
    dm(3398) = dm(6)*m(862) + m(6)*dm(862)
    dm(3399) = dm(5)*m(863) + m(5)*dm(863)
    dm(3400) = dm(5)*m(864) + m(5)*dm(864)
    dm(3401) = dm(5)*m(865) + m(5)*dm(865)
    dm(3402) = dm(5)*m(866) + m(5)*dm(866)
    dm(3403) = dm(4)*m(867) + m(4)*dm(867)
    dm(3404) = dm(4)*m(868) + m(4)*dm(868)
    dm(3405) = dm(4)*m(869) + m(4)*dm(869)
    dm(3406) = dm(4)*m(870) + m(4)*dm(870)
    dm(3407) = dm(5)*m(859) + m(5)*dm(859)
    dm(3408) = dm(5)*m(860) + m(5)*dm(860)
    dm(3409) = dm(4)*m(861) + m(4)*dm(861)
    dm(3410) = dm(4)*m(862) + m(4)*dm(862)
    dm(3411) = dm(6)*m(863) + m(6)*dm(863)
    dm(3412) = dm(6)*m(864) + m(6)*dm(864)
    dm(3413) = dm(4)*m(865) + m(4)*dm(865)
    dm(3414) = dm(4)*m(866) + m(4)*dm(866)
    dm(3415) = dm(6)*m(867) + m(6)*dm(867)
    dm(3416) = dm(6)*m(868) + m(6)*dm(868)
    dm(3417) = dm(5)*m(869) + m(5)*dm(869)
    dm(3418) = dm(5)*m(870) + m(5)*dm(870)
    dm(3419) = dm(8)*m(859) + m(8)*dm(859)
    dm(3420) = dm(7)*m(860) + m(7)*dm(860)
    dm(3421) = dm(8)*m(861) + m(8)*dm(861)
    dm(3422) = dm(7)*m(862) + m(7)*dm(862)
    dm(3423) = dm(8)*m(863) + m(8)*dm(863)
    dm(3424) = dm(7)*m(864) + m(7)*dm(864)
    dm(3425) = dm(8)*m(865) + m(8)*dm(865)
    dm(3426) = dm(7)*m(866) + m(7)*dm(866)
    dm(3427) = dm(8)*m(867) + m(8)*dm(867)
    dm(3428) = dm(7)*m(868) + m(7)*dm(868)
    dm(3429) = dm(8)*m(869) + m(8)*dm(869)
    dm(3430) = dm(7)*m(870) + m(7)*dm(870)
    dm(3431) = dm(11)*m(860) + m(11)*dm(860)
    dm(3432) = dm(10)*m(848) + m(10)*dm(848)
    dm(3433) = dm(11)*m(850) + m(11)*dm(850)
    dm(3434) = dm(10)*m(862) + m(10)*dm(862)
    dm(3435) = dm(11)*m(864) + m(11)*dm(864)
    dm(3436) = dm(9)*m(852) + m(9)*dm(852)
    dm(3437) = dm(11)*m(854) + m(11)*dm(854)
    dm(3438) = dm(9)*m(866) + m(9)*dm(866)
    dm(3439) = dm(10)*m(868) + m(10)*dm(868)
    dm(3440) = dm(9)*m(856) + m(9)*dm(856)
    dm(3441) = dm(10)*m(858) + m(10)*dm(858)
    dm(3442) = dm(9)*m(870) + m(9)*dm(870)
    dm(3443) = dm(10)*m(860) + m(10)*dm(860)
    dm(3444) = dm(11)*m(862) + m(11)*dm(862)
    dm(3445) = dm(9)*m(864) + m(9)*dm(864)
    dm(3446) = dm(11)*m(866) + m(11)*dm(866)
    dm(3447) = dm(9)*m(868) + m(9)*dm(868)
    dm(3448) = dm(10)*m(870) + m(10)*dm(870)
    dm(3449) = dm(10)*m(847) + m(10)*dm(847)
    dm(3450) = dm(13)*m(848) + m(13)*dm(848)
    dm(3451) = dm(10)*m(861) + m(10)*dm(861)
    dm(3452) = dm(13)*m(862) + m(13)*dm(862)
    dm(3453) = dm(9)*m(851) + m(9)*dm(851)
    dm(3454) = dm(12)*m(852) + m(12)*dm(852)
    dm(3455) = dm(9)*m(865) + m(9)*dm(865)
    dm(3456) = dm(12)*m(866) + m(12)*dm(866)
    dm(3457) = dm(9)*m(855) + m(9)*dm(855)
    dm(3458) = dm(12)*m(856) + m(12)*dm(856)
    dm(3459) = dm(9)*m(869) + m(9)*dm(869)
    dm(3460) = dm(12)*m(870) + m(12)*dm(870)
    dm(3461) = dm(12)*m(847) + m(12)*dm(847)
    dm(3462) = dm(9)*m(848) + m(9)*dm(848)
    dm(3463) = dm(12)*m(849) + m(12)*dm(849)
    dm(3464) = dm(9)*m(850) + m(9)*dm(850)
    dm(3465) = dm(13)*m(851) + m(13)*dm(851)
    dm(3466) = dm(10)*m(852) + m(10)*dm(852)
    dm(3467) = dm(10)*m(854) + m(10)*dm(854)
    dm(3468) = dm(13)*m(853) + m(13)*dm(853)
    dm(3469) = dm(11)*m(856) + m(11)*dm(856)
    dm(3470) = dm(14)*m(855) + m(14)*dm(855)
    dm(3471) = dm(11)*m(858) + m(11)*dm(858)
    dm(3472) = dm(14)*m(857) + m(14)*dm(857)
    dm(3473) = dm(9)*m(847) + m(9)*dm(847)
    dm(3474) = dm(12)*m(848) + m(12)*dm(848)
    dm(3475) = dm(9)*m(849) + m(9)*dm(849)
    dm(3476) = dm(12)*m(850) + m(12)*dm(850)
    dm(3477) = dm(10)*m(851) + m(10)*dm(851)
    dm(3478) = dm(13)*m(852) + m(13)*dm(852)
    dm(3479) = dm(10)*m(853) + m(10)*dm(853)
    dm(3480) = dm(13)*m(854) + m(13)*dm(854)
    dm(3481) = dm(11)*m(855) + m(11)*dm(855)
    dm(3482) = dm(14)*m(856) + m(14)*dm(856)
    dm(3483) = dm(11)*m(857) + m(11)*dm(857)
    dm(3484) = dm(14)*m(858) + m(14)*dm(858)
    dm(3485) = dm(2)*m(871) + m(2)*dm(871)
    dm(3486) = dm(3)*m(871) + m(3)*dm(871)
    dm(3487) = dm(1)*m(872) + m(1)*dm(872)
    dm(3488) = dm(3)*m(872) + m(3)*dm(872)
    dm(3489) = dm(1)*m(873) + m(1)*dm(873)
    dm(3490) = dm(2)*m(873) + m(2)*dm(873)
    dm(3491) = dm(6)*m(871) + m(6)*dm(871)
    dm(3492) = dm(5)*m(872) + m(5)*dm(872)
    dm(3493) = dm(4)*m(873) + m(4)*dm(873)
    dm(3494) = dm(10)*m(871) + m(10)*dm(871)
    dm(3495) = dm(11)*m(871) + m(11)*dm(871)
    dm(3496) = dm(13)*m(871) + m(13)*dm(871)
    dm(3497) = dm(14)*m(871) + m(14)*dm(871)
    dm(3498) = dm(9)*m(872) + m(9)*dm(872)
    dm(3499) = dm(11)*m(872) + m(11)*dm(872)
    dm(3500) = dm(12)*m(872) + m(12)*dm(872)
    dm(3501) = dm(14)*m(872) + m(14)*dm(872)
    dm(3502) = dm(9)*m(873) + m(9)*dm(873)
    dm(3503) = dm(10)*m(873) + m(10)*dm(873)
    dm(3504) = dm(12)*m(873) + m(12)*dm(873)
    dm(3505) = dm(13)*m(873) + m(13)*dm(873)
    dm(3506) = dm(3)*m(874) + m(3)*dm(874)
    dm(3507) = dm(2)*m(875) + m(2)*dm(875)
    dm(3508) = dm(3)*m(876) + m(3)*dm(876)
    dm(3509) = dm(2)*m(877) + m(2)*dm(877)
    dm(3510) = dm(3)*m(878) + m(3)*dm(878)
    dm(3511) = dm(1)*m(879) + m(1)*dm(879)
    dm(3512) = dm(3)*m(880) + m(3)*dm(880)
    dm(3513) = dm(1)*m(881) + m(1)*dm(881)
    dm(3514) = dm(2)*m(882) + m(2)*dm(882)
    dm(3515) = dm(1)*m(883) + m(1)*dm(883)
    dm(3516) = dm(2)*m(884) + m(2)*dm(884)
    dm(3517) = dm(1)*m(885) + m(1)*dm(885)
    dm(3518) = dm(2)*m(874) + m(2)*dm(874)
    dm(3519) = dm(3)*m(875) + m(3)*dm(875)
    dm(3520) = dm(2)*m(876) + m(2)*dm(876)
    dm(3521) = dm(3)*m(877) + m(3)*dm(877)
    dm(3522) = dm(1)*m(878) + m(1)*dm(878)
    dm(3523) = dm(3)*m(879) + m(3)*dm(879)
    dm(3524) = dm(1)*m(880) + m(1)*dm(880)
    dm(3525) = dm(3)*m(881) + m(3)*dm(881)
    dm(3526) = dm(1)*m(882) + m(1)*dm(882)
    dm(3527) = dm(2)*m(883) + m(2)*dm(883)
    dm(3528) = dm(1)*m(884) + m(1)*dm(884)
    dm(3529) = dm(2)*m(885) + m(2)*dm(885)
    dm(3530) = dm(6)*m(874) + m(6)*dm(874)
    dm(3531) = dm(6)*m(875) + m(6)*dm(875)
    dm(3532) = dm(6)*m(876) + m(6)*dm(876)
    dm(3533) = dm(6)*m(877) + m(6)*dm(877)
    dm(3534) = dm(5)*m(878) + m(5)*dm(878)
    dm(3535) = dm(5)*m(879) + m(5)*dm(879)
    dm(3536) = dm(5)*m(880) + m(5)*dm(880)
    dm(3537) = dm(5)*m(881) + m(5)*dm(881)
    dm(3538) = dm(4)*m(882) + m(4)*dm(882)
    dm(3539) = dm(4)*m(883) + m(4)*dm(883)
    dm(3540) = dm(4)*m(884) + m(4)*dm(884)
    dm(3541) = dm(4)*m(885) + m(4)*dm(885)
    dm(3542) = dm(5)*m(874) + m(5)*dm(874)
    dm(3543) = dm(4)*m(875) + m(4)*dm(875)
    dm(3544) = dm(5)*m(876) + m(5)*dm(876)
    dm(3545) = dm(4)*m(877) + m(4)*dm(877)
    dm(3546) = dm(6)*m(878) + m(6)*dm(878)
    dm(3547) = dm(4)*m(879) + m(4)*dm(879)
    dm(3548) = dm(6)*m(880) + m(6)*dm(880)
    dm(3549) = dm(4)*m(881) + m(4)*dm(881)
    dm(3550) = dm(6)*m(882) + m(6)*dm(882)
    dm(3551) = dm(5)*m(883) + m(5)*dm(883)
    dm(3552) = dm(6)*m(884) + m(6)*dm(884)
    dm(3553) = dm(5)*m(885) + m(5)*dm(885)
    dm(3554) = dm(8)*m(874) + m(8)*dm(874)
    dm(3555) = dm(8)*m(875) + m(8)*dm(875)
    dm(3556) = dm(7)*m(876) + m(7)*dm(876)
    dm(3557) = dm(7)*m(877) + m(7)*dm(877)
    dm(3558) = dm(8)*m(878) + m(8)*dm(878)
    dm(3559) = dm(8)*m(879) + m(8)*dm(879)
    dm(3560) = dm(7)*m(880) + m(7)*dm(880)
    dm(3561) = dm(7)*m(881) + m(7)*dm(881)
    dm(3562) = dm(8)*m(882) + m(8)*dm(882)
    dm(3563) = dm(8)*m(883) + m(8)*dm(883)
    dm(3564) = dm(7)*m(884) + m(7)*dm(884)
    dm(3565) = dm(7)*m(885) + m(7)*dm(885)
    dm(3566) = dm(13)*m(875) + m(13)*dm(875)
    dm(3567) = dm(10)*m(877) + m(10)*dm(877)
    dm(3568) = dm(12)*m(879) + m(12)*dm(879)
    dm(3569) = dm(9)*m(881) + m(9)*dm(881)
    dm(3570) = dm(12)*m(883) + m(12)*dm(883)
    dm(3571) = dm(9)*m(885) + m(9)*dm(885)
    dm(3572) = dm(112)*m(169) + m(112)*dm(169)
    dm(3573) = dm(112)*m(170) + m(112)*dm(170)
    dm(3574) = dm(115)*m(171) + m(115)*dm(171)
    dm(3575) = dm(115)*m(172) + m(115)*dm(172)
    dm(3576) = dm(113)*m(173) + m(113)*dm(173)
    dm(3577) = dm(113)*m(174) + m(113)*dm(174)
    dm(3578) = dm(116)*m(175) + m(116)*dm(175)
    dm(3579) = dm(116)*m(176) + m(116)*dm(176)
    dm(3580) = dm(114)*m(177) + m(114)*dm(177)
    dm(3581) = dm(114)*m(178) + m(114)*dm(178)
    dm(3582) = dm(117)*m(179) + m(117)*dm(179)
    dm(3583) = dm(117)*m(180) + m(117)*dm(180)
    dm(3584) = dm(18)*m(875) + m(18)*dm(875)
    dm(3585) = dm(19)*m(874) + m(19)*dm(874)
    dm(3586) = dm(18)*m(877) + m(18)*dm(877)
    dm(3587) = dm(19)*m(876) + m(19)*dm(876)
    dm(3588) = dm(17)*m(879) + m(17)*dm(879)
    dm(3589) = dm(19)*m(878) + m(19)*dm(878)
    dm(3590) = dm(17)*m(881) + m(17)*dm(881)
    dm(3591) = dm(19)*m(880) + m(19)*dm(880)
    dm(3592) = dm(17)*m(883) + m(17)*dm(883)
    dm(3593) = dm(18)*m(882) + m(18)*dm(882)
    dm(3594) = dm(17)*m(885) + m(17)*dm(885)
    dm(3595) = dm(18)*m(884) + m(18)*dm(884)
    dm(3596) = dm(18)*m(874) + m(18)*dm(874)
    dm(3597) = dm(19)*m(875) + m(19)*dm(875)
    dm(3598) = dm(18)*m(876) + m(18)*dm(876)
    dm(3599) = dm(19)*m(877) + m(19)*dm(877)
    dm(3600) = dm(17)*m(878) + m(17)*dm(878)
    dm(3601) = dm(19)*m(879) + m(19)*dm(879)
    dm(3602) = dm(17)*m(880) + m(17)*dm(880)
    dm(3603) = dm(19)*m(881) + m(19)*dm(881)
    dm(3604) = dm(17)*m(882) + m(17)*dm(882)
    dm(3605) = dm(18)*m(883) + m(18)*dm(883)
    dm(3606) = dm(17)*m(884) + m(17)*dm(884)
    dm(3607) = dm(18)*m(885) + m(18)*dm(885)
    dm(3608) = dm(2)*m(886) + m(2)*dm(886)
    dm(3609) = dm(2)*m(893) + m(2)*dm(893)
    dm(3610) = dm(1)*m(888) + m(1)*dm(888)
    dm(3611) = dm(1)*m(895) + m(1)*dm(895)
    dm(3612) = dm(1)*m(890) + m(1)*dm(890)
    dm(3613) = dm(1)*m(897) + m(1)*dm(897)
    dm(3614) = dm(3)*m(898) + m(3)*dm(898)
    dm(3615) = dm(2)*m(899) + m(2)*dm(899)
    dm(3616) = dm(3)*m(900) + m(3)*dm(900)
    dm(3617) = dm(1)*m(901) + m(1)*dm(901)
    dm(3618) = dm(2)*m(902) + m(2)*dm(902)
    dm(3619) = dm(1)*m(903) + m(1)*dm(903)
    dm(3620) = dm(2)*m(898) + m(2)*dm(898)
    dm(3621) = dm(3)*m(899) + m(3)*dm(899)
    dm(3622) = dm(1)*m(900) + m(1)*dm(900)
    dm(3623) = dm(3)*m(901) + m(3)*dm(901)
    dm(3624) = dm(1)*m(902) + m(1)*dm(902)
    dm(3625) = dm(2)*m(903) + m(2)*dm(903)
    dm(3626) = dm(1)*m(886) + m(1)*dm(886)
    dm(3627) = dm(1)*m(887) + m(1)*dm(887)
    dm(3628) = dm(2)*m(888) + m(2)*dm(888)
    dm(3629) = dm(2)*m(889) + m(2)*dm(889)
    dm(3630) = dm(3)*m(890) + m(3)*dm(890)
    dm(3631) = dm(3)*m(891) + m(3)*dm(891)
    dm(3632) = dm(3)*m(904) + m(3)*dm(904)
    dm(3633) = dm(2)*m(905) + m(2)*dm(905)
    dm(3634) = dm(3)*m(906) + m(3)*dm(906)
    dm(3635) = dm(1)*m(907) + m(1)*dm(907)
    dm(3636) = dm(2)*m(908) + m(2)*dm(908)
    dm(3637) = dm(1)*m(909) + m(1)*dm(909)
    dm(3638) = dm(2)*m(904) + m(2)*dm(904)
    dm(3639) = dm(3)*m(905) + m(3)*dm(905)
    dm(3640) = dm(1)*m(906) + m(1)*dm(906)
    dm(3641) = dm(3)*m(907) + m(3)*dm(907)
    dm(3642) = dm(1)*m(908) + m(1)*dm(908)
    dm(3643) = dm(2)*m(909) + m(2)*dm(909)
    dm(3644) = dm(5)*m(898) + m(5)*dm(898)
    dm(3645) = dm(4)*m(899) + m(4)*dm(899)
    dm(3646) = dm(5)*m(906) + m(5)*dm(906)
    dm(3647) = dm(4)*m(901) + m(4)*dm(901)
    dm(3648) = dm(4)*m(908) + m(4)*dm(908)
    dm(3649) = dm(4)*m(909) + m(4)*dm(909)
    dm(3650) = dm(4)*m(898) + m(4)*dm(898)
    dm(3651) = dm(5)*m(899) + m(5)*dm(899)
    dm(3652) = dm(4)*m(900) + m(4)*dm(900)
    dm(3653) = dm(6)*m(901) + m(6)*dm(901)
    dm(3654) = dm(5)*m(902) + m(5)*dm(902)
    dm(3655) = dm(6)*m(903) + m(6)*dm(903)
    dm(3656) = dm(3)*m(910) + m(3)*dm(910)
    dm(3657) = dm(3)*m(911) + m(3)*dm(911)
    dm(3658) = dm(2)*m(912) + m(2)*dm(912)
    dm(3659) = dm(2)*m(913) + m(2)*dm(913)
    dm(3660) = dm(3)*m(914) + m(3)*dm(914)
    dm(3661) = dm(3)*m(915) + m(3)*dm(915)
    dm(3662) = dm(1)*m(916) + m(1)*dm(916)
    dm(3663) = dm(1)*m(917) + m(1)*dm(917)
    dm(3664) = dm(2)*m(918) + m(2)*dm(918)
    dm(3665) = dm(2)*m(919) + m(2)*dm(919)
    dm(3666) = dm(1)*m(920) + m(1)*dm(920)
    dm(3667) = dm(1)*m(921) + m(1)*dm(921)
    dm(3668) = dm(2)*m(910) + m(2)*dm(910)
    dm(3669) = dm(2)*m(911) + m(2)*dm(911)
    dm(3670) = dm(3)*m(912) + m(3)*dm(912)
    dm(3671) = dm(3)*m(913) + m(3)*dm(913)
    dm(3672) = dm(1)*m(914) + m(1)*dm(914)
    dm(3673) = dm(1)*m(915) + m(1)*dm(915)
    dm(3674) = dm(3)*m(916) + m(3)*dm(916)
    dm(3675) = dm(3)*m(917) + m(3)*dm(917)
    dm(3676) = dm(1)*m(918) + m(1)*dm(918)
    dm(3677) = dm(1)*m(919) + m(1)*dm(919)
    dm(3678) = dm(2)*m(920) + m(2)*dm(920)
    dm(3679) = dm(2)*m(921) + m(2)*dm(921)
    dm(3680) = dm(6)*m(910) + m(6)*dm(910)
    dm(3681) = dm(6)*m(911) + m(6)*dm(911)
    dm(3682) = dm(6)*m(912) + m(6)*dm(912)
    dm(3683) = dm(6)*m(913) + m(6)*dm(913)
    dm(3684) = dm(5)*m(914) + m(5)*dm(914)
    dm(3685) = dm(5)*m(915) + m(5)*dm(915)
    dm(3686) = dm(5)*m(916) + m(5)*dm(916)
    dm(3687) = dm(5)*m(917) + m(5)*dm(917)
    dm(3688) = dm(4)*m(918) + m(4)*dm(918)
    dm(3689) = dm(4)*m(919) + m(4)*dm(919)
    dm(3690) = dm(4)*m(920) + m(4)*dm(920)
    dm(3691) = dm(4)*m(921) + m(4)*dm(921)
    dm(3692) = dm(5)*m(910) + m(5)*dm(910)
    dm(3693) = dm(5)*m(911) + m(5)*dm(911)
    dm(3694) = dm(4)*m(912) + m(4)*dm(912)
    dm(3695) = dm(4)*m(913) + m(4)*dm(913)
    dm(3696) = dm(6)*m(914) + m(6)*dm(914)
    dm(3697) = dm(6)*m(915) + m(6)*dm(915)
    dm(3698) = dm(4)*m(916) + m(4)*dm(916)
    dm(3699) = dm(4)*m(917) + m(4)*dm(917)
    dm(3700) = dm(6)*m(918) + m(6)*dm(918)
    dm(3701) = dm(6)*m(919) + m(6)*dm(919)
    dm(3702) = dm(5)*m(920) + m(5)*dm(920)
    dm(3703) = dm(5)*m(921) + m(5)*dm(921)
    dm(3704) = dm(8)*m(910) + m(8)*dm(910)
    dm(3705) = dm(7)*m(911) + m(7)*dm(911)
    dm(3706) = dm(8)*m(912) + m(8)*dm(912)
    dm(3707) = dm(7)*m(913) + m(7)*dm(913)
    dm(3708) = dm(8)*m(914) + m(8)*dm(914)
    dm(3709) = dm(7)*m(915) + m(7)*dm(915)
    dm(3710) = dm(8)*m(916) + m(8)*dm(916)
    dm(3711) = dm(7)*m(917) + m(7)*dm(917)
    dm(3712) = dm(8)*m(918) + m(8)*dm(918)
    dm(3713) = dm(7)*m(919) + m(7)*dm(919)
    dm(3714) = dm(8)*m(920) + m(8)*dm(920)
    dm(3715) = dm(7)*m(921) + m(7)*dm(921)
    dm(3716) = dm(11)*m(911) + m(11)*dm(911)
    dm(3717) = dm(10)*m(913) + m(10)*dm(913)
    dm(3718) = dm(11)*m(915) + m(11)*dm(915)
    dm(3719) = dm(9)*m(917) + m(9)*dm(917)
    dm(3720) = dm(10)*m(919) + m(10)*dm(919)
    dm(3721) = dm(9)*m(921) + m(9)*dm(921)
    dm(3722) = dm(3)*m(922) + m(3)*dm(922)
    dm(3723) = dm(3)*m(923) + m(3)*dm(923)
    dm(3724) = dm(2)*m(924) + m(2)*dm(924)
    dm(3725) = dm(2)*m(925) + m(2)*dm(925)
    dm(3726) = dm(3)*m(926) + m(3)*dm(926)
    dm(3727) = dm(3)*m(927) + m(3)*dm(927)
    dm(3728) = dm(1)*m(928) + m(1)*dm(928)
    dm(3729) = dm(1)*m(929) + m(1)*dm(929)
    dm(3730) = dm(2)*m(930) + m(2)*dm(930)
    dm(3731) = dm(2)*m(931) + m(2)*dm(931)
    dm(3732) = dm(1)*m(932) + m(1)*dm(932)
    dm(3733) = dm(1)*m(933) + m(1)*dm(933)
    dm(3734) = dm(2)*m(922) + m(2)*dm(922)
    dm(3735) = dm(2)*m(923) + m(2)*dm(923)
    dm(3736) = dm(3)*m(924) + m(3)*dm(924)
    dm(3737) = dm(3)*m(925) + m(3)*dm(925)
    dm(3738) = dm(1)*m(926) + m(1)*dm(926)
    dm(3739) = dm(1)*m(927) + m(1)*dm(927)
    dm(3740) = dm(3)*m(928) + m(3)*dm(928)
    dm(3741) = dm(3)*m(929) + m(3)*dm(929)
    dm(3742) = dm(1)*m(930) + m(1)*dm(930)
    dm(3743) = dm(1)*m(931) + m(1)*dm(931)
    dm(3744) = dm(2)*m(932) + m(2)*dm(932)
    dm(3745) = dm(2)*m(933) + m(2)*dm(933)
    dm(3746) = dm(6)*m(922) + m(6)*dm(922)
    dm(3747) = dm(6)*m(923) + m(6)*dm(923)
    dm(3748) = dm(6)*m(924) + m(6)*dm(924)
    dm(3749) = dm(6)*m(925) + m(6)*dm(925)
    dm(3750) = dm(5)*m(926) + m(5)*dm(926)
    dm(3751) = dm(5)*m(927) + m(5)*dm(927)
    dm(3752) = dm(5)*m(928) + m(5)*dm(928)
    dm(3753) = dm(5)*m(929) + m(5)*dm(929)
    dm(3754) = dm(4)*m(930) + m(4)*dm(930)
    dm(3755) = dm(4)*m(931) + m(4)*dm(931)
    dm(3756) = dm(4)*m(932) + m(4)*dm(932)
    dm(3757) = dm(4)*m(933) + m(4)*dm(933)
    dm(3758) = dm(5)*m(922) + m(5)*dm(922)
    dm(3759) = dm(5)*m(923) + m(5)*dm(923)
    dm(3760) = dm(4)*m(924) + m(4)*dm(924)
    dm(3761) = dm(4)*m(925) + m(4)*dm(925)
    dm(3762) = dm(6)*m(926) + m(6)*dm(926)
    dm(3763) = dm(6)*m(927) + m(6)*dm(927)
    dm(3764) = dm(4)*m(928) + m(4)*dm(928)
    dm(3765) = dm(4)*m(929) + m(4)*dm(929)
    dm(3766) = dm(6)*m(930) + m(6)*dm(930)
    dm(3767) = dm(6)*m(931) + m(6)*dm(931)
    dm(3768) = dm(5)*m(932) + m(5)*dm(932)
    dm(3769) = dm(5)*m(933) + m(5)*dm(933)
    dm(3770) = dm(8)*m(922) + m(8)*dm(922)
    dm(3771) = dm(7)*m(923) + m(7)*dm(923)
    dm(3772) = dm(8)*m(924) + m(8)*dm(924)
    dm(3773) = dm(7)*m(925) + m(7)*dm(925)
    dm(3774) = dm(8)*m(926) + m(8)*dm(926)
    dm(3775) = dm(7)*m(927) + m(7)*dm(927)
    dm(3776) = dm(8)*m(928) + m(8)*dm(928)
    dm(3777) = dm(7)*m(929) + m(7)*dm(929)
    dm(3778) = dm(8)*m(930) + m(8)*dm(930)
    dm(3779) = dm(7)*m(931) + m(7)*dm(931)
    dm(3780) = dm(8)*m(932) + m(8)*dm(932)
    dm(3781) = dm(7)*m(933) + m(7)*dm(933)
    dm(3782) = dm(11)*m(923) + m(11)*dm(923)
    dm(3783) = dm(10)*m(911) + m(10)*dm(911)
    dm(3784) = dm(11)*m(913) + m(11)*dm(913)
    dm(3785) = dm(10)*m(925) + m(10)*dm(925)
    dm(3786) = dm(11)*m(927) + m(11)*dm(927)
    dm(3787) = dm(9)*m(915) + m(9)*dm(915)
    dm(3788) = dm(11)*m(917) + m(11)*dm(917)
    dm(3789) = dm(9)*m(929) + m(9)*dm(929)
    dm(3790) = dm(10)*m(931) + m(10)*dm(931)
    dm(3791) = dm(9)*m(919) + m(9)*dm(919)
    dm(3792) = dm(10)*m(921) + m(10)*dm(921)
    dm(3793) = dm(9)*m(933) + m(9)*dm(933)
    dm(3794) = dm(10)*m(923) + m(10)*dm(923)
    dm(3795) = dm(11)*m(925) + m(11)*dm(925)
    dm(3796) = dm(9)*m(927) + m(9)*dm(927)
    dm(3797) = dm(11)*m(929) + m(11)*dm(929)
    dm(3798) = dm(9)*m(931) + m(9)*dm(931)
    dm(3799) = dm(10)*m(933) + m(10)*dm(933)
    dm(3800) = dm(10)*m(910) + m(10)*dm(910)
    dm(3801) = dm(13)*m(911) + m(13)*dm(911)
    dm(3802) = dm(10)*m(924) + m(10)*dm(924)
    dm(3803) = dm(13)*m(925) + m(13)*dm(925)
    dm(3804) = dm(9)*m(914) + m(9)*dm(914)
    dm(3805) = dm(12)*m(915) + m(12)*dm(915)
    dm(3806) = dm(9)*m(928) + m(9)*dm(928)
    dm(3807) = dm(12)*m(929) + m(12)*dm(929)
    dm(3808) = dm(9)*m(918) + m(9)*dm(918)
    dm(3809) = dm(12)*m(919) + m(12)*dm(919)
    dm(3810) = dm(9)*m(932) + m(9)*dm(932)
    dm(3811) = dm(12)*m(933) + m(12)*dm(933)
    dm(3812) = dm(12)*m(910) + m(12)*dm(910)
    dm(3813) = dm(9)*m(911) + m(9)*dm(911)
    dm(3814) = dm(12)*m(912) + m(12)*dm(912)
    dm(3815) = dm(9)*m(913) + m(9)*dm(913)
    dm(3816) = dm(13)*m(914) + m(13)*dm(914)
    dm(3817) = dm(10)*m(915) + m(10)*dm(915)
    dm(3818) = dm(10)*m(917) + m(10)*dm(917)
    dm(3819) = dm(13)*m(916) + m(13)*dm(916)
    dm(3820) = dm(11)*m(919) + m(11)*dm(919)
    dm(3821) = dm(14)*m(918) + m(14)*dm(918)
    dm(3822) = dm(11)*m(921) + m(11)*dm(921)
    dm(3823) = dm(14)*m(920) + m(14)*dm(920)
    dm(3824) = dm(9)*m(910) + m(9)*dm(910)
    dm(3825) = dm(12)*m(911) + m(12)*dm(911)
    dm(3826) = dm(9)*m(912) + m(9)*dm(912)
    dm(3827) = dm(12)*m(913) + m(12)*dm(913)
    dm(3828) = dm(10)*m(914) + m(10)*dm(914)
    dm(3829) = dm(13)*m(915) + m(13)*dm(915)
    dm(3830) = dm(10)*m(916) + m(10)*dm(916)
    dm(3831) = dm(13)*m(917) + m(13)*dm(917)
    dm(3832) = dm(11)*m(918) + m(11)*dm(918)
    dm(3833) = dm(14)*m(919) + m(14)*dm(919)
    dm(3834) = dm(11)*m(920) + m(11)*dm(920)
    dm(3835) = dm(14)*m(921) + m(14)*dm(921)
    dm(3836) = dm(3)*m(934) + m(3)*dm(934)
    dm(3837) = dm(2)*m(935) + m(2)*dm(935)
    dm(3838) = dm(3)*m(936) + m(3)*dm(936)
    dm(3839) = dm(1)*m(937) + m(1)*dm(937)
    dm(3840) = dm(2)*m(938) + m(2)*dm(938)
    dm(3841) = dm(1)*m(939) + m(1)*dm(939)
    dm(3842) = dm(2)*m(934) + m(2)*dm(934)
    dm(3843) = dm(3)*m(935) + m(3)*dm(935)
    dm(3844) = dm(1)*m(936) + m(1)*dm(936)
    dm(3845) = dm(3)*m(937) + m(3)*dm(937)
    dm(3846) = dm(1)*m(938) + m(1)*dm(938)
    dm(3847) = dm(2)*m(939) + m(2)*dm(939)
    dm(3848) = dm(6)*m(934) + m(6)*dm(934)
    dm(3849) = dm(6)*m(935) + m(6)*dm(935)
    dm(3850) = dm(5)*m(936) + m(5)*dm(936)
    dm(3851) = dm(5)*m(937) + m(5)*dm(937)
    dm(3852) = dm(4)*m(938) + m(4)*dm(938)
    dm(3853) = dm(4)*m(939) + m(4)*dm(939)
    dm(3854) = dm(5)*m(934) + m(5)*dm(934)
    dm(3855) = dm(4)*m(935) + m(4)*dm(935)
    dm(3856) = dm(6)*m(936) + m(6)*dm(936)
    dm(3857) = dm(4)*m(937) + m(4)*dm(937)
    dm(3858) = dm(6)*m(938) + m(6)*dm(938)
    dm(3859) = dm(5)*m(939) + m(5)*dm(939)
    dm(3860) = dm(11)*m(934) + m(11)*dm(934)
    dm(3861) = dm(14)*m(934) + m(14)*dm(934)
    dm(3862) = dm(10)*m(935) + m(10)*dm(935)
    dm(3863) = dm(13)*m(935) + m(13)*dm(935)
    dm(3864) = dm(11)*m(936) + m(11)*dm(936)
    dm(3865) = dm(14)*m(936) + m(14)*dm(936)
    dm(3866) = dm(9)*m(937) + m(9)*dm(937)
    dm(3867) = dm(12)*m(937) + m(12)*dm(937)
    dm(3868) = dm(10)*m(938) + m(10)*dm(938)
    dm(3869) = dm(13)*m(938) + m(13)*dm(938)
    dm(3870) = dm(9)*m(939) + m(9)*dm(939)
    dm(3871) = dm(12)*m(939) + m(12)*dm(939)
    dm(3872) = dm(10)*m(934) + m(10)*dm(934)
    dm(3873) = dm(13)*m(934) + m(13)*dm(934)
    dm(3874) = dm(11)*m(935) + m(11)*dm(935)
    dm(3875) = dm(14)*m(935) + m(14)*dm(935)
    dm(3876) = dm(9)*m(936) + m(9)*dm(936)
    dm(3877) = dm(12)*m(936) + m(12)*dm(936)
    dm(3878) = dm(11)*m(937) + m(11)*dm(937)
    dm(3879) = dm(14)*m(937) + m(14)*dm(937)
    dm(3880) = dm(9)*m(938) + m(9)*dm(938)
    dm(3881) = dm(12)*m(938) + m(12)*dm(938)
    dm(3882) = dm(10)*m(939) + m(10)*dm(939)
    dm(3883) = dm(13)*m(939) + m(13)*dm(939)
    dm(3884) = dm(3)*m(940) + m(3)*dm(940)
    dm(3885) = dm(2)*m(941) + m(2)*dm(941)
    dm(3886) = dm(3)*m(942) + m(3)*dm(942)
    dm(3887) = dm(1)*m(943) + m(1)*dm(943)
    dm(3888) = dm(2)*m(944) + m(2)*dm(944)
    dm(3889) = dm(1)*m(945) + m(1)*dm(945)
    dm(3890) = dm(2)*m(940) + m(2)*dm(940)
    dm(3891) = dm(3)*m(941) + m(3)*dm(941)
    dm(3892) = dm(1)*m(942) + m(1)*dm(942)
    dm(3893) = dm(3)*m(943) + m(3)*dm(943)
    dm(3894) = dm(1)*m(944) + m(1)*dm(944)
    dm(3895) = dm(2)*m(945) + m(2)*dm(945)
    dm(3896) = dm(6)*m(940) + m(6)*dm(940)
    dm(3897) = dm(6)*m(941) + m(6)*dm(941)
    dm(3898) = dm(5)*m(942) + m(5)*dm(942)
    dm(3899) = dm(5)*m(943) + m(5)*dm(943)
    dm(3900) = dm(4)*m(944) + m(4)*dm(944)
    dm(3901) = dm(4)*m(945) + m(4)*dm(945)
    dm(3902) = dm(5)*m(940) + m(5)*dm(940)
    dm(3903) = dm(4)*m(941) + m(4)*dm(941)
    dm(3904) = dm(6)*m(942) + m(6)*dm(942)
    dm(3905) = dm(4)*m(943) + m(4)*dm(943)
    dm(3906) = dm(6)*m(944) + m(6)*dm(944)
    dm(3907) = dm(5)*m(945) + m(5)*dm(945)
    dm(3908) = dm(11)*m(940) + m(11)*dm(940)
    dm(3909) = dm(14)*m(940) + m(14)*dm(940)
    dm(3910) = dm(10)*m(941) + m(10)*dm(941)
    dm(3911) = dm(13)*m(941) + m(13)*dm(941)
    dm(3912) = dm(11)*m(942) + m(11)*dm(942)
    dm(3913) = dm(14)*m(942) + m(14)*dm(942)
    dm(3914) = dm(9)*m(943) + m(9)*dm(943)
    dm(3915) = dm(12)*m(943) + m(12)*dm(943)
    dm(3916) = dm(10)*m(944) + m(10)*dm(944)
    dm(3917) = dm(13)*m(944) + m(13)*dm(944)
    dm(3918) = dm(9)*m(945) + m(9)*dm(945)
    dm(3919) = dm(12)*m(945) + m(12)*dm(945)
    dm(3920) = dm(10)*m(940) + m(10)*dm(940)
    dm(3921) = dm(13)*m(940) + m(13)*dm(940)
    dm(3922) = dm(11)*m(941) + m(11)*dm(941)
    dm(3923) = dm(14)*m(941) + m(14)*dm(941)
    dm(3924) = dm(9)*m(942) + m(9)*dm(942)
    dm(3925) = dm(12)*m(942) + m(12)*dm(942)
    dm(3926) = dm(11)*m(943) + m(11)*dm(943)
    dm(3927) = dm(14)*m(943) + m(14)*dm(943)
    dm(3928) = dm(9)*m(944) + m(9)*dm(944)
    dm(3929) = dm(12)*m(944) + m(12)*dm(944)
    dm(3930) = dm(10)*m(945) + m(10)*dm(945)
    dm(3931) = dm(13)*m(945) + m(13)*dm(945)
    dm(3932) = dm(18)*m(934) + m(18)*dm(934)
    dm(3933) = dm(18)*m(941) + m(18)*dm(941)
    dm(3934) = dm(17)*m(936) + m(17)*dm(936)
    dm(3935) = dm(17)*m(943) + m(17)*dm(943)
    dm(3936) = dm(17)*m(938) + m(17)*dm(938)
    dm(3937) = dm(17)*m(945) + m(17)*dm(945)
    dm(3938) = dm(17)*m(934) + m(17)*dm(934)
    dm(3939) = dm(17)*m(935) + m(17)*dm(935)
    dm(3940) = dm(18)*m(936) + m(18)*dm(936)
    dm(3941) = dm(18)*m(937) + m(18)*dm(937)
    dm(3942) = dm(19)*m(938) + m(19)*dm(938)
    dm(3943) = dm(19)*m(939) + m(19)*dm(939)
    dm(3944) = dm(20)*m(911) + m(20)*dm(911)
    dm(3945) = dm(21)*m(910) + m(21)*dm(910)
    dm(3946) = dm(20)*m(913) + m(20)*dm(913)
    dm(3947) = dm(21)*m(912) + m(21)*dm(912)
    dm(3948) = dm(20)*m(915) + m(20)*dm(915)
    dm(3949) = dm(21)*m(914) + m(21)*dm(914)
    dm(3950) = dm(20)*m(917) + m(20)*dm(917)
    dm(3951) = dm(21)*m(916) + m(21)*dm(916)
    dm(3952) = dm(20)*m(919) + m(20)*dm(919)
    dm(3953) = dm(21)*m(918) + m(21)*dm(918)
    dm(3954) = dm(20)*m(921) + m(20)*dm(921)
    dm(3955) = dm(21)*m(920) + m(21)*dm(920)
    dm(3956) = dm(20)*m(923) + m(20)*dm(923)
    dm(3957) = dm(21)*m(922) + m(21)*dm(922)
    dm(3958) = dm(20)*m(925) + m(20)*dm(925)
    dm(3959) = dm(21)*m(924) + m(21)*dm(924)
    dm(3960) = dm(20)*m(927) + m(20)*dm(927)
    dm(3961) = dm(21)*m(926) + m(21)*dm(926)
    dm(3962) = dm(20)*m(929) + m(20)*dm(929)
    dm(3963) = dm(21)*m(928) + m(21)*dm(928)
    dm(3964) = dm(20)*m(931) + m(20)*dm(931)
    dm(3965) = dm(21)*m(930) + m(21)*dm(930)
    dm(3966) = dm(20)*m(933) + m(20)*dm(933)
    dm(3967) = dm(21)*m(932) + m(21)*dm(932)
    dm(3968) = dm(2)*m(946) + m(2)*dm(946)
    dm(3969) = dm(3)*m(946) + m(3)*dm(946)
    dm(3970) = dm(1)*m(947) + m(1)*dm(947)
    dm(3971) = dm(3)*m(947) + m(3)*dm(947)
    dm(3972) = dm(1)*m(948) + m(1)*dm(948)
    dm(3973) = dm(2)*m(948) + m(2)*dm(948)
    dm(3974) = dm(6)*m(946) + m(6)*dm(946)
    dm(3975) = dm(5)*m(947) + m(5)*dm(947)
    dm(3976) = dm(4)*m(948) + m(4)*dm(948)
    dm(3977) = dm(10)*m(946) + m(10)*dm(946)
    dm(3978) = dm(11)*m(946) + m(11)*dm(946)
    dm(3979) = dm(13)*m(946) + m(13)*dm(946)
    dm(3980) = dm(14)*m(946) + m(14)*dm(946)
    dm(3981) = dm(9)*m(947) + m(9)*dm(947)
    dm(3982) = dm(11)*m(947) + m(11)*dm(947)
    dm(3983) = dm(12)*m(947) + m(12)*dm(947)
    dm(3984) = dm(14)*m(947) + m(14)*dm(947)
    dm(3985) = dm(9)*m(948) + m(9)*dm(948)
    dm(3986) = dm(10)*m(948) + m(10)*dm(948)
    dm(3987) = dm(12)*m(948) + m(12)*dm(948)
    dm(3988) = dm(13)*m(948) + m(13)*dm(948)
    dm(3989) = dm(18)*m(946) + m(18)*dm(946)
    dm(3990) = dm(19)*m(946) + m(19)*dm(946)
    dm(3991) = dm(17)*m(947) + m(17)*dm(947)
    dm(3992) = dm(19)*m(947) + m(19)*dm(947)
    dm(3993) = dm(17)*m(948) + m(17)*dm(948)
    dm(3994) = dm(18)*m(948) + m(18)*dm(948)
    dm(3995) = dm(3)*m(949) + m(3)*dm(949)
    dm(3996) = dm(2)*m(950) + m(2)*dm(950)
    dm(3997) = dm(3)*m(951) + m(3)*dm(951)
    dm(3998) = dm(2)*m(952) + m(2)*dm(952)
    dm(3999) = dm(3)*m(953) + m(3)*dm(953)
    dm(4000) = dm(1)*m(954) + m(1)*dm(954)
    dm(4001) = dm(3)*m(955) + m(3)*dm(955)
    dm(4002) = dm(1)*m(956) + m(1)*dm(956)
    dm(4003) = dm(2)*m(957) + m(2)*dm(957)
    dm(4004) = dm(1)*m(958) + m(1)*dm(958)
    dm(4005) = dm(2)*m(959) + m(2)*dm(959)
    dm(4006) = dm(1)*m(960) + m(1)*dm(960)
    dm(4007) = dm(2)*m(949) + m(2)*dm(949)
    dm(4008) = dm(3)*m(950) + m(3)*dm(950)
    dm(4009) = dm(2)*m(951) + m(2)*dm(951)
    dm(4010) = dm(3)*m(952) + m(3)*dm(952)
    dm(4011) = dm(1)*m(953) + m(1)*dm(953)
    dm(4012) = dm(3)*m(954) + m(3)*dm(954)
    dm(4013) = dm(1)*m(955) + m(1)*dm(955)
    dm(4014) = dm(3)*m(956) + m(3)*dm(956)
    dm(4015) = dm(1)*m(957) + m(1)*dm(957)
    dm(4016) = dm(2)*m(958) + m(2)*dm(958)
    dm(4017) = dm(1)*m(959) + m(1)*dm(959)
    dm(4018) = dm(2)*m(960) + m(2)*dm(960)
    dm(4019) = dm(6)*m(949) + m(6)*dm(949)
    dm(4020) = dm(6)*m(950) + m(6)*dm(950)
    dm(4021) = dm(6)*m(951) + m(6)*dm(951)
    dm(4022) = dm(6)*m(952) + m(6)*dm(952)
    dm(4023) = dm(5)*m(953) + m(5)*dm(953)
    dm(4024) = dm(5)*m(954) + m(5)*dm(954)
    dm(4025) = dm(5)*m(955) + m(5)*dm(955)
    dm(4026) = dm(5)*m(956) + m(5)*dm(956)
    dm(4027) = dm(4)*m(957) + m(4)*dm(957)
    dm(4028) = dm(4)*m(958) + m(4)*dm(958)
    dm(4029) = dm(4)*m(959) + m(4)*dm(959)
    dm(4030) = dm(4)*m(960) + m(4)*dm(960)
    dm(4031) = dm(5)*m(949) + m(5)*dm(949)
    dm(4032) = dm(4)*m(950) + m(4)*dm(950)
    dm(4033) = dm(5)*m(951) + m(5)*dm(951)
    dm(4034) = dm(4)*m(952) + m(4)*dm(952)
    dm(4035) = dm(6)*m(953) + m(6)*dm(953)
    dm(4036) = dm(4)*m(954) + m(4)*dm(954)
    dm(4037) = dm(6)*m(955) + m(6)*dm(955)
    dm(4038) = dm(4)*m(956) + m(4)*dm(956)
    dm(4039) = dm(6)*m(957) + m(6)*dm(957)
    dm(4040) = dm(5)*m(958) + m(5)*dm(958)
    dm(4041) = dm(6)*m(959) + m(6)*dm(959)
    dm(4042) = dm(5)*m(960) + m(5)*dm(960)
    dm(4043) = dm(8)*m(949) + m(8)*dm(949)
    dm(4044) = dm(8)*m(950) + m(8)*dm(950)
    dm(4045) = dm(7)*m(951) + m(7)*dm(951)
    dm(4046) = dm(7)*m(952) + m(7)*dm(952)
    dm(4047) = dm(8)*m(953) + m(8)*dm(953)
    dm(4048) = dm(8)*m(954) + m(8)*dm(954)
    dm(4049) = dm(7)*m(955) + m(7)*dm(955)
    dm(4050) = dm(7)*m(956) + m(7)*dm(956)
    dm(4051) = dm(8)*m(957) + m(8)*dm(957)
    dm(4052) = dm(8)*m(958) + m(8)*dm(958)
    dm(4053) = dm(7)*m(959) + m(7)*dm(959)
    dm(4054) = dm(7)*m(960) + m(7)*dm(960)
    dm(4055) = dm(13)*m(950) + m(13)*dm(950)
    dm(4056) = dm(10)*m(952) + m(10)*dm(952)
    dm(4057) = dm(12)*m(954) + m(12)*dm(954)
    dm(4058) = dm(9)*m(956) + m(9)*dm(956)
    dm(4059) = dm(12)*m(958) + m(12)*dm(958)
    dm(4060) = dm(9)*m(960) + m(9)*dm(960)
    dm(4061) = dm(151)*m(169) + m(151)*dm(169)
    dm(4062) = dm(151)*m(170) + m(151)*dm(170)
    dm(4063) = dm(154)*m(171) + m(154)*dm(171)
    dm(4064) = dm(154)*m(172) + m(154)*dm(172)
    dm(4065) = dm(152)*m(173) + m(152)*dm(173)
    dm(4066) = dm(152)*m(174) + m(152)*dm(174)
    dm(4067) = dm(155)*m(175) + m(155)*dm(175)
    dm(4068) = dm(155)*m(176) + m(155)*dm(176)
    dm(4069) = dm(153)*m(177) + m(153)*dm(177)
    dm(4070) = dm(153)*m(178) + m(153)*dm(178)
    dm(4071) = dm(156)*m(179) + m(156)*dm(179)
    dm(4072) = dm(156)*m(180) + m(156)*dm(180)
    dm(4073) = dm(18)*m(950) + m(18)*dm(950)
    dm(4074) = dm(19)*m(949) + m(19)*dm(949)
    dm(4075) = dm(18)*m(952) + m(18)*dm(952)
    dm(4076) = dm(19)*m(951) + m(19)*dm(951)
    dm(4077) = dm(17)*m(954) + m(17)*dm(954)
    dm(4078) = dm(19)*m(953) + m(19)*dm(953)
    dm(4079) = dm(17)*m(956) + m(17)*dm(956)
    dm(4080) = dm(19)*m(955) + m(19)*dm(955)
    dm(4081) = dm(17)*m(958) + m(17)*dm(958)
    dm(4082) = dm(18)*m(957) + m(18)*dm(957)
    dm(4083) = dm(17)*m(960) + m(17)*dm(960)
    dm(4084) = dm(18)*m(959) + m(18)*dm(959)
    dm(4085) = dm(18)*m(949) + m(18)*dm(949)
    dm(4086) = dm(19)*m(950) + m(19)*dm(950)
    dm(4087) = dm(18)*m(951) + m(18)*dm(951)
    dm(4088) = dm(19)*m(952) + m(19)*dm(952)
    dm(4089) = dm(17)*m(953) + m(17)*dm(953)
    dm(4090) = dm(19)*m(954) + m(19)*dm(954)
    dm(4091) = dm(17)*m(955) + m(17)*dm(955)
    dm(4092) = dm(19)*m(956) + m(19)*dm(956)
    dm(4093) = dm(17)*m(957) + m(17)*dm(957)
    dm(4094) = dm(18)*m(958) + m(18)*dm(958)
    dm(4095) = dm(17)*m(959) + m(17)*dm(959)
    dm(4096) = dm(18)*m(960) + m(18)*dm(960)
    dm(4097) = dm(21)*m(949) + m(21)*dm(949)
    dm(4098) = dm(21)*m(950) + m(21)*dm(950)
    dm(4099) = dm(20)*m(951) + m(20)*dm(951)
    dm(4100) = dm(20)*m(952) + m(20)*dm(952)
    dm(4101) = dm(21)*m(953) + m(21)*dm(953)
    dm(4102) = dm(21)*m(954) + m(21)*dm(954)
    dm(4103) = dm(20)*m(955) + m(20)*dm(955)
    dm(4104) = dm(20)*m(956) + m(20)*dm(956)
    dm(4105) = dm(21)*m(957) + m(21)*dm(957)
    dm(4106) = dm(21)*m(958) + m(21)*dm(958)
    dm(4107) = dm(20)*m(959) + m(20)*dm(959)
    dm(4108) = dm(20)*m(960) + m(20)*dm(960)
    dm(4109) = dm(24)*m(950) + m(24)*dm(950)
    dm(4110) = dm(25)*m(949) + m(25)*dm(949)
    dm(4111) = dm(24)*m(952) + m(24)*dm(952)
    dm(4112) = dm(25)*m(951) + m(25)*dm(951)
    dm(4113) = dm(23)*m(954) + m(23)*dm(954)
    dm(4114) = dm(25)*m(953) + m(25)*dm(953)
    dm(4115) = dm(23)*m(956) + m(23)*dm(956)
    dm(4116) = dm(25)*m(955) + m(25)*dm(955)
    dm(4117) = dm(23)*m(958) + m(23)*dm(958)
    dm(4118) = dm(24)*m(957) + m(24)*dm(957)
    dm(4119) = dm(23)*m(960) + m(23)*dm(960)
    dm(4120) = dm(24)*m(959) + m(24)*dm(959)
    dm(4121) = dm(24)*m(949) + m(24)*dm(949)
    dm(4122) = dm(25)*m(950) + m(25)*dm(950)
    dm(4123) = dm(24)*m(951) + m(24)*dm(951)
    dm(4124) = dm(25)*m(952) + m(25)*dm(952)
    dm(4125) = dm(23)*m(953) + m(23)*dm(953)
    dm(4126) = dm(25)*m(954) + m(25)*dm(954)
    dm(4127) = dm(23)*m(955) + m(23)*dm(955)
    dm(4128) = dm(25)*m(956) + m(25)*dm(956)
    dm(4129) = dm(23)*m(957) + m(23)*dm(957)
    dm(4130) = dm(24)*m(958) + m(24)*dm(958)
    dm(4131) = dm(23)*m(959) + m(23)*dm(959)
    dm(4132) = dm(24)*m(960) + m(24)*dm(960)
    dm(4133) = dm(1)*m(961) + m(1)*dm(961)
    dm(4134) = dm(2)*m(961) + m(2)*dm(961)
    dm(4135) = dm(1)*m(962) + m(1)*dm(962)
    dm(4136) = dm(3)*m(962) + m(3)*dm(962)
    dm(4137) = dm(2)*m(963) + m(2)*dm(963)
    dm(4138) = dm(3)*m(963) + m(3)*dm(963)
    dm(4139) = dm(3)*m(964) + m(3)*dm(964)
    dm(4140) = dm(3)*m(965) + m(3)*dm(965)
    dm(4141) = dm(2)*m(966) + m(2)*dm(966)
    dm(4142) = dm(2)*m(967) + m(2)*dm(967)
    dm(4143) = dm(1)*m(968) + m(1)*dm(968)
    dm(4144) = dm(1)*m(969) + m(1)*dm(969)
    dm(4145) = dm(2)*m(964) + m(2)*dm(964)
    dm(4146) = dm(1)*m(965) + m(1)*dm(965)
    dm(4147) = dm(3)*m(966) + m(3)*dm(966)
    dm(4148) = dm(1)*m(967) + m(1)*dm(967)
    dm(4149) = dm(3)*m(968) + m(3)*dm(968)
    dm(4150) = dm(2)*m(969) + m(2)*dm(969)
    dm(4151) = dm(5)*m(965) + m(5)*dm(965)
    dm(4152) = dm(4)*m(967) + m(4)*dm(967)
    dm(4153) = dm(4)*m(969) + m(4)*dm(969)
    dm(4154) = dm(3)*m(970) + m(3)*dm(970)
    dm(4155) = dm(3)*m(971) + m(3)*dm(971)
    dm(4156) = dm(2)*m(972) + m(2)*dm(972)
    dm(4157) = dm(2)*m(973) + m(2)*dm(973)
    dm(4158) = dm(1)*m(974) + m(1)*dm(974)
    dm(4159) = dm(1)*m(975) + m(1)*dm(975)
    dm(4160) = dm(5)*m(970) + m(5)*dm(970)
    dm(4161) = dm(6)*m(970) + m(6)*dm(970)
    dm(4162) = dm(5)*m(971) + m(5)*dm(971)
    dm(4163) = dm(6)*m(971) + m(6)*dm(971)
    dm(4164) = dm(4)*m(972) + m(4)*dm(972)
    dm(4165) = dm(6)*m(972) + m(6)*dm(972)
    dm(4166) = dm(4)*m(973) + m(4)*dm(973)
    dm(4167) = dm(6)*m(973) + m(6)*dm(973)
    dm(4168) = dm(4)*m(974) + m(4)*dm(974)
    dm(4169) = dm(5)*m(974) + m(5)*dm(974)
    dm(4170) = dm(4)*m(975) + m(4)*dm(975)
    dm(4171) = dm(5)*m(975) + m(5)*dm(975)
    dm(4172) = dm(8)*m(970) + m(8)*dm(970)
    dm(4173) = dm(7)*m(971) + m(7)*dm(971)
    dm(4174) = dm(8)*m(972) + m(8)*dm(972)
    dm(4175) = dm(7)*m(973) + m(7)*dm(973)
    dm(4176) = dm(8)*m(974) + m(8)*dm(974)
    dm(4177) = dm(7)*m(975) + m(7)*dm(975)
    dm(4178) = dm(11)*m(971) + m(11)*dm(971)
    dm(4179) = dm(10)*m(973) + m(10)*dm(973)
    dm(4180) = dm(9)*m(975) + m(9)*dm(975)
    dm(4181) = dm(12)*m(970) + m(12)*dm(970)
    dm(4182) = dm(13)*m(970) + m(13)*dm(970)
    dm(4183) = dm(9)*m(971) + m(9)*dm(971)
    dm(4184) = dm(10)*m(971) + m(10)*dm(971)
    dm(4185) = dm(12)*m(972) + m(12)*dm(972)
    dm(4186) = dm(9)*m(973) + m(9)*dm(973)
    dm(4187) = dm(11)*m(973) + m(11)*dm(973)
    dm(4188) = dm(14)*m(972) + m(14)*dm(972)
    dm(4189) = dm(10)*m(975) + m(10)*dm(975)
    dm(4190) = dm(11)*m(975) + m(11)*dm(975)
    dm(4191) = dm(13)*m(974) + m(13)*dm(974)
    dm(4192) = dm(14)*m(974) + m(14)*dm(974)
    dm(4193) = dm(9)*m(970) + m(9)*dm(970)
    dm(4194) = dm(10)*m(970) + m(10)*dm(970)
    dm(4195) = dm(12)*m(971) + m(12)*dm(971)
    dm(4196) = dm(13)*m(971) + m(13)*dm(971)
    dm(4197) = dm(9)*m(972) + m(9)*dm(972)
    dm(4198) = dm(11)*m(972) + m(11)*dm(972)
    dm(4199) = dm(12)*m(973) + m(12)*dm(973)
    dm(4200) = dm(14)*m(973) + m(14)*dm(973)
    dm(4201) = dm(10)*m(974) + m(10)*dm(974)
    dm(4202) = dm(11)*m(974) + m(11)*dm(974)
    dm(4203) = dm(13)*m(975) + m(13)*dm(975)
    dm(4204) = dm(14)*m(975) + m(14)*dm(975)
    dm(4205) = dm(3)*m(976) + m(3)*dm(976)
    dm(4206) = dm(2)*m(977) + m(2)*dm(977)
    dm(4207) = dm(1)*m(978) + m(1)*dm(978)
    dm(4208) = dm(5)*m(976) + m(5)*dm(976)
    dm(4209) = dm(6)*m(976) + m(6)*dm(976)
    dm(4210) = dm(4)*m(977) + m(4)*dm(977)
    dm(4211) = dm(6)*m(977) + m(6)*dm(977)
    dm(4212) = dm(4)*m(978) + m(4)*dm(978)
    dm(4213) = dm(5)*m(978) + m(5)*dm(978)
    dm(4214) = dm(11)*m(976) + m(11)*dm(976)
    dm(4215) = dm(14)*m(976) + m(14)*dm(976)
    dm(4216) = dm(10)*m(977) + m(10)*dm(977)
    dm(4217) = dm(13)*m(977) + m(13)*dm(977)
    dm(4218) = dm(9)*m(978) + m(9)*dm(978)
    dm(4219) = dm(12)*m(978) + m(12)*dm(978)
    dm(4220) = dm(17)*m(976) + m(17)*dm(976)
    dm(4221) = dm(18)*m(976) + m(18)*dm(976)
    dm(4222) = dm(17)*m(977) + m(17)*dm(977)
    dm(4223) = dm(19)*m(977) + m(19)*dm(977)
    dm(4224) = dm(18)*m(978) + m(18)*dm(978)
    dm(4225) = dm(19)*m(978) + m(19)*dm(978)
    dm(4226) = dm(20)*m(971) + m(20)*dm(971)
    dm(4227) = dm(21)*m(970) + m(21)*dm(970)
    dm(4228) = dm(20)*m(973) + m(20)*dm(973)
    dm(4229) = dm(21)*m(972) + m(21)*dm(972)
    dm(4230) = dm(20)*m(975) + m(20)*dm(975)
    dm(4231) = dm(21)*m(974) + m(21)*dm(974)
    dm(4232) = dm(3)*m(979) + m(3)*dm(979)
    dm(4233) = dm(2)*m(980) + m(2)*dm(980)
    dm(4234) = dm(1)*m(981) + m(1)*dm(981)
    dm(4235) = dm(5)*m(979) + m(5)*dm(979)
    dm(4236) = dm(6)*m(979) + m(6)*dm(979)
    dm(4237) = dm(4)*m(980) + m(4)*dm(980)
    dm(4238) = dm(6)*m(980) + m(6)*dm(980)
    dm(4239) = dm(4)*m(981) + m(4)*dm(981)
    dm(4240) = dm(5)*m(981) + m(5)*dm(981)
    dm(4241) = dm(11)*m(979) + m(11)*dm(979)
    dm(4242) = dm(14)*m(979) + m(14)*dm(979)
    dm(4243) = dm(10)*m(980) + m(10)*dm(980)
    dm(4244) = dm(13)*m(980) + m(13)*dm(980)
    dm(4245) = dm(9)*m(981) + m(9)*dm(981)
    dm(4246) = dm(12)*m(981) + m(12)*dm(981)
    dm(4247) = dm(19)*m(979) + m(19)*dm(979)
    dm(4248) = dm(18)*m(980) + m(18)*dm(980)
    dm(4249) = dm(17)*m(981) + m(17)*dm(981)
    dm(4250) = dm(23)*m(979) + m(23)*dm(979)
    dm(4251) = dm(24)*m(979) + m(24)*dm(979)
    dm(4252) = dm(23)*m(980) + m(23)*dm(980)
    dm(4253) = dm(25)*m(980) + m(25)*dm(980)
    dm(4254) = dm(24)*m(981) + m(24)*dm(981)
    dm(4255) = dm(25)*m(981) + m(25)*dm(981)
    dm(4256) = dm(26)*m(971) + m(26)*dm(971)
    dm(4257) = dm(27)*m(970) + m(27)*dm(970)
    dm(4258) = dm(26)*m(973) + m(26)*dm(973)
    dm(4259) = dm(27)*m(972) + m(27)*dm(972)
    dm(4260) = dm(26)*m(975) + m(26)*dm(975)
    dm(4261) = dm(27)*m(974) + m(27)*dm(974)
    dm(4262) = dm(2)*m(984) + m(2)*dm(984)
    dm(4263) = dm(1)*m(986) + m(1)*dm(986)
    dm(4264) = dm(1)*m(988) + m(1)*dm(988)
    dm(4265) = dm(2)*m(990) + m(2)*dm(990)
    dm(4266) = dm(1)*m(992) + m(1)*dm(992)
    dm(4267) = dm(1)*m(994) + m(1)*dm(994)
    dm(4268) = dm(2)*m(995) + m(2)*dm(995)
    dm(4269) = dm(3)*m(995) + m(3)*dm(995)
    dm(4270) = dm(1)*m(996) + m(1)*dm(996)
    dm(4271) = dm(3)*m(996) + m(3)*dm(996)
    dm(4272) = dm(1)*m(997) + m(1)*dm(997)
    dm(4273) = dm(2)*m(997) + m(2)*dm(997)
    dm(4274) = dm(2)*m(998) + m(2)*dm(998)
    dm(4275) = dm(3)*m(998) + m(3)*dm(998)
    dm(4276) = dm(1)*m(999) + m(1)*dm(999)
    dm(4277) = dm(3)*m(999) + m(3)*dm(999)
    dm(4278) = dm(1)*m(1000) + m(1)*dm(1000)
    dm(4279) = dm(2)*m(1000) + m(2)*dm(1000)
    dm(4280) = dm(4)*m(995) + m(4)*dm(995)
    dm(4281) = dm(5)*m(995) + m(5)*dm(995)
    dm(4282) = dm(4)*m(996) + m(4)*dm(996)
    dm(4283) = dm(6)*m(996) + m(6)*dm(996)
    dm(4284) = dm(5)*m(997) + m(5)*dm(997)
    dm(4285) = dm(6)*m(997) + m(6)*dm(997)
    dm(4286) = dm(4)*m(998) + m(4)*dm(998)
    dm(4287) = dm(5)*m(998) + m(5)*dm(998)
    dm(4288) = dm(4)*m(999) + m(4)*dm(999)
    dm(4289) = dm(6)*m(999) + m(6)*dm(999)
    dm(4290) = dm(5)*m(1000) + m(5)*dm(1000)
    dm(4291) = dm(6)*m(1000) + m(6)*dm(1000)
    dm(4292) = dm(2)*m(1001) + m(2)*dm(1001)
    dm(4293) = dm(3)*m(1001) + m(3)*dm(1001)
    dm(4294) = dm(1)*m(1002) + m(1)*dm(1002)
    dm(4295) = dm(3)*m(1002) + m(3)*dm(1002)
    dm(4296) = dm(1)*m(1003) + m(1)*dm(1003)
    dm(4297) = dm(2)*m(1003) + m(2)*dm(1003)
    dm(4298) = dm(2)*m(1004) + m(2)*dm(1004)
    dm(4299) = dm(3)*m(1004) + m(3)*dm(1004)
    dm(4300) = dm(1)*m(1005) + m(1)*dm(1005)
    dm(4301) = dm(3)*m(1005) + m(3)*dm(1005)
    dm(4302) = dm(1)*m(1006) + m(1)*dm(1006)
    dm(4303) = dm(2)*m(1006) + m(2)*dm(1006)
    dm(4304) = dm(6)*m(1001) + m(6)*dm(1001)
    dm(4305) = dm(5)*m(1002) + m(5)*dm(1002)
    dm(4306) = dm(4)*m(1003) + m(4)*dm(1003)
    dm(4307) = dm(6)*m(1004) + m(6)*dm(1004)
    dm(4308) = dm(5)*m(1005) + m(5)*dm(1005)
    dm(4309) = dm(4)*m(1006) + m(4)*dm(1006)
    dm(4310) = dm(3)*m(1007) + m(3)*dm(1007)
    dm(4311) = dm(2)*m(1008) + m(2)*dm(1008)
    dm(4312) = dm(1)*m(1009) + m(1)*dm(1009)
    dm(4313) = dm(3)*m(1010) + m(3)*dm(1010)
    dm(4314) = dm(2)*m(1011) + m(2)*dm(1011)
    dm(4315) = dm(1)*m(1012) + m(1)*dm(1012)
    dm(4316) = dm(5)*m(1007) + m(5)*dm(1007)
    dm(4317) = dm(6)*m(1007) + m(6)*dm(1007)
    dm(4318) = dm(4)*m(1008) + m(4)*dm(1008)
    dm(4319) = dm(6)*m(1008) + m(6)*dm(1008)
    dm(4320) = dm(4)*m(1009) + m(4)*dm(1009)
    dm(4321) = dm(5)*m(1009) + m(5)*dm(1009)
    dm(4322) = dm(5)*m(1010) + m(5)*dm(1010)
    dm(4323) = dm(6)*m(1010) + m(6)*dm(1010)
    dm(4324) = dm(4)*m(1011) + m(4)*dm(1011)
    dm(4325) = dm(6)*m(1011) + m(6)*dm(1011)
    dm(4326) = dm(4)*m(1012) + m(4)*dm(1012)
    dm(4327) = dm(5)*m(1012) + m(5)*dm(1012)
    dm(4328) = dm(8)*m(1007) + m(8)*dm(1007)
    dm(4329) = dm(8)*m(1008) + m(8)*dm(1008)
    dm(4330) = dm(8)*m(1009) + m(8)*dm(1009)
    dm(4331) = dm(7)*m(1010) + m(7)*dm(1010)
    dm(4332) = dm(7)*m(1011) + m(7)*dm(1011)
    dm(4333) = dm(7)*m(1012) + m(7)*dm(1012)
    dm(4334) = dm(12)*m(1009) + m(12)*dm(1009)
    dm(4335) = dm(9)*m(1012) + m(9)*dm(1012)
    dm(4336) = dm(49)*m(198) + m(49)*dm(198)
    dm(4337) = dm(51)*m(198) + m(51)*dm(198)
    dm(4338) = dm(47)*m(199) + m(47)*dm(199)
    dm(4339) = dm(52)*m(199) + m(52)*dm(199)
    dm(4340) = dm(48)*m(200) + m(48)*dm(200)
    dm(4341) = dm(50)*m(200) + m(50)*dm(200)
    dm(4342) = dm(53)*m(202) + m(53)*dm(202)
    dm(4343) = dm(54)*m(203) + m(54)*dm(203)
    dm(4344) = dm(55)*m(201) + m(55)*dm(201)
    dm(4345) = dm(56)*m(203) + m(56)*dm(203)
    dm(4346) = dm(57)*m(201) + m(57)*dm(201)
    dm(4347) = dm(58)*m(202) + m(58)*dm(202)
    dm(4348) = dm(33)*m(277) + m(33)*dm(277)
    dm(4349) = dm(33)*m(279) + m(33)*dm(279)
    dm(4350) = dm(33)*m(282) + m(33)*dm(282)
    dm(4351) = dm(33)*m(283) + m(33)*dm(283)
    dm(4352) = dm(33)*m(286) + m(33)*dm(286)
    dm(4353) = dm(33)*m(288) + m(33)*dm(288)
    dm(4354) = dm(34)*m(278) + m(34)*dm(278)
    dm(4355) = dm(34)*m(280) + m(34)*dm(280)
    dm(4356) = dm(34)*m(281) + m(34)*dm(281)
    dm(4357) = dm(34)*m(284) + m(34)*dm(284)
    dm(4358) = dm(34)*m(285) + m(34)*dm(285)
    dm(4359) = dm(34)*m(287) + m(34)*dm(287)
    dm(4360) = dm(11)*m(1007) + m(11)*dm(1007)
    dm(4361) = dm(10)*m(1008) + m(10)*dm(1008)
    dm(4362) = dm(9)*m(1009) + m(9)*dm(1009)
    dm(4363) = dm(12)*m(1012) + m(12)*dm(1012)
    dm(4364) = dm(13)*m(1011) + m(13)*dm(1011)
    dm(4365) = dm(14)*m(1010) + m(14)*dm(1010)
    dm(4366) = dm(9)*m(1007) + m(9)*dm(1007)
    dm(4367) = dm(10)*m(1007) + m(10)*dm(1007)
    dm(4368) = dm(9)*m(1008) + m(9)*dm(1008)
    dm(4369) = dm(11)*m(1008) + m(11)*dm(1008)
    dm(4370) = dm(10)*m(1009) + m(10)*dm(1009)
    dm(4371) = dm(11)*m(1009) + m(11)*dm(1009)
    dm(4372) = dm(12)*m(1010) + m(12)*dm(1010)
    dm(4373) = dm(12)*m(1011) + m(12)*dm(1011)
    dm(4374) = dm(13)*m(1010) + m(13)*dm(1010)
    dm(4375) = dm(13)*m(1012) + m(13)*dm(1012)
    dm(4376) = dm(14)*m(1011) + m(14)*dm(1011)
    dm(4377) = dm(14)*m(1012) + m(14)*dm(1012)
    dm(4378) = dm(3)*m(1013) + m(3)*dm(1013)
    dm(4379) = dm(2)*m(1014) + m(2)*dm(1014)
    dm(4380) = dm(3)*m(1015) + m(3)*dm(1015)
    dm(4381) = dm(1)*m(1016) + m(1)*dm(1016)
    dm(4382) = dm(2)*m(1017) + m(2)*dm(1017)
    dm(4383) = dm(1)*m(1018) + m(1)*dm(1018)
    dm(4384) = dm(3)*m(1019) + m(3)*dm(1019)
    dm(4385) = dm(2)*m(1020) + m(2)*dm(1020)
    dm(4386) = dm(3)*m(1021) + m(3)*dm(1021)
    dm(4387) = dm(1)*m(1022) + m(1)*dm(1022)
    dm(4388) = dm(2)*m(1023) + m(2)*dm(1023)
    dm(4389) = dm(1)*m(1024) + m(1)*dm(1024)
    dm(4390) = dm(2)*m(1013) + m(2)*dm(1013)
    dm(4391) = dm(3)*m(1014) + m(3)*dm(1014)
    dm(4392) = dm(1)*m(1015) + m(1)*dm(1015)
    dm(4393) = dm(3)*m(1016) + m(3)*dm(1016)
    dm(4394) = dm(1)*m(1017) + m(1)*dm(1017)
    dm(4395) = dm(2)*m(1018) + m(2)*dm(1018)
    dm(4396) = dm(2)*m(1019) + m(2)*dm(1019)
    dm(4397) = dm(3)*m(1020) + m(3)*dm(1020)
    dm(4398) = dm(1)*m(1021) + m(1)*dm(1021)
    dm(4399) = dm(3)*m(1022) + m(3)*dm(1022)
    dm(4400) = dm(1)*m(1023) + m(1)*dm(1023)
    dm(4401) = dm(2)*m(1024) + m(2)*dm(1024)
    dm(4402) = dm(6)*m(1013) + m(6)*dm(1013)
    dm(4403) = dm(6)*m(1014) + m(6)*dm(1014)
    dm(4404) = dm(5)*m(1015) + m(5)*dm(1015)
    dm(4405) = dm(5)*m(1016) + m(5)*dm(1016)
    dm(4406) = dm(4)*m(1017) + m(4)*dm(1017)
    dm(4407) = dm(4)*m(1018) + m(4)*dm(1018)
    dm(4408) = dm(6)*m(1019) + m(6)*dm(1019)
    dm(4409) = dm(6)*m(1020) + m(6)*dm(1020)
    dm(4410) = dm(5)*m(1021) + m(5)*dm(1021)
    dm(4411) = dm(5)*m(1022) + m(5)*dm(1022)
    dm(4412) = dm(4)*m(1023) + m(4)*dm(1023)
    dm(4413) = dm(4)*m(1024) + m(4)*dm(1024)
    dm(4414) = dm(5)*m(1013) + m(5)*dm(1013)
    dm(4415) = dm(4)*m(1014) + m(4)*dm(1014)
    dm(4416) = dm(6)*m(1015) + m(6)*dm(1015)
    dm(4417) = dm(4)*m(1016) + m(4)*dm(1016)
    dm(4418) = dm(6)*m(1017) + m(6)*dm(1017)
    dm(4419) = dm(5)*m(1018) + m(5)*dm(1018)
    dm(4420) = dm(5)*m(1019) + m(5)*dm(1019)
    dm(4421) = dm(4)*m(1020) + m(4)*dm(1020)
    dm(4422) = dm(6)*m(1021) + m(6)*dm(1021)
    dm(4423) = dm(4)*m(1022) + m(4)*dm(1022)
    dm(4424) = dm(6)*m(1023) + m(6)*dm(1023)
    dm(4425) = dm(5)*m(1024) + m(5)*dm(1024)
    dm(4426) = dm(8)*m(1013) + m(8)*dm(1013)
    dm(4427) = dm(8)*m(1014) + m(8)*dm(1014)
    dm(4428) = dm(8)*m(1015) + m(8)*dm(1015)
    dm(4429) = dm(8)*m(1016) + m(8)*dm(1016)
    dm(4430) = dm(8)*m(1017) + m(8)*dm(1017)
    dm(4431) = dm(8)*m(1018) + m(8)*dm(1018)
    dm(4432) = dm(7)*m(1019) + m(7)*dm(1019)
    dm(4433) = dm(7)*m(1020) + m(7)*dm(1020)
    dm(4434) = dm(7)*m(1021) + m(7)*dm(1021)
    dm(4435) = dm(7)*m(1022) + m(7)*dm(1022)
    dm(4436) = dm(7)*m(1023) + m(7)*dm(1023)
    dm(4437) = dm(7)*m(1024) + m(7)*dm(1024)
    dm(4438) = dm(13)*m(1014) + m(13)*dm(1014)
    dm(4439) = dm(12)*m(1016) + m(12)*dm(1016)
    dm(4440) = dm(12)*m(1018) + m(12)*dm(1018)
    dm(4441) = dm(10)*m(1020) + m(10)*dm(1020)
    dm(4442) = dm(9)*m(1022) + m(9)*dm(1022)
    dm(4443) = dm(9)*m(1024) + m(9)*dm(1024)
    dm(4444) = dm(95)*m(198) + m(95)*dm(198)
    dm(4445) = dm(96)*m(198) + m(96)*dm(198)
    dm(4446) = dm(99)*m(199) + m(99)*dm(199)
    dm(4447) = dm(100)*m(199) + m(100)*dm(199)
    dm(4448) = dm(103)*m(200) + m(103)*dm(200)
    dm(4449) = dm(104)*m(200) + m(104)*dm(200)
    dm(4450) = dm(97)*m(201) + m(97)*dm(201)
    dm(4451) = dm(98)*m(201) + m(98)*dm(201)
    dm(4452) = dm(101)*m(202) + m(101)*dm(202)
    dm(4453) = dm(102)*m(202) + m(102)*dm(202)
    dm(4454) = dm(105)*m(203) + m(105)*dm(203)
    dm(4455) = dm(106)*m(203) + m(106)*dm(203)
    dm(4456) = dm(17)*m(1016) + m(17)*dm(1016)
    dm(4457) = dm(17)*m(1018) + m(17)*dm(1018)
    dm(4458) = dm(18)*m(1017) + m(18)*dm(1017)
    dm(4459) = dm(17)*m(1022) + m(17)*dm(1022)
    dm(4460) = dm(17)*m(1024) + m(17)*dm(1024)
    dm(4461) = dm(18)*m(1023) + m(18)*dm(1023)
    dm(4462) = dm(2)*m(1027) + m(2)*dm(1027)
    dm(4463) = dm(3)*m(1027) + m(3)*dm(1027)
    dm(4464) = dm(1)*m(1028) + m(1)*dm(1028)
    dm(4465) = dm(3)*m(1028) + m(3)*dm(1028)
    dm(4466) = dm(1)*m(1029) + m(1)*dm(1029)
    dm(4467) = dm(2)*m(1029) + m(2)*dm(1029)
    dm(4468) = dm(2)*m(1030) + m(2)*dm(1030)
    dm(4469) = dm(3)*m(1030) + m(3)*dm(1030)
    dm(4470) = dm(1)*m(1031) + m(1)*dm(1031)
    dm(4471) = dm(3)*m(1031) + m(3)*dm(1031)
    dm(4472) = dm(1)*m(1032) + m(1)*dm(1032)
    dm(4473) = dm(2)*m(1032) + m(2)*dm(1032)
    dm(4474) = dm(6)*m(1027) + m(6)*dm(1027)
    dm(4475) = dm(5)*m(1028) + m(5)*dm(1028)
    dm(4476) = dm(4)*m(1029) + m(4)*dm(1029)
    dm(4477) = dm(6)*m(1030) + m(6)*dm(1030)
    dm(4478) = dm(5)*m(1031) + m(5)*dm(1031)
    dm(4479) = dm(4)*m(1032) + m(4)*dm(1032)
    dm(4480) = dm(8)*m(1027) + m(8)*dm(1027)
    dm(4481) = dm(8)*m(1028) + m(8)*dm(1028)
    dm(4482) = dm(8)*m(1029) + m(8)*dm(1029)
    dm(4483) = dm(7)*m(1030) + m(7)*dm(1030)
    dm(4484) = dm(7)*m(1031) + m(7)*dm(1031)
    dm(4485) = dm(7)*m(1032) + m(7)*dm(1032)
    dm(4486) = dm(12)*m(1028) + m(12)*dm(1028)
    dm(4487) = dm(12)*m(1029) + m(12)*dm(1029)
    dm(4488) = dm(13)*m(1029) + m(13)*dm(1029)
    dm(4489) = dm(9)*m(1031) + m(9)*dm(1031)
    dm(4490) = dm(9)*m(1032) + m(9)*dm(1032)
    dm(4491) = dm(10)*m(1032) + m(10)*dm(1032)
    dm(4492) = dm(17)*m(1028) + m(17)*dm(1028)
    dm(4493) = dm(17)*m(1029) + m(17)*dm(1029)
    dm(4494) = dm(18)*m(1027) + m(18)*dm(1027)
    dm(4495) = dm(18)*m(1029) + m(18)*dm(1029)
    dm(4496) = dm(19)*m(1027) + m(19)*dm(1027)
    dm(4497) = dm(19)*m(1028) + m(19)*dm(1028)
    dm(4498) = dm(17)*m(1031) + m(17)*dm(1031)
    dm(4499) = dm(17)*m(1032) + m(17)*dm(1032)
    dm(4500) = dm(18)*m(1030) + m(18)*dm(1030)
    dm(4501) = dm(18)*m(1032) + m(18)*dm(1032)
    dm(4502) = dm(19)*m(1030) + m(19)*dm(1030)
    dm(4503) = dm(19)*m(1031) + m(19)*dm(1031)
    dm(4504) = dm(3)*m(1033) + m(3)*dm(1033)
    dm(4505) = dm(2)*m(1034) + m(2)*dm(1034)
    dm(4506) = dm(3)*m(1035) + m(3)*dm(1035)
    dm(4507) = dm(1)*m(1036) + m(1)*dm(1036)
    dm(4508) = dm(2)*m(1037) + m(2)*dm(1037)
    dm(4509) = dm(1)*m(1038) + m(1)*dm(1038)
    dm(4510) = dm(3)*m(1039) + m(3)*dm(1039)
    dm(4511) = dm(2)*m(1040) + m(2)*dm(1040)
    dm(4512) = dm(3)*m(1041) + m(3)*dm(1041)
    dm(4513) = dm(1)*m(1042) + m(1)*dm(1042)
    dm(4514) = dm(2)*m(1043) + m(2)*dm(1043)
    dm(4515) = dm(1)*m(1044) + m(1)*dm(1044)
    dm(4516) = dm(2)*m(1033) + m(2)*dm(1033)
    dm(4517) = dm(3)*m(1034) + m(3)*dm(1034)
    dm(4518) = dm(1)*m(1035) + m(1)*dm(1035)
    dm(4519) = dm(3)*m(1036) + m(3)*dm(1036)
    dm(4520) = dm(1)*m(1037) + m(1)*dm(1037)
    dm(4521) = dm(2)*m(1038) + m(2)*dm(1038)
    dm(4522) = dm(2)*m(1039) + m(2)*dm(1039)
    dm(4523) = dm(3)*m(1040) + m(3)*dm(1040)
    dm(4524) = dm(1)*m(1041) + m(1)*dm(1041)
    dm(4525) = dm(3)*m(1042) + m(3)*dm(1042)
    dm(4526) = dm(1)*m(1043) + m(1)*dm(1043)
    dm(4527) = dm(2)*m(1044) + m(2)*dm(1044)
    dm(4528) = dm(6)*m(1033) + m(6)*dm(1033)
    dm(4529) = dm(6)*m(1034) + m(6)*dm(1034)
    dm(4530) = dm(5)*m(1035) + m(5)*dm(1035)
    dm(4531) = dm(5)*m(1036) + m(5)*dm(1036)
    dm(4532) = dm(4)*m(1037) + m(4)*dm(1037)
    dm(4533) = dm(4)*m(1038) + m(4)*dm(1038)
    dm(4534) = dm(6)*m(1039) + m(6)*dm(1039)
    dm(4535) = dm(6)*m(1040) + m(6)*dm(1040)
    dm(4536) = dm(5)*m(1041) + m(5)*dm(1041)
    dm(4537) = dm(5)*m(1042) + m(5)*dm(1042)
    dm(4538) = dm(4)*m(1043) + m(4)*dm(1043)
    dm(4539) = dm(4)*m(1044) + m(4)*dm(1044)
    dm(4540) = dm(5)*m(1033) + m(5)*dm(1033)
    dm(4541) = dm(4)*m(1034) + m(4)*dm(1034)
    dm(4542) = dm(6)*m(1035) + m(6)*dm(1035)
    dm(4543) = dm(4)*m(1036) + m(4)*dm(1036)
    dm(4544) = dm(6)*m(1037) + m(6)*dm(1037)
    dm(4545) = dm(5)*m(1038) + m(5)*dm(1038)
    dm(4546) = dm(5)*m(1039) + m(5)*dm(1039)
    dm(4547) = dm(4)*m(1040) + m(4)*dm(1040)
    dm(4548) = dm(6)*m(1041) + m(6)*dm(1041)
    dm(4549) = dm(4)*m(1042) + m(4)*dm(1042)
    dm(4550) = dm(6)*m(1043) + m(6)*dm(1043)
    dm(4551) = dm(5)*m(1044) + m(5)*dm(1044)
    dm(4552) = dm(8)*m(1033) + m(8)*dm(1033)
    dm(4553) = dm(8)*m(1034) + m(8)*dm(1034)
    dm(4554) = dm(8)*m(1035) + m(8)*dm(1035)
    dm(4555) = dm(8)*m(1036) + m(8)*dm(1036)
    dm(4556) = dm(8)*m(1037) + m(8)*dm(1037)
    dm(4557) = dm(8)*m(1038) + m(8)*dm(1038)
    dm(4558) = dm(7)*m(1039) + m(7)*dm(1039)
    dm(4559) = dm(7)*m(1040) + m(7)*dm(1040)
    dm(4560) = dm(7)*m(1041) + m(7)*dm(1041)
    dm(4561) = dm(7)*m(1042) + m(7)*dm(1042)
    dm(4562) = dm(7)*m(1043) + m(7)*dm(1043)
    dm(4563) = dm(7)*m(1044) + m(7)*dm(1044)
    dm(4564) = dm(13)*m(1034) + m(13)*dm(1034)
    dm(4565) = dm(12)*m(1036) + m(12)*dm(1036)
    dm(4566) = dm(12)*m(1038) + m(12)*dm(1038)
    dm(4567) = dm(10)*m(1040) + m(10)*dm(1040)
    dm(4568) = dm(9)*m(1042) + m(9)*dm(1042)
    dm(4569) = dm(9)*m(1044) + m(9)*dm(1044)
    dm(4570) = dm(128)*m(198) + m(128)*dm(198)
    dm(4571) = dm(129)*m(198) + m(129)*dm(198)
    dm(4572) = dm(132)*m(199) + m(132)*dm(199)
    dm(4573) = dm(133)*m(199) + m(133)*dm(199)
    dm(4574) = dm(136)*m(200) + m(136)*dm(200)
    dm(4575) = dm(137)*m(200) + m(137)*dm(200)
    dm(4576) = dm(130)*m(201) + m(130)*dm(201)
    dm(4577) = dm(131)*m(201) + m(131)*dm(201)
    dm(4578) = dm(134)*m(202) + m(134)*dm(202)
    dm(4579) = dm(135)*m(202) + m(135)*dm(202)
    dm(4580) = dm(138)*m(203) + m(138)*dm(203)
    dm(4581) = dm(139)*m(203) + m(139)*dm(203)
    dm(4582) = dm(18)*m(1034) + m(18)*dm(1034)
    dm(4583) = dm(19)*m(1033) + m(19)*dm(1033)
    dm(4584) = dm(17)*m(1036) + m(17)*dm(1036)
    dm(4585) = dm(19)*m(1035) + m(19)*dm(1035)
    dm(4586) = dm(17)*m(1038) + m(17)*dm(1038)
    dm(4587) = dm(18)*m(1037) + m(18)*dm(1037)
    dm(4588) = dm(18)*m(1040) + m(18)*dm(1040)
    dm(4589) = dm(19)*m(1039) + m(19)*dm(1039)
    dm(4590) = dm(17)*m(1042) + m(17)*dm(1042)
    dm(4591) = dm(19)*m(1041) + m(19)*dm(1041)
    dm(4592) = dm(17)*m(1044) + m(17)*dm(1044)
    dm(4593) = dm(18)*m(1043) + m(18)*dm(1043)
    dm(4594) = dm(18)*m(1033) + m(18)*dm(1033)
    dm(4595) = dm(19)*m(1034) + m(19)*dm(1034)
    dm(4596) = dm(17)*m(1035) + m(17)*dm(1035)
    dm(4597) = dm(19)*m(1036) + m(19)*dm(1036)
    dm(4598) = dm(17)*m(1037) + m(17)*dm(1037)
    dm(4599) = dm(18)*m(1038) + m(18)*dm(1038)
    dm(4600) = dm(18)*m(1039) + m(18)*dm(1039)
    dm(4601) = dm(19)*m(1040) + m(19)*dm(1040)
    dm(4602) = dm(17)*m(1041) + m(17)*dm(1041)
    dm(4603) = dm(19)*m(1042) + m(19)*dm(1042)
    dm(4604) = dm(17)*m(1043) + m(17)*dm(1043)
    dm(4605) = dm(18)*m(1044) + m(18)*dm(1044)
    dm(4606) = dm(21)*m(1033) + m(21)*dm(1033)
    dm(4607) = dm(21)*m(1034) + m(21)*dm(1034)
    dm(4608) = dm(21)*m(1035) + m(21)*dm(1035)
    dm(4609) = dm(21)*m(1036) + m(21)*dm(1036)
    dm(4610) = dm(21)*m(1037) + m(21)*dm(1037)
    dm(4611) = dm(21)*m(1038) + m(21)*dm(1038)
    dm(4612) = dm(20)*m(1039) + m(20)*dm(1039)
    dm(4613) = dm(20)*m(1040) + m(20)*dm(1040)
    dm(4614) = dm(20)*m(1041) + m(20)*dm(1041)
    dm(4615) = dm(20)*m(1042) + m(20)*dm(1042)
    dm(4616) = dm(20)*m(1043) + m(20)*dm(1043)
    dm(4617) = dm(20)*m(1044) + m(20)*dm(1044)
    dm(4618) = dm(23)*m(1036) + m(23)*dm(1036)
    dm(4619) = dm(23)*m(1038) + m(23)*dm(1038)
    dm(4620) = dm(24)*m(1037) + m(24)*dm(1037)
    dm(4621) = dm(23)*m(1042) + m(23)*dm(1042)
    dm(4622) = dm(23)*m(1044) + m(23)*dm(1044)
    dm(4623) = dm(24)*m(1043) + m(24)*dm(1043)
    dm(4624) = dm(2)*m(1047) + m(2)*dm(1047)
    dm(4625) = dm(3)*m(1047) + m(3)*dm(1047)
    dm(4626) = dm(1)*m(1048) + m(1)*dm(1048)
    dm(4627) = dm(3)*m(1048) + m(3)*dm(1048)
    dm(4628) = dm(1)*m(1049) + m(1)*dm(1049)
    dm(4629) = dm(2)*m(1049) + m(2)*dm(1049)
    dm(4630) = dm(2)*m(1050) + m(2)*dm(1050)
    dm(4631) = dm(3)*m(1050) + m(3)*dm(1050)
    dm(4632) = dm(1)*m(1051) + m(1)*dm(1051)
    dm(4633) = dm(3)*m(1051) + m(3)*dm(1051)
    dm(4634) = dm(1)*m(1052) + m(1)*dm(1052)
    dm(4635) = dm(2)*m(1052) + m(2)*dm(1052)
    dm(4636) = dm(6)*m(1047) + m(6)*dm(1047)
    dm(4637) = dm(5)*m(1048) + m(5)*dm(1048)
    dm(4638) = dm(4)*m(1049) + m(4)*dm(1049)
    dm(4639) = dm(6)*m(1050) + m(6)*dm(1050)
    dm(4640) = dm(5)*m(1051) + m(5)*dm(1051)
    dm(4641) = dm(4)*m(1052) + m(4)*dm(1052)
    dm(4642) = dm(8)*m(1047) + m(8)*dm(1047)
    dm(4643) = dm(8)*m(1048) + m(8)*dm(1048)
    dm(4644) = dm(8)*m(1049) + m(8)*dm(1049)
    dm(4645) = dm(7)*m(1050) + m(7)*dm(1050)
    dm(4646) = dm(7)*m(1051) + m(7)*dm(1051)
    dm(4647) = dm(7)*m(1052) + m(7)*dm(1052)
    dm(4648) = dm(12)*m(1048) + m(12)*dm(1048)
    dm(4649) = dm(12)*m(1049) + m(12)*dm(1049)
    dm(4650) = dm(13)*m(1049) + m(13)*dm(1049)
    dm(4651) = dm(9)*m(1051) + m(9)*dm(1051)
    dm(4652) = dm(9)*m(1052) + m(9)*dm(1052)
    dm(4653) = dm(10)*m(1052) + m(10)*dm(1052)
    dm(4654) = dm(17)*m(1048) + m(17)*dm(1048)
    dm(4655) = dm(17)*m(1049) + m(17)*dm(1049)
    dm(4656) = dm(18)*m(1047) + m(18)*dm(1047)
    dm(4657) = dm(18)*m(1049) + m(18)*dm(1049)
    dm(4658) = dm(19)*m(1047) + m(19)*dm(1047)
    dm(4659) = dm(19)*m(1048) + m(19)*dm(1048)
    dm(4660) = dm(17)*m(1051) + m(17)*dm(1051)
    dm(4661) = dm(17)*m(1052) + m(17)*dm(1052)
    dm(4662) = dm(18)*m(1050) + m(18)*dm(1050)
    dm(4663) = dm(18)*m(1052) + m(18)*dm(1052)
    dm(4664) = dm(19)*m(1050) + m(19)*dm(1050)
    dm(4665) = dm(19)*m(1051) + m(19)*dm(1051)
    dm(4666) = dm(8)*m(1053) + m(8)*dm(1053)
    dm(4667) = dm(7)*m(1054) + m(7)*dm(1054)
    dm(4668) = dm(12)*m(1053) + m(12)*dm(1053)
    dm(4669) = dm(13)*m(1053) + m(13)*dm(1053)
    dm(4670) = dm(14)*m(1053) + m(14)*dm(1053)
    dm(4671) = dm(9)*m(1054) + m(9)*dm(1054)
    dm(4672) = dm(10)*m(1054) + m(10)*dm(1054)
    dm(4673) = dm(11)*m(1054) + m(11)*dm(1054)
    dm(4674) = dm(23)*m(1048) + m(23)*dm(1048)
    dm(4675) = dm(23)*m(1049) + m(23)*dm(1049)
    dm(4676) = dm(24)*m(1047) + m(24)*dm(1047)
    dm(4677) = dm(24)*m(1049) + m(24)*dm(1049)
    dm(4678) = dm(25)*m(1047) + m(25)*dm(1047)
    dm(4679) = dm(25)*m(1048) + m(25)*dm(1048)
    dm(4680) = dm(23)*m(1051) + m(23)*dm(1051)
    dm(4681) = dm(23)*m(1052) + m(23)*dm(1052)
    dm(4682) = dm(24)*m(1050) + m(24)*dm(1050)
    dm(4683) = dm(24)*m(1052) + m(24)*dm(1052)
    dm(4684) = dm(25)*m(1050) + m(25)*dm(1050)
    dm(4685) = dm(25)*m(1051) + m(25)*dm(1051)
    dm(4686) = dm(3)*m(1055) + m(3)*dm(1055)
    dm(4687) = dm(2)*m(1056) + m(2)*dm(1056)
    dm(4688) = dm(3)*m(1057) + m(3)*dm(1057)
    dm(4689) = dm(1)*m(1058) + m(1)*dm(1058)
    dm(4690) = dm(2)*m(1059) + m(2)*dm(1059)
    dm(4691) = dm(1)*m(1060) + m(1)*dm(1060)
    dm(4692) = dm(3)*m(1061) + m(3)*dm(1061)
    dm(4693) = dm(2)*m(1062) + m(2)*dm(1062)
    dm(4694) = dm(3)*m(1063) + m(3)*dm(1063)
    dm(4695) = dm(1)*m(1064) + m(1)*dm(1064)
    dm(4696) = dm(2)*m(1065) + m(2)*dm(1065)
    dm(4697) = dm(1)*m(1066) + m(1)*dm(1066)
    dm(4698) = dm(2)*m(1055) + m(2)*dm(1055)
    dm(4699) = dm(3)*m(1056) + m(3)*dm(1056)
    dm(4700) = dm(1)*m(1057) + m(1)*dm(1057)
    dm(4701) = dm(3)*m(1058) + m(3)*dm(1058)
    dm(4702) = dm(1)*m(1059) + m(1)*dm(1059)
    dm(4703) = dm(2)*m(1060) + m(2)*dm(1060)
    dm(4704) = dm(2)*m(1061) + m(2)*dm(1061)
    dm(4705) = dm(3)*m(1062) + m(3)*dm(1062)
    dm(4706) = dm(1)*m(1063) + m(1)*dm(1063)
    dm(4707) = dm(3)*m(1064) + m(3)*dm(1064)
    dm(4708) = dm(1)*m(1065) + m(1)*dm(1065)
    dm(4709) = dm(2)*m(1066) + m(2)*dm(1066)
    dm(4710) = dm(6)*m(1055) + m(6)*dm(1055)
    dm(4711) = dm(6)*m(1056) + m(6)*dm(1056)
    dm(4712) = dm(5)*m(1057) + m(5)*dm(1057)
    dm(4713) = dm(5)*m(1058) + m(5)*dm(1058)
    dm(4714) = dm(4)*m(1059) + m(4)*dm(1059)
    dm(4715) = dm(4)*m(1060) + m(4)*dm(1060)
    dm(4716) = dm(6)*m(1061) + m(6)*dm(1061)
    dm(4717) = dm(6)*m(1062) + m(6)*dm(1062)
    dm(4718) = dm(5)*m(1063) + m(5)*dm(1063)
    dm(4719) = dm(5)*m(1064) + m(5)*dm(1064)
    dm(4720) = dm(4)*m(1065) + m(4)*dm(1065)
    dm(4721) = dm(4)*m(1066) + m(4)*dm(1066)
    dm(4722) = dm(5)*m(1055) + m(5)*dm(1055)
    dm(4723) = dm(4)*m(1056) + m(4)*dm(1056)
    dm(4724) = dm(6)*m(1057) + m(6)*dm(1057)
    dm(4725) = dm(4)*m(1058) + m(4)*dm(1058)
    dm(4726) = dm(6)*m(1059) + m(6)*dm(1059)
    dm(4727) = dm(5)*m(1060) + m(5)*dm(1060)
    dm(4728) = dm(5)*m(1061) + m(5)*dm(1061)
    dm(4729) = dm(4)*m(1062) + m(4)*dm(1062)
    dm(4730) = dm(6)*m(1063) + m(6)*dm(1063)
    dm(4731) = dm(4)*m(1064) + m(4)*dm(1064)
    dm(4732) = dm(6)*m(1065) + m(6)*dm(1065)
    dm(4733) = dm(5)*m(1066) + m(5)*dm(1066)
    dm(4734) = dm(8)*m(1055) + m(8)*dm(1055)
    dm(4735) = dm(8)*m(1056) + m(8)*dm(1056)
    dm(4736) = dm(8)*m(1057) + m(8)*dm(1057)
    dm(4737) = dm(8)*m(1058) + m(8)*dm(1058)
    dm(4738) = dm(8)*m(1059) + m(8)*dm(1059)
    dm(4739) = dm(8)*m(1060) + m(8)*dm(1060)
    dm(4740) = dm(7)*m(1061) + m(7)*dm(1061)
    dm(4741) = dm(7)*m(1062) + m(7)*dm(1062)
    dm(4742) = dm(7)*m(1063) + m(7)*dm(1063)
    dm(4743) = dm(7)*m(1064) + m(7)*dm(1064)
    dm(4744) = dm(7)*m(1065) + m(7)*dm(1065)
    dm(4745) = dm(7)*m(1066) + m(7)*dm(1066)
    dm(4746) = dm(13)*m(1056) + m(13)*dm(1056)
    dm(4747) = dm(12)*m(1058) + m(12)*dm(1058)
    dm(4748) = dm(12)*m(1060) + m(12)*dm(1060)
    dm(4749) = dm(10)*m(1062) + m(10)*dm(1062)
    dm(4750) = dm(9)*m(1064) + m(9)*dm(1064)
    dm(4751) = dm(9)*m(1066) + m(9)*dm(1066)
    dm(4752) = dm(169)*m(198) + m(169)*dm(198)
    dm(4753) = dm(170)*m(198) + m(170)*dm(198)
    dm(4754) = dm(173)*m(199) + m(173)*dm(199)
    dm(4755) = dm(174)*m(199) + m(174)*dm(199)
    dm(4756) = dm(177)*m(200) + m(177)*dm(200)
    dm(4757) = dm(178)*m(200) + m(178)*dm(200)
    dm(4758) = dm(171)*m(201) + m(171)*dm(201)
    dm(4759) = dm(172)*m(201) + m(172)*dm(201)
    dm(4760) = dm(175)*m(202) + m(175)*dm(202)
    dm(4761) = dm(176)*m(202) + m(176)*dm(202)
    dm(4762) = dm(179)*m(203) + m(179)*dm(203)
    dm(4763) = dm(180)*m(203) + m(180)*dm(203)
    dm(4764) = dm(18)*m(1056) + m(18)*dm(1056)
    dm(4765) = dm(19)*m(1055) + m(19)*dm(1055)
    dm(4766) = dm(17)*m(1058) + m(17)*dm(1058)
    dm(4767) = dm(19)*m(1057) + m(19)*dm(1057)
    dm(4768) = dm(17)*m(1060) + m(17)*dm(1060)
    dm(4769) = dm(18)*m(1059) + m(18)*dm(1059)
    dm(4770) = dm(18)*m(1062) + m(18)*dm(1062)
    dm(4771) = dm(19)*m(1061) + m(19)*dm(1061)
    dm(4772) = dm(17)*m(1064) + m(17)*dm(1064)
    dm(4773) = dm(19)*m(1063) + m(19)*dm(1063)
    dm(4774) = dm(17)*m(1066) + m(17)*dm(1066)
    dm(4775) = dm(18)*m(1065) + m(18)*dm(1065)
    dm(4776) = dm(18)*m(1055) + m(18)*dm(1055)
    dm(4777) = dm(19)*m(1056) + m(19)*dm(1056)
    dm(4778) = dm(17)*m(1057) + m(17)*dm(1057)
    dm(4779) = dm(19)*m(1058) + m(19)*dm(1058)
    dm(4780) = dm(17)*m(1059) + m(17)*dm(1059)
    dm(4781) = dm(18)*m(1060) + m(18)*dm(1060)
    dm(4782) = dm(18)*m(1061) + m(18)*dm(1061)
    dm(4783) = dm(19)*m(1062) + m(19)*dm(1062)
    dm(4784) = dm(17)*m(1063) + m(17)*dm(1063)
    dm(4785) = dm(19)*m(1064) + m(19)*dm(1064)
    dm(4786) = dm(17)*m(1065) + m(17)*dm(1065)
    dm(4787) = dm(18)*m(1066) + m(18)*dm(1066)
    dm(4788) = dm(21)*m(1055) + m(21)*dm(1055)
    dm(4789) = dm(21)*m(1056) + m(21)*dm(1056)
    dm(4790) = dm(21)*m(1057) + m(21)*dm(1057)
    dm(4791) = dm(21)*m(1058) + m(21)*dm(1058)
    dm(4792) = dm(21)*m(1059) + m(21)*dm(1059)
    dm(4793) = dm(21)*m(1060) + m(21)*dm(1060)
    dm(4794) = dm(20)*m(1061) + m(20)*dm(1061)
    dm(4795) = dm(20)*m(1062) + m(20)*dm(1062)
    dm(4796) = dm(20)*m(1063) + m(20)*dm(1063)
    dm(4797) = dm(20)*m(1064) + m(20)*dm(1064)
    dm(4798) = dm(20)*m(1065) + m(20)*dm(1065)
    dm(4799) = dm(20)*m(1066) + m(20)*dm(1066)
    dm(4800) = dm(24)*m(1056) + m(24)*dm(1056)
    dm(4801) = dm(25)*m(1055) + m(25)*dm(1055)
    dm(4802) = dm(23)*m(1058) + m(23)*dm(1058)
    dm(4803) = dm(25)*m(1057) + m(25)*dm(1057)
    dm(4804) = dm(23)*m(1060) + m(23)*dm(1060)
    dm(4805) = dm(24)*m(1059) + m(24)*dm(1059)
    dm(4806) = dm(24)*m(1062) + m(24)*dm(1062)
    dm(4807) = dm(25)*m(1061) + m(25)*dm(1061)
    dm(4808) = dm(23)*m(1064) + m(23)*dm(1064)
    dm(4809) = dm(25)*m(1063) + m(25)*dm(1063)
    dm(4810) = dm(23)*m(1066) + m(23)*dm(1066)
    dm(4811) = dm(24)*m(1065) + m(24)*dm(1065)
    dm(4812) = dm(24)*m(1055) + m(24)*dm(1055)
    dm(4813) = dm(25)*m(1056) + m(25)*dm(1056)
    dm(4814) = dm(23)*m(1057) + m(23)*dm(1057)
    dm(4815) = dm(25)*m(1058) + m(25)*dm(1058)
    dm(4816) = dm(23)*m(1059) + m(23)*dm(1059)
    dm(4817) = dm(24)*m(1060) + m(24)*dm(1060)
    dm(4818) = dm(24)*m(1061) + m(24)*dm(1061)
    dm(4819) = dm(25)*m(1062) + m(25)*dm(1062)
    dm(4820) = dm(23)*m(1063) + m(23)*dm(1063)
    dm(4821) = dm(25)*m(1064) + m(25)*dm(1064)
    dm(4822) = dm(23)*m(1065) + m(23)*dm(1065)
    dm(4823) = dm(24)*m(1066) + m(24)*dm(1066)
    dm(4824) = dm(27)*m(1055) + m(27)*dm(1055)
    dm(4825) = dm(27)*m(1056) + m(27)*dm(1056)
    dm(4826) = dm(27)*m(1057) + m(27)*dm(1057)
    dm(4827) = dm(27)*m(1058) + m(27)*dm(1058)
    dm(4828) = dm(27)*m(1059) + m(27)*dm(1059)
    dm(4829) = dm(27)*m(1060) + m(27)*dm(1060)
    dm(4830) = dm(26)*m(1061) + m(26)*dm(1061)
    dm(4831) = dm(26)*m(1062) + m(26)*dm(1062)
    dm(4832) = dm(26)*m(1063) + m(26)*dm(1063)
    dm(4833) = dm(26)*m(1064) + m(26)*dm(1064)
    dm(4834) = dm(26)*m(1065) + m(26)*dm(1065)
    dm(4835) = dm(26)*m(1066) + m(26)*dm(1066)
    dm(4836) = dm(30)*m(1058) + m(30)*dm(1058)
    dm(4837) = dm(30)*m(1060) + m(30)*dm(1060)
    dm(4838) = dm(31)*m(1059) + m(31)*dm(1059)
    dm(4839) = dm(30)*m(1064) + m(30)*dm(1064)
    dm(4840) = dm(30)*m(1066) + m(30)*dm(1066)
    dm(4841) = dm(31)*m(1065) + m(31)*dm(1065)
    dm(4842) = dm(12)*m(322) + m(12)*dm(322)
    dm(4843) = dm(11)*m(324) + m(11)*dm(324)
    dm(4844) = dm(13)*m(323) + m(13)*dm(323)
    dm(4845) = dm(10)*m(326) + m(10)*dm(326)
    dm(4846) = dm(9)*m(327) + m(9)*dm(327)
    dm(4847) = dm(14)*m(325) + m(14)*dm(325)

    return
  end subroutine devmono

  subroutine devpoly(dm,p,dp)
    implicit none
    real,dimension(0:4847),intent(in)::dm
    real,dimension(0:14751),intent(in)::p
    real,dimension(0:14751),intent(out)::dp
    !::::::::::::::::::::

    dp(0) = dm(0)
    dp(1) = dm(1) + dm(2) + dm(3)
    dp(2) = dm(4) + dm(5) + dm(6)
    dp(3) = dm(7) + dm(8)
    dp(4) = dm(9) + dm(10) + dm(11) + dm(12) + dm(13) + dm(14)
    dp(5) = dm(15)
    dp(6) = dm(16)
    dp(7) = dm(17) + dm(18) + dm(19)
    dp(8) = dm(20) + dm(21)
    dp(9) = dm(22)
    dp(10) = dm(23) + dm(24) + dm(25)
    dp(11) = dm(26) + dm(27)
    dp(12) = dm(28)
    dp(13) = dm(29)
    dp(14) = dm(30) + dm(31) + dm(32)
    dp(15) = dm(33) + dm(34)
    dp(16) = dm(35)
    dp(17) = dm(36)
    dp(18) = dm(37) + dm(38) + dm(39)
    dp(19) = dm(40) + dm(41) + dm(42)
    dp(20) = dp(1)*p(2) + p(1)*dp(2) - dp(19)
    dp(21) = dm(43) + dm(44) + dm(45)
    dp(22) = dp(1)*p(3) + p(1)*dp(3)
    dp(23) = dp(2)*p(3) + p(2)*dp(3)
    dp(24) = dm(46)
    dp(25) = dm(47) + dm(48) + dm(49) + dm(50) + dm(51) + dm(52) &
	&  + dm(53) + dm(54) + dm(55) + dm(56) + dm(57) &
	&  + dm(58)
    dp(26) = dm(59) + dm(60) + dm(61) + dm(62) + dm(63) + dm(64)
    dp(27) = dp(1)*p(4) + p(1)*dp(4) - dp(25)
    dp(28) = dp(2)*p(4) + p(2)*dp(4) - dp(26)
    dp(29) = dm(65) + dm(66) + dm(67) + dm(68) + dm(69) + dm(70)
    dp(30) = dm(71) + dm(72) + dm(73) + dm(74) + dm(75) + dm(76)
    dp(31) = dm(77) + dm(78) + dm(79)
    dp(32) = dp(3)*p(4) + p(3)*dp(4) - dp(29)
    dp(33) = dm(80) + dm(81) + dm(82) + dm(83) + dm(84) + dm(85)
    dp(34) = dp(5)*p(1) + p(5)*dp(1)
    dp(35) = dp(5)*p(2) + p(5)*dp(2)
    dp(36) = dp(5)*p(3) + p(5)*dp(3)
    dp(37) = dp(5)*p(4) + p(5)*dp(4)
    dp(38) = dp(6)*p(1) + p(6)*dp(1)
    dp(39) = dp(6)*p(2) + p(6)*dp(2)
    dp(40) = dp(6)*p(3) + p(6)*dp(3)
    dp(41) = dp(6)*p(4) + p(6)*dp(4)
    dp(42) = dp(5)*p(6) + p(5)*dp(6)
    dp(43) = dm(86) + dm(87) + dm(88) + dm(89) + dm(90) + dm(91)
    dp(44) = dm(92) + dm(93) + dm(94)
    dp(45) = dp(1)*p(7) + p(1)*dp(7) - dp(43)
    dp(46) = dp(2)*p(7) + p(2)*dp(7) - dp(44)
    dp(47) = dp(3)*p(7) + p(3)*dp(7)
    dp(48) = dm(95) + dm(96) + dm(97) + dm(98) + dm(99) + dm(100) &
	&  + dm(101) + dm(102) + dm(103) + dm(104) + dm(105) &
	&  + dm(106)
    dp(49) = dp(4)*p(7) + p(4)*dp(7) - dp(48)
    dp(50) = dp(5)*p(7) + p(5)*dp(7)
    dp(51) = dp(6)*p(7) + p(6)*dp(7)
    dp(52) = dm(107) + dm(108) + dm(109)
    dp(53) = dp(1)*p(8) + p(1)*dp(8)
    dp(54) = dp(2)*p(8) + p(2)*dp(8)
    dp(55) = dm(110) + dm(111)
    dp(56) = dm(112) + dm(113) + dm(114) + dm(115) + dm(116) + dm(117)
    dp(57) = dp(3)*p(8) + p(3)*dp(8) - dp(55)
    dp(58) = dp(4)*p(8) + p(4)*dp(8) - dp(56)
    dp(59) = dp(5)*p(8) + p(5)*dp(8)
    dp(60) = dp(6)*p(8) + p(6)*dp(8)
    dp(61) = dp(7)*p(8) + p(7)*dp(8)
    dp(62) = dm(118)
    dp(63) = dp(9)*p(1) + p(9)*dp(1)
    dp(64) = dp(9)*p(2) + p(9)*dp(2)
    dp(65) = dp(9)*p(3) + p(9)*dp(3)
    dp(66) = dp(9)*p(4) + p(9)*dp(4)
    dp(67) = dp(5)*p(9) + p(5)*dp(9)
    dp(68) = dp(6)*p(9) + p(6)*dp(9)
    dp(69) = dp(9)*p(7) + p(9)*dp(7)
    dp(70) = dp(9)*p(8) + p(9)*dp(8)
    dp(71) = dm(119) + dm(120) + dm(121) + dm(122) + dm(123) + dm(124)
    dp(72) = dm(125) + dm(126) + dm(127)
    dp(73) = dp(1)*p(10) + p(1)*dp(10) - dp(71)
    dp(74) = dp(2)*p(10) + p(2)*dp(10) - dp(72)
    dp(75) = dp(3)*p(10) + p(3)*dp(10)
    dp(76) = dm(128) + dm(129) + dm(130) + dm(131) + dm(132) + dm(133) &
	&  + dm(134) + dm(135) + dm(136) + dm(137) + dm(138) &
	&  + dm(139)
    dp(77) = dp(4)*p(10) + p(4)*dp(10) - dp(76)
    dp(78) = dp(5)*p(10) + p(5)*dp(10)
    dp(79) = dp(6)*p(10) + p(6)*dp(10)
    dp(80) = dm(140) + dm(141) + dm(142) + dm(143) + dm(144) + dm(145)
    dp(81) = dp(7)*p(10) + p(7)*dp(10) - dp(80)
    dp(82) = dp(8)*p(10) + p(8)*dp(10)
    dp(83) = dp(9)*p(10) + p(9)*dp(10)
    dp(84) = dm(146) + dm(147) + dm(148)
    dp(85) = dp(1)*p(11) + p(1)*dp(11)
    dp(86) = dp(2)*p(11) + p(2)*dp(11)
    dp(87) = dm(149) + dm(150)
    dp(88) = dm(151) + dm(152) + dm(153) + dm(154) + dm(155) + dm(156)
    dp(89) = dp(3)*p(11) + p(3)*dp(11) - dp(87)
    dp(90) = dp(4)*p(11) + p(4)*dp(11) - dp(88)
    dp(91) = dp(5)*p(11) + p(5)*dp(11)
    dp(92) = dp(6)*p(11) + p(6)*dp(11)
    dp(93) = dp(7)*p(11) + p(7)*dp(11)
    dp(94) = dm(157) + dm(158)
    dp(95) = dp(8)*p(11) + p(8)*dp(11) - dp(94)
    dp(96) = dp(9)*p(11) + p(9)*dp(11)
    dp(97) = dp(10)*p(11) + p(10)*dp(11)
    dp(98) = dm(159)
    dp(99) = dp(12)*p(1) + p(12)*dp(1)
    dp(100) = dp(12)*p(2) + p(12)*dp(2)
    dp(101) = dp(12)*p(3) + p(12)*dp(3)
    dp(102) = dp(12)*p(4) + p(12)*dp(4)
    dp(103) = dp(5)*p(12) + p(5)*dp(12)
    dp(104) = dp(6)*p(12) + p(6)*dp(12)
    dp(105) = dp(12)*p(7) + p(12)*dp(7)
    dp(106) = dp(12)*p(8) + p(12)*dp(8)
    dp(107) = dp(9)*p(12) + p(9)*dp(12)
    dp(108) = dp(12)*p(10) + p(12)*dp(10)
    dp(109) = dp(12)*p(11) + p(12)*dp(11)
    dp(110) = dp(13)*p(1) + p(13)*dp(1)
    dp(111) = dp(13)*p(2) + p(13)*dp(2)
    dp(112) = dp(13)*p(3) + p(13)*dp(3)
    dp(113) = dp(13)*p(4) + p(13)*dp(4)
    dp(114) = dp(5)*p(13) + p(5)*dp(13)
    dp(115) = dp(6)*p(13) + p(6)*dp(13)
    dp(116) = dp(13)*p(7) + p(13)*dp(7)
    dp(117) = dp(13)*p(8) + p(13)*dp(8)
    dp(118) = dp(9)*p(13) + p(9)*dp(13)
    dp(119) = dp(13)*p(10) + p(13)*dp(10)
    dp(120) = dp(13)*p(11) + p(13)*dp(11)
    dp(121) = dp(12)*p(13) + p(12)*dp(13)
    dp(122) = dm(160) + dm(161) + dm(162) + dm(163) + dm(164) + dm(165)
    dp(123) = dm(166) + dm(167) + dm(168)
    dp(124) = dp(1)*p(14) + p(1)*dp(14) - dp(122)
    dp(125) = dp(2)*p(14) + p(2)*dp(14) - dp(123)
    dp(126) = dp(3)*p(14) + p(3)*dp(14)
    dp(127) = dm(169) + dm(170) + dm(171) + dm(172) + dm(173) + dm(174) &
	&  + dm(175) + dm(176) + dm(177) + dm(178) + dm(179) &
	&  + dm(180)
    dp(128) = dp(4)*p(14) + p(4)*dp(14) - dp(127)
    dp(129) = dp(5)*p(14) + p(5)*dp(14)
    dp(130) = dp(6)*p(14) + p(6)*dp(14)
    dp(131) = dm(181) + dm(182) + dm(183) + dm(184) + dm(185) + dm(186)
    dp(132) = dp(7)*p(14) + p(7)*dp(14) - dp(131)
    dp(133) = dp(8)*p(14) + p(8)*dp(14)
    dp(134) = dp(9)*p(14) + p(9)*dp(14)
    dp(135) = dm(187) + dm(188) + dm(189) + dm(190) + dm(191) + dm(192)
    dp(136) = dp(10)*p(14) + p(10)*dp(14) - dp(135)
    dp(137) = dp(11)*p(14) + p(11)*dp(14)
    dp(138) = dp(12)*p(14) + p(12)*dp(14)
    dp(139) = dp(13)*p(14) + p(13)*dp(14)
    dp(140) = dm(193) + dm(194) + dm(195)
    dp(141) = dp(1)*p(15) + p(1)*dp(15)
    dp(142) = dp(2)*p(15) + p(2)*dp(15)
    dp(143) = dm(196) + dm(197)
    dp(144) = dm(198) + dm(199) + dm(200) + dm(201) + dm(202) + dm(203)
    dp(145) = dp(3)*p(15) + p(3)*dp(15) - dp(143)
    dp(146) = dp(4)*p(15) + p(4)*dp(15) - dp(144)
    dp(147) = dp(5)*p(15) + p(5)*dp(15)
    dp(148) = dp(6)*p(15) + p(6)*dp(15)
    dp(149) = dp(7)*p(15) + p(7)*dp(15)
    dp(150) = dm(204) + dm(205)
    dp(151) = dp(8)*p(15) + p(8)*dp(15) - dp(150)
    dp(152) = dp(9)*p(15) + p(9)*dp(15)
    dp(153) = dp(10)*p(15) + p(10)*dp(15)
    dp(154) = dm(206) + dm(207)
    dp(155) = dp(11)*p(15) + p(11)*dp(15) - dp(154)
    dp(156) = dp(12)*p(15) + p(12)*dp(15)
    dp(157) = dp(13)*p(15) + p(13)*dp(15)
    dp(158) = dp(14)*p(15) + p(14)*dp(15)
    dp(159) = dm(208)
    dp(160) = dp(16)*p(1) + p(16)*dp(1)
    dp(161) = dp(16)*p(2) + p(16)*dp(2)
    dp(162) = dp(16)*p(3) + p(16)*dp(3)
    dp(163) = dp(16)*p(4) + p(16)*dp(4)
    dp(164) = dp(5)*p(16) + p(5)*dp(16)
    dp(165) = dp(6)*p(16) + p(6)*dp(16)
    dp(166) = dp(16)*p(7) + p(16)*dp(7)
    dp(167) = dp(16)*p(8) + p(16)*dp(8)
    dp(168) = dp(9)*p(16) + p(9)*dp(16)
    dp(169) = dp(16)*p(10) + p(16)*dp(10)
    dp(170) = dp(16)*p(11) + p(16)*dp(11)
    dp(171) = dp(12)*p(16) + p(12)*dp(16)
    dp(172) = dp(13)*p(16) + p(13)*dp(16)
    dp(173) = dp(16)*p(14) + p(16)*dp(14)
    dp(174) = dp(16)*p(15) + p(16)*dp(15)
    dp(175) = dp(17)*p(1) + p(17)*dp(1)
    dp(176) = dp(17)*p(2) + p(17)*dp(2)
    dp(177) = dp(17)*p(3) + p(17)*dp(3)
    dp(178) = dp(17)*p(4) + p(17)*dp(4)
    dp(179) = dp(5)*p(17) + p(5)*dp(17)
    dp(180) = dp(6)*p(17) + p(6)*dp(17)
    dp(181) = dp(17)*p(7) + p(17)*dp(7)
    dp(182) = dp(17)*p(8) + p(17)*dp(8)
    dp(183) = dp(9)*p(17) + p(9)*dp(17)
    dp(184) = dp(17)*p(10) + p(17)*dp(10)
    dp(185) = dp(17)*p(11) + p(17)*dp(11)
    dp(186) = dp(12)*p(17) + p(12)*dp(17)
    dp(187) = dp(13)*p(17) + p(13)*dp(17)
    dp(188) = dp(17)*p(14) + p(17)*dp(14)
    dp(189) = dp(17)*p(15) + p(17)*dp(15)
    dp(190) = dp(16)*p(17) + p(16)*dp(17)
    dp(191) = dp(1)*p(1) + p(1)*dp(1) - dp(18) - dp(18)
    dp(192) = dp(2)*p(2) + p(2)*dp(2) - dp(21) - dp(21)
    dp(193) = dp(3)*p(3) + p(3)*dp(3) - dp(24) - dp(24)
    dp(194) = dp(4)*p(4) + p(4)*dp(4) - dp(33) - dp(31) - dp(30) - dp(33) - dp(31) - dp(30)
    dp(195) = dp(5)*p(5) + p(5)*dp(5)
    dp(196) = dp(6)*p(6) + p(6)*dp(6)
    dp(197) = dp(7)*p(7) + p(7)*dp(7) - dp(52) - dp(52)
    dp(198) = dp(8)*p(8) + p(8)*dp(8) - dp(62) - dp(62)
    dp(199) = dp(9)*p(9) + p(9)*dp(9)
    dp(200) = dp(10)*p(10) + p(10)*dp(10) - dp(84) - dp(84)
    dp(201) = dp(11)*p(11) + p(11)*dp(11) - dp(98) - dp(98)
    dp(202) = dp(12)*p(12) + p(12)*dp(12)
    dp(203) = dp(13)*p(13) + p(13)*dp(13)
    dp(204) = dp(14)*p(14) + p(14)*dp(14) - dp(140) - dp(140)
    dp(205) = dp(15)*p(15) + p(15)*dp(15) - dp(159) - dp(159)
    dp(206) = dp(16)*p(16) + p(16)*dp(16)
    dp(207) = dp(17)*p(17) + p(17)*dp(17)
    dp(208) = dm(209)
    dp(209) = dm(210) + dm(211) + dm(212) + dm(213) + dm(214) + dm(215)
    dp(210) = dp(2)*p(18) + p(2)*dp(18) - dp(209)
    dp(211) = dm(216) + dm(217) + dm(218) + dm(219) + dm(220) + dm(221)
    dp(212) = dm(222)
    dp(213) = dp(1)*p(21) + p(1)*dp(21) - dp(211)
    dp(214) = dp(3)*p(18) + p(3)*dp(18)
    dp(215) = dp(3)*p(19) + p(3)*dp(19)
    dp(216) = dp(3)*p(20) + p(3)*dp(20)
    dp(217) = dp(3)*p(21) + p(3)*dp(21)
    dp(218) = dp(24)*p(1) + p(24)*dp(1)
    dp(219) = dp(24)*p(2) + p(24)*dp(2)
    dp(220) = dm(223) + dm(224) + dm(225) + dm(226) + dm(227) + dm(228)
    dp(221) = dm(229) + dm(230) + dm(231) + dm(232) + dm(233) + dm(234) &
	&  + dm(235) + dm(236) + dm(237) + dm(238) + dm(239) &
	&  + dm(240)
    dp(222) = dp(4)*p(18) + p(4)*dp(18) - dp(220)
    dp(223) = dp(1)*p(26) + p(1)*dp(26) - dp(221)
    dp(224) = dp(4)*p(19) + p(4)*dp(19) - dp(223)
    dp(225) = dp(2)*p(25) + p(2)*dp(25) - dp(224) - dp(221)
    dp(226) = dm(241) + dm(242) + dm(243) + dm(244) + dm(245) + dm(246) &
	&  + dm(247) + dm(248) + dm(249) + dm(250) + dm(251) &
	&  + dm(252)
    dp(227) = dp(2)*p(27) + p(2)*dp(27) - dp(223)
    dp(228) = dp(4)*p(21) + p(4)*dp(21) - dp(226)
    dp(229) = dm(253) + dm(254) + dm(255) + dm(256) + dm(257) + dm(258) &
	&  + dm(259) + dm(260) + dm(261) + dm(262) + dm(263) &
	&  + dm(264)
    dp(230) = dm(265) + dm(266) + dm(267) + dm(268) + dm(269) + dm(270)
    dp(231) = dp(1)*p(29) + p(1)*dp(29) - dp(229)
    dp(232) = dp(2)*p(29) + p(2)*dp(29) - dp(230)
    dp(233) = dm(271) + dm(272) + dm(273) + dm(274) + dm(275) + dm(276)
    dp(234) = dp(1)*p(30) + p(1)*dp(30) - dp(233)
    dp(235) = dm(277) + dm(278) + dm(279) + dm(280) + dm(281) + dm(282) &
	&  + dm(283) + dm(284) + dm(285) + dm(286) + dm(287) &
	&  + dm(288)
    dp(236) = dp(2)*p(30) + p(2)*dp(30) - dp(235)
    dp(237) = dm(289) + dm(290) + dm(291) + dm(292) + dm(293) + dm(294)
    dp(238) = dm(295) + dm(296) + dm(297)
    dp(239) = dp(1)*p(31) + p(1)*dp(31) - dp(237)
    dp(240) = dp(2)*p(31) + p(2)*dp(31) - dp(238)
    dp(241) = dp(3)*p(25) + p(3)*dp(25) - dp(229)
    dp(242) = dp(3)*p(26) + p(3)*dp(26) - dp(230)
    dp(243) = dp(1)*p(32) + p(1)*dp(32) - dp(241)
    dp(244) = dp(2)*p(32) + p(2)*dp(32) - dp(242)
    dp(245) = dp(24)*p(4) + p(24)*dp(4)
    dp(246) = dp(3)*p(30) + p(3)*dp(30)
    dp(247) = dp(3)*p(31) + p(3)*dp(31)
    dp(248) = dm(298) + dm(299) + dm(300) + dm(301) + dm(302) + dm(303)
    dp(249) = dp(1)*p(33) + p(1)*dp(33) - dp(248)
    dp(250) = dm(304) + dm(305) + dm(306) + dm(307) + dm(308) + dm(309) &
	&  + dm(310) + dm(311) + dm(312) + dm(313) + dm(314) &
	&  + dm(315)
    dp(251) = dp(2)*p(33) + p(2)*dp(33) - dp(250)
    dp(252) = dm(316) + dm(317) + dm(318) + dm(319) + dm(320) + dm(321)
    dp(253) = dm(322) + dm(323) + dm(324) + dm(325) + dm(326) + dm(327)
    dp(254) = dm(328) + dm(329) + dm(330) + dm(331) + dm(332) + dm(333) &
	&  + dm(334) + dm(335) + dm(336) + dm(337) + dm(338) &
	&  + dm(339)
    dp(255) = dp(3)*p(33) + p(3)*dp(33) - dp(252)
    dp(256) = dm(340) + dm(341)
    dp(257) = dp(5)*p(18) + p(5)*dp(18)
    dp(258) = dp(5)*p(19) + p(5)*dp(19)
    dp(259) = dp(5)*p(20) + p(5)*dp(20)
    dp(260) = dp(5)*p(21) + p(5)*dp(21)
    dp(261) = dp(5)*p(22) + p(5)*dp(22)
    dp(262) = dp(5)*p(23) + p(5)*dp(23)
    dp(263) = dp(5)*p(24) + p(5)*dp(24)
    dp(264) = dp(5)*p(25) + p(5)*dp(25)
    dp(265) = dp(5)*p(26) + p(5)*dp(26)
    dp(266) = dp(5)*p(27) + p(5)*dp(27)
    dp(267) = dp(5)*p(28) + p(5)*dp(28)
    dp(268) = dp(5)*p(29) + p(5)*dp(29)
    dp(269) = dp(5)*p(30) + p(5)*dp(30)
    dp(270) = dp(5)*p(31) + p(5)*dp(31)
    dp(271) = dp(5)*p(32) + p(5)*dp(32)
    dp(272) = dp(5)*p(33) + p(5)*dp(33)
    dp(273) = dp(6)*p(18) + p(6)*dp(18)
    dp(274) = dp(6)*p(19) + p(6)*dp(19)
    dp(275) = dp(6)*p(20) + p(6)*dp(20)
    dp(276) = dp(6)*p(21) + p(6)*dp(21)
    dp(277) = dp(6)*p(22) + p(6)*dp(22)
    dp(278) = dp(6)*p(23) + p(6)*dp(23)
    dp(279) = dp(6)*p(24) + p(6)*dp(24)
    dp(280) = dp(6)*p(25) + p(6)*dp(25)
    dp(281) = dp(6)*p(26) + p(6)*dp(26)
    dp(282) = dp(6)*p(27) + p(6)*dp(27)
    dp(283) = dp(6)*p(28) + p(6)*dp(28)
    dp(284) = dp(6)*p(29) + p(6)*dp(29)
    dp(285) = dp(6)*p(30) + p(6)*dp(30)
    dp(286) = dp(6)*p(31) + p(6)*dp(31)
    dp(287) = dp(6)*p(32) + p(6)*dp(32)
    dp(288) = dp(6)*p(33) + p(6)*dp(33)
    dp(289) = dp(5)*p(38) + p(5)*dp(38)
    dp(290) = dp(5)*p(39) + p(5)*dp(39)
    dp(291) = dp(5)*p(40) + p(5)*dp(40)
    dp(292) = dp(5)*p(41) + p(5)*dp(41)
    dp(293) = dm(342) + dm(343) + dm(344)
    dp(294) = dm(345) + dm(346) + dm(347) + dm(348) + dm(349) + dm(350)
    dp(295) = dp(7)*p(18) + p(7)*dp(18) - dp(293)
    dp(296) = dp(1)*p(44) + p(1)*dp(44) - dp(294)
    dp(297) = dp(7)*p(19) + p(7)*dp(19) - dp(296)
    dp(298) = dp(2)*p(43) + p(2)*dp(43) - dp(297) - dp(294)
    dp(299) = dm(351) + dm(352) + dm(353) + dm(354) + dm(355) + dm(356)
    dp(300) = dp(2)*p(45) + p(2)*dp(45) - dp(296)
    dp(301) = dp(7)*p(21) + p(7)*dp(21) - dp(299)
    dp(302) = dp(3)*p(43) + p(3)*dp(43)
    dp(303) = dp(3)*p(44) + p(3)*dp(44)
    dp(304) = dp(3)*p(45) + p(3)*dp(45)
    dp(305) = dp(3)*p(46) + p(3)*dp(46)
    dp(306) = dp(24)*p(7) + p(24)*dp(7)
    dp(307) = dm(357) + dm(358) + dm(359) + dm(360) + dm(361) + dm(362) &
	&  + dm(363) + dm(364) + dm(365) + dm(366) + dm(367) &
	&  + dm(368)
    dp(308) = dm(369) + dm(370) + dm(371) + dm(372) + dm(373) + dm(374) &
	&  + dm(375) + dm(376) + dm(377) + dm(378) + dm(379) &
	&  + dm(380)
    dp(309) = dm(381) + dm(382) + dm(383) + dm(384) + dm(385) + dm(386) &
	&  + dm(387) + dm(388) + dm(389) + dm(390) + dm(391) &
	&  + dm(392)
    dp(310) = dp(1)*p(48) + p(1)*dp(48) - dp(308) - dp(307)
    dp(311) = dm(393) + dm(394) + dm(395) + dm(396) + dm(397) + dm(398) &
	&  + dm(399) + dm(400) + dm(401) + dm(402) + dm(403) &
	&  + dm(404)
    dp(312) = dp(2)*p(48) + p(2)*dp(48) - dp(311) - dp(309)
    dp(313) = dm(405) + dm(406) + dm(407) + dm(408) + dm(409) + dm(410) &
	&  + dm(411) + dm(412) + dm(413) + dm(414) + dm(415) &
	&  + dm(416)
    dp(314) = dm(417) + dm(418) + dm(419) + dm(420) + dm(421) + dm(422)
    dp(315) = dm(423) + dm(424) + dm(425) + dm(426) + dm(427) + dm(428)
    dp(316) = dp(3)*p(48) + p(3)*dp(48) - dp(313)
    dp(317) = dm(429) + dm(430) + dm(431) + dm(432) + dm(433) + dm(434)
    dp(318) = dp(4)*p(43) + p(4)*dp(43) - dp(308) - dp(307)
    dp(319) = dp(4)*p(44) + p(4)*dp(44) - dp(309)
    dp(320) = dp(1)*p(49) + p(1)*dp(49) - dp(318)
    dp(321) = dp(2)*p(49) + p(2)*dp(49) - dp(319)
    dp(322) = dp(7)*p(29) + p(7)*dp(29) - dp(313)
    dp(323) = dp(7)*p(30) + p(7)*dp(30) - dp(314)
    dp(324) = dp(7)*p(31) + p(7)*dp(31) - dp(315)
    dp(325) = dp(3)*p(49) + p(3)*dp(49) - dp(322)
    dp(326) = dp(7)*p(33) + p(7)*dp(33) - dp(317)
    dp(327) = dp(5)*p(43) + p(5)*dp(43)
    dp(328) = dp(5)*p(44) + p(5)*dp(44)
    dp(329) = dp(5)*p(45) + p(5)*dp(45)
    dp(330) = dp(5)*p(46) + p(5)*dp(46)
    dp(331) = dp(5)*p(47) + p(5)*dp(47)
    dp(332) = dp(5)*p(48) + p(5)*dp(48)
    dp(333) = dp(5)*p(49) + p(5)*dp(49)
    dp(334) = dp(6)*p(43) + p(6)*dp(43)
    dp(335) = dp(6)*p(44) + p(6)*dp(44)
    dp(336) = dp(6)*p(45) + p(6)*dp(45)
    dp(337) = dp(6)*p(46) + p(6)*dp(46)
    dp(338) = dp(6)*p(47) + p(6)*dp(47)
    dp(339) = dp(6)*p(48) + p(6)*dp(48)
    dp(340) = dp(6)*p(49) + p(6)*dp(49)
    dp(341) = dp(5)*p(51) + p(5)*dp(51)
    dp(342) = dm(435) + dm(436) + dm(437)
    dp(343) = dp(1)*p(52) + p(1)*dp(52) - dp(342)
    dp(344) = dm(438) + dm(439) + dm(440) + dm(441) + dm(442) + dm(443)
    dp(345) = dp(2)*p(52) + p(2)*dp(52) - dp(344)
    dp(346) = dp(3)*p(52) + p(3)*dp(52)
    dp(347) = dm(444) + dm(445) + dm(446) + dm(447) + dm(448) + dm(449)
    dp(348) = dp(4)*p(52) + p(4)*dp(52) - dp(347)
    dp(349) = dp(5)*p(52) + p(5)*dp(52)
    dp(350) = dp(6)*p(52) + p(6)*dp(52)
    dp(351) = dm(450)
    dp(352) = dp(8)*p(18) + p(8)*dp(18)
    dp(353) = dp(8)*p(19) + p(8)*dp(19)
    dp(354) = dp(8)*p(20) + p(8)*dp(20)
    dp(355) = dp(8)*p(21) + p(8)*dp(21)
    dp(356) = dp(1)*p(55) + p(1)*dp(55)
    dp(357) = dp(2)*p(55) + p(2)*dp(55)
    dp(358) = dm(451) + dm(452) + dm(453) + dm(454) + dm(455) + dm(456) &
	&  + dm(457) + dm(458) + dm(459) + dm(460) + dm(461) &
	&  + dm(462)
    dp(359) = dm(463) + dm(464) + dm(465) + dm(466) + dm(467) + dm(468)
    dp(360) = dp(1)*p(56) + p(1)*dp(56) - dp(358)
    dp(361) = dp(2)*p(56) + p(2)*dp(56) - dp(359)
    dp(362) = dm(469) + dm(470) + dm(471) + dm(472) + dm(473) + dm(474)
    dp(363) = dm(475) + dm(476) + dm(477) + dm(478) + dm(479) + dm(480)
    dp(364) = dp(1)*p(57) + p(1)*dp(57)
    dp(365) = dp(2)*p(57) + p(2)*dp(57)
    dp(366) = dp(24)*p(8) + p(24)*dp(8)
    dp(367) = dp(3)*p(56) + p(3)*dp(56) - dp(362)
    dp(368) = dp(8)*p(25) + p(8)*dp(25) - dp(358)
    dp(369) = dp(8)*p(26) + p(8)*dp(26) - dp(359)
    dp(370) = dp(1)*p(58) + p(1)*dp(58) - dp(368)
    dp(371) = dp(2)*p(58) + p(2)*dp(58) - dp(369)
    dp(372) = dp(4)*p(55) + p(4)*dp(55) - dp(362)
    dp(373) = dp(8)*p(30) + p(8)*dp(30)
    dp(374) = dp(8)*p(31) + p(8)*dp(31)
    dp(375) = dp(3)*p(58) + p(3)*dp(58) - dp(372)
    dp(376) = dp(8)*p(33) + p(8)*dp(33) - dp(363)
    dp(377) = dp(5)*p(53) + p(5)*dp(53)
    dp(378) = dp(5)*p(54) + p(5)*dp(54)
    dp(379) = dp(5)*p(55) + p(5)*dp(55)
    dp(380) = dp(5)*p(56) + p(5)*dp(56)
    dp(381) = dp(5)*p(57) + p(5)*dp(57)
    dp(382) = dp(5)*p(58) + p(5)*dp(58)
    dp(383) = dp(6)*p(53) + p(6)*dp(53)
    dp(384) = dp(6)*p(54) + p(6)*dp(54)
    dp(385) = dp(6)*p(55) + p(6)*dp(55)
    dp(386) = dp(6)*p(56) + p(6)*dp(56)
    dp(387) = dp(6)*p(57) + p(6)*dp(57)
    dp(388) = dp(6)*p(58) + p(6)*dp(58)
    dp(389) = dp(5)*p(60) + p(5)*dp(60)
    dp(390) = dp(8)*p(43) + p(8)*dp(43)
    dp(391) = dp(8)*p(44) + p(8)*dp(44)
    dp(392) = dp(8)*p(45) + p(8)*dp(45)
    dp(393) = dp(8)*p(46) + p(8)*dp(46)
    dp(394) = dp(7)*p(55) + p(7)*dp(55)
    dp(395) = dm(481) + dm(482) + dm(483) + dm(484) + dm(485) + dm(486) &
	&  + dm(487) + dm(488) + dm(489) + dm(490) + dm(491) &
	&  + dm(492)
    dp(396) = dp(7)*p(56) + p(7)*dp(56) - dp(395)
    dp(397) = dp(7)*p(57) + p(7)*dp(57)
    dp(398) = dp(8)*p(48) + p(8)*dp(48) - dp(395)
    dp(399) = dp(7)*p(58) + p(7)*dp(58) - dp(398)
    dp(400) = dp(5)*p(61) + p(5)*dp(61)
    dp(401) = dp(6)*p(61) + p(6)*dp(61)
    dp(402) = dp(8)*p(52) + p(8)*dp(52)
    dp(403) = dp(62)*p(1) + p(62)*dp(1)
    dp(404) = dp(62)*p(2) + p(62)*dp(2)
    dp(405) = dp(62)*p(3) + p(62)*dp(3)
    dp(406) = dp(62)*p(4) + p(62)*dp(4)
    dp(407) = dp(5)*p(62) + p(5)*dp(62)
    dp(408) = dp(6)*p(62) + p(6)*dp(62)
    dp(409) = dp(62)*p(7) + p(62)*dp(7)
    dp(410) = dp(9)*p(18) + p(9)*dp(18)
    dp(411) = dp(9)*p(19) + p(9)*dp(19)
    dp(412) = dp(9)*p(20) + p(9)*dp(20)
    dp(413) = dp(9)*p(21) + p(9)*dp(21)
    dp(414) = dp(9)*p(22) + p(9)*dp(22)
    dp(415) = dp(9)*p(23) + p(9)*dp(23)
    dp(416) = dp(9)*p(24) + p(9)*dp(24)
    dp(417) = dp(9)*p(25) + p(9)*dp(25)
    dp(418) = dp(9)*p(26) + p(9)*dp(26)
    dp(419) = dp(9)*p(27) + p(9)*dp(27)
    dp(420) = dp(9)*p(28) + p(9)*dp(28)
    dp(421) = dp(9)*p(29) + p(9)*dp(29)
    dp(422) = dp(9)*p(30) + p(9)*dp(30)
    dp(423) = dp(9)*p(31) + p(9)*dp(31)
    dp(424) = dp(9)*p(32) + p(9)*dp(32)
    dp(425) = dp(9)*p(33) + p(9)*dp(33)
    dp(426) = dp(5)*p(63) + p(5)*dp(63)
    dp(427) = dp(5)*p(64) + p(5)*dp(64)
    dp(428) = dp(5)*p(65) + p(5)*dp(65)
    dp(429) = dp(5)*p(66) + p(5)*dp(66)
    dp(430) = dp(6)*p(63) + p(6)*dp(63)
    dp(431) = dp(6)*p(64) + p(6)*dp(64)
    dp(432) = dp(6)*p(65) + p(6)*dp(65)
    dp(433) = dp(6)*p(66) + p(6)*dp(66)
    dp(434) = dp(5)*p(68) + p(5)*dp(68)
    dp(435) = dp(9)*p(43) + p(9)*dp(43)
    dp(436) = dp(9)*p(44) + p(9)*dp(44)
    dp(437) = dp(9)*p(45) + p(9)*dp(45)
    dp(438) = dp(9)*p(46) + p(9)*dp(46)
    dp(439) = dp(9)*p(47) + p(9)*dp(47)
    dp(440) = dp(9)*p(48) + p(9)*dp(48)
    dp(441) = dp(9)*p(49) + p(9)*dp(49)
    dp(442) = dp(5)*p(69) + p(5)*dp(69)
    dp(443) = dp(6)*p(69) + p(6)*dp(69)
    dp(444) = dp(9)*p(52) + p(9)*dp(52)
    dp(445) = dp(9)*p(53) + p(9)*dp(53)
    dp(446) = dp(9)*p(54) + p(9)*dp(54)
    dp(447) = dp(9)*p(55) + p(9)*dp(55)
    dp(448) = dp(9)*p(56) + p(9)*dp(56)
    dp(449) = dp(9)*p(57) + p(9)*dp(57)
    dp(450) = dp(9)*p(58) + p(9)*dp(58)
    dp(451) = dp(5)*p(70) + p(5)*dp(70)
    dp(452) = dp(6)*p(70) + p(6)*dp(70)
    dp(453) = dp(9)*p(61) + p(9)*dp(61)
    dp(454) = dp(9)*p(62) + p(9)*dp(62)
    dp(455) = dm(493) + dm(494) + dm(495)
    dp(456) = dm(496) + dm(497) + dm(498) + dm(499) + dm(500) + dm(501)
    dp(457) = dp(10)*p(18) + p(10)*dp(18) - dp(455)
    dp(458) = dp(1)*p(72) + p(1)*dp(72) - dp(456)
    dp(459) = dp(10)*p(19) + p(10)*dp(19) - dp(458)
    dp(460) = dp(2)*p(71) + p(2)*dp(71) - dp(459) - dp(456)
    dp(461) = dm(502) + dm(503) + dm(504) + dm(505) + dm(506) + dm(507)
    dp(462) = dp(2)*p(73) + p(2)*dp(73) - dp(458)
    dp(463) = dp(10)*p(21) + p(10)*dp(21) - dp(461)
    dp(464) = dp(3)*p(71) + p(3)*dp(71)
    dp(465) = dp(3)*p(72) + p(3)*dp(72)
    dp(466) = dp(3)*p(73) + p(3)*dp(73)
    dp(467) = dp(3)*p(74) + p(3)*dp(74)
    dp(468) = dp(24)*p(10) + p(24)*dp(10)
    dp(469) = dm(508) + dm(509) + dm(510) + dm(511) + dm(512) + dm(513) &
	&  + dm(514) + dm(515) + dm(516) + dm(517) + dm(518) &
	&  + dm(519)
    dp(470) = dm(520) + dm(521) + dm(522) + dm(523) + dm(524) + dm(525) &
	&  + dm(526) + dm(527) + dm(528) + dm(529) + dm(530) &
	&  + dm(531)
    dp(471) = dm(532) + dm(533) + dm(534) + dm(535) + dm(536) + dm(537) &
	&  + dm(538) + dm(539) + dm(540) + dm(541) + dm(542) &
	&  + dm(543)
    dp(472) = dp(1)*p(76) + p(1)*dp(76) - dp(470) - dp(469)
    dp(473) = dm(544) + dm(545) + dm(546) + dm(547) + dm(548) + dm(549) &
	&  + dm(550) + dm(551) + dm(552) + dm(553) + dm(554) &
	&  + dm(555)
    dp(474) = dp(2)*p(76) + p(2)*dp(76) - dp(473) - dp(471)
    dp(475) = dm(556) + dm(557) + dm(558) + dm(559) + dm(560) + dm(561) &
	&  + dm(562) + dm(563) + dm(564) + dm(565) + dm(566) &
	&  + dm(567)
    dp(476) = dm(568) + dm(569) + dm(570) + dm(571) + dm(572) + dm(573)
    dp(477) = dm(574) + dm(575) + dm(576) + dm(577) + dm(578) + dm(579)
    dp(478) = dp(3)*p(76) + p(3)*dp(76) - dp(475)
    dp(479) = dm(580) + dm(581) + dm(582) + dm(583) + dm(584) + dm(585)
    dp(480) = dp(4)*p(71) + p(4)*dp(71) - dp(470) - dp(469)
    dp(481) = dp(4)*p(72) + p(4)*dp(72) - dp(471)
    dp(482) = dp(1)*p(77) + p(1)*dp(77) - dp(480)
    dp(483) = dp(2)*p(77) + p(2)*dp(77) - dp(481)
    dp(484) = dp(10)*p(29) + p(10)*dp(29) - dp(475)
    dp(485) = dp(10)*p(30) + p(10)*dp(30) - dp(476)
    dp(486) = dp(10)*p(31) + p(10)*dp(31) - dp(477)
    dp(487) = dp(3)*p(77) + p(3)*dp(77) - dp(484)
    dp(488) = dp(10)*p(33) + p(10)*dp(33) - dp(479)
    dp(489) = dp(5)*p(71) + p(5)*dp(71)
    dp(490) = dp(5)*p(72) + p(5)*dp(72)
    dp(491) = dp(5)*p(73) + p(5)*dp(73)
    dp(492) = dp(5)*p(74) + p(5)*dp(74)
    dp(493) = dp(5)*p(75) + p(5)*dp(75)
    dp(494) = dp(5)*p(76) + p(5)*dp(76)
    dp(495) = dp(5)*p(77) + p(5)*dp(77)
    dp(496) = dp(6)*p(71) + p(6)*dp(71)
    dp(497) = dp(6)*p(72) + p(6)*dp(72)
    dp(498) = dp(6)*p(73) + p(6)*dp(73)
    dp(499) = dp(6)*p(74) + p(6)*dp(74)
    dp(500) = dp(6)*p(75) + p(6)*dp(75)
    dp(501) = dp(6)*p(76) + p(6)*dp(76)
    dp(502) = dp(6)*p(77) + p(6)*dp(77)
    dp(503) = dp(5)*p(79) + p(5)*dp(79)
    dp(504) = dm(586) + dm(587) + dm(588) + dm(589) + dm(590) + dm(591)
    dp(505) = dm(592) + dm(593) + dm(594) + dm(595) + dm(596) + dm(597)
    dp(506) = dm(598) + dm(599) + dm(600) + dm(601) + dm(602) + dm(603)
    dp(507) = dp(1)*p(80) + p(1)*dp(80) - dp(505) - dp(504)
    dp(508) = dm(604) + dm(605) + dm(606) + dm(607) + dm(608) + dm(609)
    dp(509) = dp(2)*p(80) + p(2)*dp(80) - dp(508) - dp(506)
    dp(510) = dp(3)*p(80) + p(3)*dp(80)
    dp(511) = dm(610) + dm(611) + dm(612) + dm(613) + dm(614) + dm(615) &
	&  + dm(616) + dm(617) + dm(618) + dm(619) + dm(620) &
	&  + dm(621)
    dp(512) = dm(622) + dm(623) + dm(624) + dm(625) + dm(626) + dm(627) &
	&  + dm(628) + dm(629) + dm(630) + dm(631) + dm(632) &
	&  + dm(633)
    dp(513) = dp(4)*p(80) + p(4)*dp(80) - dp(512) - dp(511)
    dp(514) = dp(5)*p(80) + p(5)*dp(80)
    dp(515) = dp(6)*p(80) + p(6)*dp(80)
    dp(516) = dm(634) + dm(635) + dm(636)
    dp(517) = dp(7)*p(71) + p(7)*dp(71) - dp(505) - dp(504)
    dp(518) = dp(7)*p(72) + p(7)*dp(72) - dp(506)
    dp(519) = dp(1)*p(81) + p(1)*dp(81) - dp(517)
    dp(520) = dp(2)*p(81) + p(2)*dp(81) - dp(518)
    dp(521) = dp(3)*p(81) + p(3)*dp(81)
    dp(522) = dp(7)*p(76) + p(7)*dp(76) - dp(512) - dp(511)
    dp(523) = dp(4)*p(81) + p(4)*dp(81) - dp(522)
    dp(524) = dp(5)*p(81) + p(5)*dp(81)
    dp(525) = dp(6)*p(81) + p(6)*dp(81)
    dp(526) = dp(10)*p(52) + p(10)*dp(52) - dp(516)
    dp(527) = dp(8)*p(71) + p(8)*dp(71)
    dp(528) = dp(8)*p(72) + p(8)*dp(72)
    dp(529) = dp(8)*p(73) + p(8)*dp(73)
    dp(530) = dp(8)*p(74) + p(8)*dp(74)
    dp(531) = dp(10)*p(55) + p(10)*dp(55)
    dp(532) = dm(637) + dm(638) + dm(639) + dm(640) + dm(641) + dm(642) &
	&  + dm(643) + dm(644) + dm(645) + dm(646) + dm(647) &
	&  + dm(648)
    dp(533) = dp(10)*p(56) + p(10)*dp(56) - dp(532)
    dp(534) = dp(10)*p(57) + p(10)*dp(57)
    dp(535) = dp(8)*p(76) + p(8)*dp(76) - dp(532)
    dp(536) = dp(8)*p(77) + p(8)*dp(77) - dp(533)
    dp(537) = dp(5)*p(82) + p(5)*dp(82)
    dp(538) = dp(6)*p(82) + p(6)*dp(82)
    dp(539) = dp(8)*p(80) + p(8)*dp(80)
    dp(540) = dp(8)*p(81) + p(8)*dp(81)
    dp(541) = dp(62)*p(10) + p(62)*dp(10)
    dp(542) = dp(9)*p(71) + p(9)*dp(71)
    dp(543) = dp(9)*p(72) + p(9)*dp(72)
    dp(544) = dp(9)*p(73) + p(9)*dp(73)
    dp(545) = dp(9)*p(74) + p(9)*dp(74)
    dp(546) = dp(9)*p(75) + p(9)*dp(75)
    dp(547) = dp(9)*p(76) + p(9)*dp(76)
    dp(548) = dp(9)*p(77) + p(9)*dp(77)
    dp(549) = dp(5)*p(83) + p(5)*dp(83)
    dp(550) = dp(6)*p(83) + p(6)*dp(83)
    dp(551) = dp(9)*p(80) + p(9)*dp(80)
    dp(552) = dp(9)*p(81) + p(9)*dp(81)
    dp(553) = dp(9)*p(82) + p(9)*dp(82)
    dp(554) = dm(649) + dm(650) + dm(651)
    dp(555) = dp(1)*p(84) + p(1)*dp(84) - dp(554)
    dp(556) = dm(652) + dm(653) + dm(654) + dm(655) + dm(656) + dm(657)
    dp(557) = dp(2)*p(84) + p(2)*dp(84) - dp(556)
    dp(558) = dp(3)*p(84) + p(3)*dp(84)
    dp(559) = dm(658) + dm(659) + dm(660) + dm(661) + dm(662) + dm(663)
    dp(560) = dp(4)*p(84) + p(4)*dp(84) - dp(559)
    dp(561) = dp(5)*p(84) + p(5)*dp(84)
    dp(562) = dp(6)*p(84) + p(6)*dp(84)
    dp(563) = dm(664) + dm(665) + dm(666)
    dp(564) = dp(7)*p(84) + p(7)*dp(84) - dp(563)
    dp(565) = dp(8)*p(84) + p(8)*dp(84)
    dp(566) = dp(9)*p(84) + p(9)*dp(84)
    dp(567) = dm(667)
    dp(568) = dp(11)*p(18) + p(11)*dp(18)
    dp(569) = dp(11)*p(19) + p(11)*dp(19)
    dp(570) = dp(11)*p(20) + p(11)*dp(20)
    dp(571) = dp(11)*p(21) + p(11)*dp(21)
    dp(572) = dp(1)*p(87) + p(1)*dp(87)
    dp(573) = dp(2)*p(87) + p(2)*dp(87)
    dp(574) = dm(668) + dm(669) + dm(670) + dm(671) + dm(672) + dm(673) &
	&  + dm(674) + dm(675) + dm(676) + dm(677) + dm(678) &
	&  + dm(679)
    dp(575) = dm(680) + dm(681) + dm(682) + dm(683) + dm(684) + dm(685)
    dp(576) = dp(1)*p(88) + p(1)*dp(88) - dp(574)
    dp(577) = dp(2)*p(88) + p(2)*dp(88) - dp(575)
    dp(578) = dm(686) + dm(687) + dm(688) + dm(689) + dm(690) + dm(691)
    dp(579) = dm(692) + dm(693) + dm(694) + dm(695) + dm(696) + dm(697)
    dp(580) = dp(1)*p(89) + p(1)*dp(89)
    dp(581) = dp(2)*p(89) + p(2)*dp(89)
    dp(582) = dp(24)*p(11) + p(24)*dp(11)
    dp(583) = dp(3)*p(88) + p(3)*dp(88) - dp(578)
    dp(584) = dp(11)*p(25) + p(11)*dp(25) - dp(574)
    dp(585) = dp(11)*p(26) + p(11)*dp(26) - dp(575)
    dp(586) = dp(1)*p(90) + p(1)*dp(90) - dp(584)
    dp(587) = dp(2)*p(90) + p(2)*dp(90) - dp(585)
    dp(588) = dp(4)*p(87) + p(4)*dp(87) - dp(578)
    dp(589) = dp(11)*p(30) + p(11)*dp(30)
    dp(590) = dp(11)*p(31) + p(11)*dp(31)
    dp(591) = dp(3)*p(90) + p(3)*dp(90) - dp(588)
    dp(592) = dp(11)*p(33) + p(11)*dp(33) - dp(579)
    dp(593) = dp(5)*p(85) + p(5)*dp(85)
    dp(594) = dp(5)*p(86) + p(5)*dp(86)
    dp(595) = dp(5)*p(87) + p(5)*dp(87)
    dp(596) = dp(5)*p(88) + p(5)*dp(88)
    dp(597) = dp(5)*p(89) + p(5)*dp(89)
    dp(598) = dp(5)*p(90) + p(5)*dp(90)
    dp(599) = dp(6)*p(85) + p(6)*dp(85)
    dp(600) = dp(6)*p(86) + p(6)*dp(86)
    dp(601) = dp(6)*p(87) + p(6)*dp(87)
    dp(602) = dp(6)*p(88) + p(6)*dp(88)
    dp(603) = dp(6)*p(89) + p(6)*dp(89)
    dp(604) = dp(6)*p(90) + p(6)*dp(90)
    dp(605) = dp(5)*p(92) + p(5)*dp(92)
    dp(606) = dp(11)*p(43) + p(11)*dp(43)
    dp(607) = dp(11)*p(44) + p(11)*dp(44)
    dp(608) = dp(11)*p(45) + p(11)*dp(45)
    dp(609) = dp(11)*p(46) + p(11)*dp(46)
    dp(610) = dp(7)*p(87) + p(7)*dp(87)
    dp(611) = dm(698) + dm(699) + dm(700) + dm(701) + dm(702) + dm(703) &
	&  + dm(704) + dm(705) + dm(706) + dm(707) + dm(708) &
	&  + dm(709)
    dp(612) = dp(7)*p(88) + p(7)*dp(88) - dp(611)
    dp(613) = dp(7)*p(89) + p(7)*dp(89)
    dp(614) = dp(11)*p(48) + p(11)*dp(48) - dp(611)
    dp(615) = dp(7)*p(90) + p(7)*dp(90) - dp(614)
    dp(616) = dp(5)*p(93) + p(5)*dp(93)
    dp(617) = dp(6)*p(93) + p(6)*dp(93)
    dp(618) = dp(11)*p(52) + p(11)*dp(52)
    dp(619) = dp(1)*p(94) + p(1)*dp(94)
    dp(620) = dp(2)*p(94) + p(2)*dp(94)
    dp(621) = dm(710) + dm(711)
    dp(622) = dm(712) + dm(713) + dm(714) + dm(715) + dm(716) + dm(717)
    dp(623) = dp(3)*p(94) + p(3)*dp(94) - dp(621)
    dp(624) = dp(4)*p(94) + p(4)*dp(94) - dp(622)
    dp(625) = dp(5)*p(94) + p(5)*dp(94)
    dp(626) = dp(6)*p(94) + p(6)*dp(94)
    dp(627) = dp(7)*p(94) + p(7)*dp(94)
    dp(628) = dp(1)*p(95) + p(1)*dp(95)
    dp(629) = dp(2)*p(95) + p(2)*dp(95)
    dp(630) = dp(8)*p(87) + p(8)*dp(87) - dp(621)
    dp(631) = dp(8)*p(88) + p(8)*dp(88) - dp(622)
    dp(632) = dp(3)*p(95) + p(3)*dp(95) - dp(630)
    dp(633) = dp(4)*p(95) + p(4)*dp(95) - dp(631)
    dp(634) = dp(5)*p(95) + p(5)*dp(95)
    dp(635) = dp(6)*p(95) + p(6)*dp(95)
    dp(636) = dp(7)*p(95) + p(7)*dp(95)
    dp(637) = dp(62)*p(11) + p(62)*dp(11)
    dp(638) = dp(9)*p(85) + p(9)*dp(85)
    dp(639) = dp(9)*p(86) + p(9)*dp(86)
    dp(640) = dp(9)*p(87) + p(9)*dp(87)
    dp(641) = dp(9)*p(88) + p(9)*dp(88)
    dp(642) = dp(9)*p(89) + p(9)*dp(89)
    dp(643) = dp(9)*p(90) + p(9)*dp(90)
    dp(644) = dp(5)*p(96) + p(5)*dp(96)
    dp(645) = dp(6)*p(96) + p(6)*dp(96)
    dp(646) = dp(9)*p(93) + p(9)*dp(93)
    dp(647) = dp(9)*p(94) + p(9)*dp(94)
    dp(648) = dp(9)*p(95) + p(9)*dp(95)
    dp(649) = dp(11)*p(71) + p(11)*dp(71)
    dp(650) = dp(11)*p(72) + p(11)*dp(72)
    dp(651) = dp(11)*p(73) + p(11)*dp(73)
    dp(652) = dp(11)*p(74) + p(11)*dp(74)
    dp(653) = dp(10)*p(87) + p(10)*dp(87)
    dp(654) = dm(718) + dm(719) + dm(720) + dm(721) + dm(722) + dm(723) &
	&  + dm(724) + dm(725) + dm(726) + dm(727) + dm(728) &
	&  + dm(729)
    dp(655) = dp(10)*p(88) + p(10)*dp(88) - dp(654)
    dp(656) = dp(10)*p(89) + p(10)*dp(89)
    dp(657) = dp(11)*p(76) + p(11)*dp(76) - dp(654)
    dp(658) = dp(10)*p(90) + p(10)*dp(90) - dp(657)
    dp(659) = dp(5)*p(97) + p(5)*dp(97)
    dp(660) = dp(6)*p(97) + p(6)*dp(97)
    dp(661) = dp(11)*p(80) + p(11)*dp(80)
    dp(662) = dp(11)*p(81) + p(11)*dp(81)
    dp(663) = dp(10)*p(94) + p(10)*dp(94)
    dp(664) = dp(10)*p(95) + p(10)*dp(95)
    dp(665) = dp(9)*p(97) + p(9)*dp(97)
    dp(666) = dp(11)*p(84) + p(11)*dp(84)
    dp(667) = dp(98)*p(1) + p(98)*dp(1)
    dp(668) = dp(98)*p(2) + p(98)*dp(2)
    dp(669) = dp(98)*p(3) + p(98)*dp(3)
    dp(670) = dp(98)*p(4) + p(98)*dp(4)
    dp(671) = dp(5)*p(98) + p(5)*dp(98)
    dp(672) = dp(6)*p(98) + p(6)*dp(98)
    dp(673) = dp(98)*p(7) + p(98)*dp(7)
    dp(674) = dp(98)*p(8) + p(98)*dp(8)
    dp(675) = dp(9)*p(98) + p(9)*dp(98)
    dp(676) = dp(98)*p(10) + p(98)*dp(10)
    dp(677) = dp(12)*p(18) + p(12)*dp(18)
    dp(678) = dp(12)*p(19) + p(12)*dp(19)
    dp(679) = dp(12)*p(20) + p(12)*dp(20)
    dp(680) = dp(12)*p(21) + p(12)*dp(21)
    dp(681) = dp(12)*p(22) + p(12)*dp(22)
    dp(682) = dp(12)*p(23) + p(12)*dp(23)
    dp(683) = dp(12)*p(24) + p(12)*dp(24)
    dp(684) = dp(12)*p(25) + p(12)*dp(25)
    dp(685) = dp(12)*p(26) + p(12)*dp(26)
    dp(686) = dp(12)*p(27) + p(12)*dp(27)
    dp(687) = dp(12)*p(28) + p(12)*dp(28)
    dp(688) = dp(12)*p(29) + p(12)*dp(29)
    dp(689) = dp(12)*p(30) + p(12)*dp(30)
    dp(690) = dp(12)*p(31) + p(12)*dp(31)
    dp(691) = dp(12)*p(32) + p(12)*dp(32)
    dp(692) = dp(12)*p(33) + p(12)*dp(33)
    dp(693) = dp(5)*p(99) + p(5)*dp(99)
    dp(694) = dp(5)*p(100) + p(5)*dp(100)
    dp(695) = dp(5)*p(101) + p(5)*dp(101)
    dp(696) = dp(5)*p(102) + p(5)*dp(102)
    dp(697) = dp(6)*p(99) + p(6)*dp(99)
    dp(698) = dp(6)*p(100) + p(6)*dp(100)
    dp(699) = dp(6)*p(101) + p(6)*dp(101)
    dp(700) = dp(6)*p(102) + p(6)*dp(102)
    dp(701) = dp(5)*p(104) + p(5)*dp(104)
    dp(702) = dp(12)*p(43) + p(12)*dp(43)
    dp(703) = dp(12)*p(44) + p(12)*dp(44)
    dp(704) = dp(12)*p(45) + p(12)*dp(45)
    dp(705) = dp(12)*p(46) + p(12)*dp(46)
    dp(706) = dp(12)*p(47) + p(12)*dp(47)
    dp(707) = dp(12)*p(48) + p(12)*dp(48)
    dp(708) = dp(12)*p(49) + p(12)*dp(49)
    dp(709) = dp(5)*p(105) + p(5)*dp(105)
    dp(710) = dp(6)*p(105) + p(6)*dp(105)
    dp(711) = dp(12)*p(52) + p(12)*dp(52)
    dp(712) = dp(12)*p(53) + p(12)*dp(53)
    dp(713) = dp(12)*p(54) + p(12)*dp(54)
    dp(714) = dp(12)*p(55) + p(12)*dp(55)
    dp(715) = dp(12)*p(56) + p(12)*dp(56)
    dp(716) = dp(12)*p(57) + p(12)*dp(57)
    dp(717) = dp(12)*p(58) + p(12)*dp(58)
    dp(718) = dp(5)*p(106) + p(5)*dp(106)
    dp(719) = dp(6)*p(106) + p(6)*dp(106)
    dp(720) = dp(12)*p(61) + p(12)*dp(61)
    dp(721) = dp(12)*p(62) + p(12)*dp(62)
    dp(722) = dp(9)*p(99) + p(9)*dp(99)
    dp(723) = dp(9)*p(100) + p(9)*dp(100)
    dp(724) = dp(9)*p(101) + p(9)*dp(101)
    dp(725) = dp(9)*p(102) + p(9)*dp(102)
    dp(726) = dp(5)*p(107) + p(5)*dp(107)
    dp(727) = dp(6)*p(107) + p(6)*dp(107)
    dp(728) = dp(9)*p(105) + p(9)*dp(105)
    dp(729) = dp(9)*p(106) + p(9)*dp(106)
    dp(730) = dp(12)*p(71) + p(12)*dp(71)
    dp(731) = dp(12)*p(72) + p(12)*dp(72)
    dp(732) = dp(12)*p(73) + p(12)*dp(73)
    dp(733) = dp(12)*p(74) + p(12)*dp(74)
    dp(734) = dp(12)*p(75) + p(12)*dp(75)
    dp(735) = dp(12)*p(76) + p(12)*dp(76)
    dp(736) = dp(12)*p(77) + p(12)*dp(77)
    dp(737) = dp(5)*p(108) + p(5)*dp(108)
    dp(738) = dp(6)*p(108) + p(6)*dp(108)
    dp(739) = dp(12)*p(80) + p(12)*dp(80)
    dp(740) = dp(12)*p(81) + p(12)*dp(81)
    dp(741) = dp(12)*p(82) + p(12)*dp(82)
    dp(742) = dp(9)*p(108) + p(9)*dp(108)
    dp(743) = dp(12)*p(84) + p(12)*dp(84)
    dp(744) = dp(12)*p(85) + p(12)*dp(85)
    dp(745) = dp(12)*p(86) + p(12)*dp(86)
    dp(746) = dp(12)*p(87) + p(12)*dp(87)
    dp(747) = dp(12)*p(88) + p(12)*dp(88)
    dp(748) = dp(12)*p(89) + p(12)*dp(89)
    dp(749) = dp(12)*p(90) + p(12)*dp(90)
    dp(750) = dp(5)*p(109) + p(5)*dp(109)
    dp(751) = dp(6)*p(109) + p(6)*dp(109)
    dp(752) = dp(12)*p(93) + p(12)*dp(93)
    dp(753) = dp(12)*p(94) + p(12)*dp(94)
    dp(754) = dp(12)*p(95) + p(12)*dp(95)
    dp(755) = dp(9)*p(109) + p(9)*dp(109)
    dp(756) = dp(12)*p(97) + p(12)*dp(97)
    dp(757) = dp(12)*p(98) + p(12)*dp(98)
    dp(758) = dp(13)*p(18) + p(13)*dp(18)
    dp(759) = dp(13)*p(19) + p(13)*dp(19)
    dp(760) = dp(13)*p(20) + p(13)*dp(20)
    dp(761) = dp(13)*p(21) + p(13)*dp(21)
    dp(762) = dp(13)*p(22) + p(13)*dp(22)
    dp(763) = dp(13)*p(23) + p(13)*dp(23)
    dp(764) = dp(13)*p(24) + p(13)*dp(24)
    dp(765) = dp(13)*p(25) + p(13)*dp(25)
    dp(766) = dp(13)*p(26) + p(13)*dp(26)
    dp(767) = dp(13)*p(27) + p(13)*dp(27)
    dp(768) = dp(13)*p(28) + p(13)*dp(28)
    dp(769) = dp(13)*p(29) + p(13)*dp(29)
    dp(770) = dp(13)*p(30) + p(13)*dp(30)
    dp(771) = dp(13)*p(31) + p(13)*dp(31)
    dp(772) = dp(13)*p(32) + p(13)*dp(32)
    dp(773) = dp(13)*p(33) + p(13)*dp(33)
    dp(774) = dp(5)*p(110) + p(5)*dp(110)
    dp(775) = dp(5)*p(111) + p(5)*dp(111)
    dp(776) = dp(5)*p(112) + p(5)*dp(112)
    dp(777) = dp(5)*p(113) + p(5)*dp(113)
    dp(778) = dp(6)*p(110) + p(6)*dp(110)
    dp(779) = dp(6)*p(111) + p(6)*dp(111)
    dp(780) = dp(6)*p(112) + p(6)*dp(112)
    dp(781) = dp(6)*p(113) + p(6)*dp(113)
    dp(782) = dp(5)*p(115) + p(5)*dp(115)
    dp(783) = dp(13)*p(43) + p(13)*dp(43)
    dp(784) = dp(13)*p(44) + p(13)*dp(44)
    dp(785) = dp(13)*p(45) + p(13)*dp(45)
    dp(786) = dp(13)*p(46) + p(13)*dp(46)
    dp(787) = dp(13)*p(47) + p(13)*dp(47)
    dp(788) = dp(13)*p(48) + p(13)*dp(48)
    dp(789) = dp(13)*p(49) + p(13)*dp(49)
    dp(790) = dp(5)*p(116) + p(5)*dp(116)
    dp(791) = dp(6)*p(116) + p(6)*dp(116)
    dp(792) = dp(13)*p(52) + p(13)*dp(52)
    dp(793) = dp(13)*p(53) + p(13)*dp(53)
    dp(794) = dp(13)*p(54) + p(13)*dp(54)
    dp(795) = dp(13)*p(55) + p(13)*dp(55)
    dp(796) = dp(13)*p(56) + p(13)*dp(56)
    dp(797) = dp(13)*p(57) + p(13)*dp(57)
    dp(798) = dp(13)*p(58) + p(13)*dp(58)
    dp(799) = dp(5)*p(117) + p(5)*dp(117)
    dp(800) = dp(6)*p(117) + p(6)*dp(117)
    dp(801) = dp(13)*p(61) + p(13)*dp(61)
    dp(802) = dp(13)*p(62) + p(13)*dp(62)
    dp(803) = dp(9)*p(110) + p(9)*dp(110)
    dp(804) = dp(9)*p(111) + p(9)*dp(111)
    dp(805) = dp(9)*p(112) + p(9)*dp(112)
    dp(806) = dp(9)*p(113) + p(9)*dp(113)
    dp(807) = dp(5)*p(118) + p(5)*dp(118)
    dp(808) = dp(6)*p(118) + p(6)*dp(118)
    dp(809) = dp(9)*p(116) + p(9)*dp(116)
    dp(810) = dp(9)*p(117) + p(9)*dp(117)
    dp(811) = dp(13)*p(71) + p(13)*dp(71)
    dp(812) = dp(13)*p(72) + p(13)*dp(72)
    dp(813) = dp(13)*p(73) + p(13)*dp(73)
    dp(814) = dp(13)*p(74) + p(13)*dp(74)
    dp(815) = dp(13)*p(75) + p(13)*dp(75)
    dp(816) = dp(13)*p(76) + p(13)*dp(76)
    dp(817) = dp(13)*p(77) + p(13)*dp(77)
    dp(818) = dp(5)*p(119) + p(5)*dp(119)
    dp(819) = dp(6)*p(119) + p(6)*dp(119)
    dp(820) = dp(13)*p(80) + p(13)*dp(80)
    dp(821) = dp(13)*p(81) + p(13)*dp(81)
    dp(822) = dp(13)*p(82) + p(13)*dp(82)
    dp(823) = dp(9)*p(119) + p(9)*dp(119)
    dp(824) = dp(13)*p(84) + p(13)*dp(84)
    dp(825) = dp(13)*p(85) + p(13)*dp(85)
    dp(826) = dp(13)*p(86) + p(13)*dp(86)
    dp(827) = dp(13)*p(87) + p(13)*dp(87)
    dp(828) = dp(13)*p(88) + p(13)*dp(88)
    dp(829) = dp(13)*p(89) + p(13)*dp(89)
    dp(830) = dp(13)*p(90) + p(13)*dp(90)
    dp(831) = dp(5)*p(120) + p(5)*dp(120)
    dp(832) = dp(6)*p(120) + p(6)*dp(120)
    dp(833) = dp(13)*p(93) + p(13)*dp(93)
    dp(834) = dp(13)*p(94) + p(13)*dp(94)
    dp(835) = dp(13)*p(95) + p(13)*dp(95)
    dp(836) = dp(9)*p(120) + p(9)*dp(120)
    dp(837) = dp(13)*p(97) + p(13)*dp(97)
    dp(838) = dp(13)*p(98) + p(13)*dp(98)
    dp(839) = dp(12)*p(110) + p(12)*dp(110)
    dp(840) = dp(12)*p(111) + p(12)*dp(111)
    dp(841) = dp(12)*p(112) + p(12)*dp(112)
    dp(842) = dp(12)*p(113) + p(12)*dp(113)
    dp(843) = dp(5)*p(121) + p(5)*dp(121)
    dp(844) = dp(6)*p(121) + p(6)*dp(121)
    dp(845) = dp(12)*p(116) + p(12)*dp(116)
    dp(846) = dp(12)*p(117) + p(12)*dp(117)
    dp(847) = dp(9)*p(121) + p(9)*dp(121)
    dp(848) = dp(12)*p(119) + p(12)*dp(119)
    dp(849) = dp(12)*p(120) + p(12)*dp(120)
    dp(850) = dm(730) + dm(731) + dm(732)
    dp(851) = dm(733) + dm(734) + dm(735) + dm(736) + dm(737) + dm(738)
    dp(852) = dp(14)*p(18) + p(14)*dp(18) - dp(850)
    dp(853) = dp(1)*p(123) + p(1)*dp(123) - dp(851)
    dp(854) = dp(14)*p(19) + p(14)*dp(19) - dp(853)
    dp(855) = dp(2)*p(122) + p(2)*dp(122) - dp(854) - dp(851)
    dp(856) = dm(739) + dm(740) + dm(741) + dm(742) + dm(743) + dm(744)
    dp(857) = dp(2)*p(124) + p(2)*dp(124) - dp(853)
    dp(858) = dp(14)*p(21) + p(14)*dp(21) - dp(856)
    dp(859) = dp(3)*p(122) + p(3)*dp(122)
    dp(860) = dp(3)*p(123) + p(3)*dp(123)
    dp(861) = dp(3)*p(124) + p(3)*dp(124)
    dp(862) = dp(3)*p(125) + p(3)*dp(125)
    dp(863) = dp(24)*p(14) + p(24)*dp(14)
    dp(864) = dm(745) + dm(746) + dm(747) + dm(748) + dm(749) + dm(750) &
	&  + dm(751) + dm(752) + dm(753) + dm(754) + dm(755) &
	&  + dm(756)
    dp(865) = dm(757) + dm(758) + dm(759) + dm(760) + dm(761) + dm(762) &
	&  + dm(763) + dm(764) + dm(765) + dm(766) + dm(767) &
	&  + dm(768)
    dp(866) = dm(769) + dm(770) + dm(771) + dm(772) + dm(773) + dm(774) &
	&  + dm(775) + dm(776) + dm(777) + dm(778) + dm(779) &
	&  + dm(780)
    dp(867) = dp(1)*p(127) + p(1)*dp(127) - dp(865) - dp(864)
    dp(868) = dm(781) + dm(782) + dm(783) + dm(784) + dm(785) + dm(786) &
	&  + dm(787) + dm(788) + dm(789) + dm(790) + dm(791) &
	&  + dm(792)
    dp(869) = dp(2)*p(127) + p(2)*dp(127) - dp(868) - dp(866)
    dp(870) = dm(793) + dm(794) + dm(795) + dm(796) + dm(797) + dm(798) &
	&  + dm(799) + dm(800) + dm(801) + dm(802) + dm(803) &
	&  + dm(804)
    dp(871) = dm(805) + dm(806) + dm(807) + dm(808) + dm(809) + dm(810)
    dp(872) = dm(811) + dm(812) + dm(813) + dm(814) + dm(815) + dm(816)
    dp(873) = dp(3)*p(127) + p(3)*dp(127) - dp(870)
    dp(874) = dm(817) + dm(818) + dm(819) + dm(820) + dm(821) + dm(822)
    dp(875) = dp(4)*p(122) + p(4)*dp(122) - dp(865) - dp(864)
    dp(876) = dp(4)*p(123) + p(4)*dp(123) - dp(866)
    dp(877) = dp(1)*p(128) + p(1)*dp(128) - dp(875)
    dp(878) = dp(2)*p(128) + p(2)*dp(128) - dp(876)
    dp(879) = dp(14)*p(29) + p(14)*dp(29) - dp(870)
    dp(880) = dp(14)*p(30) + p(14)*dp(30) - dp(871)
    dp(881) = dp(14)*p(31) + p(14)*dp(31) - dp(872)
    dp(882) = dp(3)*p(128) + p(3)*dp(128) - dp(879)
    dp(883) = dp(14)*p(33) + p(14)*dp(33) - dp(874)
    dp(884) = dp(5)*p(122) + p(5)*dp(122)
    dp(885) = dp(5)*p(123) + p(5)*dp(123)
    dp(886) = dp(5)*p(124) + p(5)*dp(124)
    dp(887) = dp(5)*p(125) + p(5)*dp(125)
    dp(888) = dp(5)*p(126) + p(5)*dp(126)
    dp(889) = dp(5)*p(127) + p(5)*dp(127)
    dp(890) = dp(5)*p(128) + p(5)*dp(128)
    dp(891) = dp(6)*p(122) + p(6)*dp(122)
    dp(892) = dp(6)*p(123) + p(6)*dp(123)
    dp(893) = dp(6)*p(124) + p(6)*dp(124)
    dp(894) = dp(6)*p(125) + p(6)*dp(125)
    dp(895) = dp(6)*p(126) + p(6)*dp(126)
    dp(896) = dp(6)*p(127) + p(6)*dp(127)
    dp(897) = dp(6)*p(128) + p(6)*dp(128)
    dp(898) = dp(5)*p(130) + p(5)*dp(130)
    dp(899) = dm(823) + dm(824) + dm(825) + dm(826) + dm(827) + dm(828)
    dp(900) = dm(829) + dm(830) + dm(831) + dm(832) + dm(833) + dm(834)
    dp(901) = dm(835) + dm(836) + dm(837) + dm(838) + dm(839) + dm(840)
    dp(902) = dp(1)*p(131) + p(1)*dp(131) - dp(900) - dp(899)
    dp(903) = dm(841) + dm(842) + dm(843) + dm(844) + dm(845) + dm(846)
    dp(904) = dp(2)*p(131) + p(2)*dp(131) - dp(903) - dp(901)
    dp(905) = dp(3)*p(131) + p(3)*dp(131)
    dp(906) = dm(847) + dm(848) + dm(849) + dm(850) + dm(851) + dm(852) &
	&  + dm(853) + dm(854) + dm(855) + dm(856) + dm(857) &
	&  + dm(858)
    dp(907) = dm(859) + dm(860) + dm(861) + dm(862) + dm(863) + dm(864) &
	&  + dm(865) + dm(866) + dm(867) + dm(868) + dm(869) &
	&  + dm(870)
    dp(908) = dp(4)*p(131) + p(4)*dp(131) - dp(907) - dp(906)
    dp(909) = dp(5)*p(131) + p(5)*dp(131)
    dp(910) = dp(6)*p(131) + p(6)*dp(131)
    dp(911) = dm(871) + dm(872) + dm(873)
    dp(912) = dp(7)*p(122) + p(7)*dp(122) - dp(900) - dp(899)
    dp(913) = dp(7)*p(123) + p(7)*dp(123) - dp(901)
    dp(914) = dp(1)*p(132) + p(1)*dp(132) - dp(912)
    dp(915) = dp(2)*p(132) + p(2)*dp(132) - dp(913)
    dp(916) = dp(3)*p(132) + p(3)*dp(132)
    dp(917) = dp(7)*p(127) + p(7)*dp(127) - dp(907) - dp(906)
    dp(918) = dp(4)*p(132) + p(4)*dp(132) - dp(917)
    dp(919) = dp(5)*p(132) + p(5)*dp(132)
    dp(920) = dp(6)*p(132) + p(6)*dp(132)
    dp(921) = dp(14)*p(52) + p(14)*dp(52) - dp(911)
    dp(922) = dp(8)*p(122) + p(8)*dp(122)
    dp(923) = dp(8)*p(123) + p(8)*dp(123)
    dp(924) = dp(8)*p(124) + p(8)*dp(124)
    dp(925) = dp(8)*p(125) + p(8)*dp(125)
    dp(926) = dp(14)*p(55) + p(14)*dp(55)
    dp(927) = dm(874) + dm(875) + dm(876) + dm(877) + dm(878) + dm(879) &
	&  + dm(880) + dm(881) + dm(882) + dm(883) + dm(884) &
	&  + dm(885)
    dp(928) = dp(14)*p(56) + p(14)*dp(56) - dp(927)
    dp(929) = dp(14)*p(57) + p(14)*dp(57)
    dp(930) = dp(8)*p(127) + p(8)*dp(127) - dp(927)
    dp(931) = dp(8)*p(128) + p(8)*dp(128) - dp(928)
    dp(932) = dp(5)*p(133) + p(5)*dp(133)
    dp(933) = dp(6)*p(133) + p(6)*dp(133)
    dp(934) = dp(8)*p(131) + p(8)*dp(131)
    dp(935) = dp(8)*p(132) + p(8)*dp(132)
    dp(936) = dp(62)*p(14) + p(62)*dp(14)
    dp(937) = dp(9)*p(122) + p(9)*dp(122)
    dp(938) = dp(9)*p(123) + p(9)*dp(123)
    dp(939) = dp(9)*p(124) + p(9)*dp(124)
    dp(940) = dp(9)*p(125) + p(9)*dp(125)
    dp(941) = dp(9)*p(126) + p(9)*dp(126)
    dp(942) = dp(9)*p(127) + p(9)*dp(127)
    dp(943) = dp(9)*p(128) + p(9)*dp(128)
    dp(944) = dp(5)*p(134) + p(5)*dp(134)
    dp(945) = dp(6)*p(134) + p(6)*dp(134)
    dp(946) = dp(9)*p(131) + p(9)*dp(131)
    dp(947) = dp(9)*p(132) + p(9)*dp(132)
    dp(948) = dp(9)*p(133) + p(9)*dp(133)
    dp(949) = dm(886) + dm(887) + dm(888) + dm(889) + dm(890) + dm(891)
    dp(950) = dm(892) + dm(893) + dm(894) + dm(895) + dm(896) + dm(897)
    dp(951) = dm(898) + dm(899) + dm(900) + dm(901) + dm(902) + dm(903)
    dp(952) = dp(1)*p(135) + p(1)*dp(135) - dp(950) - dp(949)
    dp(953) = dm(904) + dm(905) + dm(906) + dm(907) + dm(908) + dm(909)
    dp(954) = dp(2)*p(135) + p(2)*dp(135) - dp(953) - dp(951)
    dp(955) = dp(3)*p(135) + p(3)*dp(135)
    dp(956) = dm(910) + dm(911) + dm(912) + dm(913) + dm(914) + dm(915) &
	&  + dm(916) + dm(917) + dm(918) + dm(919) + dm(920) &
	&  + dm(921)
    dp(957) = dm(922) + dm(923) + dm(924) + dm(925) + dm(926) + dm(927) &
	&  + dm(928) + dm(929) + dm(930) + dm(931) + dm(932) &
	&  + dm(933)
    dp(958) = dp(4)*p(135) + p(4)*dp(135) - dp(957) - dp(956)
    dp(959) = dp(5)*p(135) + p(5)*dp(135)
    dp(960) = dp(6)*p(135) + p(6)*dp(135)
    dp(961) = dm(934) + dm(935) + dm(936) + dm(937) + dm(938) + dm(939)
    dp(962) = dm(940) + dm(941) + dm(942) + dm(943) + dm(944) + dm(945)
    dp(963) = dp(7)*p(135) + p(7)*dp(135) - dp(962) - dp(961)
    dp(964) = dp(8)*p(135) + p(8)*dp(135)
    dp(965) = dp(9)*p(135) + p(9)*dp(135)
    dp(966) = dm(946) + dm(947) + dm(948)
    dp(967) = dp(10)*p(122) + p(10)*dp(122) - dp(950) - dp(949)
    dp(968) = dp(10)*p(123) + p(10)*dp(123) - dp(951)
    dp(969) = dp(1)*p(136) + p(1)*dp(136) - dp(967)
    dp(970) = dp(2)*p(136) + p(2)*dp(136) - dp(968)
    dp(971) = dp(3)*p(136) + p(3)*dp(136)
    dp(972) = dp(10)*p(127) + p(10)*dp(127) - dp(957) - dp(956)
    dp(973) = dp(4)*p(136) + p(4)*dp(136) - dp(972)
    dp(974) = dp(5)*p(136) + p(5)*dp(136)
    dp(975) = dp(6)*p(136) + p(6)*dp(136)
    dp(976) = dp(10)*p(131) + p(10)*dp(131) - dp(962) - dp(961)
    dp(977) = dp(7)*p(136) + p(7)*dp(136) - dp(976)
    dp(978) = dp(8)*p(136) + p(8)*dp(136)
    dp(979) = dp(9)*p(136) + p(9)*dp(136)
    dp(980) = dp(14)*p(84) + p(14)*dp(84) - dp(966)
    dp(981) = dp(11)*p(122) + p(11)*dp(122)
    dp(982) = dp(11)*p(123) + p(11)*dp(123)
    dp(983) = dp(11)*p(124) + p(11)*dp(124)
    dp(984) = dp(11)*p(125) + p(11)*dp(125)
    dp(985) = dp(14)*p(87) + p(14)*dp(87)
    dp(986) = dm(949) + dm(950) + dm(951) + dm(952) + dm(953) + dm(954) &
	&  + dm(955) + dm(956) + dm(957) + dm(958) + dm(959) &
	&  + dm(960)
    dp(987) = dp(14)*p(88) + p(14)*dp(88) - dp(986)
    dp(988) = dp(14)*p(89) + p(14)*dp(89)
    dp(989) = dp(11)*p(127) + p(11)*dp(127) - dp(986)
    dp(990) = dp(11)*p(128) + p(11)*dp(128) - dp(987)
    dp(991) = dp(5)*p(137) + p(5)*dp(137)
    dp(992) = dp(6)*p(137) + p(6)*dp(137)
    dp(993) = dp(11)*p(131) + p(11)*dp(131)
    dp(994) = dp(11)*p(132) + p(11)*dp(132)
    dp(995) = dp(14)*p(94) + p(14)*dp(94)
    dp(996) = dp(14)*p(95) + p(14)*dp(95)
    dp(997) = dp(9)*p(137) + p(9)*dp(137)
    dp(998) = dp(11)*p(135) + p(11)*dp(135)
    dp(999) = dp(11)*p(136) + p(11)*dp(136)
    dp(1000) = dp(98)*p(14) + p(98)*dp(14)
    dp(1001) = dp(12)*p(122) + p(12)*dp(122)
    dp(1002) = dp(12)*p(123) + p(12)*dp(123)
    dp(1003) = dp(12)*p(124) + p(12)*dp(124)
    dp(1004) = dp(12)*p(125) + p(12)*dp(125)
    dp(1005) = dp(12)*p(126) + p(12)*dp(126)
    dp(1006) = dp(12)*p(127) + p(12)*dp(127)
    dp(1007) = dp(12)*p(128) + p(12)*dp(128)
    dp(1008) = dp(5)*p(138) + p(5)*dp(138)
    dp(1009) = dp(6)*p(138) + p(6)*dp(138)
    dp(1010) = dp(12)*p(131) + p(12)*dp(131)
    dp(1011) = dp(12)*p(132) + p(12)*dp(132)
    dp(1012) = dp(12)*p(133) + p(12)*dp(133)
    dp(1013) = dp(9)*p(138) + p(9)*dp(138)
    dp(1014) = dp(12)*p(135) + p(12)*dp(135)
    dp(1015) = dp(12)*p(136) + p(12)*dp(136)
    dp(1016) = dp(12)*p(137) + p(12)*dp(137)
    dp(1017) = dp(13)*p(122) + p(13)*dp(122)
    dp(1018) = dp(13)*p(123) + p(13)*dp(123)
    dp(1019) = dp(13)*p(124) + p(13)*dp(124)
    dp(1020) = dp(13)*p(125) + p(13)*dp(125)
    dp(1021) = dp(13)*p(126) + p(13)*dp(126)
    dp(1022) = dp(13)*p(127) + p(13)*dp(127)
    dp(1023) = dp(13)*p(128) + p(13)*dp(128)
    dp(1024) = dp(5)*p(139) + p(5)*dp(139)
    dp(1025) = dp(6)*p(139) + p(6)*dp(139)
    dp(1026) = dp(13)*p(131) + p(13)*dp(131)
    dp(1027) = dp(13)*p(132) + p(13)*dp(132)
    dp(1028) = dp(13)*p(133) + p(13)*dp(133)
    dp(1029) = dp(9)*p(139) + p(9)*dp(139)
    dp(1030) = dp(13)*p(135) + p(13)*dp(135)
    dp(1031) = dp(13)*p(136) + p(13)*dp(136)
    dp(1032) = dp(13)*p(137) + p(13)*dp(137)
    dp(1033) = dp(12)*p(139) + p(12)*dp(139)
    dp(1034) = dm(961) + dm(962) + dm(963)
    dp(1035) = dp(1)*p(140) + p(1)*dp(140) - dp(1034)
    dp(1036) = dm(964) + dm(965) + dm(966) + dm(967) + dm(968) + dm(969)
    dp(1037) = dp(2)*p(140) + p(2)*dp(140) - dp(1036)
    dp(1038) = dp(3)*p(140) + p(3)*dp(140)
    dp(1039) = dm(970) + dm(971) + dm(972) + dm(973) + dm(974) + dm(975)
    dp(1040) = dp(4)*p(140) + p(4)*dp(140) - dp(1039)
    dp(1041) = dp(5)*p(140) + p(5)*dp(140)
    dp(1042) = dp(6)*p(140) + p(6)*dp(140)
    dp(1043) = dm(976) + dm(977) + dm(978)
    dp(1044) = dp(7)*p(140) + p(7)*dp(140) - dp(1043)
    dp(1045) = dp(8)*p(140) + p(8)*dp(140)
    dp(1046) = dp(9)*p(140) + p(9)*dp(140)
    dp(1047) = dm(979) + dm(980) + dm(981)
    dp(1048) = dp(10)*p(140) + p(10)*dp(140) - dp(1047)
    dp(1049) = dp(11)*p(140) + p(11)*dp(140)
    dp(1050) = dp(12)*p(140) + p(12)*dp(140)
    dp(1051) = dp(13)*p(140) + p(13)*dp(140)
    dp(1052) = dm(982)
    dp(1053) = dp(15)*p(18) + p(15)*dp(18)
    dp(1054) = dp(15)*p(19) + p(15)*dp(19)
    dp(1055) = dp(15)*p(20) + p(15)*dp(20)
    dp(1056) = dp(15)*p(21) + p(15)*dp(21)
    dp(1057) = dp(1)*p(143) + p(1)*dp(143)
    dp(1058) = dp(2)*p(143) + p(2)*dp(143)
    dp(1059) = dm(983) + dm(984) + dm(985) + dm(986) + dm(987) + dm(988) &
	&  + dm(989) + dm(990) + dm(991) + dm(992) + dm(993) &
	&  + dm(994)
    dp(1060) = dm(995) + dm(996) + dm(997) + dm(998) + dm(999) + dm(1000)
    dp(1061) = dp(1)*p(144) + p(1)*dp(144) - dp(1059)
    dp(1062) = dp(2)*p(144) + p(2)*dp(144) - dp(1060)
    dp(1063) = dm(1001) + dm(1002) + dm(1003) + dm(1004) + dm(1005) + dm(1006)
    dp(1064) = dm(1007) + dm(1008) + dm(1009) + dm(1010) + dm(1011) + dm(1012)
    dp(1065) = dp(1)*p(145) + p(1)*dp(145)
    dp(1066) = dp(2)*p(145) + p(2)*dp(145)
    dp(1067) = dp(24)*p(15) + p(24)*dp(15)
    dp(1068) = dp(3)*p(144) + p(3)*dp(144) - dp(1063)
    dp(1069) = dp(15)*p(25) + p(15)*dp(25) - dp(1059)
    dp(1070) = dp(15)*p(26) + p(15)*dp(26) - dp(1060)
    dp(1071) = dp(1)*p(146) + p(1)*dp(146) - dp(1069)
    dp(1072) = dp(2)*p(146) + p(2)*dp(146) - dp(1070)
    dp(1073) = dp(4)*p(143) + p(4)*dp(143) - dp(1063)
    dp(1074) = dp(15)*p(30) + p(15)*dp(30)
    dp(1075) = dp(15)*p(31) + p(15)*dp(31)
    dp(1076) = dp(3)*p(146) + p(3)*dp(146) - dp(1073)
    dp(1077) = dp(15)*p(33) + p(15)*dp(33) - dp(1064)
    dp(1078) = dp(5)*p(141) + p(5)*dp(141)
    dp(1079) = dp(5)*p(142) + p(5)*dp(142)
    dp(1080) = dp(5)*p(143) + p(5)*dp(143)
    dp(1081) = dp(5)*p(144) + p(5)*dp(144)
    dp(1082) = dp(5)*p(145) + p(5)*dp(145)
    dp(1083) = dp(5)*p(146) + p(5)*dp(146)
    dp(1084) = dp(6)*p(141) + p(6)*dp(141)
    dp(1085) = dp(6)*p(142) + p(6)*dp(142)
    dp(1086) = dp(6)*p(143) + p(6)*dp(143)
    dp(1087) = dp(6)*p(144) + p(6)*dp(144)
    dp(1088) = dp(6)*p(145) + p(6)*dp(145)
    dp(1089) = dp(6)*p(146) + p(6)*dp(146)
    dp(1090) = dp(5)*p(148) + p(5)*dp(148)
    dp(1091) = dp(15)*p(43) + p(15)*dp(43)
    dp(1092) = dp(15)*p(44) + p(15)*dp(44)
    dp(1093) = dp(15)*p(45) + p(15)*dp(45)
    dp(1094) = dp(15)*p(46) + p(15)*dp(46)
    dp(1095) = dp(7)*p(143) + p(7)*dp(143)
    dp(1096) = dm(1013) + dm(1014) + dm(1015) + dm(1016) + dm(1017) + dm(1018) &
	&  + dm(1019) + dm(1020) + dm(1021) + dm(1022) + dm(1023) &
	&  + dm(1024)
    dp(1097) = dp(7)*p(144) + p(7)*dp(144) - dp(1096)
    dp(1098) = dp(7)*p(145) + p(7)*dp(145)
    dp(1099) = dp(15)*p(48) + p(15)*dp(48) - dp(1096)
    dp(1100) = dp(7)*p(146) + p(7)*dp(146) - dp(1099)
    dp(1101) = dp(5)*p(149) + p(5)*dp(149)
    dp(1102) = dp(6)*p(149) + p(6)*dp(149)
    dp(1103) = dp(15)*p(52) + p(15)*dp(52)
    dp(1104) = dp(1)*p(150) + p(1)*dp(150)
    dp(1105) = dp(2)*p(150) + p(2)*dp(150)
    dp(1106) = dm(1025) + dm(1026)
    dp(1107) = dm(1027) + dm(1028) + dm(1029) + dm(1030) + dm(1031) + dm(1032)
    dp(1108) = dp(3)*p(150) + p(3)*dp(150) - dp(1106)
    dp(1109) = dp(4)*p(150) + p(4)*dp(150) - dp(1107)
    dp(1110) = dp(5)*p(150) + p(5)*dp(150)
    dp(1111) = dp(6)*p(150) + p(6)*dp(150)
    dp(1112) = dp(7)*p(150) + p(7)*dp(150)
    dp(1113) = dp(1)*p(151) + p(1)*dp(151)
    dp(1114) = dp(2)*p(151) + p(2)*dp(151)
    dp(1115) = dp(8)*p(143) + p(8)*dp(143) - dp(1106)
    dp(1116) = dp(8)*p(144) + p(8)*dp(144) - dp(1107)
    dp(1117) = dp(3)*p(151) + p(3)*dp(151) - dp(1115)
    dp(1118) = dp(4)*p(151) + p(4)*dp(151) - dp(1116)
    dp(1119) = dp(5)*p(151) + p(5)*dp(151)
    dp(1120) = dp(6)*p(151) + p(6)*dp(151)
    dp(1121) = dp(7)*p(151) + p(7)*dp(151)
    dp(1122) = dp(62)*p(15) + p(62)*dp(15)
    dp(1123) = dp(9)*p(141) + p(9)*dp(141)
    dp(1124) = dp(9)*p(142) + p(9)*dp(142)
    dp(1125) = dp(9)*p(143) + p(9)*dp(143)
    dp(1126) = dp(9)*p(144) + p(9)*dp(144)
    dp(1127) = dp(9)*p(145) + p(9)*dp(145)
    dp(1128) = dp(9)*p(146) + p(9)*dp(146)
    dp(1129) = dp(5)*p(152) + p(5)*dp(152)
    dp(1130) = dp(6)*p(152) + p(6)*dp(152)
    dp(1131) = dp(9)*p(149) + p(9)*dp(149)
    dp(1132) = dp(9)*p(150) + p(9)*dp(150)
    dp(1133) = dp(9)*p(151) + p(9)*dp(151)
    dp(1134) = dp(15)*p(71) + p(15)*dp(71)
    dp(1135) = dp(15)*p(72) + p(15)*dp(72)
    dp(1136) = dp(15)*p(73) + p(15)*dp(73)
    dp(1137) = dp(15)*p(74) + p(15)*dp(74)
    dp(1138) = dp(10)*p(143) + p(10)*dp(143)
    dp(1139) = dm(1033) + dm(1034) + dm(1035) + dm(1036) + dm(1037) + dm(1038) &
	&  + dm(1039) + dm(1040) + dm(1041) + dm(1042) + dm(1043) &
	&  + dm(1044)
    dp(1140) = dp(10)*p(144) + p(10)*dp(144) - dp(1139)
    dp(1141) = dp(10)*p(145) + p(10)*dp(145)
    dp(1142) = dp(15)*p(76) + p(15)*dp(76) - dp(1139)
    dp(1143) = dp(10)*p(146) + p(10)*dp(146) - dp(1142)
    dp(1144) = dp(5)*p(153) + p(5)*dp(153)
    dp(1145) = dp(6)*p(153) + p(6)*dp(153)
    dp(1146) = dp(15)*p(80) + p(15)*dp(80)
    dp(1147) = dp(15)*p(81) + p(15)*dp(81)
    dp(1148) = dp(10)*p(150) + p(10)*dp(150)
    dp(1149) = dp(10)*p(151) + p(10)*dp(151)
    dp(1150) = dp(9)*p(153) + p(9)*dp(153)
    dp(1151) = dp(15)*p(84) + p(15)*dp(84)
    dp(1152) = dp(1)*p(154) + p(1)*dp(154)
    dp(1153) = dp(2)*p(154) + p(2)*dp(154)
    dp(1154) = dm(1045) + dm(1046)
    dp(1155) = dm(1047) + dm(1048) + dm(1049) + dm(1050) + dm(1051) + dm(1052)
    dp(1156) = dp(3)*p(154) + p(3)*dp(154) - dp(1154)
    dp(1157) = dp(4)*p(154) + p(4)*dp(154) - dp(1155)
    dp(1158) = dp(5)*p(154) + p(5)*dp(154)
    dp(1159) = dp(6)*p(154) + p(6)*dp(154)
    dp(1160) = dp(7)*p(154) + p(7)*dp(154)
    dp(1161) = dm(1053) + dm(1054)
    dp(1162) = dp(8)*p(154) + p(8)*dp(154) - dp(1161)
    dp(1163) = dp(9)*p(154) + p(9)*dp(154)
    dp(1164) = dp(10)*p(154) + p(10)*dp(154)
    dp(1165) = dp(1)*p(155) + p(1)*dp(155)
    dp(1166) = dp(2)*p(155) + p(2)*dp(155)
    dp(1167) = dp(11)*p(143) + p(11)*dp(143) - dp(1154)
    dp(1168) = dp(11)*p(144) + p(11)*dp(144) - dp(1155)
    dp(1169) = dp(3)*p(155) + p(3)*dp(155) - dp(1167)
    dp(1170) = dp(4)*p(155) + p(4)*dp(155) - dp(1168)
    dp(1171) = dp(5)*p(155) + p(5)*dp(155)
    dp(1172) = dp(6)*p(155) + p(6)*dp(155)
    dp(1173) = dp(7)*p(155) + p(7)*dp(155)
    dp(1174) = dp(11)*p(150) + p(11)*dp(150) - dp(1161)
    dp(1175) = dp(8)*p(155) + p(8)*dp(155) - dp(1174)
    dp(1176) = dp(9)*p(155) + p(9)*dp(155)
    dp(1177) = dp(10)*p(155) + p(10)*dp(155)
    dp(1178) = dp(98)*p(15) + p(98)*dp(15)
    dp(1179) = dp(12)*p(141) + p(12)*dp(141)
    dp(1180) = dp(12)*p(142) + p(12)*dp(142)
    dp(1181) = dp(12)*p(143) + p(12)*dp(143)
    dp(1182) = dp(12)*p(144) + p(12)*dp(144)
    dp(1183) = dp(12)*p(145) + p(12)*dp(145)
    dp(1184) = dp(12)*p(146) + p(12)*dp(146)
    dp(1185) = dp(5)*p(156) + p(5)*dp(156)
    dp(1186) = dp(6)*p(156) + p(6)*dp(156)
    dp(1187) = dp(12)*p(149) + p(12)*dp(149)
    dp(1188) = dp(12)*p(150) + p(12)*dp(150)
    dp(1189) = dp(12)*p(151) + p(12)*dp(151)
    dp(1190) = dp(9)*p(156) + p(9)*dp(156)
    dp(1191) = dp(12)*p(153) + p(12)*dp(153)
    dp(1192) = dp(12)*p(154) + p(12)*dp(154)
    dp(1193) = dp(12)*p(155) + p(12)*dp(155)
    dp(1194) = dp(13)*p(141) + p(13)*dp(141)
    dp(1195) = dp(13)*p(142) + p(13)*dp(142)
    dp(1196) = dp(13)*p(143) + p(13)*dp(143)
    dp(1197) = dp(13)*p(144) + p(13)*dp(144)
    dp(1198) = dp(13)*p(145) + p(13)*dp(145)
    dp(1199) = dp(13)*p(146) + p(13)*dp(146)
    dp(1200) = dp(5)*p(157) + p(5)*dp(157)
    dp(1201) = dp(6)*p(157) + p(6)*dp(157)
    dp(1202) = dp(13)*p(149) + p(13)*dp(149)
    dp(1203) = dp(13)*p(150) + p(13)*dp(150)
    dp(1204) = dp(13)*p(151) + p(13)*dp(151)
    dp(1205) = dp(9)*p(157) + p(9)*dp(157)
    dp(1206) = dp(13)*p(153) + p(13)*dp(153)
    dp(1207) = dp(13)*p(154) + p(13)*dp(154)
    dp(1208) = dp(13)*p(155) + p(13)*dp(155)
    dp(1209) = dp(12)*p(157) + p(12)*dp(157)
    dp(1210) = dp(15)*p(122) + p(15)*dp(122)
    dp(1211) = dp(15)*p(123) + p(15)*dp(123)
    dp(1212) = dp(15)*p(124) + p(15)*dp(124)
    dp(1213) = dp(15)*p(125) + p(15)*dp(125)
    dp(1214) = dp(14)*p(143) + p(14)*dp(143)
    dp(1215) = dm(1055) + dm(1056) + dm(1057) + dm(1058) + dm(1059) + dm(1060) &
	&  + dm(1061) + dm(1062) + dm(1063) + dm(1064) + dm(1065) &
	&  + dm(1066)
    dp(1216) = dp(14)*p(144) + p(14)*dp(144) - dp(1215)
    dp(1217) = dp(14)*p(145) + p(14)*dp(145)
    dp(1218) = dp(15)*p(127) + p(15)*dp(127) - dp(1215)
    dp(1219) = dp(14)*p(146) + p(14)*dp(146) - dp(1218)
    dp(1220) = dp(5)*p(158) + p(5)*dp(158)
    dp(1221) = dp(6)*p(158) + p(6)*dp(158)
    dp(1222) = dp(15)*p(131) + p(15)*dp(131)
    dp(1223) = dp(15)*p(132) + p(15)*dp(132)
    dp(1224) = dp(14)*p(150) + p(14)*dp(150)
    dp(1225) = dp(14)*p(151) + p(14)*dp(151)
    dp(1226) = dp(9)*p(158) + p(9)*dp(158)
    dp(1227) = dp(15)*p(135) + p(15)*dp(135)
    dp(1228) = dp(15)*p(136) + p(15)*dp(136)
    dp(1229) = dp(14)*p(154) + p(14)*dp(154)
    dp(1230) = dp(14)*p(155) + p(14)*dp(155)
    dp(1231) = dp(12)*p(158) + p(12)*dp(158)
    dp(1232) = dp(13)*p(158) + p(13)*dp(158)
    dp(1233) = dp(15)*p(140) + p(15)*dp(140)
    dp(1234) = dp(159)*p(1) + p(159)*dp(1)
    dp(1235) = dp(159)*p(2) + p(159)*dp(2)
    dp(1236) = dp(159)*p(3) + p(159)*dp(3)
    dp(1237) = dp(159)*p(4) + p(159)*dp(4)
    dp(1238) = dp(5)*p(159) + p(5)*dp(159)
    dp(1239) = dp(6)*p(159) + p(6)*dp(159)
    dp(1240) = dp(159)*p(7) + p(159)*dp(7)
    dp(1241) = dp(159)*p(8) + p(159)*dp(8)
    dp(1242) = dp(9)*p(159) + p(9)*dp(159)
    dp(1243) = dp(159)*p(10) + p(159)*dp(10)
    dp(1244) = dp(159)*p(11) + p(159)*dp(11)
    dp(1245) = dp(12)*p(159) + p(12)*dp(159)
    dp(1246) = dp(13)*p(159) + p(13)*dp(159)
    dp(1247) = dp(159)*p(14) + p(159)*dp(14)
    dp(1248) = dp(16)*p(18) + p(16)*dp(18)
    dp(1249) = dp(16)*p(19) + p(16)*dp(19)
    dp(1250) = dp(16)*p(20) + p(16)*dp(20)
    dp(1251) = dp(16)*p(21) + p(16)*dp(21)
    dp(1252) = dp(16)*p(22) + p(16)*dp(22)
    dp(1253) = dp(16)*p(23) + p(16)*dp(23)
    dp(1254) = dp(16)*p(24) + p(16)*dp(24)
    dp(1255) = dp(16)*p(25) + p(16)*dp(25)
    dp(1256) = dp(16)*p(26) + p(16)*dp(26)
    dp(1257) = dp(16)*p(27) + p(16)*dp(27)
    dp(1258) = dp(16)*p(28) + p(16)*dp(28)
    dp(1259) = dp(16)*p(29) + p(16)*dp(29)
    dp(1260) = dp(16)*p(30) + p(16)*dp(30)
    dp(1261) = dp(16)*p(31) + p(16)*dp(31)
    dp(1262) = dp(16)*p(32) + p(16)*dp(32)
    dp(1263) = dp(16)*p(33) + p(16)*dp(33)
    dp(1264) = dp(5)*p(160) + p(5)*dp(160)
    dp(1265) = dp(5)*p(161) + p(5)*dp(161)
    dp(1266) = dp(5)*p(162) + p(5)*dp(162)
    dp(1267) = dp(5)*p(163) + p(5)*dp(163)
    dp(1268) = dp(6)*p(160) + p(6)*dp(160)
    dp(1269) = dp(6)*p(161) + p(6)*dp(161)
    dp(1270) = dp(6)*p(162) + p(6)*dp(162)
    dp(1271) = dp(6)*p(163) + p(6)*dp(163)
    dp(1272) = dp(5)*p(165) + p(5)*dp(165)
    dp(1273) = dp(16)*p(43) + p(16)*dp(43)
    dp(1274) = dp(16)*p(44) + p(16)*dp(44)
    dp(1275) = dp(16)*p(45) + p(16)*dp(45)
    dp(1276) = dp(16)*p(46) + p(16)*dp(46)
    dp(1277) = dp(16)*p(47) + p(16)*dp(47)
    dp(1278) = dp(16)*p(48) + p(16)*dp(48)
    dp(1279) = dp(16)*p(49) + p(16)*dp(49)
    dp(1280) = dp(5)*p(166) + p(5)*dp(166)
    dp(1281) = dp(6)*p(166) + p(6)*dp(166)
    dp(1282) = dp(16)*p(52) + p(16)*dp(52)
    dp(1283) = dp(16)*p(53) + p(16)*dp(53)
    dp(1284) = dp(16)*p(54) + p(16)*dp(54)
    dp(1285) = dp(16)*p(55) + p(16)*dp(55)
    dp(1286) = dp(16)*p(56) + p(16)*dp(56)
    dp(1287) = dp(16)*p(57) + p(16)*dp(57)
    dp(1288) = dp(16)*p(58) + p(16)*dp(58)
    dp(1289) = dp(5)*p(167) + p(5)*dp(167)
    dp(1290) = dp(6)*p(167) + p(6)*dp(167)
    dp(1291) = dp(16)*p(61) + p(16)*dp(61)
    dp(1292) = dp(16)*p(62) + p(16)*dp(62)
    dp(1293) = dp(9)*p(160) + p(9)*dp(160)
    dp(1294) = dp(9)*p(161) + p(9)*dp(161)
    dp(1295) = dp(9)*p(162) + p(9)*dp(162)
    dp(1296) = dp(9)*p(163) + p(9)*dp(163)
    dp(1297) = dp(5)*p(168) + p(5)*dp(168)
    dp(1298) = dp(6)*p(168) + p(6)*dp(168)
    dp(1299) = dp(9)*p(166) + p(9)*dp(166)
    dp(1300) = dp(9)*p(167) + p(9)*dp(167)
    dp(1301) = dp(16)*p(71) + p(16)*dp(71)
    dp(1302) = dp(16)*p(72) + p(16)*dp(72)
    dp(1303) = dp(16)*p(73) + p(16)*dp(73)
    dp(1304) = dp(16)*p(74) + p(16)*dp(74)
    dp(1305) = dp(16)*p(75) + p(16)*dp(75)
    dp(1306) = dp(16)*p(76) + p(16)*dp(76)
    dp(1307) = dp(16)*p(77) + p(16)*dp(77)
    dp(1308) = dp(5)*p(169) + p(5)*dp(169)
    dp(1309) = dp(6)*p(169) + p(6)*dp(169)
    dp(1310) = dp(16)*p(80) + p(16)*dp(80)
    dp(1311) = dp(16)*p(81) + p(16)*dp(81)
    dp(1312) = dp(16)*p(82) + p(16)*dp(82)
    dp(1313) = dp(9)*p(169) + p(9)*dp(169)
    dp(1314) = dp(16)*p(84) + p(16)*dp(84)
    dp(1315) = dp(16)*p(85) + p(16)*dp(85)
    dp(1316) = dp(16)*p(86) + p(16)*dp(86)
    dp(1317) = dp(16)*p(87) + p(16)*dp(87)
    dp(1318) = dp(16)*p(88) + p(16)*dp(88)
    dp(1319) = dp(16)*p(89) + p(16)*dp(89)
    dp(1320) = dp(16)*p(90) + p(16)*dp(90)
    dp(1321) = dp(5)*p(170) + p(5)*dp(170)
    dp(1322) = dp(6)*p(170) + p(6)*dp(170)
    dp(1323) = dp(16)*p(93) + p(16)*dp(93)
    dp(1324) = dp(16)*p(94) + p(16)*dp(94)
    dp(1325) = dp(16)*p(95) + p(16)*dp(95)
    dp(1326) = dp(9)*p(170) + p(9)*dp(170)
    dp(1327) = dp(16)*p(97) + p(16)*dp(97)
    dp(1328) = dp(16)*p(98) + p(16)*dp(98)
    dp(1329) = dp(12)*p(160) + p(12)*dp(160)
    dp(1330) = dp(12)*p(161) + p(12)*dp(161)
    dp(1331) = dp(12)*p(162) + p(12)*dp(162)
    dp(1332) = dp(12)*p(163) + p(12)*dp(163)
    dp(1333) = dp(5)*p(171) + p(5)*dp(171)
    dp(1334) = dp(6)*p(171) + p(6)*dp(171)
    dp(1335) = dp(12)*p(166) + p(12)*dp(166)
    dp(1336) = dp(12)*p(167) + p(12)*dp(167)
    dp(1337) = dp(9)*p(171) + p(9)*dp(171)
    dp(1338) = dp(12)*p(169) + p(12)*dp(169)
    dp(1339) = dp(12)*p(170) + p(12)*dp(170)
    dp(1340) = dp(13)*p(160) + p(13)*dp(160)
    dp(1341) = dp(13)*p(161) + p(13)*dp(161)
    dp(1342) = dp(13)*p(162) + p(13)*dp(162)
    dp(1343) = dp(13)*p(163) + p(13)*dp(163)
    dp(1344) = dp(5)*p(172) + p(5)*dp(172)
    dp(1345) = dp(6)*p(172) + p(6)*dp(172)
    dp(1346) = dp(13)*p(166) + p(13)*dp(166)
    dp(1347) = dp(13)*p(167) + p(13)*dp(167)
    dp(1348) = dp(9)*p(172) + p(9)*dp(172)
    dp(1349) = dp(13)*p(169) + p(13)*dp(169)
    dp(1350) = dp(13)*p(170) + p(13)*dp(170)
    dp(1351) = dp(12)*p(172) + p(12)*dp(172)
    dp(1352) = dp(16)*p(122) + p(16)*dp(122)
    dp(1353) = dp(16)*p(123) + p(16)*dp(123)
    dp(1354) = dp(16)*p(124) + p(16)*dp(124)
    dp(1355) = dp(16)*p(125) + p(16)*dp(125)
    dp(1356) = dp(16)*p(126) + p(16)*dp(126)
    dp(1357) = dp(16)*p(127) + p(16)*dp(127)
    dp(1358) = dp(16)*p(128) + p(16)*dp(128)
    dp(1359) = dp(5)*p(173) + p(5)*dp(173)
    dp(1360) = dp(6)*p(173) + p(6)*dp(173)
    dp(1361) = dp(16)*p(131) + p(16)*dp(131)
    dp(1362) = dp(16)*p(132) + p(16)*dp(132)
    dp(1363) = dp(16)*p(133) + p(16)*dp(133)
    dp(1364) = dp(9)*p(173) + p(9)*dp(173)
    dp(1365) = dp(16)*p(135) + p(16)*dp(135)
    dp(1366) = dp(16)*p(136) + p(16)*dp(136)
    dp(1367) = dp(16)*p(137) + p(16)*dp(137)
    dp(1368) = dp(12)*p(173) + p(12)*dp(173)
    dp(1369) = dp(13)*p(173) + p(13)*dp(173)
    dp(1370) = dp(16)*p(140) + p(16)*dp(140)
    dp(1371) = dp(16)*p(141) + p(16)*dp(141)
    dp(1372) = dp(16)*p(142) + p(16)*dp(142)
    dp(1373) = dp(16)*p(143) + p(16)*dp(143)
    dp(1374) = dp(16)*p(144) + p(16)*dp(144)
    dp(1375) = dp(16)*p(145) + p(16)*dp(145)
    dp(1376) = dp(16)*p(146) + p(16)*dp(146)
    dp(1377) = dp(5)*p(174) + p(5)*dp(174)
    dp(1378) = dp(6)*p(174) + p(6)*dp(174)
    dp(1379) = dp(16)*p(149) + p(16)*dp(149)
    dp(1380) = dp(16)*p(150) + p(16)*dp(150)
    dp(1381) = dp(16)*p(151) + p(16)*dp(151)
    dp(1382) = dp(9)*p(174) + p(9)*dp(174)
    dp(1383) = dp(16)*p(153) + p(16)*dp(153)
    dp(1384) = dp(16)*p(154) + p(16)*dp(154)
    dp(1385) = dp(16)*p(155) + p(16)*dp(155)
    dp(1386) = dp(12)*p(174) + p(12)*dp(174)
    dp(1387) = dp(13)*p(174) + p(13)*dp(174)
    dp(1388) = dp(16)*p(158) + p(16)*dp(158)
    dp(1389) = dp(16)*p(159) + p(16)*dp(159)
    dp(1390) = dp(17)*p(18) + p(17)*dp(18)
    dp(1391) = dp(17)*p(19) + p(17)*dp(19)
    dp(1392) = dp(17)*p(20) + p(17)*dp(20)
    dp(1393) = dp(17)*p(21) + p(17)*dp(21)
    dp(1394) = dp(17)*p(22) + p(17)*dp(22)
    dp(1395) = dp(17)*p(23) + p(17)*dp(23)
    dp(1396) = dp(17)*p(24) + p(17)*dp(24)
    dp(1397) = dp(17)*p(25) + p(17)*dp(25)
    dp(1398) = dp(17)*p(26) + p(17)*dp(26)
    dp(1399) = dp(17)*p(27) + p(17)*dp(27)
    dp(1400) = dp(17)*p(28) + p(17)*dp(28)
    dp(1401) = dp(17)*p(29) + p(17)*dp(29)
    dp(1402) = dp(17)*p(30) + p(17)*dp(30)
    dp(1403) = dp(17)*p(31) + p(17)*dp(31)
    dp(1404) = dp(17)*p(32) + p(17)*dp(32)
    dp(1405) = dp(17)*p(33) + p(17)*dp(33)
    dp(1406) = dp(5)*p(175) + p(5)*dp(175)
    dp(1407) = dp(5)*p(176) + p(5)*dp(176)
    dp(1408) = dp(5)*p(177) + p(5)*dp(177)
    dp(1409) = dp(5)*p(178) + p(5)*dp(178)
    dp(1410) = dp(6)*p(175) + p(6)*dp(175)
    dp(1411) = dp(6)*p(176) + p(6)*dp(176)
    dp(1412) = dp(6)*p(177) + p(6)*dp(177)
    dp(1413) = dp(6)*p(178) + p(6)*dp(178)
    dp(1414) = dp(5)*p(180) + p(5)*dp(180)
    dp(1415) = dp(17)*p(43) + p(17)*dp(43)
    dp(1416) = dp(17)*p(44) + p(17)*dp(44)
    dp(1417) = dp(17)*p(45) + p(17)*dp(45)
    dp(1418) = dp(17)*p(46) + p(17)*dp(46)
    dp(1419) = dp(17)*p(47) + p(17)*dp(47)
    dp(1420) = dp(17)*p(48) + p(17)*dp(48)
    dp(1421) = dp(17)*p(49) + p(17)*dp(49)
    dp(1422) = dp(5)*p(181) + p(5)*dp(181)
    dp(1423) = dp(6)*p(181) + p(6)*dp(181)
    dp(1424) = dp(17)*p(52) + p(17)*dp(52)
    dp(1425) = dp(17)*p(53) + p(17)*dp(53)
    dp(1426) = dp(17)*p(54) + p(17)*dp(54)
    dp(1427) = dp(17)*p(55) + p(17)*dp(55)
    dp(1428) = dp(17)*p(56) + p(17)*dp(56)
    dp(1429) = dp(17)*p(57) + p(17)*dp(57)
    dp(1430) = dp(17)*p(58) + p(17)*dp(58)
    dp(1431) = dp(5)*p(182) + p(5)*dp(182)
    dp(1432) = dp(6)*p(182) + p(6)*dp(182)
    dp(1433) = dp(17)*p(61) + p(17)*dp(61)
    dp(1434) = dp(17)*p(62) + p(17)*dp(62)
    dp(1435) = dp(9)*p(175) + p(9)*dp(175)
    dp(1436) = dp(9)*p(176) + p(9)*dp(176)
    dp(1437) = dp(9)*p(177) + p(9)*dp(177)
    dp(1438) = dp(9)*p(178) + p(9)*dp(178)
    dp(1439) = dp(5)*p(183) + p(5)*dp(183)
    dp(1440) = dp(6)*p(183) + p(6)*dp(183)
    dp(1441) = dp(9)*p(181) + p(9)*dp(181)
    dp(1442) = dp(9)*p(182) + p(9)*dp(182)
    dp(1443) = dp(17)*p(71) + p(17)*dp(71)
    dp(1444) = dp(17)*p(72) + p(17)*dp(72)
    dp(1445) = dp(17)*p(73) + p(17)*dp(73)
    dp(1446) = dp(17)*p(74) + p(17)*dp(74)
    dp(1447) = dp(17)*p(75) + p(17)*dp(75)
    dp(1448) = dp(17)*p(76) + p(17)*dp(76)
    dp(1449) = dp(17)*p(77) + p(17)*dp(77)
    dp(1450) = dp(5)*p(184) + p(5)*dp(184)
    dp(1451) = dp(6)*p(184) + p(6)*dp(184)
    dp(1452) = dp(17)*p(80) + p(17)*dp(80)
    dp(1453) = dp(17)*p(81) + p(17)*dp(81)
    dp(1454) = dp(17)*p(82) + p(17)*dp(82)
    dp(1455) = dp(9)*p(184) + p(9)*dp(184)
    dp(1456) = dp(17)*p(84) + p(17)*dp(84)
    dp(1457) = dp(17)*p(85) + p(17)*dp(85)
    dp(1458) = dp(17)*p(86) + p(17)*dp(86)
    dp(1459) = dp(17)*p(87) + p(17)*dp(87)
    dp(1460) = dp(17)*p(88) + p(17)*dp(88)
    dp(1461) = dp(17)*p(89) + p(17)*dp(89)
    dp(1462) = dp(17)*p(90) + p(17)*dp(90)
    dp(1463) = dp(5)*p(185) + p(5)*dp(185)
    dp(1464) = dp(6)*p(185) + p(6)*dp(185)
    dp(1465) = dp(17)*p(93) + p(17)*dp(93)
    dp(1466) = dp(17)*p(94) + p(17)*dp(94)
    dp(1467) = dp(17)*p(95) + p(17)*dp(95)
    dp(1468) = dp(9)*p(185) + p(9)*dp(185)
    dp(1469) = dp(17)*p(97) + p(17)*dp(97)
    dp(1470) = dp(17)*p(98) + p(17)*dp(98)
    dp(1471) = dp(12)*p(175) + p(12)*dp(175)
    dp(1472) = dp(12)*p(176) + p(12)*dp(176)
    dp(1473) = dp(12)*p(177) + p(12)*dp(177)
    dp(1474) = dp(12)*p(178) + p(12)*dp(178)
    dp(1475) = dp(5)*p(186) + p(5)*dp(186)
    dp(1476) = dp(6)*p(186) + p(6)*dp(186)
    dp(1477) = dp(12)*p(181) + p(12)*dp(181)
    dp(1478) = dp(12)*p(182) + p(12)*dp(182)
    dp(1479) = dp(9)*p(186) + p(9)*dp(186)
    dp(1480) = dp(12)*p(184) + p(12)*dp(184)
    dp(1481) = dp(12)*p(185) + p(12)*dp(185)
    dp(1482) = dp(13)*p(175) + p(13)*dp(175)
    dp(1483) = dp(13)*p(176) + p(13)*dp(176)
    dp(1484) = dp(13)*p(177) + p(13)*dp(177)
    dp(1485) = dp(13)*p(178) + p(13)*dp(178)
    dp(1486) = dp(5)*p(187) + p(5)*dp(187)
    dp(1487) = dp(6)*p(187) + p(6)*dp(187)
    dp(1488) = dp(13)*p(181) + p(13)*dp(181)
    dp(1489) = dp(13)*p(182) + p(13)*dp(182)
    dp(1490) = dp(9)*p(187) + p(9)*dp(187)
    dp(1491) = dp(13)*p(184) + p(13)*dp(184)
    dp(1492) = dp(13)*p(185) + p(13)*dp(185)
    dp(1493) = dp(12)*p(187) + p(12)*dp(187)
    dp(1494) = dp(17)*p(122) + p(17)*dp(122)
    dp(1495) = dp(17)*p(123) + p(17)*dp(123)
    dp(1496) = dp(17)*p(124) + p(17)*dp(124)
    dp(1497) = dp(17)*p(125) + p(17)*dp(125)
    dp(1498) = dp(17)*p(126) + p(17)*dp(126)
    dp(1499) = dp(17)*p(127) + p(17)*dp(127)
    dp(1500) = dp(17)*p(128) + p(17)*dp(128)
    dp(1501) = dp(5)*p(188) + p(5)*dp(188)
    dp(1502) = dp(6)*p(188) + p(6)*dp(188)
    dp(1503) = dp(17)*p(131) + p(17)*dp(131)
    dp(1504) = dp(17)*p(132) + p(17)*dp(132)
    dp(1505) = dp(17)*p(133) + p(17)*dp(133)
    dp(1506) = dp(9)*p(188) + p(9)*dp(188)
    dp(1507) = dp(17)*p(135) + p(17)*dp(135)
    dp(1508) = dp(17)*p(136) + p(17)*dp(136)
    dp(1509) = dp(17)*p(137) + p(17)*dp(137)
    dp(1510) = dp(12)*p(188) + p(12)*dp(188)
    dp(1511) = dp(13)*p(188) + p(13)*dp(188)
    dp(1512) = dp(17)*p(140) + p(17)*dp(140)
    dp(1513) = dp(17)*p(141) + p(17)*dp(141)
    dp(1514) = dp(17)*p(142) + p(17)*dp(142)
    dp(1515) = dp(17)*p(143) + p(17)*dp(143)
    dp(1516) = dp(17)*p(144) + p(17)*dp(144)
    dp(1517) = dp(17)*p(145) + p(17)*dp(145)
    dp(1518) = dp(17)*p(146) + p(17)*dp(146)
    dp(1519) = dp(5)*p(189) + p(5)*dp(189)
    dp(1520) = dp(6)*p(189) + p(6)*dp(189)
    dp(1521) = dp(17)*p(149) + p(17)*dp(149)
    dp(1522) = dp(17)*p(150) + p(17)*dp(150)
    dp(1523) = dp(17)*p(151) + p(17)*dp(151)
    dp(1524) = dp(9)*p(189) + p(9)*dp(189)
    dp(1525) = dp(17)*p(153) + p(17)*dp(153)
    dp(1526) = dp(17)*p(154) + p(17)*dp(154)
    dp(1527) = dp(17)*p(155) + p(17)*dp(155)
    dp(1528) = dp(12)*p(189) + p(12)*dp(189)
    dp(1529) = dp(13)*p(189) + p(13)*dp(189)
    dp(1530) = dp(17)*p(158) + p(17)*dp(158)
    dp(1531) = dp(17)*p(159) + p(17)*dp(159)
    dp(1532) = dp(16)*p(175) + p(16)*dp(175)
    dp(1533) = dp(16)*p(176) + p(16)*dp(176)
    dp(1534) = dp(16)*p(177) + p(16)*dp(177)
    dp(1535) = dp(16)*p(178) + p(16)*dp(178)
    dp(1536) = dp(5)*p(190) + p(5)*dp(190)
    dp(1537) = dp(6)*p(190) + p(6)*dp(190)
    dp(1538) = dp(16)*p(181) + p(16)*dp(181)
    dp(1539) = dp(16)*p(182) + p(16)*dp(182)
    dp(1540) = dp(9)*p(190) + p(9)*dp(190)
    dp(1541) = dp(16)*p(184) + p(16)*dp(184)
    dp(1542) = dp(16)*p(185) + p(16)*dp(185)
    dp(1543) = dp(12)*p(190) + p(12)*dp(190)
    dp(1544) = dp(13)*p(190) + p(13)*dp(190)
    dp(1545) = dp(16)*p(188) + p(16)*dp(188)
    dp(1546) = dp(16)*p(189) + p(16)*dp(189)
    dp(1547) = dp(1)*p(18) + p(1)*dp(18) - dp(208) - dp(208) - dp(208)
    dp(1548) = dp(1)*p(19) + p(1)*dp(19) - dp(209)
    dp(1549) = dp(2)*p(191) + p(2)*dp(191) - dp(1548)
    dp(1550) = dp(2)*p(19) + p(2)*dp(19) - dp(211)
    dp(1551) = dp(1)*p(192) + p(1)*dp(192) - dp(1550)
    dp(1552) = dp(2)*p(21) + p(2)*dp(21) - dp(212) - dp(212) - dp(212)
    dp(1553) = dp(3)*p(191) + p(3)*dp(191)
    dp(1554) = dp(3)*p(192) + p(3)*dp(192)
    dp(1555) = dp(1)*p(193) + p(1)*dp(193)
    dp(1556) = dp(2)*p(193) + p(2)*dp(193)
    dp(1557) = dp(24)*p(3) + p(24)*dp(3)
    dp(1558) = dp(1)*p(25) + p(1)*dp(25) - dp(222) - dp(220) - dp(220)
    dp(1559) = dp(2)*p(26) + p(2)*dp(26) - dp(226)
    dp(1560) = dp(1)*p(27) + p(1)*dp(27) - dp(222)
    dp(1561) = dp(4)*p(192) + p(4)*dp(192) - dp(1559)
    dp(1562) = dp(3)*p(29) + p(3)*dp(29) - dp(245)
    dp(1563) = dp(3)*p(32) + p(3)*dp(32) - dp(245)
    dp(1564) = dp(4)*p(25) + p(4)*dp(25) - dp(249) - dp(248) - dp(237) - dp(234) - dp(233) - dp(248) &
	&  - dp(237) - dp(233)
    dp(1565) = dp(4)*p(26) + p(4)*dp(26) - dp(250) - dp(238) - dp(235) - dp(238)
    dp(1566) = dp(1)*p(194) + p(1)*dp(194) - dp(1564)
    dp(1567) = dp(2)*p(194) + p(2)*dp(194) - dp(1565)
    dp(1568) = dp(4)*p(29) + p(4)*dp(29) - dp(252) - dp(247) - dp(246) - dp(252)
    dp(1569) = dp(4)*p(30) + p(4)*dp(30) - dp(254) - dp(253) - dp(253)
    dp(1570) = dp(4)*p(31) + p(4)*dp(31) - dp(254)
    dp(1571) = dp(3)*p(194) + p(3)*dp(194) - dp(1568)
    dp(1572) = dp(4)*p(33) + p(4)*dp(33) - dp(256) - dp(254) - dp(253) - dp(256) - dp(256)
    dp(1573) = dp(5)*p(191) + p(5)*dp(191)
    dp(1574) = dp(5)*p(192) + p(5)*dp(192)
    dp(1575) = dp(5)*p(193) + p(5)*dp(193)
    dp(1576) = dp(5)*p(194) + p(5)*dp(194)
    dp(1577) = dp(5)*p(34) + p(5)*dp(34)
    dp(1578) = dp(5)*p(35) + p(5)*dp(35)
    dp(1579) = dp(5)*p(36) + p(5)*dp(36)
    dp(1580) = dp(5)*p(37) + p(5)*dp(37)
    dp(1581) = dp(6)*p(191) + p(6)*dp(191)
    dp(1582) = dp(6)*p(192) + p(6)*dp(192)
    dp(1583) = dp(6)*p(193) + p(6)*dp(193)
    dp(1584) = dp(6)*p(194) + p(6)*dp(194)
    dp(1585) = dp(5)*p(42) + p(5)*dp(42)
    dp(1586) = dp(6)*p(38) + p(6)*dp(38)
    dp(1587) = dp(6)*p(39) + p(6)*dp(39)
    dp(1588) = dp(6)*p(40) + p(6)*dp(40)
    dp(1589) = dp(6)*p(41) + p(6)*dp(41)
    dp(1590) = dp(5)*p(196) + p(5)*dp(196)
    dp(1591) = dp(1)*p(43) + p(1)*dp(43) - dp(295) - dp(293) - dp(293)
    dp(1592) = dp(2)*p(44) + p(2)*dp(44) - dp(299)
    dp(1593) = dp(1)*p(45) + p(1)*dp(45) - dp(295)
    dp(1594) = dp(7)*p(192) + p(7)*dp(192) - dp(1592)
    dp(1595) = dp(7)*p(193) + p(7)*dp(193)
    dp(1596) = dp(4)*p(48) + p(4)*dp(48) - dp(326) - dp(317) - dp(323) - dp(315) - dp(314) - dp(317) &
	&  - dp(315) - dp(314)
    dp(1597) = dp(7)*p(194) + p(7)*dp(194) - dp(1596)
    dp(1598) = dp(5)*p(50) + p(5)*dp(50)
    dp(1599) = dp(6)*p(51) + p(6)*dp(51)
    dp(1600) = dp(7)*p(43) + p(7)*dp(43) - dp(343) - dp(342) - dp(342)
    dp(1601) = dp(7)*p(44) + p(7)*dp(44) - dp(344)
    dp(1602) = dp(1)*p(197) + p(1)*dp(197) - dp(1600)
    dp(1603) = dp(2)*p(197) + p(2)*dp(197) - dp(1601)
    dp(1604) = dp(3)*p(197) + p(3)*dp(197)
    dp(1605) = dp(7)*p(48) + p(7)*dp(48) - dp(348) - dp(347) - dp(347)
    dp(1606) = dp(4)*p(197) + p(4)*dp(197) - dp(1605)
    dp(1607) = dp(5)*p(197) + p(5)*dp(197)
    dp(1608) = dp(6)*p(197) + p(6)*dp(197)
    dp(1609) = dp(7)*p(52) + p(7)*dp(52) - dp(351) - dp(351) - dp(351)
    dp(1610) = dp(8)*p(191) + p(8)*dp(191)
    dp(1611) = dp(8)*p(192) + p(8)*dp(192)
    dp(1612) = dp(3)*p(55) + p(3)*dp(55) - dp(366)
    dp(1613) = dp(4)*p(56) + p(4)*dp(56) - dp(374) - dp(373) - dp(363) - dp(363)
    dp(1614) = dp(3)*p(57) + p(3)*dp(57) - dp(366)
    dp(1615) = dp(8)*p(194) + p(8)*dp(194) - dp(1613)
    dp(1616) = dp(5)*p(59) + p(5)*dp(59)
    dp(1617) = dp(6)*p(60) + p(6)*dp(60)
    dp(1618) = dp(8)*p(197) + p(8)*dp(197)
    dp(1619) = dp(1)*p(198) + p(1)*dp(198)
    dp(1620) = dp(2)*p(198) + p(2)*dp(198)
    dp(1621) = dp(8)*p(55) + p(8)*dp(55) - dp(405)
    dp(1622) = dp(8)*p(56) + p(8)*dp(56) - dp(406)
    dp(1623) = dp(3)*p(198) + p(3)*dp(198) - dp(1621)
    dp(1624) = dp(4)*p(198) + p(4)*dp(198) - dp(1622)
    dp(1625) = dp(5)*p(198) + p(5)*dp(198)
    dp(1626) = dp(6)*p(198) + p(6)*dp(198)
    dp(1627) = dp(7)*p(198) + p(7)*dp(198)
    dp(1628) = dp(62)*p(8) + p(62)*dp(8)
    dp(1629) = dp(9)*p(191) + p(9)*dp(191)
    dp(1630) = dp(9)*p(192) + p(9)*dp(192)
    dp(1631) = dp(9)*p(193) + p(9)*dp(193)
    dp(1632) = dp(9)*p(194) + p(9)*dp(194)
    dp(1633) = dp(5)*p(67) + p(5)*dp(67)
    dp(1634) = dp(6)*p(68) + p(6)*dp(68)
    dp(1635) = dp(9)*p(197) + p(9)*dp(197)
    dp(1636) = dp(9)*p(198) + p(9)*dp(198)
    dp(1637) = dp(9)*p(63) + p(9)*dp(63)
    dp(1638) = dp(9)*p(64) + p(9)*dp(64)
    dp(1639) = dp(9)*p(65) + p(9)*dp(65)
    dp(1640) = dp(9)*p(66) + p(9)*dp(66)
    dp(1641) = dp(5)*p(199) + p(5)*dp(199)
    dp(1642) = dp(6)*p(199) + p(6)*dp(199)
    dp(1643) = dp(9)*p(69) + p(9)*dp(69)
    dp(1644) = dp(9)*p(70) + p(9)*dp(70)
    dp(1645) = dp(1)*p(71) + p(1)*dp(71) - dp(457) - dp(455) - dp(455)
    dp(1646) = dp(2)*p(72) + p(2)*dp(72) - dp(461)
    dp(1647) = dp(1)*p(73) + p(1)*dp(73) - dp(457)
    dp(1648) = dp(10)*p(192) + p(10)*dp(192) - dp(1646)
    dp(1649) = dp(10)*p(193) + p(10)*dp(193)
    dp(1650) = dp(4)*p(76) + p(4)*dp(76) - dp(488) - dp(479) - dp(485) - dp(477) - dp(476) - dp(479) &
	&  - dp(477) - dp(476)
    dp(1651) = dp(10)*p(194) + p(10)*dp(194) - dp(1650)
    dp(1652) = dp(5)*p(78) + p(5)*dp(78)
    dp(1653) = dp(6)*p(79) + p(6)*dp(79)
    dp(1654) = dp(7)*p(80) + p(7)*dp(80) - dp(526) - dp(516) - dp(516)
    dp(1655) = dp(7)*p(81) + p(7)*dp(81) - dp(526)
    dp(1656) = dp(10)*p(198) + p(10)*dp(198)
    dp(1657) = dp(9)*p(83) + p(9)*dp(83)
    dp(1658) = dp(10)*p(71) + p(10)*dp(71) - dp(555) - dp(554) - dp(554)
    dp(1659) = dp(10)*p(72) + p(10)*dp(72) - dp(556)
    dp(1660) = dp(1)*p(200) + p(1)*dp(200) - dp(1658)
    dp(1661) = dp(2)*p(200) + p(2)*dp(200) - dp(1659)
    dp(1662) = dp(3)*p(200) + p(3)*dp(200)
    dp(1663) = dp(10)*p(76) + p(10)*dp(76) - dp(560) - dp(559) - dp(559)
    dp(1664) = dp(4)*p(200) + p(4)*dp(200) - dp(1663)
    dp(1665) = dp(5)*p(200) + p(5)*dp(200)
    dp(1666) = dp(6)*p(200) + p(6)*dp(200)
    dp(1667) = dp(10)*p(80) + p(10)*dp(80) - dp(564) - dp(563) - dp(563)
    dp(1668) = dp(7)*p(200) + p(7)*dp(200) - dp(1667)
    dp(1669) = dp(8)*p(200) + p(8)*dp(200)
    dp(1670) = dp(9)*p(200) + p(9)*dp(200)
    dp(1671) = dp(10)*p(84) + p(10)*dp(84) - dp(567) - dp(567) - dp(567)
    dp(1672) = dp(11)*p(191) + p(11)*dp(191)
    dp(1673) = dp(11)*p(192) + p(11)*dp(192)
    dp(1674) = dp(3)*p(87) + p(3)*dp(87) - dp(582)
    dp(1675) = dp(4)*p(88) + p(4)*dp(88) - dp(590) - dp(589) - dp(579) - dp(579)
    dp(1676) = dp(3)*p(89) + p(3)*dp(89) - dp(582)
    dp(1677) = dp(11)*p(194) + p(11)*dp(194) - dp(1675)
    dp(1678) = dp(5)*p(91) + p(5)*dp(91)
    dp(1679) = dp(6)*p(92) + p(6)*dp(92)
    dp(1680) = dp(11)*p(197) + p(11)*dp(197)
    dp(1681) = dp(8)*p(94) + p(8)*dp(94) - dp(637)
    dp(1682) = dp(8)*p(95) + p(8)*dp(95) - dp(637)
    dp(1683) = dp(9)*p(96) + p(9)*dp(96)
    dp(1684) = dp(11)*p(200) + p(11)*dp(200)
    dp(1685) = dp(1)*p(201) + p(1)*dp(201)
    dp(1686) = dp(2)*p(201) + p(2)*dp(201)
    dp(1687) = dp(11)*p(87) + p(11)*dp(87) - dp(669)
    dp(1688) = dp(11)*p(88) + p(11)*dp(88) - dp(670)
    dp(1689) = dp(3)*p(201) + p(3)*dp(201) - dp(1687)
    dp(1690) = dp(4)*p(201) + p(4)*dp(201) - dp(1688)
    dp(1691) = dp(5)*p(201) + p(5)*dp(201)
    dp(1692) = dp(6)*p(201) + p(6)*dp(201)
    dp(1693) = dp(7)*p(201) + p(7)*dp(201)
    dp(1694) = dp(11)*p(94) + p(11)*dp(94) - dp(674)
    dp(1695) = dp(8)*p(201) + p(8)*dp(201) - dp(1694)
    dp(1696) = dp(9)*p(201) + p(9)*dp(201)
    dp(1697) = dp(10)*p(201) + p(10)*dp(201)
    dp(1698) = dp(98)*p(11) + p(98)*dp(11)
    dp(1699) = dp(12)*p(191) + p(12)*dp(191)
    dp(1700) = dp(12)*p(192) + p(12)*dp(192)
    dp(1701) = dp(12)*p(193) + p(12)*dp(193)
    dp(1702) = dp(12)*p(194) + p(12)*dp(194)
    dp(1703) = dp(5)*p(103) + p(5)*dp(103)
    dp(1704) = dp(6)*p(104) + p(6)*dp(104)
    dp(1705) = dp(12)*p(197) + p(12)*dp(197)
    dp(1706) = dp(12)*p(198) + p(12)*dp(198)
    dp(1707) = dp(9)*p(107) + p(9)*dp(107)
    dp(1708) = dp(12)*p(200) + p(12)*dp(200)
    dp(1709) = dp(12)*p(201) + p(12)*dp(201)
    dp(1710) = dp(12)*p(99) + p(12)*dp(99)
    dp(1711) = dp(12)*p(100) + p(12)*dp(100)
    dp(1712) = dp(12)*p(101) + p(12)*dp(101)
    dp(1713) = dp(12)*p(102) + p(12)*dp(102)
    dp(1714) = dp(5)*p(202) + p(5)*dp(202)
    dp(1715) = dp(6)*p(202) + p(6)*dp(202)
    dp(1716) = dp(12)*p(105) + p(12)*dp(105)
    dp(1717) = dp(12)*p(106) + p(12)*dp(106)
    dp(1718) = dp(9)*p(202) + p(9)*dp(202)
    dp(1719) = dp(12)*p(108) + p(12)*dp(108)
    dp(1720) = dp(12)*p(109) + p(12)*dp(109)
    dp(1721) = dp(13)*p(191) + p(13)*dp(191)
    dp(1722) = dp(13)*p(192) + p(13)*dp(192)
    dp(1723) = dp(13)*p(193) + p(13)*dp(193)
    dp(1724) = dp(13)*p(194) + p(13)*dp(194)
    dp(1725) = dp(5)*p(114) + p(5)*dp(114)
    dp(1726) = dp(6)*p(115) + p(6)*dp(115)
    dp(1727) = dp(13)*p(197) + p(13)*dp(197)
    dp(1728) = dp(13)*p(198) + p(13)*dp(198)
    dp(1729) = dp(9)*p(118) + p(9)*dp(118)
    dp(1730) = dp(13)*p(200) + p(13)*dp(200)
    dp(1731) = dp(13)*p(201) + p(13)*dp(201)
    dp(1732) = dp(12)*p(121) + p(12)*dp(121)
    dp(1733) = dp(13)*p(110) + p(13)*dp(110)
    dp(1734) = dp(13)*p(111) + p(13)*dp(111)
    dp(1735) = dp(13)*p(112) + p(13)*dp(112)
    dp(1736) = dp(13)*p(113) + p(13)*dp(113)
    dp(1737) = dp(5)*p(203) + p(5)*dp(203)
    dp(1738) = dp(6)*p(203) + p(6)*dp(203)
    dp(1739) = dp(13)*p(116) + p(13)*dp(116)
    dp(1740) = dp(13)*p(117) + p(13)*dp(117)
    dp(1741) = dp(9)*p(203) + p(9)*dp(203)
    dp(1742) = dp(13)*p(119) + p(13)*dp(119)
    dp(1743) = dp(13)*p(120) + p(13)*dp(120)
    dp(1744) = dp(12)*p(203) + p(12)*dp(203)
    dp(1745) = dp(1)*p(122) + p(1)*dp(122) - dp(852) - dp(850) - dp(850)
    dp(1746) = dp(2)*p(123) + p(2)*dp(123) - dp(856)
    dp(1747) = dp(1)*p(124) + p(1)*dp(124) - dp(852)
    dp(1748) = dp(14)*p(192) + p(14)*dp(192) - dp(1746)
    dp(1749) = dp(14)*p(193) + p(14)*dp(193)
    dp(1750) = dp(4)*p(127) + p(4)*dp(127) - dp(883) - dp(874) - dp(880) - dp(872) - dp(871) - dp(874) &
	&  - dp(872) - dp(871)
    dp(1751) = dp(14)*p(194) + p(14)*dp(194) - dp(1750)
    dp(1752) = dp(5)*p(129) + p(5)*dp(129)
    dp(1753) = dp(6)*p(130) + p(6)*dp(130)
    dp(1754) = dp(7)*p(131) + p(7)*dp(131) - dp(921) - dp(911) - dp(911)
    dp(1755) = dp(7)*p(132) + p(7)*dp(132) - dp(921)
    dp(1756) = dp(14)*p(198) + p(14)*dp(198)
    dp(1757) = dp(9)*p(134) + p(9)*dp(134)
    dp(1758) = dp(10)*p(135) + p(10)*dp(135) - dp(980) - dp(966) - dp(966)
    dp(1759) = dp(10)*p(136) + p(10)*dp(136) - dp(980)
    dp(1760) = dp(14)*p(201) + p(14)*dp(201)
    dp(1761) = dp(12)*p(138) + p(12)*dp(138)
    dp(1762) = dp(13)*p(139) + p(13)*dp(139)
    dp(1763) = dp(14)*p(122) + p(14)*dp(122) - dp(1035) - dp(1034) - dp(1034)
    dp(1764) = dp(14)*p(123) + p(14)*dp(123) - dp(1036)
    dp(1765) = dp(1)*p(204) + p(1)*dp(204) - dp(1763)
    dp(1766) = dp(2)*p(204) + p(2)*dp(204) - dp(1764)
    dp(1767) = dp(3)*p(204) + p(3)*dp(204)
    dp(1768) = dp(14)*p(127) + p(14)*dp(127) - dp(1040) - dp(1039) - dp(1039)
    dp(1769) = dp(4)*p(204) + p(4)*dp(204) - dp(1768)
    dp(1770) = dp(5)*p(204) + p(5)*dp(204)
    dp(1771) = dp(6)*p(204) + p(6)*dp(204)
    dp(1772) = dp(14)*p(131) + p(14)*dp(131) - dp(1044) - dp(1043) - dp(1043)
    dp(1773) = dp(7)*p(204) + p(7)*dp(204) - dp(1772)
    dp(1774) = dp(8)*p(204) + p(8)*dp(204)
    dp(1775) = dp(9)*p(204) + p(9)*dp(204)
    dp(1776) = dp(14)*p(135) + p(14)*dp(135) - dp(1048) - dp(1047) - dp(1047)
    dp(1777) = dp(10)*p(204) + p(10)*dp(204) - dp(1776)
    dp(1778) = dp(11)*p(204) + p(11)*dp(204)
    dp(1779) = dp(12)*p(204) + p(12)*dp(204)
    dp(1780) = dp(13)*p(204) + p(13)*dp(204)
    dp(1781) = dp(14)*p(140) + p(14)*dp(140) - dp(1052) - dp(1052) - dp(1052)
    dp(1782) = dp(15)*p(191) + p(15)*dp(191)
    dp(1783) = dp(15)*p(192) + p(15)*dp(192)
    dp(1784) = dp(3)*p(143) + p(3)*dp(143) - dp(1067)
    dp(1785) = dp(4)*p(144) + p(4)*dp(144) - dp(1075) - dp(1074) - dp(1064) - dp(1064)
    dp(1786) = dp(3)*p(145) + p(3)*dp(145) - dp(1067)
    dp(1787) = dp(15)*p(194) + p(15)*dp(194) - dp(1785)
    dp(1788) = dp(5)*p(147) + p(5)*dp(147)
    dp(1789) = dp(6)*p(148) + p(6)*dp(148)
    dp(1790) = dp(15)*p(197) + p(15)*dp(197)
    dp(1791) = dp(8)*p(150) + p(8)*dp(150) - dp(1122)
    dp(1792) = dp(8)*p(151) + p(8)*dp(151) - dp(1122)
    dp(1793) = dp(9)*p(152) + p(9)*dp(152)
    dp(1794) = dp(15)*p(200) + p(15)*dp(200)
    dp(1795) = dp(11)*p(154) + p(11)*dp(154) - dp(1178)
    dp(1796) = dp(11)*p(155) + p(11)*dp(155) - dp(1178)
    dp(1797) = dp(12)*p(156) + p(12)*dp(156)
    dp(1798) = dp(13)*p(157) + p(13)*dp(157)
    dp(1799) = dp(15)*p(204) + p(15)*dp(204)
    dp(1800) = dp(1)*p(205) + p(1)*dp(205)
    dp(1801) = dp(2)*p(205) + p(2)*dp(205)
    dp(1802) = dp(15)*p(143) + p(15)*dp(143) - dp(1236)
    dp(1803) = dp(15)*p(144) + p(15)*dp(144) - dp(1237)
    dp(1804) = dp(3)*p(205) + p(3)*dp(205) - dp(1802)
    dp(1805) = dp(4)*p(205) + p(4)*dp(205) - dp(1803)
    dp(1806) = dp(5)*p(205) + p(5)*dp(205)
    dp(1807) = dp(6)*p(205) + p(6)*dp(205)
    dp(1808) = dp(7)*p(205) + p(7)*dp(205)
    dp(1809) = dp(15)*p(150) + p(15)*dp(150) - dp(1241)
    dp(1810) = dp(8)*p(205) + p(8)*dp(205) - dp(1809)
    dp(1811) = dp(9)*p(205) + p(9)*dp(205)
    dp(1812) = dp(10)*p(205) + p(10)*dp(205)
    dp(1813) = dp(15)*p(154) + p(15)*dp(154) - dp(1244)
    dp(1814) = dp(11)*p(205) + p(11)*dp(205) - dp(1813)
    dp(1815) = dp(12)*p(205) + p(12)*dp(205)
    dp(1816) = dp(13)*p(205) + p(13)*dp(205)
    dp(1817) = dp(14)*p(205) + p(14)*dp(205)
    dp(1818) = dp(159)*p(15) + p(159)*dp(15)
    dp(1819) = dp(16)*p(191) + p(16)*dp(191)
    dp(1820) = dp(16)*p(192) + p(16)*dp(192)
    dp(1821) = dp(16)*p(193) + p(16)*dp(193)
    dp(1822) = dp(16)*p(194) + p(16)*dp(194)
    dp(1823) = dp(5)*p(164) + p(5)*dp(164)
    dp(1824) = dp(6)*p(165) + p(6)*dp(165)
    dp(1825) = dp(16)*p(197) + p(16)*dp(197)
    dp(1826) = dp(16)*p(198) + p(16)*dp(198)
    dp(1827) = dp(9)*p(168) + p(9)*dp(168)
    dp(1828) = dp(16)*p(200) + p(16)*dp(200)
    dp(1829) = dp(16)*p(201) + p(16)*dp(201)
    dp(1830) = dp(12)*p(171) + p(12)*dp(171)
    dp(1831) = dp(13)*p(172) + p(13)*dp(172)
    dp(1832) = dp(16)*p(204) + p(16)*dp(204)
    dp(1833) = dp(16)*p(205) + p(16)*dp(205)
    dp(1834) = dp(16)*p(160) + p(16)*dp(160)
    dp(1835) = dp(16)*p(161) + p(16)*dp(161)
    dp(1836) = dp(16)*p(162) + p(16)*dp(162)
    dp(1837) = dp(16)*p(163) + p(16)*dp(163)
    dp(1838) = dp(5)*p(206) + p(5)*dp(206)
    dp(1839) = dp(6)*p(206) + p(6)*dp(206)
    dp(1840) = dp(16)*p(166) + p(16)*dp(166)
    dp(1841) = dp(16)*p(167) + p(16)*dp(167)
    dp(1842) = dp(9)*p(206) + p(9)*dp(206)
    dp(1843) = dp(16)*p(169) + p(16)*dp(169)
    dp(1844) = dp(16)*p(170) + p(16)*dp(170)
    dp(1845) = dp(12)*p(206) + p(12)*dp(206)
    dp(1846) = dp(13)*p(206) + p(13)*dp(206)
    dp(1847) = dp(16)*p(173) + p(16)*dp(173)
    dp(1848) = dp(16)*p(174) + p(16)*dp(174)
    dp(1849) = dp(17)*p(191) + p(17)*dp(191)
    dp(1850) = dp(17)*p(192) + p(17)*dp(192)
    dp(1851) = dp(17)*p(193) + p(17)*dp(193)
    dp(1852) = dp(17)*p(194) + p(17)*dp(194)
    dp(1853) = dp(5)*p(179) + p(5)*dp(179)
    dp(1854) = dp(6)*p(180) + p(6)*dp(180)
    dp(1855) = dp(17)*p(197) + p(17)*dp(197)
    dp(1856) = dp(17)*p(198) + p(17)*dp(198)
    dp(1857) = dp(9)*p(183) + p(9)*dp(183)
    dp(1858) = dp(17)*p(200) + p(17)*dp(200)
    dp(1859) = dp(17)*p(201) + p(17)*dp(201)
    dp(1860) = dp(12)*p(186) + p(12)*dp(186)
    dp(1861) = dp(13)*p(187) + p(13)*dp(187)
    dp(1862) = dp(17)*p(204) + p(17)*dp(204)
    dp(1863) = dp(17)*p(205) + p(17)*dp(205)
    dp(1864) = dp(16)*p(190) + p(16)*dp(190)
    dp(1865) = dp(17)*p(175) + p(17)*dp(175)
    dp(1866) = dp(17)*p(176) + p(17)*dp(176)
    dp(1867) = dp(17)*p(177) + p(17)*dp(177)
    dp(1868) = dp(17)*p(178) + p(17)*dp(178)
    dp(1869) = dp(5)*p(207) + p(5)*dp(207)
    dp(1870) = dp(6)*p(207) + p(6)*dp(207)
    dp(1871) = dp(17)*p(181) + p(17)*dp(181)
    dp(1872) = dp(17)*p(182) + p(17)*dp(182)
    dp(1873) = dp(9)*p(207) + p(9)*dp(207)
    dp(1874) = dp(17)*p(184) + p(17)*dp(184)
    dp(1875) = dp(17)*p(185) + p(17)*dp(185)
    dp(1876) = dp(12)*p(207) + p(12)*dp(207)
    dp(1877) = dp(13)*p(207) + p(13)*dp(207)
    dp(1878) = dp(17)*p(188) + p(17)*dp(188)
    dp(1879) = dp(17)*p(189) + p(17)*dp(189)
    dp(1880) = dp(16)*p(207) + p(16)*dp(207)
    dp(1881) = dp(1)*p(191) + p(1)*dp(191) - dp(1547)
    dp(1882) = dp(2)*p(192) + p(2)*dp(192) - dp(1552)
    dp(1883) = dp(3)*p(193) + p(3)*dp(193) - dp(1557)
    dp(1884) = dp(4)*p(194) + p(4)*dp(194) - dp(1572) - dp(1570) - dp(1569)
    dp(1885) = dp(5)*p(195) + p(5)*dp(195)
    dp(1886) = dp(6)*p(196) + p(6)*dp(196)
    dp(1887) = dp(7)*p(197) + p(7)*dp(197) - dp(1609)
    dp(1888) = dp(8)*p(198) + p(8)*dp(198) - dp(1628)
    dp(1889) = dp(9)*p(199) + p(9)*dp(199)
    dp(1890) = dp(10)*p(200) + p(10)*dp(200) - dp(1671)
    dp(1891) = dp(11)*p(201) + p(11)*dp(201) - dp(1698)
    dp(1892) = dp(12)*p(202) + p(12)*dp(202)
    dp(1893) = dp(13)*p(203) + p(13)*dp(203)
    dp(1894) = dp(14)*p(204) + p(14)*dp(204) - dp(1781)
    dp(1895) = dp(15)*p(205) + p(15)*dp(205) - dp(1818)
    dp(1896) = dp(16)*p(206) + p(16)*dp(206)
    dp(1897) = dp(17)*p(207) + p(17)*dp(207)
    dp(1898) = dp(208)*p(2) + p(208)*dp(2)
    dp(1899) = dm(1067) + dm(1068) + dm(1069)
    dp(1900) = dp(18)*p(21) + p(18)*dp(21) - dp(1899)
    dp(1901) = dp(212)*p(1) + p(212)*dp(1)
    dp(1902) = dp(208)*p(3) + p(208)*dp(3)
    dp(1903) = dp(3)*p(209) + p(3)*dp(209)
    dp(1904) = dp(3)*p(210) + p(3)*dp(210)
    dp(1905) = dp(3)*p(211) + p(3)*dp(211)
    dp(1906) = dp(212)*p(3) + p(212)*dp(3)
    dp(1907) = dp(3)*p(213) + p(3)*dp(213)
    dp(1908) = dp(24)*p(18) + p(24)*dp(18)
    dp(1909) = dp(24)*p(19) + p(24)*dp(19)
    dp(1910) = dp(24)*p(20) + p(24)*dp(20)
    dp(1911) = dp(24)*p(21) + p(24)*dp(21)
    dp(1912) = dm(1070) + dm(1071) + dm(1072) + dm(1073) + dm(1074) + dm(1075)
    dp(1913) = dp(208)*p(4) + p(208)*dp(4)
    dp(1914) = dp(18)*p(26) + p(18)*dp(26) - dp(1912)
    dp(1915) = dp(2)*p(220) + p(2)*dp(220) - dp(1912)
    dp(1916) = dm(1076) + dm(1077) + dm(1078) + dm(1079) + dm(1080) + dm(1081) &
	&  + dm(1082) + dm(1083) + dm(1084) + dm(1085) + dm(1086) &
	&  + dm(1087)
    dp(1917) = dm(1088) + dm(1089) + dm(1090) + dm(1091) + dm(1092) + dm(1093) &
	&  + dm(1094) + dm(1095) + dm(1096) + dm(1097) + dm(1098) &
	&  + dm(1099)
    dp(1918) = dp(4)*p(209) + p(4)*dp(209) - dp(1915) - dp(1914)
    dp(1919) = dp(4)*p(210) + p(4)*dp(210) - dp(1912)
    dp(1920) = dp(1)*p(226) + p(1)*dp(226) - dp(1917) - dp(1916)
    dp(1921) = dp(4)*p(211) + p(4)*dp(211) - dp(1920) - dp(1916)
    dp(1922) = dp(212)*p(4) + p(212)*dp(4)
    dp(1923) = dp(1)*p(228) + p(1)*dp(228) - dp(1921)
    dp(1924) = dm(1100) + dm(1101) + dm(1102) + dm(1103) + dm(1104) + dm(1105)
    dp(1925) = dm(1106) + dm(1107) + dm(1108) + dm(1109) + dm(1110) + dm(1111) &
	&  + dm(1112) + dm(1113) + dm(1114) + dm(1115) + dm(1116) &
	&  + dm(1117)
    dp(1926) = dp(18)*p(29) + p(18)*dp(29) - dp(1924)
    dp(1927) = dp(1)*p(230) + p(1)*dp(230) - dp(1925)
    dp(1928) = dp(19)*p(29) + p(19)*dp(29) - dp(1927)
    dp(1929) = dp(2)*p(229) + p(2)*dp(229) - dp(1928) - dp(1925)
    dp(1930) = dm(1118) + dm(1119) + dm(1120) + dm(1121) + dm(1122) + dm(1123) &
	&  + dm(1124) + dm(1125) + dm(1126) + dm(1127) + dm(1128) &
	&  + dm(1129)
    dp(1931) = dp(2)*p(231) + p(2)*dp(231) - dp(1927)
    dp(1932) = dp(21)*p(29) + p(21)*dp(29) - dp(1930)
    dp(1933) = dm(1130) + dm(1131) + dm(1132) + dm(1133) + dm(1134) + dm(1135) &
	&  + dm(1136) + dm(1137) + dm(1138) + dm(1139) + dm(1140) &
	&  + dm(1141)
    dp(1934) = dp(18)*p(30) + p(18)*dp(30) - dp(1933)
    dp(1935) = dm(1142) + dm(1143) + dm(1144) + dm(1145) + dm(1146) + dm(1147) &
	&  + dm(1148) + dm(1149) + dm(1150) + dm(1151) + dm(1152) &
	&  + dm(1153)
    dp(1936) = dm(1154) + dm(1155) + dm(1156) + dm(1157) + dm(1158) + dm(1159) &
	&  + dm(1160) + dm(1161) + dm(1162) + dm(1163) + dm(1164) &
	&  + dm(1165)
    dp(1937) = dm(1166) + dm(1167) + dm(1168) + dm(1169) + dm(1170) + dm(1171)
    dp(1938) = dp(1)*p(235) + p(1)*dp(235) - dp(1936) - dp(1935)
    dp(1939) = dp(2)*p(233) + p(2)*dp(233) - dp(1935)
    dp(1940) = dp(1)*p(236) + p(1)*dp(236) - dp(1939)
    dp(1941) = dp(21)*p(30) + p(21)*dp(30) - dp(1937)
    dp(1942) = dm(1172) + dm(1173) + dm(1174)
    dp(1943) = dm(1175) + dm(1176) + dm(1177) + dm(1178) + dm(1179) + dm(1180)
    dp(1944) = dp(18)*p(31) + p(18)*dp(31) - dp(1942)
    dp(1945) = dp(1)*p(238) + p(1)*dp(238) - dp(1943)
    dp(1946) = dp(19)*p(31) + p(19)*dp(31) - dp(1945)
    dp(1947) = dp(2)*p(237) + p(2)*dp(237) - dp(1946) - dp(1943)
    dp(1948) = dm(1181) + dm(1182) + dm(1183) + dm(1184) + dm(1185) + dm(1186)
    dp(1949) = dp(2)*p(239) + p(2)*dp(239) - dp(1945)
    dp(1950) = dp(21)*p(31) + p(21)*dp(31) - dp(1948)
    dp(1951) = dp(3)*p(220) + p(3)*dp(220) - dp(1924)
    dp(1952) = dp(3)*p(221) + p(3)*dp(221) - dp(1925)
    dp(1953) = dp(3)*p(222) + p(3)*dp(222) - dp(1926)
    dp(1954) = dp(1)*p(242) + p(1)*dp(242) - dp(1952)
    dp(1955) = dp(3)*p(224) + p(3)*dp(224) - dp(1928)
    dp(1956) = dp(3)*p(225) + p(3)*dp(225) - dp(1929)
    dp(1957) = dp(3)*p(226) + p(3)*dp(226) - dp(1930)
    dp(1958) = dp(2)*p(243) + p(2)*dp(243) - dp(1954)
    dp(1959) = dp(3)*p(228) + p(3)*dp(228) - dp(1932)
    dp(1960) = dp(24)*p(25) + p(24)*dp(25)
    dp(1961) = dp(24)*p(26) + p(24)*dp(26)
    dp(1962) = dp(24)*p(27) + p(24)*dp(27)
    dp(1963) = dp(24)*p(28) + p(24)*dp(28)
    dp(1964) = dp(3)*p(233) + p(3)*dp(233)
    dp(1965) = dm(1187) + dm(1188) + dm(1189) + dm(1190) + dm(1191) + dm(1192) &
	&  + dm(1193) + dm(1194) + dm(1195) + dm(1196) + dm(1197) &
	&  + dm(1198)
    dp(1966) = dm(1199) + dm(1200) + dm(1201) + dm(1202) + dm(1203) + dm(1204) &
	&  + dm(1205) + dm(1206) + dm(1207) + dm(1208) + dm(1209) &
	&  + dm(1210)
    dp(1967) = dp(3)*p(234) + p(3)*dp(234) - dp(1965)
    dp(1968) = dp(3)*p(235) + p(3)*dp(235) - dp(1966)
    dp(1969) = dp(3)*p(236) + p(3)*dp(236)
    dp(1970) = dp(24)*p(30) + p(24)*dp(30)
    dp(1971) = dp(3)*p(237) + p(3)*dp(237)
    dp(1972) = dp(3)*p(238) + p(3)*dp(238)
    dp(1973) = dp(3)*p(239) + p(3)*dp(239)
    dp(1974) = dp(3)*p(240) + p(3)*dp(240)
    dp(1975) = dp(24)*p(31) + p(24)*dp(31)
    dp(1976) = dm(1211) + dm(1212) + dm(1213) + dm(1214) + dm(1215) + dm(1216) &
	&  + dm(1217) + dm(1218) + dm(1219) + dm(1220) + dm(1221) &
	&  + dm(1222)
    dp(1977) = dp(18)*p(33) + p(18)*dp(33) - dp(1976)
    dp(1978) = dm(1223) + dm(1224) + dm(1225) + dm(1226) + dm(1227) + dm(1228) &
	&  + dm(1229) + dm(1230) + dm(1231) + dm(1232) + dm(1233) &
	&  + dm(1234)
    dp(1979) = dm(1235) + dm(1236) + dm(1237) + dm(1238) + dm(1239) + dm(1240) &
	&  + dm(1241) + dm(1242) + dm(1243) + dm(1244) + dm(1245) &
	&  + dm(1246)
    dp(1980) = dm(1247) + dm(1248) + dm(1249) + dm(1250) + dm(1251) + dm(1252)
    dp(1981) = dp(1)*p(250) + p(1)*dp(250) - dp(1979) - dp(1978)
    dp(1982) = dp(2)*p(248) + p(2)*dp(248) - dp(1978)
    dp(1983) = dp(1)*p(251) + p(1)*dp(251) - dp(1982)
    dp(1984) = dp(21)*p(33) + p(21)*dp(33) - dp(1980)
    dp(1985) = dm(1253) + dm(1254) + dm(1255) + dm(1256) + dm(1257) + dm(1258)
    dp(1986) = dp(1)*p(252) + p(1)*dp(252) - dp(1985)
    dp(1987) = dm(1259) + dm(1260) + dm(1261) + dm(1262) + dm(1263) + dm(1264) &
	&  + dm(1265) + dm(1266) + dm(1267) + dm(1268) + dm(1269) &
	&  + dm(1270)
    dp(1988) = dp(2)*p(252) + p(2)*dp(252) - dp(1987)
    dp(1989) = dm(1271) + dm(1272) + dm(1273) + dm(1274) + dm(1275) + dm(1276)
    dp(1990) = dp(1)*p(253) + p(1)*dp(253) - dp(1989)
    dp(1991) = dm(1277) + dm(1278) + dm(1279) + dm(1280) + dm(1281) + dm(1282) &
	&  + dm(1283) + dm(1284) + dm(1285) + dm(1286) + dm(1287) &
	&  + dm(1288)
    dp(1992) = dp(2)*p(253) + p(2)*dp(253) - dp(1991)
    dp(1993) = dm(1289) + dm(1290) + dm(1291) + dm(1292) + dm(1293) + dm(1294)
    dp(1994) = dm(1295) + dm(1296) + dm(1297) + dm(1298) + dm(1299) + dm(1300) &
	&  + dm(1301) + dm(1302) + dm(1303) + dm(1304) + dm(1305) &
	&  + dm(1306)
    dp(1995) = dm(1307) + dm(1308) + dm(1309) + dm(1310) + dm(1311) + dm(1312) &
	&  + dm(1313) + dm(1314) + dm(1315) + dm(1316) + dm(1317) &
	&  + dm(1318)
    dp(1996) = dm(1319) + dm(1320) + dm(1321) + dm(1322) + dm(1323) + dm(1324) &
	&  + dm(1325) + dm(1326) + dm(1327) + dm(1328) + dm(1329) &
	&  + dm(1330)
    dp(1997) = dp(1)*p(254) + p(1)*dp(254) - dp(1995) - dp(1994)
    dp(1998) = dm(1331) + dm(1332) + dm(1333) + dm(1334) + dm(1335) + dm(1336) &
	&  + dm(1337) + dm(1338) + dm(1339) + dm(1340) + dm(1341) &
	&  + dm(1342)
    dp(1999) = dp(2)*p(254) + p(2)*dp(254) - dp(1998) - dp(1996)
    dp(2000) = dm(1343) + dm(1344) + dm(1345) + dm(1346) + dm(1347) + dm(1348) &
	&  + dm(1349) + dm(1350) + dm(1351) + dm(1352) + dm(1353) &
	&  + dm(1354)
    dp(2001) = dm(1355) + dm(1356) + dm(1357) + dm(1358) + dm(1359) + dm(1360)
    dp(2002) = dm(1361) + dm(1362) + dm(1363)
    dp(2003) = dp(3)*p(248) + p(3)*dp(248) - dp(1985)
    dp(2004) = dp(1)*p(255) + p(1)*dp(255) - dp(2003)
    dp(2005) = dp(3)*p(250) + p(3)*dp(250) - dp(1987)
    dp(2006) = dp(2)*p(255) + p(2)*dp(255) - dp(2005)
    dp(2007) = dp(24)*p(33) + p(24)*dp(33)
    dp(2008) = dp(3)*p(253) + p(3)*dp(253) - dp(1993)
    dp(2009) = dp(3)*p(254) + p(3)*dp(254) - dp(2000)
    dp(2010) = dp(1)*p(256) + p(1)*dp(256)
    dp(2011) = dp(2)*p(256) + p(2)*dp(256)
    dp(2012) = dm(1364) + dm(1365)
    dp(2013) = dm(1366) + dm(1367) + dm(1368) + dm(1369) + dm(1370) + dm(1371)
    dp(2014) = dp(3)*p(256) + p(3)*dp(256) - dp(2012)
    dp(2015) = dp(5)*p(208) + p(5)*dp(208)
    dp(2016) = dp(5)*p(209) + p(5)*dp(209)
    dp(2017) = dp(5)*p(210) + p(5)*dp(210)
    dp(2018) = dp(5)*p(211) + p(5)*dp(211)
    dp(2019) = dp(5)*p(212) + p(5)*dp(212)
    dp(2020) = dp(5)*p(213) + p(5)*dp(213)
    dp(2021) = dp(5)*p(214) + p(5)*dp(214)
    dp(2022) = dp(5)*p(215) + p(5)*dp(215)
    dp(2023) = dp(5)*p(216) + p(5)*dp(216)
    dp(2024) = dp(5)*p(217) + p(5)*dp(217)
    dp(2025) = dp(5)*p(218) + p(5)*dp(218)
    dp(2026) = dp(5)*p(219) + p(5)*dp(219)
    dp(2027) = dp(5)*p(220) + p(5)*dp(220)
    dp(2028) = dp(5)*p(221) + p(5)*dp(221)
    dp(2029) = dp(5)*p(222) + p(5)*dp(222)
    dp(2030) = dp(5)*p(223) + p(5)*dp(223)
    dp(2031) = dp(5)*p(224) + p(5)*dp(224)
    dp(2032) = dp(5)*p(225) + p(5)*dp(225)
    dp(2033) = dp(5)*p(226) + p(5)*dp(226)
    dp(2034) = dp(5)*p(227) + p(5)*dp(227)
    dp(2035) = dp(5)*p(228) + p(5)*dp(228)
    dp(2036) = dp(5)*p(229) + p(5)*dp(229)
    dp(2037) = dp(5)*p(230) + p(5)*dp(230)
    dp(2038) = dp(5)*p(231) + p(5)*dp(231)
    dp(2039) = dp(5)*p(232) + p(5)*dp(232)
    dp(2040) = dp(5)*p(233) + p(5)*dp(233)
    dp(2041) = dp(5)*p(234) + p(5)*dp(234)
    dp(2042) = dp(5)*p(235) + p(5)*dp(235)
    dp(2043) = dp(5)*p(236) + p(5)*dp(236)
    dp(2044) = dp(5)*p(237) + p(5)*dp(237)
    dp(2045) = dp(5)*p(238) + p(5)*dp(238)
    dp(2046) = dp(5)*p(239) + p(5)*dp(239)
    dp(2047) = dp(5)*p(240) + p(5)*dp(240)
    dp(2048) = dp(5)*p(241) + p(5)*dp(241)
    dp(2049) = dp(5)*p(242) + p(5)*dp(242)
    dp(2050) = dp(5)*p(243) + p(5)*dp(243)
    dp(2051) = dp(5)*p(244) + p(5)*dp(244)
    dp(2052) = dp(5)*p(245) + p(5)*dp(245)
    dp(2053) = dp(5)*p(246) + p(5)*dp(246)
    dp(2054) = dp(5)*p(247) + p(5)*dp(247)
    dp(2055) = dp(5)*p(248) + p(5)*dp(248)
    dp(2056) = dp(5)*p(249) + p(5)*dp(249)
    dp(2057) = dp(5)*p(250) + p(5)*dp(250)
    dp(2058) = dp(5)*p(251) + p(5)*dp(251)
    dp(2059) = dp(5)*p(252) + p(5)*dp(252)
    dp(2060) = dp(5)*p(253) + p(5)*dp(253)
    dp(2061) = dp(5)*p(254) + p(5)*dp(254)
    dp(2062) = dp(5)*p(255) + p(5)*dp(255)
    dp(2063) = dp(5)*p(256) + p(5)*dp(256)
    dp(2064) = dp(6)*p(208) + p(6)*dp(208)
    dp(2065) = dp(6)*p(209) + p(6)*dp(209)
    dp(2066) = dp(6)*p(210) + p(6)*dp(210)
    dp(2067) = dp(6)*p(211) + p(6)*dp(211)
    dp(2068) = dp(6)*p(212) + p(6)*dp(212)
    dp(2069) = dp(6)*p(213) + p(6)*dp(213)
    dp(2070) = dp(6)*p(214) + p(6)*dp(214)
    dp(2071) = dp(6)*p(215) + p(6)*dp(215)
    dp(2072) = dp(6)*p(216) + p(6)*dp(216)
    dp(2073) = dp(6)*p(217) + p(6)*dp(217)
    dp(2074) = dp(6)*p(218) + p(6)*dp(218)
    dp(2075) = dp(6)*p(219) + p(6)*dp(219)
    dp(2076) = dp(6)*p(220) + p(6)*dp(220)
    dp(2077) = dp(6)*p(221) + p(6)*dp(221)
    dp(2078) = dp(6)*p(222) + p(6)*dp(222)
    dp(2079) = dp(6)*p(223) + p(6)*dp(223)
    dp(2080) = dp(6)*p(224) + p(6)*dp(224)
    dp(2081) = dp(6)*p(225) + p(6)*dp(225)
    dp(2082) = dp(6)*p(226) + p(6)*dp(226)
    dp(2083) = dp(6)*p(227) + p(6)*dp(227)
    dp(2084) = dp(6)*p(228) + p(6)*dp(228)
    dp(2085) = dp(6)*p(229) + p(6)*dp(229)
    dp(2086) = dp(6)*p(230) + p(6)*dp(230)
    dp(2087) = dp(6)*p(231) + p(6)*dp(231)
    dp(2088) = dp(6)*p(232) + p(6)*dp(232)
    dp(2089) = dp(6)*p(233) + p(6)*dp(233)
    dp(2090) = dp(6)*p(234) + p(6)*dp(234)
    dp(2091) = dp(6)*p(235) + p(6)*dp(235)
    dp(2092) = dp(6)*p(236) + p(6)*dp(236)
    dp(2093) = dp(6)*p(237) + p(6)*dp(237)
    dp(2094) = dp(6)*p(238) + p(6)*dp(238)
    dp(2095) = dp(6)*p(239) + p(6)*dp(239)
    dp(2096) = dp(6)*p(240) + p(6)*dp(240)
    dp(2097) = dp(6)*p(241) + p(6)*dp(241)
    dp(2098) = dp(6)*p(242) + p(6)*dp(242)
    dp(2099) = dp(6)*p(243) + p(6)*dp(243)
    dp(2100) = dp(6)*p(244) + p(6)*dp(244)
    dp(2101) = dp(6)*p(245) + p(6)*dp(245)
    dp(2102) = dp(6)*p(246) + p(6)*dp(246)
    dp(2103) = dp(6)*p(247) + p(6)*dp(247)
    dp(2104) = dp(6)*p(248) + p(6)*dp(248)
    dp(2105) = dp(6)*p(249) + p(6)*dp(249)
    dp(2106) = dp(6)*p(250) + p(6)*dp(250)
    dp(2107) = dp(6)*p(251) + p(6)*dp(251)
    dp(2108) = dp(6)*p(252) + p(6)*dp(252)
    dp(2109) = dp(6)*p(253) + p(6)*dp(253)
    dp(2110) = dp(6)*p(254) + p(6)*dp(254)
    dp(2111) = dp(6)*p(255) + p(6)*dp(255)
    dp(2112) = dp(6)*p(256) + p(6)*dp(256)
    dp(2113) = dp(5)*p(273) + p(5)*dp(273)
    dp(2114) = dp(5)*p(274) + p(5)*dp(274)
    dp(2115) = dp(5)*p(275) + p(5)*dp(275)
    dp(2116) = dp(5)*p(276) + p(5)*dp(276)
    dp(2117) = dp(5)*p(277) + p(5)*dp(277)
    dp(2118) = dp(5)*p(278) + p(5)*dp(278)
    dp(2119) = dp(5)*p(279) + p(5)*dp(279)
    dp(2120) = dp(5)*p(280) + p(5)*dp(280)
    dp(2121) = dp(5)*p(281) + p(5)*dp(281)
    dp(2122) = dp(5)*p(282) + p(5)*dp(282)
    dp(2123) = dp(5)*p(283) + p(5)*dp(283)
    dp(2124) = dp(5)*p(284) + p(5)*dp(284)
    dp(2125) = dp(5)*p(285) + p(5)*dp(285)
    dp(2126) = dp(5)*p(286) + p(5)*dp(286)
    dp(2127) = dp(5)*p(287) + p(5)*dp(287)
    dp(2128) = dp(5)*p(288) + p(5)*dp(288)
    dp(2129) = dm(1372) + dm(1373) + dm(1374)
    dp(2130) = dp(208)*p(7) + p(208)*dp(7)
    dp(2131) = dp(18)*p(44) + p(18)*dp(44) - dp(2129)
    dp(2132) = dp(2)*p(293) + p(2)*dp(293) - dp(2129)
    dp(2133) = dm(1375) + dm(1376) + dm(1377) + dm(1378) + dm(1379) + dm(1380)
    dp(2134) = dm(1381) + dm(1382) + dm(1383) + dm(1384) + dm(1385) + dm(1386)
    dp(2135) = dp(7)*p(209) + p(7)*dp(209) - dp(2132) - dp(2131)
    dp(2136) = dp(7)*p(210) + p(7)*dp(210) - dp(2129)
    dp(2137) = dp(1)*p(299) + p(1)*dp(299) - dp(2134) - dp(2133)
    dp(2138) = dp(7)*p(211) + p(7)*dp(211) - dp(2137) - dp(2133)
    dp(2139) = dp(212)*p(7) + p(212)*dp(7)
    dp(2140) = dp(1)*p(301) + p(1)*dp(301) - dp(2138)
    dp(2141) = dp(3)*p(293) + p(3)*dp(293)
    dp(2142) = dp(3)*p(294) + p(3)*dp(294)
    dp(2143) = dp(3)*p(295) + p(3)*dp(295)
    dp(2144) = dp(3)*p(296) + p(3)*dp(296)
    dp(2145) = dp(3)*p(297) + p(3)*dp(297)
    dp(2146) = dp(3)*p(298) + p(3)*dp(298)
    dp(2147) = dp(3)*p(299) + p(3)*dp(299)
    dp(2148) = dp(3)*p(300) + p(3)*dp(300)
    dp(2149) = dp(3)*p(301) + p(3)*dp(301)
    dp(2150) = dp(24)*p(43) + p(24)*dp(43)
    dp(2151) = dp(24)*p(44) + p(24)*dp(44)
    dp(2152) = dp(24)*p(45) + p(24)*dp(45)
    dp(2153) = dp(24)*p(46) + p(24)*dp(46)
    dp(2154) = dm(1387) + dm(1388) + dm(1389) + dm(1390) + dm(1391) + dm(1392) &
	&  + dm(1393) + dm(1394) + dm(1395) + dm(1396) + dm(1397) &
	&  + dm(1398)
    dp(2155) = dm(1399) + dm(1400) + dm(1401) + dm(1402) + dm(1403) + dm(1404) &
	&  + dm(1405) + dm(1406) + dm(1407) + dm(1408) + dm(1409) &
	&  + dm(1410)
    dp(2156) = dm(1411) + dm(1412) + dm(1413) + dm(1414) + dm(1415) + dm(1416) &
	&  + dm(1417) + dm(1418) + dm(1419) + dm(1420) + dm(1421) &
	&  + dm(1422)
    dp(2157) = dm(1423) + dm(1424) + dm(1425) + dm(1426) + dm(1427) + dm(1428) &
	&  + dm(1429) + dm(1430) + dm(1431) + dm(1432) + dm(1433) &
	&  + dm(1434)
    dp(2158) = dp(18)*p(48) + p(18)*dp(48) - dp(2157) - dp(2154)
    dp(2159) = dp(1)*p(309) + p(1)*dp(309) - dp(2156) - dp(2155)
    dp(2160) = dm(1435) + dm(1436) + dm(1437) + dm(1438) + dm(1439) + dm(1440) &
	&  + dm(1441) + dm(1442) + dm(1443) + dm(1444) + dm(1445) &
	&  + dm(1446)
    dp(2161) = dm(1447) + dm(1448) + dm(1449) + dm(1450) + dm(1451) + dm(1452) &
	&  + dm(1453) + dm(1454) + dm(1455) + dm(1456) + dm(1457) &
	&  + dm(1458)
    dp(2162) = dm(1459) + dm(1460) + dm(1461) + dm(1462) + dm(1463) + dm(1464) &
	&  + dm(1465) + dm(1466) + dm(1467) + dm(1468) + dm(1469) &
	&  + dm(1470)
    dp(2163) = dp(1)*p(311) + p(1)*dp(311) - dp(2161) - dp(2160)
    dp(2164) = dp(2)*p(307) + p(2)*dp(307) - dp(2160) - dp(2155)
    dp(2165) = dp(2)*p(308) + p(2)*dp(308) - dp(2161) - dp(2156)
    dp(2166) = dm(1471) + dm(1472) + dm(1473) + dm(1474) + dm(1475) + dm(1476) &
	&  + dm(1477) + dm(1478) + dm(1479) + dm(1480) + dm(1481) &
	&  + dm(1482)
    dp(2167) = dp(1)*p(312) + p(1)*dp(312) - dp(2165) - dp(2164)
    dp(2168) = dp(21)*p(48) + p(21)*dp(48) - dp(2166) - dp(2162)
    dp(2169) = dm(1483) + dm(1484) + dm(1485) + dm(1486) + dm(1487) + dm(1488) &
	&  + dm(1489) + dm(1490) + dm(1491) + dm(1492) + dm(1493) &
	&  + dm(1494)
    dp(2170) = dm(1495) + dm(1496) + dm(1497) + dm(1498) + dm(1499) + dm(1500) &
	&  + dm(1501) + dm(1502) + dm(1503) + dm(1504) + dm(1505) &
	&  + dm(1506)
    dp(2171) = dm(1507) + dm(1508) + dm(1509) + dm(1510) + dm(1511) + dm(1512) &
	&  + dm(1513) + dm(1514) + dm(1515) + dm(1516) + dm(1517) &
	&  + dm(1518)
    dp(2172) = dp(1)*p(313) + p(1)*dp(313) - dp(2170) - dp(2169)
    dp(2173) = dm(1519) + dm(1520) + dm(1521) + dm(1522) + dm(1523) + dm(1524) &
	&  + dm(1525) + dm(1526) + dm(1527) + dm(1528) + dm(1529) &
	&  + dm(1530)
    dp(2174) = dp(2)*p(313) + p(2)*dp(313) - dp(2173) - dp(2171)
    dp(2175) = dm(1531) + dm(1532) + dm(1533) + dm(1534) + dm(1535) + dm(1536) &
	&  + dm(1537) + dm(1538) + dm(1539) + dm(1540) + dm(1541) &
	&  + dm(1542)
    dp(2176) = dm(1543) + dm(1544) + dm(1545) + dm(1546) + dm(1547) + dm(1548)
    dp(2177) = dp(1)*p(314) + p(1)*dp(314) - dp(2175)
    dp(2178) = dp(2)*p(314) + p(2)*dp(314) - dp(2176)
    dp(2179) = dm(1549) + dm(1550) + dm(1551) + dm(1552) + dm(1553) + dm(1554)
    dp(2180) = dm(1555) + dm(1556) + dm(1557) + dm(1558) + dm(1559) + dm(1560)
    dp(2181) = dm(1561) + dm(1562) + dm(1563) + dm(1564) + dm(1565) + dm(1566)
    dp(2182) = dp(1)*p(315) + p(1)*dp(315) - dp(2180) - dp(2179)
    dp(2183) = dm(1567) + dm(1568) + dm(1569) + dm(1570) + dm(1571) + dm(1572)
    dp(2184) = dp(2)*p(315) + p(2)*dp(315) - dp(2183) - dp(2181)
    dp(2185) = dp(3)*p(307) + p(3)*dp(307) - dp(2169)
    dp(2186) = dp(3)*p(308) + p(3)*dp(308) - dp(2170)
    dp(2187) = dp(3)*p(309) + p(3)*dp(309) - dp(2171)
    dp(2188) = dp(3)*p(310) + p(3)*dp(310) - dp(2172)
    dp(2189) = dp(3)*p(311) + p(3)*dp(311) - dp(2173)
    dp(2190) = dp(3)*p(312) + p(3)*dp(312) - dp(2174)
    dp(2191) = dp(24)*p(48) + p(24)*dp(48)
    dp(2192) = dp(3)*p(314) + p(3)*dp(314)
    dp(2193) = dp(3)*p(315) + p(3)*dp(315)
    dp(2194) = dm(1573) + dm(1574) + dm(1575) + dm(1576) + dm(1577) + dm(1578) &
	&  + dm(1579) + dm(1580) + dm(1581) + dm(1582) + dm(1583) &
	&  + dm(1584)
    dp(2195) = dm(1585) + dm(1586) + dm(1587) + dm(1588) + dm(1589) + dm(1590)
    dp(2196) = dp(1)*p(317) + p(1)*dp(317) - dp(2194)
    dp(2197) = dp(2)*p(317) + p(2)*dp(317) - dp(2195)
    dp(2198) = dm(1591) + dm(1592) + dm(1593) + dm(1594) + dm(1595) + dm(1596)
    dp(2199) = dm(1597) + dm(1598) + dm(1599) + dm(1600) + dm(1601) + dm(1602) &
	&  + dm(1603) + dm(1604) + dm(1605) + dm(1606) + dm(1607) &
	&  + dm(1608)
    dp(2200) = dp(3)*p(317) + p(3)*dp(317) - dp(2198)
    dp(2201) = dp(4)*p(293) + p(4)*dp(293) - dp(2154)
    dp(2202) = dp(4)*p(294) + p(4)*dp(294) - dp(2156) - dp(2155)
    dp(2203) = dp(18)*p(49) + p(18)*dp(49) - dp(2201)
    dp(2204) = dp(1)*p(319) + p(1)*dp(319) - dp(2202)
    dp(2205) = dp(19)*p(49) + p(19)*dp(49) - dp(2204)
    dp(2206) = dp(2)*p(318) + p(2)*dp(318) - dp(2205) - dp(2202)
    dp(2207) = dp(4)*p(299) + p(4)*dp(299) - dp(2166) - dp(2162)
    dp(2208) = dp(2)*p(320) + p(2)*dp(320) - dp(2204)
    dp(2209) = dp(4)*p(301) + p(4)*dp(301) - dp(2168)
    dp(2210) = dp(7)*p(229) + p(7)*dp(229) - dp(2172) - dp(2169)
    dp(2211) = dp(7)*p(230) + p(7)*dp(230) - dp(2173)
    dp(2212) = dp(1)*p(322) + p(1)*dp(322) - dp(2210)
    dp(2213) = dp(2)*p(322) + p(2)*dp(322) - dp(2211)
    dp(2214) = dp(7)*p(233) + p(7)*dp(233) - dp(2177)
    dp(2215) = dp(30)*p(43) + p(30)*dp(43) - dp(2214) - dp(2175)
    dp(2216) = dp(30)*p(44) + p(30)*dp(44) - dp(2176)
    dp(2217) = dp(30)*p(45) + p(30)*dp(45) - dp(2177)
    dp(2218) = dp(7)*p(235) + p(7)*dp(235) - dp(2216) - dp(2178)
    dp(2219) = dp(7)*p(236) + p(7)*dp(236) - dp(2176)
    dp(2220) = dm(1609) + dm(1610) + dm(1611) + dm(1612) + dm(1613) + dm(1614) &
	&  + dm(1615) + dm(1616) + dm(1617) + dm(1618) + dm(1619) &
	&  + dm(1620)
    dp(2221) = dm(1621) + dm(1622) + dm(1623) + dm(1624) + dm(1625) + dm(1626)
    dp(2222) = dp(7)*p(237) + p(7)*dp(237) - dp(2182) - dp(2179)
    dp(2223) = dp(7)*p(238) + p(7)*dp(238) - dp(2183)
    dp(2224) = dp(1)*p(324) + p(1)*dp(324) - dp(2222)
    dp(2225) = dp(2)*p(324) + p(2)*dp(324) - dp(2223)
    dp(2226) = dp(3)*p(318) + p(3)*dp(318) - dp(2210)
    dp(2227) = dp(3)*p(319) + p(3)*dp(319) - dp(2211)
    dp(2228) = dp(1)*p(325) + p(1)*dp(325) - dp(2226)
    dp(2229) = dp(2)*p(325) + p(2)*dp(325) - dp(2227)
    dp(2230) = dp(24)*p(49) + p(24)*dp(49)
    dp(2231) = dp(3)*p(323) + p(3)*dp(323) - dp(2220)
    dp(2232) = dp(3)*p(324) + p(3)*dp(324)
    dp(2233) = dp(7)*p(248) + p(7)*dp(248) - dp(2196)
    dp(2234) = dp(33)*p(43) + p(33)*dp(43) - dp(2233) - dp(2194)
    dp(2235) = dp(33)*p(44) + p(33)*dp(44) - dp(2195)
    dp(2236) = dp(33)*p(45) + p(33)*dp(45) - dp(2196)
    dp(2237) = dp(7)*p(250) + p(7)*dp(250) - dp(2235) - dp(2197)
    dp(2238) = dp(7)*p(251) + p(7)*dp(251) - dp(2195)
    dp(2239) = dp(7)*p(252) + p(7)*dp(252) - dp(2198)
    dp(2240) = dp(7)*p(253) + p(7)*dp(253) - dp(2221)
    dp(2241) = dm(1627) + dm(1628) + dm(1629) + dm(1630) + dm(1631) + dm(1632) &
	&  + dm(1633) + dm(1634) + dm(1635) + dm(1636) + dm(1637) &
	&  + dm(1638)
    dp(2242) = dp(7)*p(254) + p(7)*dp(254) - dp(2241) - dp(2199)
    dp(2243) = dp(3)*p(326) + p(3)*dp(326) - dp(2239)
    dp(2244) = dp(7)*p(256) + p(7)*dp(256)
    dp(2245) = dp(5)*p(293) + p(5)*dp(293)
    dp(2246) = dp(5)*p(294) + p(5)*dp(294)
    dp(2247) = dp(5)*p(295) + p(5)*dp(295)
    dp(2248) = dp(5)*p(296) + p(5)*dp(296)
    dp(2249) = dp(5)*p(297) + p(5)*dp(297)
    dp(2250) = dp(5)*p(298) + p(5)*dp(298)
    dp(2251) = dp(5)*p(299) + p(5)*dp(299)
    dp(2252) = dp(5)*p(300) + p(5)*dp(300)
    dp(2253) = dp(5)*p(301) + p(5)*dp(301)
    dp(2254) = dp(5)*p(302) + p(5)*dp(302)
    dp(2255) = dp(5)*p(303) + p(5)*dp(303)
    dp(2256) = dp(5)*p(304) + p(5)*dp(304)
    dp(2257) = dp(5)*p(305) + p(5)*dp(305)
    dp(2258) = dp(5)*p(306) + p(5)*dp(306)
    dp(2259) = dp(5)*p(307) + p(5)*dp(307)
    dp(2260) = dp(5)*p(308) + p(5)*dp(308)
    dp(2261) = dp(5)*p(309) + p(5)*dp(309)
    dp(2262) = dp(5)*p(310) + p(5)*dp(310)
    dp(2263) = dp(5)*p(311) + p(5)*dp(311)
    dp(2264) = dp(5)*p(312) + p(5)*dp(312)
    dp(2265) = dp(5)*p(313) + p(5)*dp(313)
    dp(2266) = dp(5)*p(314) + p(5)*dp(314)
    dp(2267) = dp(5)*p(315) + p(5)*dp(315)
    dp(2268) = dp(5)*p(316) + p(5)*dp(316)
    dp(2269) = dp(5)*p(317) + p(5)*dp(317)
    dp(2270) = dp(5)*p(318) + p(5)*dp(318)
    dp(2271) = dp(5)*p(319) + p(5)*dp(319)
    dp(2272) = dp(5)*p(320) + p(5)*dp(320)
    dp(2273) = dp(5)*p(321) + p(5)*dp(321)
    dp(2274) = dp(5)*p(322) + p(5)*dp(322)
    dp(2275) = dp(5)*p(323) + p(5)*dp(323)
    dp(2276) = dp(5)*p(324) + p(5)*dp(324)
    dp(2277) = dp(5)*p(325) + p(5)*dp(325)
    dp(2278) = dp(5)*p(326) + p(5)*dp(326)
    dp(2279) = dp(6)*p(293) + p(6)*dp(293)
    dp(2280) = dp(6)*p(294) + p(6)*dp(294)
    dp(2281) = dp(6)*p(295) + p(6)*dp(295)
    dp(2282) = dp(6)*p(296) + p(6)*dp(296)
    dp(2283) = dp(6)*p(297) + p(6)*dp(297)
    dp(2284) = dp(6)*p(298) + p(6)*dp(298)
    dp(2285) = dp(6)*p(299) + p(6)*dp(299)
    dp(2286) = dp(6)*p(300) + p(6)*dp(300)
    dp(2287) = dp(6)*p(301) + p(6)*dp(301)
    dp(2288) = dp(6)*p(302) + p(6)*dp(302)
    dp(2289) = dp(6)*p(303) + p(6)*dp(303)
    dp(2290) = dp(6)*p(304) + p(6)*dp(304)
    dp(2291) = dp(6)*p(305) + p(6)*dp(305)
    dp(2292) = dp(6)*p(306) + p(6)*dp(306)
    dp(2293) = dp(6)*p(307) + p(6)*dp(307)
    dp(2294) = dp(6)*p(308) + p(6)*dp(308)
    dp(2295) = dp(6)*p(309) + p(6)*dp(309)
    dp(2296) = dp(6)*p(310) + p(6)*dp(310)
    dp(2297) = dp(6)*p(311) + p(6)*dp(311)
    dp(2298) = dp(6)*p(312) + p(6)*dp(312)
    dp(2299) = dp(6)*p(313) + p(6)*dp(313)
    dp(2300) = dp(6)*p(314) + p(6)*dp(314)
    dp(2301) = dp(6)*p(315) + p(6)*dp(315)
    dp(2302) = dp(6)*p(316) + p(6)*dp(316)
    dp(2303) = dp(6)*p(317) + p(6)*dp(317)
    dp(2304) = dp(6)*p(318) + p(6)*dp(318)
    dp(2305) = dp(6)*p(319) + p(6)*dp(319)
    dp(2306) = dp(6)*p(320) + p(6)*dp(320)
    dp(2307) = dp(6)*p(321) + p(6)*dp(321)
    dp(2308) = dp(6)*p(322) + p(6)*dp(322)
    dp(2309) = dp(6)*p(323) + p(6)*dp(323)
    dp(2310) = dp(6)*p(324) + p(6)*dp(324)
    dp(2311) = dp(6)*p(325) + p(6)*dp(325)
    dp(2312) = dp(6)*p(326) + p(6)*dp(326)
    dp(2313) = dp(5)*p(334) + p(5)*dp(334)
    dp(2314) = dp(5)*p(335) + p(5)*dp(335)
    dp(2315) = dp(5)*p(336) + p(5)*dp(336)
    dp(2316) = dp(5)*p(337) + p(5)*dp(337)
    dp(2317) = dp(5)*p(338) + p(5)*dp(338)
    dp(2318) = dp(5)*p(339) + p(5)*dp(339)
    dp(2319) = dp(5)*p(340) + p(5)*dp(340)
    dp(2320) = dm(1639) + dm(1640) + dm(1641) + dm(1642) + dm(1643) + dm(1644)
    dp(2321) = dp(18)*p(52) + p(18)*dp(52) - dp(2320)
    dp(2322) = dm(1645) + dm(1646) + dm(1647) + dm(1648) + dm(1649) + dm(1650)
    dp(2323) = dm(1651) + dm(1652) + dm(1653) + dm(1654) + dm(1655) + dm(1656)
    dp(2324) = dm(1657) + dm(1658) + dm(1659)
    dp(2325) = dp(1)*p(344) + p(1)*dp(344) - dp(2323) - dp(2322)
    dp(2326) = dp(2)*p(342) + p(2)*dp(342) - dp(2322)
    dp(2327) = dp(1)*p(345) + p(1)*dp(345) - dp(2326)
    dp(2328) = dp(21)*p(52) + p(21)*dp(52) - dp(2324)
    dp(2329) = dp(3)*p(342) + p(3)*dp(342)
    dp(2330) = dp(3)*p(343) + p(3)*dp(343)
    dp(2331) = dp(3)*p(344) + p(3)*dp(344)
    dp(2332) = dp(3)*p(345) + p(3)*dp(345)
    dp(2333) = dp(24)*p(52) + p(24)*dp(52)
    dp(2334) = dm(1660) + dm(1661) + dm(1662) + dm(1663) + dm(1664) + dm(1665)
    dp(2335) = dp(1)*p(347) + p(1)*dp(347) - dp(2334)
    dp(2336) = dm(1666) + dm(1667) + dm(1668) + dm(1669) + dm(1670) + dm(1671) &
	&  + dm(1672) + dm(1673) + dm(1674) + dm(1675) + dm(1676) &
	&  + dm(1677)
    dp(2337) = dp(2)*p(347) + p(2)*dp(347) - dp(2336)
    dp(2338) = dm(1678) + dm(1679) + dm(1680) + dm(1681) + dm(1682) + dm(1683)
    dp(2339) = dm(1684) + dm(1685) + dm(1686)
    dp(2340) = dp(3)*p(347) + p(3)*dp(347) - dp(2338)
    dp(2341) = dp(4)*p(342) + p(4)*dp(342) - dp(2334)
    dp(2342) = dp(25)*p(52) + p(25)*dp(52) - dp(2341) - dp(2335)
    dp(2343) = dp(26)*p(52) + p(26)*dp(52) - dp(2337)
    dp(2344) = dp(27)*p(52) + p(27)*dp(52) - dp(2334)
    dp(2345) = dp(4)*p(344) + p(4)*dp(344) - dp(2343) - dp(2336)
    dp(2346) = dp(4)*p(345) + p(4)*dp(345) - dp(2337)
    dp(2347) = dp(29)*p(52) + p(29)*dp(52) - dp(2338)
    dp(2348) = dm(1687) + dm(1688) + dm(1689) + dm(1690) + dm(1691) + dm(1692) &
	&  + dm(1693) + dm(1694) + dm(1695) + dm(1696) + dm(1697) &
	&  + dm(1698)
    dp(2349) = dp(30)*p(52) + p(30)*dp(52) - dp(2348)
    dp(2350) = dp(31)*p(52) + p(31)*dp(52) - dp(2339)
    dp(2351) = dp(3)*p(348) + p(3)*dp(348) - dp(2347)
    dp(2352) = dm(1699) + dm(1700) + dm(1701) + dm(1702) + dm(1703) + dm(1704) &
	&  + dm(1705) + dm(1706) + dm(1707) + dm(1708) + dm(1709) &
	&  + dm(1710)
    dp(2353) = dp(33)*p(52) + p(33)*dp(52) - dp(2352)
    dp(2354) = dp(5)*p(342) + p(5)*dp(342)
    dp(2355) = dp(5)*p(343) + p(5)*dp(343)
    dp(2356) = dp(5)*p(344) + p(5)*dp(344)
    dp(2357) = dp(5)*p(345) + p(5)*dp(345)
    dp(2358) = dp(5)*p(346) + p(5)*dp(346)
    dp(2359) = dp(5)*p(347) + p(5)*dp(347)
    dp(2360) = dp(5)*p(348) + p(5)*dp(348)
    dp(2361) = dp(6)*p(342) + p(6)*dp(342)
    dp(2362) = dp(6)*p(343) + p(6)*dp(343)
    dp(2363) = dp(6)*p(344) + p(6)*dp(344)
    dp(2364) = dp(6)*p(345) + p(6)*dp(345)
    dp(2365) = dp(6)*p(346) + p(6)*dp(346)
    dp(2366) = dp(6)*p(347) + p(6)*dp(347)
    dp(2367) = dp(6)*p(348) + p(6)*dp(348)
    dp(2368) = dp(5)*p(350) + p(5)*dp(350)
    dp(2369) = dp(351)*p(1) + p(351)*dp(1)
    dp(2370) = dp(351)*p(2) + p(351)*dp(2)
    dp(2371) = dp(351)*p(3) + p(351)*dp(3)
    dp(2372) = dp(351)*p(4) + p(351)*dp(4)
    dp(2373) = dp(5)*p(351) + p(5)*dp(351)
    dp(2374) = dp(6)*p(351) + p(6)*dp(351)
    dp(2375) = dp(208)*p(8) + p(208)*dp(8)
    dp(2376) = dp(8)*p(209) + p(8)*dp(209)
    dp(2377) = dp(8)*p(210) + p(8)*dp(210)
    dp(2378) = dp(8)*p(211) + p(8)*dp(211)
    dp(2379) = dp(212)*p(8) + p(212)*dp(8)
    dp(2380) = dp(8)*p(213) + p(8)*dp(213)
    dp(2381) = dp(18)*p(55) + p(18)*dp(55)
    dp(2382) = dp(19)*p(55) + p(19)*dp(55)
    dp(2383) = dp(20)*p(55) + p(20)*dp(55)
    dp(2384) = dp(21)*p(55) + p(21)*dp(55)
    dp(2385) = dm(1711) + dm(1712) + dm(1713) + dm(1714) + dm(1715) + dm(1716)
    dp(2386) = dm(1717) + dm(1718) + dm(1719) + dm(1720) + dm(1721) + dm(1722) &
	&  + dm(1723) + dm(1724) + dm(1725) + dm(1726) + dm(1727) &
	&  + dm(1728)
    dp(2387) = dp(18)*p(56) + p(18)*dp(56) - dp(2385)
    dp(2388) = dp(1)*p(359) + p(1)*dp(359) - dp(2386)
    dp(2389) = dp(19)*p(56) + p(19)*dp(56) - dp(2388)
    dp(2390) = dp(2)*p(358) + p(2)*dp(358) - dp(2389) - dp(2386)
    dp(2391) = dm(1729) + dm(1730) + dm(1731) + dm(1732) + dm(1733) + dm(1734) &
	&  + dm(1735) + dm(1736) + dm(1737) + dm(1738) + dm(1739) &
	&  + dm(1740)
    dp(2392) = dp(2)*p(360) + p(2)*dp(360) - dp(2388)
    dp(2393) = dp(21)*p(56) + p(21)*dp(56) - dp(2391)
    dp(2394) = dm(1741) + dm(1742) + dm(1743) + dm(1744) + dm(1745) + dm(1746) &
	&  + dm(1747) + dm(1748) + dm(1749) + dm(1750) + dm(1751) &
	&  + dm(1752)
    dp(2395) = dm(1753) + dm(1754) + dm(1755) + dm(1756) + dm(1757) + dm(1758)
    dp(2396) = dp(1)*p(362) + p(1)*dp(362) - dp(2394)
    dp(2397) = dp(2)*p(362) + p(2)*dp(362) - dp(2395)
    dp(2398) = dm(1759) + dm(1760) + dm(1761) + dm(1762) + dm(1763) + dm(1764)
    dp(2399) = dp(1)*p(363) + p(1)*dp(363) - dp(2398)
    dp(2400) = dm(1765) + dm(1766) + dm(1767) + dm(1768) + dm(1769) + dm(1770) &
	&  + dm(1771) + dm(1772) + dm(1773) + dm(1774) + dm(1775) &
	&  + dm(1776)
    dp(2401) = dp(2)*p(363) + p(2)*dp(363) - dp(2400)
    dp(2402) = dm(1777) + dm(1778) + dm(1779) + dm(1780) + dm(1781) + dm(1782)
    dp(2403) = dm(1783) + dm(1784)
    dp(2404) = dp(18)*p(57) + p(18)*dp(57)
    dp(2405) = dp(19)*p(57) + p(19)*dp(57)
    dp(2406) = dp(20)*p(57) + p(20)*dp(57)
    dp(2407) = dp(21)*p(57) + p(21)*dp(57)
    dp(2408) = dp(24)*p(53) + p(24)*dp(53)
    dp(2409) = dp(24)*p(54) + p(24)*dp(54)
    dp(2410) = dp(3)*p(358) + p(3)*dp(358) - dp(2394)
    dp(2411) = dp(3)*p(359) + p(3)*dp(359) - dp(2395)
    dp(2412) = dp(1)*p(367) + p(1)*dp(367) - dp(2410)
    dp(2413) = dp(2)*p(367) + p(2)*dp(367) - dp(2411)
    dp(2414) = dp(24)*p(56) + p(24)*dp(56)
    dp(2415) = dp(3)*p(363) + p(3)*dp(363) - dp(2402)
    dp(2416) = dp(8)*p(220) + p(8)*dp(220) - dp(2385)
    dp(2417) = dp(8)*p(221) + p(8)*dp(221) - dp(2386)
    dp(2418) = dp(8)*p(222) + p(8)*dp(222) - dp(2387)
    dp(2419) = dp(1)*p(369) + p(1)*dp(369) - dp(2417)
    dp(2420) = dp(8)*p(224) + p(8)*dp(224) - dp(2389)
    dp(2421) = dp(8)*p(225) + p(8)*dp(225) - dp(2390)
    dp(2422) = dp(8)*p(226) + p(8)*dp(226) - dp(2391)
    dp(2423) = dp(2)*p(370) + p(2)*dp(370) - dp(2419)
    dp(2424) = dp(8)*p(228) + p(8)*dp(228) - dp(2393)
    dp(2425) = dp(8)*p(229) + p(8)*dp(229) - dp(2410)
    dp(2426) = dp(8)*p(230) + p(8)*dp(230) - dp(2411)
    dp(2427) = dp(1)*p(372) + p(1)*dp(372) - dp(2425)
    dp(2428) = dp(2)*p(372) + p(2)*dp(372) - dp(2426)
    dp(2429) = dp(8)*p(233) + p(8)*dp(233)
    dp(2430) = dm(1785) + dm(1786) + dm(1787) + dm(1788) + dm(1789) + dm(1790) &
	&  + dm(1791) + dm(1792) + dm(1793) + dm(1794) + dm(1795) &
	&  + dm(1796)
    dp(2431) = dm(1797) + dm(1798) + dm(1799) + dm(1800) + dm(1801) + dm(1802) &
	&  + dm(1803) + dm(1804) + dm(1805) + dm(1806) + dm(1807) &
	&  + dm(1808)
    dp(2432) = dp(8)*p(234) + p(8)*dp(234) - dp(2430)
    dp(2433) = dp(8)*p(235) + p(8)*dp(235) - dp(2431)
    dp(2434) = dp(8)*p(236) + p(8)*dp(236)
    dp(2435) = dp(30)*p(55) + p(30)*dp(55)
    dp(2436) = dm(1809) + dm(1810) + dm(1811) + dm(1812) + dm(1813) + dm(1814)
    dp(2437) = dp(8)*p(237) + p(8)*dp(237)
    dp(2438) = dp(8)*p(238) + p(8)*dp(238)
    dp(2439) = dp(8)*p(239) + p(8)*dp(239)
    dp(2440) = dp(8)*p(240) + p(8)*dp(240)
    dp(2441) = dp(31)*p(55) + p(31)*dp(55)
    dp(2442) = dm(1815) + dm(1816) + dm(1817) + dm(1818) + dm(1819) + dm(1820) &
	&  + dm(1821) + dm(1822) + dm(1823) + dm(1824) + dm(1825) &
	&  + dm(1826)
    dp(2443) = dp(3)*p(368) + p(3)*dp(368) - dp(2425)
    dp(2444) = dp(3)*p(369) + p(3)*dp(369) - dp(2426)
    dp(2445) = dp(1)*p(375) + p(1)*dp(375) - dp(2443)
    dp(2446) = dp(2)*p(375) + p(2)*dp(375) - dp(2444)
    dp(2447) = dp(24)*p(58) + p(24)*dp(58)
    dp(2448) = dp(30)*p(57) + p(30)*dp(57)
    dp(2449) = dp(31)*p(57) + p(31)*dp(57)
    dp(2450) = dp(8)*p(248) + p(8)*dp(248) - dp(2398)
    dp(2451) = dp(1)*p(376) + p(1)*dp(376) - dp(2450)
    dp(2452) = dp(8)*p(250) + p(8)*dp(250) - dp(2400)
    dp(2453) = dp(2)*p(376) + p(2)*dp(376) - dp(2452)
    dp(2454) = dp(8)*p(252) + p(8)*dp(252) - dp(2415)
    dp(2455) = dp(8)*p(253) + p(8)*dp(253) - dp(2436)
    dp(2456) = dp(8)*p(254) + p(8)*dp(254) - dp(2442)
    dp(2457) = dp(3)*p(376) + p(3)*dp(376) - dp(2454)
    dp(2458) = dp(8)*p(256) + p(8)*dp(256) - dp(2403)
    dp(2459) = dp(5)*p(352) + p(5)*dp(352)
    dp(2460) = dp(5)*p(353) + p(5)*dp(353)
    dp(2461) = dp(5)*p(354) + p(5)*dp(354)
    dp(2462) = dp(5)*p(355) + p(5)*dp(355)
    dp(2463) = dp(5)*p(356) + p(5)*dp(356)
    dp(2464) = dp(5)*p(357) + p(5)*dp(357)
    dp(2465) = dp(5)*p(358) + p(5)*dp(358)
    dp(2466) = dp(5)*p(359) + p(5)*dp(359)
    dp(2467) = dp(5)*p(360) + p(5)*dp(360)
    dp(2468) = dp(5)*p(361) + p(5)*dp(361)
    dp(2469) = dp(5)*p(362) + p(5)*dp(362)
    dp(2470) = dp(5)*p(363) + p(5)*dp(363)
    dp(2471) = dp(5)*p(364) + p(5)*dp(364)
    dp(2472) = dp(5)*p(365) + p(5)*dp(365)
    dp(2473) = dp(5)*p(366) + p(5)*dp(366)
    dp(2474) = dp(5)*p(367) + p(5)*dp(367)
    dp(2475) = dp(5)*p(368) + p(5)*dp(368)
    dp(2476) = dp(5)*p(369) + p(5)*dp(369)
    dp(2477) = dp(5)*p(370) + p(5)*dp(370)
    dp(2478) = dp(5)*p(371) + p(5)*dp(371)
    dp(2479) = dp(5)*p(372) + p(5)*dp(372)
    dp(2480) = dp(5)*p(373) + p(5)*dp(373)
    dp(2481) = dp(5)*p(374) + p(5)*dp(374)
    dp(2482) = dp(5)*p(375) + p(5)*dp(375)
    dp(2483) = dp(5)*p(376) + p(5)*dp(376)
    dp(2484) = dp(6)*p(352) + p(6)*dp(352)
    dp(2485) = dp(6)*p(353) + p(6)*dp(353)
    dp(2486) = dp(6)*p(354) + p(6)*dp(354)
    dp(2487) = dp(6)*p(355) + p(6)*dp(355)
    dp(2488) = dp(6)*p(356) + p(6)*dp(356)
    dp(2489) = dp(6)*p(357) + p(6)*dp(357)
    dp(2490) = dp(6)*p(358) + p(6)*dp(358)
    dp(2491) = dp(6)*p(359) + p(6)*dp(359)
    dp(2492) = dp(6)*p(360) + p(6)*dp(360)
    dp(2493) = dp(6)*p(361) + p(6)*dp(361)
    dp(2494) = dp(6)*p(362) + p(6)*dp(362)
    dp(2495) = dp(6)*p(363) + p(6)*dp(363)
    dp(2496) = dp(6)*p(364) + p(6)*dp(364)
    dp(2497) = dp(6)*p(365) + p(6)*dp(365)
    dp(2498) = dp(6)*p(366) + p(6)*dp(366)
    dp(2499) = dp(6)*p(367) + p(6)*dp(367)
    dp(2500) = dp(6)*p(368) + p(6)*dp(368)
    dp(2501) = dp(6)*p(369) + p(6)*dp(369)
    dp(2502) = dp(6)*p(370) + p(6)*dp(370)
    dp(2503) = dp(6)*p(371) + p(6)*dp(371)
    dp(2504) = dp(6)*p(372) + p(6)*dp(372)
    dp(2505) = dp(6)*p(373) + p(6)*dp(373)
    dp(2506) = dp(6)*p(374) + p(6)*dp(374)
    dp(2507) = dp(6)*p(375) + p(6)*dp(375)
    dp(2508) = dp(6)*p(376) + p(6)*dp(376)
    dp(2509) = dp(5)*p(383) + p(5)*dp(383)
    dp(2510) = dp(5)*p(384) + p(5)*dp(384)
    dp(2511) = dp(5)*p(385) + p(5)*dp(385)
    dp(2512) = dp(5)*p(386) + p(5)*dp(386)
    dp(2513) = dp(5)*p(387) + p(5)*dp(387)
    dp(2514) = dp(5)*p(388) + p(5)*dp(388)
    dp(2515) = dp(8)*p(293) + p(8)*dp(293)
    dp(2516) = dp(8)*p(294) + p(8)*dp(294)
    dp(2517) = dp(8)*p(295) + p(8)*dp(295)
    dp(2518) = dp(8)*p(296) + p(8)*dp(296)
    dp(2519) = dp(8)*p(297) + p(8)*dp(297)
    dp(2520) = dp(8)*p(298) + p(8)*dp(298)
    dp(2521) = dp(8)*p(299) + p(8)*dp(299)
    dp(2522) = dp(8)*p(300) + p(8)*dp(300)
    dp(2523) = dp(8)*p(301) + p(8)*dp(301)
    dp(2524) = dp(43)*p(55) + p(43)*dp(55)
    dp(2525) = dp(44)*p(55) + p(44)*dp(55)
    dp(2526) = dp(45)*p(55) + p(45)*dp(55)
    dp(2527) = dp(46)*p(55) + p(46)*dp(55)
    dp(2528) = dm(1827) + dm(1828) + dm(1829) + dm(1830) + dm(1831) + dm(1832) &
	&  + dm(1833) + dm(1834) + dm(1835) + dm(1836) + dm(1837) &
	&  + dm(1838)
    dp(2529) = dm(1839) + dm(1840) + dm(1841) + dm(1842) + dm(1843) + dm(1844) &
	&  + dm(1845) + dm(1846) + dm(1847) + dm(1848) + dm(1849) &
	&  + dm(1850)
    dp(2530) = dm(1851) + dm(1852) + dm(1853) + dm(1854) + dm(1855) + dm(1856) &
	&  + dm(1857) + dm(1858) + dm(1859) + dm(1860) + dm(1861) &
	&  + dm(1862)
    dp(2531) = dp(1)*p(395) + p(1)*dp(395) - dp(2529) - dp(2528)
    dp(2532) = dm(1863) + dm(1864) + dm(1865) + dm(1866) + dm(1867) + dm(1868) &
	&  + dm(1869) + dm(1870) + dm(1871) + dm(1872) + dm(1873) &
	&  + dm(1874)
    dp(2533) = dp(2)*p(395) + p(2)*dp(395) - dp(2532) - dp(2530)
    dp(2534) = dm(1875) + dm(1876) + dm(1877) + dm(1878) + dm(1879) + dm(1880) &
	&  + dm(1881) + dm(1882) + dm(1883) + dm(1884) + dm(1885) &
	&  + dm(1886)
    dp(2535) = dm(1887) + dm(1888) + dm(1889) + dm(1890) + dm(1891) + dm(1892)
    dp(2536) = dp(7)*p(358) + p(7)*dp(358) - dp(2531) - dp(2528)
    dp(2537) = dp(7)*p(359) + p(7)*dp(359) - dp(2532)
    dp(2538) = dp(1)*p(396) + p(1)*dp(396) - dp(2536)
    dp(2539) = dp(2)*p(396) + p(2)*dp(396) - dp(2537)
    dp(2540) = dp(7)*p(362) + p(7)*dp(362) - dp(2534)
    dp(2541) = dp(7)*p(363) + p(7)*dp(363) - dp(2535)
    dp(2542) = dp(43)*p(57) + p(43)*dp(57)
    dp(2543) = dp(44)*p(57) + p(44)*dp(57)
    dp(2544) = dp(45)*p(57) + p(45)*dp(57)
    dp(2545) = dp(46)*p(57) + p(46)*dp(57)
    dp(2546) = dp(24)*p(61) + p(24)*dp(61)
    dp(2547) = dp(3)*p(395) + p(3)*dp(395) - dp(2534)
    dp(2548) = dp(3)*p(396) + p(3)*dp(396) - dp(2540)
    dp(2549) = dp(8)*p(307) + p(8)*dp(307) - dp(2528)
    dp(2550) = dp(8)*p(308) + p(8)*dp(308) - dp(2529)
    dp(2551) = dp(8)*p(309) + p(8)*dp(309) - dp(2530)
    dp(2552) = dp(8)*p(310) + p(8)*dp(310) - dp(2531)
    dp(2553) = dp(8)*p(311) + p(8)*dp(311) - dp(2532)
    dp(2554) = dp(8)*p(312) + p(8)*dp(312) - dp(2533)
    dp(2555) = dp(8)*p(313) + p(8)*dp(313) - dp(2547)
    dp(2556) = dp(8)*p(314) + p(8)*dp(314)
    dp(2557) = dp(8)*p(315) + p(8)*dp(315)
    dp(2558) = dm(1893) + dm(1894) + dm(1895) + dm(1896) + dm(1897) + dm(1898) &
	&  + dm(1899) + dm(1900) + dm(1901) + dm(1902) + dm(1903) &
	&  + dm(1904)
    dp(2559) = dp(3)*p(398) + p(3)*dp(398) - dp(2555)
    dp(2560) = dp(8)*p(317) + p(8)*dp(317) - dp(2535)
    dp(2561) = dp(8)*p(318) + p(8)*dp(318) - dp(2536)
    dp(2562) = dp(7)*p(369) + p(7)*dp(369) - dp(2553)
    dp(2563) = dp(1)*p(399) + p(1)*dp(399) - dp(2561)
    dp(2564) = dp(2)*p(399) + p(2)*dp(399) - dp(2562)
    dp(2565) = dp(7)*p(372) + p(7)*dp(372) - dp(2555)
    dp(2566) = dp(8)*p(323) + p(8)*dp(323) - dp(2558)
    dp(2567) = dp(8)*p(324) + p(8)*dp(324)
    dp(2568) = dp(3)*p(399) + p(3)*dp(399) - dp(2565)
    dp(2569) = dp(7)*p(376) + p(7)*dp(376) - dp(2560)
    dp(2570) = dp(5)*p(390) + p(5)*dp(390)
    dp(2571) = dp(5)*p(391) + p(5)*dp(391)
    dp(2572) = dp(5)*p(392) + p(5)*dp(392)
    dp(2573) = dp(5)*p(393) + p(5)*dp(393)
    dp(2574) = dp(5)*p(394) + p(5)*dp(394)
    dp(2575) = dp(5)*p(395) + p(5)*dp(395)
    dp(2576) = dp(5)*p(396) + p(5)*dp(396)
    dp(2577) = dp(5)*p(397) + p(5)*dp(397)
    dp(2578) = dp(5)*p(398) + p(5)*dp(398)
    dp(2579) = dp(5)*p(399) + p(5)*dp(399)
    dp(2580) = dp(6)*p(390) + p(6)*dp(390)
    dp(2581) = dp(6)*p(391) + p(6)*dp(391)
    dp(2582) = dp(6)*p(392) + p(6)*dp(392)
    dp(2583) = dp(6)*p(393) + p(6)*dp(393)
    dp(2584) = dp(6)*p(394) + p(6)*dp(394)
    dp(2585) = dp(6)*p(395) + p(6)*dp(395)
    dp(2586) = dp(6)*p(396) + p(6)*dp(396)
    dp(2587) = dp(6)*p(397) + p(6)*dp(397)
    dp(2588) = dp(6)*p(398) + p(6)*dp(398)
    dp(2589) = dp(6)*p(399) + p(6)*dp(399)
    dp(2590) = dp(5)*p(401) + p(5)*dp(401)
    dp(2591) = dp(8)*p(342) + p(8)*dp(342)
    dp(2592) = dp(8)*p(343) + p(8)*dp(343)
    dp(2593) = dp(8)*p(344) + p(8)*dp(344)
    dp(2594) = dp(8)*p(345) + p(8)*dp(345)
    dp(2595) = dp(52)*p(55) + p(52)*dp(55)
    dp(2596) = dm(1905) + dm(1906) + dm(1907) + dm(1908) + dm(1909) + dm(1910)
    dp(2597) = dp(52)*p(56) + p(52)*dp(56) - dp(2596)
    dp(2598) = dp(52)*p(57) + p(52)*dp(57)
    dp(2599) = dp(8)*p(347) + p(8)*dp(347) - dp(2596)
    dp(2600) = dp(8)*p(348) + p(8)*dp(348) - dp(2597)
    dp(2601) = dp(5)*p(402) + p(5)*dp(402)
    dp(2602) = dp(6)*p(402) + p(6)*dp(402)
    dp(2603) = dp(351)*p(8) + p(351)*dp(8)
    dp(2604) = dp(62)*p(18) + p(62)*dp(18)
    dp(2605) = dp(62)*p(19) + p(62)*dp(19)
    dp(2606) = dp(62)*p(20) + p(62)*dp(20)
    dp(2607) = dp(62)*p(21) + p(62)*dp(21)
    dp(2608) = dp(62)*p(22) + p(62)*dp(22)
    dp(2609) = dp(62)*p(23) + p(62)*dp(23)
    dp(2610) = dp(24)*p(62) + p(24)*dp(62)
    dp(2611) = dp(62)*p(25) + p(62)*dp(25)
    dp(2612) = dp(62)*p(26) + p(62)*dp(26)
    dp(2613) = dp(62)*p(27) + p(62)*dp(27)
    dp(2614) = dp(62)*p(28) + p(62)*dp(28)
    dp(2615) = dp(62)*p(29) + p(62)*dp(29)
    dp(2616) = dp(62)*p(30) + p(62)*dp(30)
    dp(2617) = dp(62)*p(31) + p(62)*dp(31)
    dp(2618) = dp(62)*p(32) + p(62)*dp(32)
    dp(2619) = dp(62)*p(33) + p(62)*dp(33)
    dp(2620) = dp(5)*p(403) + p(5)*dp(403)
    dp(2621) = dp(5)*p(404) + p(5)*dp(404)
    dp(2622) = dp(5)*p(405) + p(5)*dp(405)
    dp(2623) = dp(5)*p(406) + p(5)*dp(406)
    dp(2624) = dp(6)*p(403) + p(6)*dp(403)
    dp(2625) = dp(6)*p(404) + p(6)*dp(404)
    dp(2626) = dp(6)*p(405) + p(6)*dp(405)
    dp(2627) = dp(6)*p(406) + p(6)*dp(406)
    dp(2628) = dp(5)*p(408) + p(5)*dp(408)
    dp(2629) = dp(62)*p(43) + p(62)*dp(43)
    dp(2630) = dp(62)*p(44) + p(62)*dp(44)
    dp(2631) = dp(62)*p(45) + p(62)*dp(45)
    dp(2632) = dp(62)*p(46) + p(62)*dp(46)
    dp(2633) = dp(62)*p(47) + p(62)*dp(47)
    dp(2634) = dp(62)*p(48) + p(62)*dp(48)
    dp(2635) = dp(62)*p(49) + p(62)*dp(49)
    dp(2636) = dp(5)*p(409) + p(5)*dp(409)
    dp(2637) = dp(6)*p(409) + p(6)*dp(409)
    dp(2638) = dp(62)*p(52) + p(62)*dp(52)
    dp(2639) = dp(9)*p(208) + p(9)*dp(208)
    dp(2640) = dp(9)*p(209) + p(9)*dp(209)
    dp(2641) = dp(9)*p(210) + p(9)*dp(210)
    dp(2642) = dp(9)*p(211) + p(9)*dp(211)
    dp(2643) = dp(9)*p(212) + p(9)*dp(212)
    dp(2644) = dp(9)*p(213) + p(9)*dp(213)
    dp(2645) = dp(9)*p(214) + p(9)*dp(214)
    dp(2646) = dp(9)*p(215) + p(9)*dp(215)
    dp(2647) = dp(9)*p(216) + p(9)*dp(216)
    dp(2648) = dp(9)*p(217) + p(9)*dp(217)
    dp(2649) = dp(9)*p(218) + p(9)*dp(218)
    dp(2650) = dp(9)*p(219) + p(9)*dp(219)
    dp(2651) = dp(9)*p(220) + p(9)*dp(220)
    dp(2652) = dp(9)*p(221) + p(9)*dp(221)
    dp(2653) = dp(9)*p(222) + p(9)*dp(222)
    dp(2654) = dp(9)*p(223) + p(9)*dp(223)
    dp(2655) = dp(9)*p(224) + p(9)*dp(224)
    dp(2656) = dp(9)*p(225) + p(9)*dp(225)
    dp(2657) = dp(9)*p(226) + p(9)*dp(226)
    dp(2658) = dp(9)*p(227) + p(9)*dp(227)
    dp(2659) = dp(9)*p(228) + p(9)*dp(228)
    dp(2660) = dp(9)*p(229) + p(9)*dp(229)
    dp(2661) = dp(9)*p(230) + p(9)*dp(230)
    dp(2662) = dp(9)*p(231) + p(9)*dp(231)
    dp(2663) = dp(9)*p(232) + p(9)*dp(232)
    dp(2664) = dp(9)*p(233) + p(9)*dp(233)
    dp(2665) = dp(9)*p(234) + p(9)*dp(234)
    dp(2666) = dp(9)*p(235) + p(9)*dp(235)
    dp(2667) = dp(9)*p(236) + p(9)*dp(236)
    dp(2668) = dp(9)*p(237) + p(9)*dp(237)
    dp(2669) = dp(9)*p(238) + p(9)*dp(238)
    dp(2670) = dp(9)*p(239) + p(9)*dp(239)
    dp(2671) = dp(9)*p(240) + p(9)*dp(240)
    dp(2672) = dp(9)*p(241) + p(9)*dp(241)
    dp(2673) = dp(9)*p(242) + p(9)*dp(242)
    dp(2674) = dp(9)*p(243) + p(9)*dp(243)
    dp(2675) = dp(9)*p(244) + p(9)*dp(244)
    dp(2676) = dp(9)*p(245) + p(9)*dp(245)
    dp(2677) = dp(9)*p(246) + p(9)*dp(246)
    dp(2678) = dp(9)*p(247) + p(9)*dp(247)
    dp(2679) = dp(9)*p(248) + p(9)*dp(248)
    dp(2680) = dp(9)*p(249) + p(9)*dp(249)
    dp(2681) = dp(9)*p(250) + p(9)*dp(250)
    dp(2682) = dp(9)*p(251) + p(9)*dp(251)
    dp(2683) = dp(9)*p(252) + p(9)*dp(252)
    dp(2684) = dp(9)*p(253) + p(9)*dp(253)
    dp(2685) = dp(9)*p(254) + p(9)*dp(254)
    dp(2686) = dp(9)*p(255) + p(9)*dp(255)
    dp(2687) = dp(9)*p(256) + p(9)*dp(256)
    dp(2688) = dp(5)*p(410) + p(5)*dp(410)
    dp(2689) = dp(5)*p(411) + p(5)*dp(411)
    dp(2690) = dp(5)*p(412) + p(5)*dp(412)
    dp(2691) = dp(5)*p(413) + p(5)*dp(413)
    dp(2692) = dp(5)*p(414) + p(5)*dp(414)
    dp(2693) = dp(5)*p(415) + p(5)*dp(415)
    dp(2694) = dp(5)*p(416) + p(5)*dp(416)
    dp(2695) = dp(5)*p(417) + p(5)*dp(417)
    dp(2696) = dp(5)*p(418) + p(5)*dp(418)
    dp(2697) = dp(5)*p(419) + p(5)*dp(419)
    dp(2698) = dp(5)*p(420) + p(5)*dp(420)
    dp(2699) = dp(5)*p(421) + p(5)*dp(421)
    dp(2700) = dp(5)*p(422) + p(5)*dp(422)
    dp(2701) = dp(5)*p(423) + p(5)*dp(423)
    dp(2702) = dp(5)*p(424) + p(5)*dp(424)
    dp(2703) = dp(5)*p(425) + p(5)*dp(425)
    dp(2704) = dp(6)*p(410) + p(6)*dp(410)
    dp(2705) = dp(6)*p(411) + p(6)*dp(411)
    dp(2706) = dp(6)*p(412) + p(6)*dp(412)
    dp(2707) = dp(6)*p(413) + p(6)*dp(413)
    dp(2708) = dp(6)*p(414) + p(6)*dp(414)
    dp(2709) = dp(6)*p(415) + p(6)*dp(415)
    dp(2710) = dp(6)*p(416) + p(6)*dp(416)
    dp(2711) = dp(6)*p(417) + p(6)*dp(417)
    dp(2712) = dp(6)*p(418) + p(6)*dp(418)
    dp(2713) = dp(6)*p(419) + p(6)*dp(419)
    dp(2714) = dp(6)*p(420) + p(6)*dp(420)
    dp(2715) = dp(6)*p(421) + p(6)*dp(421)
    dp(2716) = dp(6)*p(422) + p(6)*dp(422)
    dp(2717) = dp(6)*p(423) + p(6)*dp(423)
    dp(2718) = dp(6)*p(424) + p(6)*dp(424)
    dp(2719) = dp(6)*p(425) + p(6)*dp(425)
    dp(2720) = dp(5)*p(430) + p(5)*dp(430)
    dp(2721) = dp(5)*p(431) + p(5)*dp(431)
    dp(2722) = dp(5)*p(432) + p(5)*dp(432)
    dp(2723) = dp(5)*p(433) + p(5)*dp(433)
    dp(2724) = dp(9)*p(293) + p(9)*dp(293)
    dp(2725) = dp(9)*p(294) + p(9)*dp(294)
    dp(2726) = dp(9)*p(295) + p(9)*dp(295)
    dp(2727) = dp(9)*p(296) + p(9)*dp(296)
    dp(2728) = dp(9)*p(297) + p(9)*dp(297)
    dp(2729) = dp(9)*p(298) + p(9)*dp(298)
    dp(2730) = dp(9)*p(299) + p(9)*dp(299)
    dp(2731) = dp(9)*p(300) + p(9)*dp(300)
    dp(2732) = dp(9)*p(301) + p(9)*dp(301)
    dp(2733) = dp(9)*p(302) + p(9)*dp(302)
    dp(2734) = dp(9)*p(303) + p(9)*dp(303)
    dp(2735) = dp(9)*p(304) + p(9)*dp(304)
    dp(2736) = dp(9)*p(305) + p(9)*dp(305)
    dp(2737) = dp(9)*p(306) + p(9)*dp(306)
    dp(2738) = dp(9)*p(307) + p(9)*dp(307)
    dp(2739) = dp(9)*p(308) + p(9)*dp(308)
    dp(2740) = dp(9)*p(309) + p(9)*dp(309)
    dp(2741) = dp(9)*p(310) + p(9)*dp(310)
    dp(2742) = dp(9)*p(311) + p(9)*dp(311)
    dp(2743) = dp(9)*p(312) + p(9)*dp(312)
    dp(2744) = dp(9)*p(313) + p(9)*dp(313)
    dp(2745) = dp(9)*p(314) + p(9)*dp(314)
    dp(2746) = dp(9)*p(315) + p(9)*dp(315)
    dp(2747) = dp(9)*p(316) + p(9)*dp(316)
    dp(2748) = dp(9)*p(317) + p(9)*dp(317)
    dp(2749) = dp(9)*p(318) + p(9)*dp(318)
    dp(2750) = dp(9)*p(319) + p(9)*dp(319)
    dp(2751) = dp(9)*p(320) + p(9)*dp(320)
    dp(2752) = dp(9)*p(321) + p(9)*dp(321)
    dp(2753) = dp(9)*p(322) + p(9)*dp(322)
    dp(2754) = dp(9)*p(323) + p(9)*dp(323)
    dp(2755) = dp(9)*p(324) + p(9)*dp(324)
    dp(2756) = dp(9)*p(325) + p(9)*dp(325)
    dp(2757) = dp(9)*p(326) + p(9)*dp(326)
    dp(2758) = dp(5)*p(435) + p(5)*dp(435)
    dp(2759) = dp(5)*p(436) + p(5)*dp(436)
    dp(2760) = dp(5)*p(437) + p(5)*dp(437)
    dp(2761) = dp(5)*p(438) + p(5)*dp(438)
    dp(2762) = dp(5)*p(439) + p(5)*dp(439)
    dp(2763) = dp(5)*p(440) + p(5)*dp(440)
    dp(2764) = dp(5)*p(441) + p(5)*dp(441)
    dp(2765) = dp(6)*p(435) + p(6)*dp(435)
    dp(2766) = dp(6)*p(436) + p(6)*dp(436)
    dp(2767) = dp(6)*p(437) + p(6)*dp(437)
    dp(2768) = dp(6)*p(438) + p(6)*dp(438)
    dp(2769) = dp(6)*p(439) + p(6)*dp(439)
    dp(2770) = dp(6)*p(440) + p(6)*dp(440)
    dp(2771) = dp(6)*p(441) + p(6)*dp(441)
    dp(2772) = dp(5)*p(443) + p(5)*dp(443)
    dp(2773) = dp(9)*p(342) + p(9)*dp(342)
    dp(2774) = dp(9)*p(343) + p(9)*dp(343)
    dp(2775) = dp(9)*p(344) + p(9)*dp(344)
    dp(2776) = dp(9)*p(345) + p(9)*dp(345)
    dp(2777) = dp(9)*p(346) + p(9)*dp(346)
    dp(2778) = dp(9)*p(347) + p(9)*dp(347)
    dp(2779) = dp(9)*p(348) + p(9)*dp(348)
    dp(2780) = dp(5)*p(444) + p(5)*dp(444)
    dp(2781) = dp(6)*p(444) + p(6)*dp(444)
    dp(2782) = dp(9)*p(351) + p(9)*dp(351)
    dp(2783) = dp(9)*p(352) + p(9)*dp(352)
    dp(2784) = dp(9)*p(353) + p(9)*dp(353)
    dp(2785) = dp(9)*p(354) + p(9)*dp(354)
    dp(2786) = dp(9)*p(355) + p(9)*dp(355)
    dp(2787) = dp(9)*p(356) + p(9)*dp(356)
    dp(2788) = dp(9)*p(357) + p(9)*dp(357)
    dp(2789) = dp(9)*p(358) + p(9)*dp(358)
    dp(2790) = dp(9)*p(359) + p(9)*dp(359)
    dp(2791) = dp(9)*p(360) + p(9)*dp(360)
    dp(2792) = dp(9)*p(361) + p(9)*dp(361)
    dp(2793) = dp(9)*p(362) + p(9)*dp(362)
    dp(2794) = dp(9)*p(363) + p(9)*dp(363)
    dp(2795) = dp(9)*p(364) + p(9)*dp(364)
    dp(2796) = dp(9)*p(365) + p(9)*dp(365)
    dp(2797) = dp(9)*p(366) + p(9)*dp(366)
    dp(2798) = dp(9)*p(367) + p(9)*dp(367)
    dp(2799) = dp(9)*p(368) + p(9)*dp(368)
    dp(2800) = dp(9)*p(369) + p(9)*dp(369)
    dp(2801) = dp(9)*p(370) + p(9)*dp(370)
    dp(2802) = dp(9)*p(371) + p(9)*dp(371)
    dp(2803) = dp(9)*p(372) + p(9)*dp(372)
    dp(2804) = dp(9)*p(373) + p(9)*dp(373)
    dp(2805) = dp(9)*p(374) + p(9)*dp(374)
    dp(2806) = dp(9)*p(375) + p(9)*dp(375)
    dp(2807) = dp(9)*p(376) + p(9)*dp(376)
    dp(2808) = dp(5)*p(445) + p(5)*dp(445)
    dp(2809) = dp(5)*p(446) + p(5)*dp(446)
    dp(2810) = dp(5)*p(447) + p(5)*dp(447)
    dp(2811) = dp(5)*p(448) + p(5)*dp(448)
    dp(2812) = dp(5)*p(449) + p(5)*dp(449)
    dp(2813) = dp(5)*p(450) + p(5)*dp(450)
    dp(2814) = dp(6)*p(445) + p(6)*dp(445)
    dp(2815) = dp(6)*p(446) + p(6)*dp(446)
    dp(2816) = dp(6)*p(447) + p(6)*dp(447)
    dp(2817) = dp(6)*p(448) + p(6)*dp(448)
    dp(2818) = dp(6)*p(449) + p(6)*dp(449)
    dp(2819) = dp(6)*p(450) + p(6)*dp(450)
    dp(2820) = dp(5)*p(452) + p(5)*dp(452)
    dp(2821) = dp(9)*p(390) + p(9)*dp(390)
    dp(2822) = dp(9)*p(391) + p(9)*dp(391)
    dp(2823) = dp(9)*p(392) + p(9)*dp(392)
    dp(2824) = dp(9)*p(393) + p(9)*dp(393)
    dp(2825) = dp(9)*p(394) + p(9)*dp(394)
    dp(2826) = dp(9)*p(395) + p(9)*dp(395)
    dp(2827) = dp(9)*p(396) + p(9)*dp(396)
    dp(2828) = dp(9)*p(397) + p(9)*dp(397)
    dp(2829) = dp(9)*p(398) + p(9)*dp(398)
    dp(2830) = dp(9)*p(399) + p(9)*dp(399)
    dp(2831) = dp(5)*p(453) + p(5)*dp(453)
    dp(2832) = dp(6)*p(453) + p(6)*dp(453)
    dp(2833) = dp(9)*p(402) + p(9)*dp(402)
    dp(2834) = dp(9)*p(403) + p(9)*dp(403)
    dp(2835) = dp(9)*p(404) + p(9)*dp(404)
    dp(2836) = dp(9)*p(405) + p(9)*dp(405)
    dp(2837) = dp(9)*p(406) + p(9)*dp(406)
    dp(2838) = dp(5)*p(454) + p(5)*dp(454)
    dp(2839) = dp(6)*p(454) + p(6)*dp(454)
    dp(2840) = dp(9)*p(409) + p(9)*dp(409)
    dp(2841) = dm(1911) + dm(1912) + dm(1913)
    dp(2842) = dp(208)*p(10) + p(208)*dp(10)
    dp(2843) = dp(18)*p(72) + p(18)*dp(72) - dp(2841)
    dp(2844) = dp(2)*p(455) + p(2)*dp(455) - dp(2841)
    dp(2845) = dm(1914) + dm(1915) + dm(1916) + dm(1917) + dm(1918) + dm(1919)
    dp(2846) = dm(1920) + dm(1921) + dm(1922) + dm(1923) + dm(1924) + dm(1925)
    dp(2847) = dp(10)*p(209) + p(10)*dp(209) - dp(2844) - dp(2843)
    dp(2848) = dp(10)*p(210) + p(10)*dp(210) - dp(2841)
    dp(2849) = dp(1)*p(461) + p(1)*dp(461) - dp(2846) - dp(2845)
    dp(2850) = dp(10)*p(211) + p(10)*dp(211) - dp(2849) - dp(2845)
    dp(2851) = dp(212)*p(10) + p(212)*dp(10)
    dp(2852) = dp(1)*p(463) + p(1)*dp(463) - dp(2850)
    dp(2853) = dp(3)*p(455) + p(3)*dp(455)
    dp(2854) = dp(3)*p(456) + p(3)*dp(456)
    dp(2855) = dp(3)*p(457) + p(3)*dp(457)
    dp(2856) = dp(3)*p(458) + p(3)*dp(458)
    dp(2857) = dp(3)*p(459) + p(3)*dp(459)
    dp(2858) = dp(3)*p(460) + p(3)*dp(460)
    dp(2859) = dp(3)*p(461) + p(3)*dp(461)
    dp(2860) = dp(3)*p(462) + p(3)*dp(462)
    dp(2861) = dp(3)*p(463) + p(3)*dp(463)
    dp(2862) = dp(24)*p(71) + p(24)*dp(71)
    dp(2863) = dp(24)*p(72) + p(24)*dp(72)
    dp(2864) = dp(24)*p(73) + p(24)*dp(73)
    dp(2865) = dp(24)*p(74) + p(24)*dp(74)
    dp(2866) = dm(1926) + dm(1927) + dm(1928) + dm(1929) + dm(1930) + dm(1931) &
	&  + dm(1932) + dm(1933) + dm(1934) + dm(1935) + dm(1936) &
	&  + dm(1937)
    dp(2867) = dm(1938) + dm(1939) + dm(1940) + dm(1941) + dm(1942) + dm(1943) &
	&  + dm(1944) + dm(1945) + dm(1946) + dm(1947) + dm(1948) &
	&  + dm(1949)
    dp(2868) = dm(1950) + dm(1951) + dm(1952) + dm(1953) + dm(1954) + dm(1955) &
	&  + dm(1956) + dm(1957) + dm(1958) + dm(1959) + dm(1960) &
	&  + dm(1961)
    dp(2869) = dm(1962) + dm(1963) + dm(1964) + dm(1965) + dm(1966) + dm(1967) &
	&  + dm(1968) + dm(1969) + dm(1970) + dm(1971) + dm(1972) &
	&  + dm(1973)
    dp(2870) = dp(18)*p(76) + p(18)*dp(76) - dp(2869) - dp(2866)
    dp(2871) = dp(1)*p(471) + p(1)*dp(471) - dp(2868) - dp(2867)
    dp(2872) = dm(1974) + dm(1975) + dm(1976) + dm(1977) + dm(1978) + dm(1979) &
	&  + dm(1980) + dm(1981) + dm(1982) + dm(1983) + dm(1984) &
	&  + dm(1985)
    dp(2873) = dm(1986) + dm(1987) + dm(1988) + dm(1989) + dm(1990) + dm(1991) &
	&  + dm(1992) + dm(1993) + dm(1994) + dm(1995) + dm(1996) &
	&  + dm(1997)
    dp(2874) = dm(1998) + dm(1999) + dm(2000) + dm(2001) + dm(2002) + dm(2003) &
	&  + dm(2004) + dm(2005) + dm(2006) + dm(2007) + dm(2008) &
	&  + dm(2009)
    dp(2875) = dp(1)*p(473) + p(1)*dp(473) - dp(2873) - dp(2872)
    dp(2876) = dp(2)*p(469) + p(2)*dp(469) - dp(2872) - dp(2867)
    dp(2877) = dp(2)*p(470) + p(2)*dp(470) - dp(2873) - dp(2868)
    dp(2878) = dm(2010) + dm(2011) + dm(2012) + dm(2013) + dm(2014) + dm(2015) &
	&  + dm(2016) + dm(2017) + dm(2018) + dm(2019) + dm(2020) &
	&  + dm(2021)
    dp(2879) = dp(1)*p(474) + p(1)*dp(474) - dp(2877) - dp(2876)
    dp(2880) = dp(21)*p(76) + p(21)*dp(76) - dp(2878) - dp(2874)
    dp(2881) = dm(2022) + dm(2023) + dm(2024) + dm(2025) + dm(2026) + dm(2027) &
	&  + dm(2028) + dm(2029) + dm(2030) + dm(2031) + dm(2032) &
	&  + dm(2033)
    dp(2882) = dm(2034) + dm(2035) + dm(2036) + dm(2037) + dm(2038) + dm(2039) &
	&  + dm(2040) + dm(2041) + dm(2042) + dm(2043) + dm(2044) &
	&  + dm(2045)
    dp(2883) = dm(2046) + dm(2047) + dm(2048) + dm(2049) + dm(2050) + dm(2051) &
	&  + dm(2052) + dm(2053) + dm(2054) + dm(2055) + dm(2056) &
	&  + dm(2057)
    dp(2884) = dp(1)*p(475) + p(1)*dp(475) - dp(2882) - dp(2881)
    dp(2885) = dm(2058) + dm(2059) + dm(2060) + dm(2061) + dm(2062) + dm(2063) &
	&  + dm(2064) + dm(2065) + dm(2066) + dm(2067) + dm(2068) &
	&  + dm(2069)
    dp(2886) = dp(2)*p(475) + p(2)*dp(475) - dp(2885) - dp(2883)
    dp(2887) = dm(2070) + dm(2071) + dm(2072) + dm(2073) + dm(2074) + dm(2075) &
	&  + dm(2076) + dm(2077) + dm(2078) + dm(2079) + dm(2080) &
	&  + dm(2081)
    dp(2888) = dm(2082) + dm(2083) + dm(2084) + dm(2085) + dm(2086) + dm(2087)
    dp(2889) = dp(1)*p(476) + p(1)*dp(476) - dp(2887)
    dp(2890) = dp(2)*p(476) + p(2)*dp(476) - dp(2888)
    dp(2891) = dm(2088) + dm(2089) + dm(2090) + dm(2091) + dm(2092) + dm(2093)
    dp(2892) = dm(2094) + dm(2095) + dm(2096) + dm(2097) + dm(2098) + dm(2099)
    dp(2893) = dm(2100) + dm(2101) + dm(2102) + dm(2103) + dm(2104) + dm(2105)
    dp(2894) = dp(1)*p(477) + p(1)*dp(477) - dp(2892) - dp(2891)
    dp(2895) = dm(2106) + dm(2107) + dm(2108) + dm(2109) + dm(2110) + dm(2111)
    dp(2896) = dp(2)*p(477) + p(2)*dp(477) - dp(2895) - dp(2893)
    dp(2897) = dp(3)*p(469) + p(3)*dp(469) - dp(2881)
    dp(2898) = dp(3)*p(470) + p(3)*dp(470) - dp(2882)
    dp(2899) = dp(3)*p(471) + p(3)*dp(471) - dp(2883)
    dp(2900) = dp(3)*p(472) + p(3)*dp(472) - dp(2884)
    dp(2901) = dp(3)*p(473) + p(3)*dp(473) - dp(2885)
    dp(2902) = dp(3)*p(474) + p(3)*dp(474) - dp(2886)
    dp(2903) = dp(24)*p(76) + p(24)*dp(76)
    dp(2904) = dp(3)*p(476) + p(3)*dp(476)
    dp(2905) = dp(3)*p(477) + p(3)*dp(477)
    dp(2906) = dm(2112) + dm(2113) + dm(2114) + dm(2115) + dm(2116) + dm(2117) &
	&  + dm(2118) + dm(2119) + dm(2120) + dm(2121) + dm(2122) &
	&  + dm(2123)
    dp(2907) = dm(2124) + dm(2125) + dm(2126) + dm(2127) + dm(2128) + dm(2129)
    dp(2908) = dp(1)*p(479) + p(1)*dp(479) - dp(2906)
    dp(2909) = dp(2)*p(479) + p(2)*dp(479) - dp(2907)
    dp(2910) = dm(2130) + dm(2131) + dm(2132) + dm(2133) + dm(2134) + dm(2135)
    dp(2911) = dm(2136) + dm(2137) + dm(2138) + dm(2139) + dm(2140) + dm(2141) &
	&  + dm(2142) + dm(2143) + dm(2144) + dm(2145) + dm(2146) &
	&  + dm(2147)
    dp(2912) = dp(3)*p(479) + p(3)*dp(479) - dp(2910)
    dp(2913) = dp(4)*p(455) + p(4)*dp(455) - dp(2866)
    dp(2914) = dp(4)*p(456) + p(4)*dp(456) - dp(2868) - dp(2867)
    dp(2915) = dp(18)*p(77) + p(18)*dp(77) - dp(2913)
    dp(2916) = dp(1)*p(481) + p(1)*dp(481) - dp(2914)
    dp(2917) = dp(19)*p(77) + p(19)*dp(77) - dp(2916)
    dp(2918) = dp(2)*p(480) + p(2)*dp(480) - dp(2917) - dp(2914)
    dp(2919) = dp(4)*p(461) + p(4)*dp(461) - dp(2878) - dp(2874)
    dp(2920) = dp(2)*p(482) + p(2)*dp(482) - dp(2916)
    dp(2921) = dp(4)*p(463) + p(4)*dp(463) - dp(2880)
    dp(2922) = dp(10)*p(229) + p(10)*dp(229) - dp(2884) - dp(2881)
    dp(2923) = dp(10)*p(230) + p(10)*dp(230) - dp(2885)
    dp(2924) = dp(1)*p(484) + p(1)*dp(484) - dp(2922)
    dp(2925) = dp(2)*p(484) + p(2)*dp(484) - dp(2923)
    dp(2926) = dp(10)*p(233) + p(10)*dp(233) - dp(2889)
    dp(2927) = dp(30)*p(71) + p(30)*dp(71) - dp(2926) - dp(2887)
    dp(2928) = dp(30)*p(72) + p(30)*dp(72) - dp(2888)
    dp(2929) = dp(30)*p(73) + p(30)*dp(73) - dp(2889)
    dp(2930) = dp(10)*p(235) + p(10)*dp(235) - dp(2928) - dp(2890)
    dp(2931) = dp(10)*p(236) + p(10)*dp(236) - dp(2888)
    dp(2932) = dm(2148) + dm(2149) + dm(2150) + dm(2151) + dm(2152) + dm(2153) &
	&  + dm(2154) + dm(2155) + dm(2156) + dm(2157) + dm(2158) &
	&  + dm(2159)
    dp(2933) = dm(2160) + dm(2161) + dm(2162) + dm(2163) + dm(2164) + dm(2165)
    dp(2934) = dp(10)*p(237) + p(10)*dp(237) - dp(2894) - dp(2891)
    dp(2935) = dp(10)*p(238) + p(10)*dp(238) - dp(2895)
    dp(2936) = dp(1)*p(486) + p(1)*dp(486) - dp(2934)
    dp(2937) = dp(2)*p(486) + p(2)*dp(486) - dp(2935)
    dp(2938) = dp(3)*p(480) + p(3)*dp(480) - dp(2922)
    dp(2939) = dp(3)*p(481) + p(3)*dp(481) - dp(2923)
    dp(2940) = dp(1)*p(487) + p(1)*dp(487) - dp(2938)
    dp(2941) = dp(2)*p(487) + p(2)*dp(487) - dp(2939)
    dp(2942) = dp(24)*p(77) + p(24)*dp(77)
    dp(2943) = dp(3)*p(485) + p(3)*dp(485) - dp(2932)
    dp(2944) = dp(3)*p(486) + p(3)*dp(486)
    dp(2945) = dp(10)*p(248) + p(10)*dp(248) - dp(2908)
    dp(2946) = dp(33)*p(71) + p(33)*dp(71) - dp(2945) - dp(2906)
    dp(2947) = dp(33)*p(72) + p(33)*dp(72) - dp(2907)
    dp(2948) = dp(33)*p(73) + p(33)*dp(73) - dp(2908)
    dp(2949) = dp(10)*p(250) + p(10)*dp(250) - dp(2947) - dp(2909)
    dp(2950) = dp(10)*p(251) + p(10)*dp(251) - dp(2907)
    dp(2951) = dp(10)*p(252) + p(10)*dp(252) - dp(2910)
    dp(2952) = dp(10)*p(253) + p(10)*dp(253) - dp(2933)
    dp(2953) = dm(2166) + dm(2167) + dm(2168) + dm(2169) + dm(2170) + dm(2171) &
	&  + dm(2172) + dm(2173) + dm(2174) + dm(2175) + dm(2176) &
	&  + dm(2177)
    dp(2954) = dp(10)*p(254) + p(10)*dp(254) - dp(2953) - dp(2911)
    dp(2955) = dp(3)*p(488) + p(3)*dp(488) - dp(2951)
    dp(2956) = dp(10)*p(256) + p(10)*dp(256)
    dp(2957) = dp(5)*p(455) + p(5)*dp(455)
    dp(2958) = dp(5)*p(456) + p(5)*dp(456)
    dp(2959) = dp(5)*p(457) + p(5)*dp(457)
    dp(2960) = dp(5)*p(458) + p(5)*dp(458)
    dp(2961) = dp(5)*p(459) + p(5)*dp(459)
    dp(2962) = dp(5)*p(460) + p(5)*dp(460)
    dp(2963) = dp(5)*p(461) + p(5)*dp(461)
    dp(2964) = dp(5)*p(462) + p(5)*dp(462)
    dp(2965) = dp(5)*p(463) + p(5)*dp(463)
    dp(2966) = dp(5)*p(464) + p(5)*dp(464)
    dp(2967) = dp(5)*p(465) + p(5)*dp(465)
    dp(2968) = dp(5)*p(466) + p(5)*dp(466)
    dp(2969) = dp(5)*p(467) + p(5)*dp(467)
    dp(2970) = dp(5)*p(468) + p(5)*dp(468)
    dp(2971) = dp(5)*p(469) + p(5)*dp(469)
    dp(2972) = dp(5)*p(470) + p(5)*dp(470)
    dp(2973) = dp(5)*p(471) + p(5)*dp(471)
    dp(2974) = dp(5)*p(472) + p(5)*dp(472)
    dp(2975) = dp(5)*p(473) + p(5)*dp(473)
    dp(2976) = dp(5)*p(474) + p(5)*dp(474)
    dp(2977) = dp(5)*p(475) + p(5)*dp(475)
    dp(2978) = dp(5)*p(476) + p(5)*dp(476)
    dp(2979) = dp(5)*p(477) + p(5)*dp(477)
    dp(2980) = dp(5)*p(478) + p(5)*dp(478)
    dp(2981) = dp(5)*p(479) + p(5)*dp(479)
    dp(2982) = dp(5)*p(480) + p(5)*dp(480)
    dp(2983) = dp(5)*p(481) + p(5)*dp(481)
    dp(2984) = dp(5)*p(482) + p(5)*dp(482)
    dp(2985) = dp(5)*p(483) + p(5)*dp(483)
    dp(2986) = dp(5)*p(484) + p(5)*dp(484)
    dp(2987) = dp(5)*p(485) + p(5)*dp(485)
    dp(2988) = dp(5)*p(486) + p(5)*dp(486)
    dp(2989) = dp(5)*p(487) + p(5)*dp(487)
    dp(2990) = dp(5)*p(488) + p(5)*dp(488)
    dp(2991) = dp(6)*p(455) + p(6)*dp(455)
    dp(2992) = dp(6)*p(456) + p(6)*dp(456)
    dp(2993) = dp(6)*p(457) + p(6)*dp(457)
    dp(2994) = dp(6)*p(458) + p(6)*dp(458)
    dp(2995) = dp(6)*p(459) + p(6)*dp(459)
    dp(2996) = dp(6)*p(460) + p(6)*dp(460)
    dp(2997) = dp(6)*p(461) + p(6)*dp(461)
    dp(2998) = dp(6)*p(462) + p(6)*dp(462)
    dp(2999) = dp(6)*p(463) + p(6)*dp(463)
    dp(3000) = dp(6)*p(464) + p(6)*dp(464)
    dp(3001) = dp(6)*p(465) + p(6)*dp(465)
    dp(3002) = dp(6)*p(466) + p(6)*dp(466)
    dp(3003) = dp(6)*p(467) + p(6)*dp(467)
    dp(3004) = dp(6)*p(468) + p(6)*dp(468)
    dp(3005) = dp(6)*p(469) + p(6)*dp(469)
    dp(3006) = dp(6)*p(470) + p(6)*dp(470)
    dp(3007) = dp(6)*p(471) + p(6)*dp(471)
    dp(3008) = dp(6)*p(472) + p(6)*dp(472)
    dp(3009) = dp(6)*p(473) + p(6)*dp(473)
    dp(3010) = dp(6)*p(474) + p(6)*dp(474)
    dp(3011) = dp(6)*p(475) + p(6)*dp(475)
    dp(3012) = dp(6)*p(476) + p(6)*dp(476)
    dp(3013) = dp(6)*p(477) + p(6)*dp(477)
    dp(3014) = dp(6)*p(478) + p(6)*dp(478)
    dp(3015) = dp(6)*p(479) + p(6)*dp(479)
    dp(3016) = dp(6)*p(480) + p(6)*dp(480)
    dp(3017) = dp(6)*p(481) + p(6)*dp(481)
    dp(3018) = dp(6)*p(482) + p(6)*dp(482)
    dp(3019) = dp(6)*p(483) + p(6)*dp(483)
    dp(3020) = dp(6)*p(484) + p(6)*dp(484)
    dp(3021) = dp(6)*p(485) + p(6)*dp(485)
    dp(3022) = dp(6)*p(486) + p(6)*dp(486)
    dp(3023) = dp(6)*p(487) + p(6)*dp(487)
    dp(3024) = dp(6)*p(488) + p(6)*dp(488)
    dp(3025) = dp(5)*p(496) + p(5)*dp(496)
    dp(3026) = dp(5)*p(497) + p(5)*dp(497)
    dp(3027) = dp(5)*p(498) + p(5)*dp(498)
    dp(3028) = dp(5)*p(499) + p(5)*dp(499)
    dp(3029) = dp(5)*p(500) + p(5)*dp(500)
    dp(3030) = dp(5)*p(501) + p(5)*dp(501)
    dp(3031) = dp(5)*p(502) + p(5)*dp(502)
    dp(3032) = dm(2178) + dm(2179) + dm(2180) + dm(2181) + dm(2182) + dm(2183)
    dp(3033) = dm(2184) + dm(2185) + dm(2186) + dm(2187) + dm(2188) + dm(2189)
    dp(3034) = dm(2190) + dm(2191) + dm(2192) + dm(2193) + dm(2194) + dm(2195)
    dp(3035) = dm(2196) + dm(2197) + dm(2198) + dm(2199) + dm(2200) + dm(2201)
    dp(3036) = dp(18)*p(80) + p(18)*dp(80) - dp(3035) - dp(3032)
    dp(3037) = dp(1)*p(506) + p(1)*dp(506) - dp(3034) - dp(3033)
    dp(3038) = dm(2202) + dm(2203) + dm(2204) + dm(2205) + dm(2206) + dm(2207)
    dp(3039) = dm(2208) + dm(2209) + dm(2210) + dm(2211) + dm(2212) + dm(2213)
    dp(3040) = dm(2214) + dm(2215) + dm(2216) + dm(2217) + dm(2218) + dm(2219)
    dp(3041) = dp(1)*p(508) + p(1)*dp(508) - dp(3039) - dp(3038)
    dp(3042) = dp(2)*p(504) + p(2)*dp(504) - dp(3038) - dp(3033)
    dp(3043) = dp(2)*p(505) + p(2)*dp(505) - dp(3039) - dp(3034)
    dp(3044) = dm(2220) + dm(2221) + dm(2222) + dm(2223) + dm(2224) + dm(2225)
    dp(3045) = dp(1)*p(509) + p(1)*dp(509) - dp(3043) - dp(3042)
    dp(3046) = dp(21)*p(80) + p(21)*dp(80) - dp(3044) - dp(3040)
    dp(3047) = dp(3)*p(504) + p(3)*dp(504)
    dp(3048) = dp(3)*p(505) + p(3)*dp(505)
    dp(3049) = dp(3)*p(506) + p(3)*dp(506)
    dp(3050) = dp(3)*p(507) + p(3)*dp(507)
    dp(3051) = dp(3)*p(508) + p(3)*dp(508)
    dp(3052) = dp(3)*p(509) + p(3)*dp(509)
    dp(3053) = dp(24)*p(80) + p(24)*dp(80)
    dp(3054) = dm(2226) + dm(2227) + dm(2228) + dm(2229) + dm(2230) + dm(2231) &
	&  + dm(2232) + dm(2233) + dm(2234) + dm(2235) + dm(2236) &
	&  + dm(2237)
    dp(3055) = dm(2238) + dm(2239) + dm(2240) + dm(2241) + dm(2242) + dm(2243) &
	&  + dm(2244) + dm(2245) + dm(2246) + dm(2247) + dm(2248) &
	&  + dm(2249)
    dp(3056) = dm(2250) + dm(2251) + dm(2252) + dm(2253) + dm(2254) + dm(2255) &
	&  + dm(2256) + dm(2257) + dm(2258) + dm(2259) + dm(2260) &
	&  + dm(2261)
    dp(3057) = dp(1)*p(511) + p(1)*dp(511) - dp(3055) - dp(3054)
    dp(3058) = dm(2262) + dm(2263) + dm(2264) + dm(2265) + dm(2266) + dm(2267) &
	&  + dm(2268) + dm(2269) + dm(2270) + dm(2271) + dm(2272) &
	&  + dm(2273)
    dp(3059) = dp(2)*p(511) + p(2)*dp(511) - dp(3058) - dp(3056)
    dp(3060) = dm(2274) + dm(2275) + dm(2276) + dm(2277) + dm(2278) + dm(2279) &
	&  + dm(2280) + dm(2281) + dm(2282) + dm(2283) + dm(2284) &
	&  + dm(2285)
    dp(3061) = dm(2286) + dm(2287) + dm(2288) + dm(2289) + dm(2290) + dm(2291)
    dp(3062) = dp(3)*p(511) + p(3)*dp(511) - dp(3060)
    dp(3063) = dm(2292) + dm(2293) + dm(2294) + dm(2295) + dm(2296) + dm(2297) &
	&  + dm(2298) + dm(2299) + dm(2300) + dm(2301) + dm(2302) &
	&  + dm(2303)
    dp(3064) = dm(2304) + dm(2305) + dm(2306) + dm(2307) + dm(2308) + dm(2309) &
	&  + dm(2310) + dm(2311) + dm(2312) + dm(2313) + dm(2314) &
	&  + dm(2315)
    dp(3065) = dm(2316) + dm(2317) + dm(2318) + dm(2319) + dm(2320) + dm(2321) &
	&  + dm(2322) + dm(2323) + dm(2324) + dm(2325) + dm(2326) &
	&  + dm(2327)
    dp(3066) = dp(1)*p(512) + p(1)*dp(512) - dp(3064) - dp(3063)
    dp(3067) = dm(2328) + dm(2329) + dm(2330) + dm(2331) + dm(2332) + dm(2333) &
	&  + dm(2334) + dm(2335) + dm(2336) + dm(2337) + dm(2338) &
	&  + dm(2339)
    dp(3068) = dp(2)*p(512) + p(2)*dp(512) - dp(3067) - dp(3065)
    dp(3069) = dm(2340) + dm(2341) + dm(2342) + dm(2343) + dm(2344) + dm(2345) &
	&  + dm(2346) + dm(2347) + dm(2348) + dm(2349) + dm(2350) &
	&  + dm(2351)
    dp(3070) = dm(2352) + dm(2353) + dm(2354) + dm(2355) + dm(2356) + dm(2357) &
	&  + dm(2358) + dm(2359) + dm(2360) + dm(2361) + dm(2362) &
	&  + dm(2363)
    dp(3071) = dm(2364) + dm(2365) + dm(2366) + dm(2367) + dm(2368) + dm(2369)
    dp(3072) = dp(3)*p(512) + p(3)*dp(512) - dp(3069)
    dp(3073) = dm(2370) + dm(2371) + dm(2372) + dm(2373) + dm(2374) + dm(2375) &
	&  + dm(2376) + dm(2377) + dm(2378) + dm(2379) + dm(2380) &
	&  + dm(2381)
    dp(3074) = dp(4)*p(504) + p(4)*dp(504) - dp(3063) - dp(3054)
    dp(3075) = dp(4)*p(505) + p(4)*dp(505) - dp(3064) - dp(3055)
    dp(3076) = dp(4)*p(506) + p(4)*dp(506) - dp(3065) - dp(3056)
    dp(3077) = dp(1)*p(513) + p(1)*dp(513) - dp(3075) - dp(3074)
    dp(3078) = dp(4)*p(508) + p(4)*dp(508) - dp(3067) - dp(3058)
    dp(3079) = dp(2)*p(513) + p(2)*dp(513) - dp(3078) - dp(3076)
    dp(3080) = dp(29)*p(80) + p(29)*dp(80) - dp(3069) - dp(3060)
    dp(3081) = dm(2382) + dm(2383) + dm(2384) + dm(2385) + dm(2386) + dm(2387) &
	&  + dm(2388) + dm(2389) + dm(2390) + dm(2391) + dm(2392) &
	&  + dm(2393)
    dp(3082) = dp(30)*p(80) + p(30)*dp(80) - dp(3081) - dp(3070)
    dp(3083) = dp(31)*p(80) + p(31)*dp(80) - dp(3071) - dp(3061)
    dp(3084) = dp(3)*p(513) + p(3)*dp(513) - dp(3080)
    dp(3085) = dm(2394) + dm(2395) + dm(2396) + dm(2397) + dm(2398) + dm(2399) &
	&  + dm(2400) + dm(2401) + dm(2402) + dm(2403) + dm(2404) &
	&  + dm(2405)
    dp(3086) = dp(33)*p(80) + p(33)*dp(80) - dp(3085) - dp(3073)
    dp(3087) = dp(5)*p(504) + p(5)*dp(504)
    dp(3088) = dp(5)*p(505) + p(5)*dp(505)
    dp(3089) = dp(5)*p(506) + p(5)*dp(506)
    dp(3090) = dp(5)*p(507) + p(5)*dp(507)
    dp(3091) = dp(5)*p(508) + p(5)*dp(508)
    dp(3092) = dp(5)*p(509) + p(5)*dp(509)
    dp(3093) = dp(5)*p(510) + p(5)*dp(510)
    dp(3094) = dp(5)*p(511) + p(5)*dp(511)
    dp(3095) = dp(5)*p(512) + p(5)*dp(512)
    dp(3096) = dp(5)*p(513) + p(5)*dp(513)
    dp(3097) = dp(6)*p(504) + p(6)*dp(504)
    dp(3098) = dp(6)*p(505) + p(6)*dp(505)
    dp(3099) = dp(6)*p(506) + p(6)*dp(506)
    dp(3100) = dp(6)*p(507) + p(6)*dp(507)
    dp(3101) = dp(6)*p(508) + p(6)*dp(508)
    dp(3102) = dp(6)*p(509) + p(6)*dp(509)
    dp(3103) = dp(6)*p(510) + p(6)*dp(510)
    dp(3104) = dp(6)*p(511) + p(6)*dp(511)
    dp(3105) = dp(6)*p(512) + p(6)*dp(512)
    dp(3106) = dp(6)*p(513) + p(6)*dp(513)
    dp(3107) = dp(5)*p(515) + p(5)*dp(515)
    dp(3108) = dm(2406) + dm(2407) + dm(2408) + dm(2409) + dm(2410) + dm(2411)
    dp(3109) = dm(2412) + dm(2413) + dm(2414)
    dp(3110) = dp(1)*p(516) + p(1)*dp(516) - dp(3108)
    dp(3111) = dp(2)*p(516) + p(2)*dp(516) - dp(3109)
    dp(3112) = dp(3)*p(516) + p(3)*dp(516)
    dp(3113) = dm(2415) + dm(2416) + dm(2417) + dm(2418) + dm(2419) + dm(2420) &
	&  + dm(2421) + dm(2422) + dm(2423) + dm(2424) + dm(2425) &
	&  + dm(2426)
    dp(3114) = dp(4)*p(516) + p(4)*dp(516) - dp(3113)
    dp(3115) = dp(5)*p(516) + p(5)*dp(516)
    dp(3116) = dp(6)*p(516) + p(6)*dp(516)
    dp(3117) = dp(7)*p(455) + p(7)*dp(455) - dp(3032)
    dp(3118) = dp(7)*p(456) + p(7)*dp(456) - dp(3034) - dp(3033)
    dp(3119) = dp(18)*p(81) + p(18)*dp(81) - dp(3117)
    dp(3120) = dp(1)*p(518) + p(1)*dp(518) - dp(3118)
    dp(3121) = dp(19)*p(81) + p(19)*dp(81) - dp(3120)
    dp(3122) = dp(2)*p(517) + p(2)*dp(517) - dp(3121) - dp(3118)
    dp(3123) = dp(7)*p(461) + p(7)*dp(461) - dp(3044) - dp(3040)
    dp(3124) = dp(2)*p(519) + p(2)*dp(519) - dp(3120)
    dp(3125) = dp(7)*p(463) + p(7)*dp(463) - dp(3046)
    dp(3126) = dp(3)*p(517) + p(3)*dp(517)
    dp(3127) = dp(3)*p(518) + p(3)*dp(518)
    dp(3128) = dp(3)*p(519) + p(3)*dp(519)
    dp(3129) = dp(3)*p(520) + p(3)*dp(520)
    dp(3130) = dp(24)*p(81) + p(24)*dp(81)
    dp(3131) = dp(7)*p(469) + p(7)*dp(469) - dp(3063) - dp(3055)
    dp(3132) = dp(7)*p(470) + p(7)*dp(470) - dp(3064) - dp(3054)
    dp(3133) = dp(7)*p(471) + p(7)*dp(471) - dp(3065) - dp(3056)
    dp(3134) = dp(1)*p(522) + p(1)*dp(522) - dp(3132) - dp(3131)
    dp(3135) = dp(7)*p(473) + p(7)*dp(473) - dp(3067) - dp(3059)
    dp(3136) = dp(2)*p(522) + p(2)*dp(522) - dp(3135) - dp(3133)
    dp(3137) = dp(7)*p(475) + p(7)*dp(475) - dp(3069) - dp(3060)
    dp(3138) = dp(7)*p(476) + p(7)*dp(476) - dp(3070)
    dp(3139) = dp(7)*p(477) + p(7)*dp(477) - dp(3071) - dp(3061)
    dp(3140) = dp(3)*p(522) + p(3)*dp(522) - dp(3137)
    dp(3141) = dp(7)*p(479) + p(7)*dp(479) - dp(3073)
    dp(3142) = dp(4)*p(517) + p(4)*dp(517) - dp(3132) - dp(3131)
    dp(3143) = dp(4)*p(518) + p(4)*dp(518) - dp(3133)
    dp(3144) = dp(1)*p(523) + p(1)*dp(523) - dp(3142)
    dp(3145) = dp(2)*p(523) + p(2)*dp(523) - dp(3143)
    dp(3146) = dp(7)*p(484) + p(7)*dp(484) - dp(3080)
    dp(3147) = dp(30)*p(81) + p(30)*dp(81) - dp(3138)
    dp(3148) = dp(7)*p(486) + p(7)*dp(486) - dp(3083)
    dp(3149) = dp(3)*p(523) + p(3)*dp(523) - dp(3146)
    dp(3150) = dp(33)*p(81) + p(33)*dp(81) - dp(3141)
    dp(3151) = dp(5)*p(517) + p(5)*dp(517)
    dp(3152) = dp(5)*p(518) + p(5)*dp(518)
    dp(3153) = dp(5)*p(519) + p(5)*dp(519)
    dp(3154) = dp(5)*p(520) + p(5)*dp(520)
    dp(3155) = dp(5)*p(521) + p(5)*dp(521)
    dp(3156) = dp(5)*p(522) + p(5)*dp(522)
    dp(3157) = dp(5)*p(523) + p(5)*dp(523)
    dp(3158) = dp(6)*p(517) + p(6)*dp(517)
    dp(3159) = dp(6)*p(518) + p(6)*dp(518)
    dp(3160) = dp(6)*p(519) + p(6)*dp(519)
    dp(3161) = dp(6)*p(520) + p(6)*dp(520)
    dp(3162) = dp(6)*p(521) + p(6)*dp(521)
    dp(3163) = dp(6)*p(522) + p(6)*dp(522)
    dp(3164) = dp(6)*p(523) + p(6)*dp(523)
    dp(3165) = dp(5)*p(525) + p(5)*dp(525)
    dp(3166) = dp(10)*p(342) + p(10)*dp(342) - dp(3110)
    dp(3167) = dp(52)*p(71) + p(52)*dp(71) - dp(3166) - dp(3108)
    dp(3168) = dp(52)*p(72) + p(52)*dp(72) - dp(3109)
    dp(3169) = dp(52)*p(73) + p(52)*dp(73) - dp(3110)
    dp(3170) = dp(10)*p(344) + p(10)*dp(344) - dp(3168) - dp(3111)
    dp(3171) = dp(10)*p(345) + p(10)*dp(345) - dp(3109)
    dp(3172) = dp(3)*p(526) + p(3)*dp(526)
    dp(3173) = dp(10)*p(347) + p(10)*dp(347) - dp(3114)
    dp(3174) = dp(52)*p(76) + p(52)*dp(76) - dp(3173) - dp(3113)
    dp(3175) = dp(52)*p(77) + p(52)*dp(77) - dp(3114)
    dp(3176) = dp(5)*p(526) + p(5)*dp(526)
    dp(3177) = dp(6)*p(526) + p(6)*dp(526)
    dp(3178) = dp(351)*p(10) + p(351)*dp(10)
    dp(3179) = dp(8)*p(455) + p(8)*dp(455)
    dp(3180) = dp(8)*p(456) + p(8)*dp(456)
    dp(3181) = dp(8)*p(457) + p(8)*dp(457)
    dp(3182) = dp(8)*p(458) + p(8)*dp(458)
    dp(3183) = dp(8)*p(459) + p(8)*dp(459)
    dp(3184) = dp(8)*p(460) + p(8)*dp(460)
    dp(3185) = dp(8)*p(461) + p(8)*dp(461)
    dp(3186) = dp(8)*p(462) + p(8)*dp(462)
    dp(3187) = dp(8)*p(463) + p(8)*dp(463)
    dp(3188) = dp(55)*p(71) + p(55)*dp(71)
    dp(3189) = dp(55)*p(72) + p(55)*dp(72)
    dp(3190) = dp(55)*p(73) + p(55)*dp(73)
    dp(3191) = dp(55)*p(74) + p(55)*dp(74)
    dp(3192) = dm(2427) + dm(2428) + dm(2429) + dm(2430) + dm(2431) + dm(2432) &
	&  + dm(2433) + dm(2434) + dm(2435) + dm(2436) + dm(2437) &
	&  + dm(2438)
    dp(3193) = dm(2439) + dm(2440) + dm(2441) + dm(2442) + dm(2443) + dm(2444) &
	&  + dm(2445) + dm(2446) + dm(2447) + dm(2448) + dm(2449) &
	&  + dm(2450)
    dp(3194) = dm(2451) + dm(2452) + dm(2453) + dm(2454) + dm(2455) + dm(2456) &
	&  + dm(2457) + dm(2458) + dm(2459) + dm(2460) + dm(2461) &
	&  + dm(2462)
    dp(3195) = dp(1)*p(532) + p(1)*dp(532) - dp(3193) - dp(3192)
    dp(3196) = dm(2463) + dm(2464) + dm(2465) + dm(2466) + dm(2467) + dm(2468) &
	&  + dm(2469) + dm(2470) + dm(2471) + dm(2472) + dm(2473) &
	&  + dm(2474)
    dp(3197) = dp(2)*p(532) + p(2)*dp(532) - dp(3196) - dp(3194)
    dp(3198) = dm(2475) + dm(2476) + dm(2477) + dm(2478) + dm(2479) + dm(2480) &
	&  + dm(2481) + dm(2482) + dm(2483) + dm(2484) + dm(2485) &
	&  + dm(2486)
    dp(3199) = dm(2487) + dm(2488) + dm(2489) + dm(2490) + dm(2491) + dm(2492)
    dp(3200) = dp(10)*p(358) + p(10)*dp(358) - dp(3195) - dp(3192)
    dp(3201) = dp(10)*p(359) + p(10)*dp(359) - dp(3196)
    dp(3202) = dp(1)*p(533) + p(1)*dp(533) - dp(3200)
    dp(3203) = dp(2)*p(533) + p(2)*dp(533) - dp(3201)
    dp(3204) = dp(10)*p(362) + p(10)*dp(362) - dp(3198)
    dp(3205) = dp(10)*p(363) + p(10)*dp(363) - dp(3199)
    dp(3206) = dp(57)*p(71) + p(57)*dp(71)
    dp(3207) = dp(57)*p(72) + p(57)*dp(72)
    dp(3208) = dp(57)*p(73) + p(57)*dp(73)
    dp(3209) = dp(57)*p(74) + p(57)*dp(74)
    dp(3210) = dp(24)*p(82) + p(24)*dp(82)
    dp(3211) = dp(3)*p(532) + p(3)*dp(532) - dp(3198)
    dp(3212) = dp(3)*p(533) + p(3)*dp(533) - dp(3204)
    dp(3213) = dp(8)*p(469) + p(8)*dp(469) - dp(3192)
    dp(3214) = dp(8)*p(470) + p(8)*dp(470) - dp(3193)
    dp(3215) = dp(8)*p(471) + p(8)*dp(471) - dp(3194)
    dp(3216) = dp(8)*p(472) + p(8)*dp(472) - dp(3195)
    dp(3217) = dp(8)*p(473) + p(8)*dp(473) - dp(3196)
    dp(3218) = dp(8)*p(474) + p(8)*dp(474) - dp(3197)
    dp(3219) = dp(8)*p(475) + p(8)*dp(475) - dp(3211)
    dp(3220) = dp(8)*p(476) + p(8)*dp(476)
    dp(3221) = dp(8)*p(477) + p(8)*dp(477)
    dp(3222) = dm(2493) + dm(2494) + dm(2495) + dm(2496) + dm(2497) + dm(2498) &
	&  + dm(2499) + dm(2500) + dm(2501) + dm(2502) + dm(2503) &
	&  + dm(2504)
    dp(3223) = dp(3)*p(535) + p(3)*dp(535) - dp(3219)
    dp(3224) = dp(8)*p(479) + p(8)*dp(479) - dp(3199)
    dp(3225) = dp(8)*p(480) + p(8)*dp(480) - dp(3200)
    dp(3226) = dp(8)*p(481) + p(8)*dp(481) - dp(3201)
    dp(3227) = dp(1)*p(536) + p(1)*dp(536) - dp(3225)
    dp(3228) = dp(2)*p(536) + p(2)*dp(536) - dp(3226)
    dp(3229) = dp(8)*p(484) + p(8)*dp(484) - dp(3212)
    dp(3230) = dp(8)*p(485) + p(8)*dp(485) - dp(3222)
    dp(3231) = dp(8)*p(486) + p(8)*dp(486)
    dp(3232) = dp(3)*p(536) + p(3)*dp(536) - dp(3229)
    dp(3233) = dp(8)*p(488) + p(8)*dp(488) - dp(3205)
    dp(3234) = dp(5)*p(527) + p(5)*dp(527)
    dp(3235) = dp(5)*p(528) + p(5)*dp(528)
    dp(3236) = dp(5)*p(529) + p(5)*dp(529)
    dp(3237) = dp(5)*p(530) + p(5)*dp(530)
    dp(3238) = dp(5)*p(531) + p(5)*dp(531)
    dp(3239) = dp(5)*p(532) + p(5)*dp(532)
    dp(3240) = dp(5)*p(533) + p(5)*dp(533)
    dp(3241) = dp(5)*p(534) + p(5)*dp(534)
    dp(3242) = dp(5)*p(535) + p(5)*dp(535)
    dp(3243) = dp(5)*p(536) + p(5)*dp(536)
    dp(3244) = dp(6)*p(527) + p(6)*dp(527)
    dp(3245) = dp(6)*p(528) + p(6)*dp(528)
    dp(3246) = dp(6)*p(529) + p(6)*dp(529)
    dp(3247) = dp(6)*p(530) + p(6)*dp(530)
    dp(3248) = dp(6)*p(531) + p(6)*dp(531)
    dp(3249) = dp(6)*p(532) + p(6)*dp(532)
    dp(3250) = dp(6)*p(533) + p(6)*dp(533)
    dp(3251) = dp(6)*p(534) + p(6)*dp(534)
    dp(3252) = dp(6)*p(535) + p(6)*dp(535)
    dp(3253) = dp(6)*p(536) + p(6)*dp(536)
    dp(3254) = dp(5)*p(538) + p(5)*dp(538)
    dp(3255) = dp(8)*p(504) + p(8)*dp(504)
    dp(3256) = dp(8)*p(505) + p(8)*dp(505)
    dp(3257) = dp(8)*p(506) + p(8)*dp(506)
    dp(3258) = dp(8)*p(507) + p(8)*dp(507)
    dp(3259) = dp(8)*p(508) + p(8)*dp(508)
    dp(3260) = dp(8)*p(509) + p(8)*dp(509)
    dp(3261) = dp(55)*p(80) + p(55)*dp(80)
    dp(3262) = dm(2505) + dm(2506) + dm(2507) + dm(2508) + dm(2509) + dm(2510) &
	&  + dm(2511) + dm(2512) + dm(2513) + dm(2514) + dm(2515) &
	&  + dm(2516)
    dp(3263) = dm(2517) + dm(2518) + dm(2519) + dm(2520) + dm(2521) + dm(2522) &
	&  + dm(2523) + dm(2524) + dm(2525) + dm(2526) + dm(2527) &
	&  + dm(2528)
    dp(3264) = dp(56)*p(80) + p(56)*dp(80) - dp(3263) - dp(3262)
    dp(3265) = dp(57)*p(80) + p(57)*dp(80)
    dp(3266) = dp(8)*p(511) + p(8)*dp(511) - dp(3262)
    dp(3267) = dp(8)*p(512) + p(8)*dp(512) - dp(3263)
    dp(3268) = dp(8)*p(513) + p(8)*dp(513) - dp(3264)
    dp(3269) = dp(5)*p(539) + p(5)*dp(539)
    dp(3270) = dp(6)*p(539) + p(6)*dp(539)
    dp(3271) = dp(8)*p(516) + p(8)*dp(516)
    dp(3272) = dp(8)*p(517) + p(8)*dp(517)
    dp(3273) = dp(8)*p(518) + p(8)*dp(518)
    dp(3274) = dp(8)*p(519) + p(8)*dp(519)
    dp(3275) = dp(8)*p(520) + p(8)*dp(520)
    dp(3276) = dp(55)*p(81) + p(55)*dp(81)
    dp(3277) = dp(7)*p(532) + p(7)*dp(532) - dp(3263) - dp(3262)
    dp(3278) = dp(7)*p(533) + p(7)*dp(533) - dp(3264)
    dp(3279) = dp(57)*p(81) + p(57)*dp(81)
    dp(3280) = dp(8)*p(522) + p(8)*dp(522) - dp(3277)
    dp(3281) = dp(7)*p(536) + p(7)*dp(536) - dp(3268)
    dp(3282) = dp(5)*p(540) + p(5)*dp(540)
    dp(3283) = dp(6)*p(540) + p(6)*dp(540)
    dp(3284) = dp(8)*p(526) + p(8)*dp(526)
    dp(3285) = dp(62)*p(71) + p(62)*dp(71)
    dp(3286) = dp(62)*p(72) + p(62)*dp(72)
    dp(3287) = dp(62)*p(73) + p(62)*dp(73)
    dp(3288) = dp(62)*p(74) + p(62)*dp(74)
    dp(3289) = dp(62)*p(75) + p(62)*dp(75)
    dp(3290) = dp(62)*p(76) + p(62)*dp(76)
    dp(3291) = dp(62)*p(77) + p(62)*dp(77)
    dp(3292) = dp(5)*p(541) + p(5)*dp(541)
    dp(3293) = dp(6)*p(541) + p(6)*dp(541)
    dp(3294) = dp(62)*p(80) + p(62)*dp(80)
    dp(3295) = dp(62)*p(81) + p(62)*dp(81)
    dp(3296) = dp(9)*p(455) + p(9)*dp(455)
    dp(3297) = dp(9)*p(456) + p(9)*dp(456)
    dp(3298) = dp(9)*p(457) + p(9)*dp(457)
    dp(3299) = dp(9)*p(458) + p(9)*dp(458)
    dp(3300) = dp(9)*p(459) + p(9)*dp(459)
    dp(3301) = dp(9)*p(460) + p(9)*dp(460)
    dp(3302) = dp(9)*p(461) + p(9)*dp(461)
    dp(3303) = dp(9)*p(462) + p(9)*dp(462)
    dp(3304) = dp(9)*p(463) + p(9)*dp(463)
    dp(3305) = dp(9)*p(464) + p(9)*dp(464)
    dp(3306) = dp(9)*p(465) + p(9)*dp(465)
    dp(3307) = dp(9)*p(466) + p(9)*dp(466)
    dp(3308) = dp(9)*p(467) + p(9)*dp(467)
    dp(3309) = dp(9)*p(468) + p(9)*dp(468)
    dp(3310) = dp(9)*p(469) + p(9)*dp(469)
    dp(3311) = dp(9)*p(470) + p(9)*dp(470)
    dp(3312) = dp(9)*p(471) + p(9)*dp(471)
    dp(3313) = dp(9)*p(472) + p(9)*dp(472)
    dp(3314) = dp(9)*p(473) + p(9)*dp(473)
    dp(3315) = dp(9)*p(474) + p(9)*dp(474)
    dp(3316) = dp(9)*p(475) + p(9)*dp(475)
    dp(3317) = dp(9)*p(476) + p(9)*dp(476)
    dp(3318) = dp(9)*p(477) + p(9)*dp(477)
    dp(3319) = dp(9)*p(478) + p(9)*dp(478)
    dp(3320) = dp(9)*p(479) + p(9)*dp(479)
    dp(3321) = dp(9)*p(480) + p(9)*dp(480)
    dp(3322) = dp(9)*p(481) + p(9)*dp(481)
    dp(3323) = dp(9)*p(482) + p(9)*dp(482)
    dp(3324) = dp(9)*p(483) + p(9)*dp(483)
    dp(3325) = dp(9)*p(484) + p(9)*dp(484)
    dp(3326) = dp(9)*p(485) + p(9)*dp(485)
    dp(3327) = dp(9)*p(486) + p(9)*dp(486)
    dp(3328) = dp(9)*p(487) + p(9)*dp(487)
    dp(3329) = dp(9)*p(488) + p(9)*dp(488)
    dp(3330) = dp(5)*p(542) + p(5)*dp(542)
    dp(3331) = dp(5)*p(543) + p(5)*dp(543)
    dp(3332) = dp(5)*p(544) + p(5)*dp(544)
    dp(3333) = dp(5)*p(545) + p(5)*dp(545)
    dp(3334) = dp(5)*p(546) + p(5)*dp(546)
    dp(3335) = dp(5)*p(547) + p(5)*dp(547)
    dp(3336) = dp(5)*p(548) + p(5)*dp(548)
    dp(3337) = dp(6)*p(542) + p(6)*dp(542)
    dp(3338) = dp(6)*p(543) + p(6)*dp(543)
    dp(3339) = dp(6)*p(544) + p(6)*dp(544)
    dp(3340) = dp(6)*p(545) + p(6)*dp(545)
    dp(3341) = dp(6)*p(546) + p(6)*dp(546)
    dp(3342) = dp(6)*p(547) + p(6)*dp(547)
    dp(3343) = dp(6)*p(548) + p(6)*dp(548)
    dp(3344) = dp(5)*p(550) + p(5)*dp(550)
    dp(3345) = dp(9)*p(504) + p(9)*dp(504)
    dp(3346) = dp(9)*p(505) + p(9)*dp(505)
    dp(3347) = dp(9)*p(506) + p(9)*dp(506)
    dp(3348) = dp(9)*p(507) + p(9)*dp(507)
    dp(3349) = dp(9)*p(508) + p(9)*dp(508)
    dp(3350) = dp(9)*p(509) + p(9)*dp(509)
    dp(3351) = dp(9)*p(510) + p(9)*dp(510)
    dp(3352) = dp(9)*p(511) + p(9)*dp(511)
    dp(3353) = dp(9)*p(512) + p(9)*dp(512)
    dp(3354) = dp(9)*p(513) + p(9)*dp(513)
    dp(3355) = dp(5)*p(551) + p(5)*dp(551)
    dp(3356) = dp(6)*p(551) + p(6)*dp(551)
    dp(3357) = dp(9)*p(516) + p(9)*dp(516)
    dp(3358) = dp(9)*p(517) + p(9)*dp(517)
    dp(3359) = dp(9)*p(518) + p(9)*dp(518)
    dp(3360) = dp(9)*p(519) + p(9)*dp(519)
    dp(3361) = dp(9)*p(520) + p(9)*dp(520)
    dp(3362) = dp(9)*p(521) + p(9)*dp(521)
    dp(3363) = dp(9)*p(522) + p(9)*dp(522)
    dp(3364) = dp(9)*p(523) + p(9)*dp(523)
    dp(3365) = dp(5)*p(552) + p(5)*dp(552)
    dp(3366) = dp(6)*p(552) + p(6)*dp(552)
    dp(3367) = dp(9)*p(526) + p(9)*dp(526)
    dp(3368) = dp(9)*p(527) + p(9)*dp(527)
    dp(3369) = dp(9)*p(528) + p(9)*dp(528)
    dp(3370) = dp(9)*p(529) + p(9)*dp(529)
    dp(3371) = dp(9)*p(530) + p(9)*dp(530)
    dp(3372) = dp(9)*p(531) + p(9)*dp(531)
    dp(3373) = dp(9)*p(532) + p(9)*dp(532)
    dp(3374) = dp(9)*p(533) + p(9)*dp(533)
    dp(3375) = dp(9)*p(534) + p(9)*dp(534)
    dp(3376) = dp(9)*p(535) + p(9)*dp(535)
    dp(3377) = dp(9)*p(536) + p(9)*dp(536)
    dp(3378) = dp(5)*p(553) + p(5)*dp(553)
    dp(3379) = dp(6)*p(553) + p(6)*dp(553)
    dp(3380) = dp(9)*p(539) + p(9)*dp(539)
    dp(3381) = dp(9)*p(540) + p(9)*dp(540)
    dp(3382) = dp(9)*p(541) + p(9)*dp(541)
    dp(3383) = dm(2529) + dm(2530) + dm(2531) + dm(2532) + dm(2533) + dm(2534)
    dp(3384) = dp(18)*p(84) + p(18)*dp(84) - dp(3383)
    dp(3385) = dm(2535) + dm(2536) + dm(2537) + dm(2538) + dm(2539) + dm(2540)
    dp(3386) = dm(2541) + dm(2542) + dm(2543) + dm(2544) + dm(2545) + dm(2546)
    dp(3387) = dm(2547) + dm(2548) + dm(2549)
    dp(3388) = dp(1)*p(556) + p(1)*dp(556) - dp(3386) - dp(3385)
    dp(3389) = dp(2)*p(554) + p(2)*dp(554) - dp(3385)
    dp(3390) = dp(1)*p(557) + p(1)*dp(557) - dp(3389)
    dp(3391) = dp(21)*p(84) + p(21)*dp(84) - dp(3387)
    dp(3392) = dp(3)*p(554) + p(3)*dp(554)
    dp(3393) = dp(3)*p(555) + p(3)*dp(555)
    dp(3394) = dp(3)*p(556) + p(3)*dp(556)
    dp(3395) = dp(3)*p(557) + p(3)*dp(557)
    dp(3396) = dp(24)*p(84) + p(24)*dp(84)
    dp(3397) = dm(2550) + dm(2551) + dm(2552) + dm(2553) + dm(2554) + dm(2555)
    dp(3398) = dp(1)*p(559) + p(1)*dp(559) - dp(3397)
    dp(3399) = dm(2556) + dm(2557) + dm(2558) + dm(2559) + dm(2560) + dm(2561) &
	&  + dm(2562) + dm(2563) + dm(2564) + dm(2565) + dm(2566) &
	&  + dm(2567)
    dp(3400) = dp(2)*p(559) + p(2)*dp(559) - dp(3399)
    dp(3401) = dm(2568) + dm(2569) + dm(2570) + dm(2571) + dm(2572) + dm(2573)
    dp(3402) = dm(2574) + dm(2575) + dm(2576)
    dp(3403) = dp(3)*p(559) + p(3)*dp(559) - dp(3401)
    dp(3404) = dp(4)*p(554) + p(4)*dp(554) - dp(3397)
    dp(3405) = dp(25)*p(84) + p(25)*dp(84) - dp(3404) - dp(3398)
    dp(3406) = dp(26)*p(84) + p(26)*dp(84) - dp(3400)
    dp(3407) = dp(27)*p(84) + p(27)*dp(84) - dp(3397)
    dp(3408) = dp(4)*p(556) + p(4)*dp(556) - dp(3406) - dp(3399)
    dp(3409) = dp(4)*p(557) + p(4)*dp(557) - dp(3400)
    dp(3410) = dp(29)*p(84) + p(29)*dp(84) - dp(3401)
    dp(3411) = dm(2577) + dm(2578) + dm(2579) + dm(2580) + dm(2581) + dm(2582) &
	&  + dm(2583) + dm(2584) + dm(2585) + dm(2586) + dm(2587) &
	&  + dm(2588)
    dp(3412) = dp(30)*p(84) + p(30)*dp(84) - dp(3411)
    dp(3413) = dp(31)*p(84) + p(31)*dp(84) - dp(3402)
    dp(3414) = dp(3)*p(560) + p(3)*dp(560) - dp(3410)
    dp(3415) = dm(2589) + dm(2590) + dm(2591) + dm(2592) + dm(2593) + dm(2594) &
	&  + dm(2595) + dm(2596) + dm(2597) + dm(2598) + dm(2599) &
	&  + dm(2600)
    dp(3416) = dp(33)*p(84) + p(33)*dp(84) - dp(3415)
    dp(3417) = dp(5)*p(554) + p(5)*dp(554)
    dp(3418) = dp(5)*p(555) + p(5)*dp(555)
    dp(3419) = dp(5)*p(556) + p(5)*dp(556)
    dp(3420) = dp(5)*p(557) + p(5)*dp(557)
    dp(3421) = dp(5)*p(558) + p(5)*dp(558)
    dp(3422) = dp(5)*p(559) + p(5)*dp(559)
    dp(3423) = dp(5)*p(560) + p(5)*dp(560)
    dp(3424) = dp(6)*p(554) + p(6)*dp(554)
    dp(3425) = dp(6)*p(555) + p(6)*dp(555)
    dp(3426) = dp(6)*p(556) + p(6)*dp(556)
    dp(3427) = dp(6)*p(557) + p(6)*dp(557)
    dp(3428) = dp(6)*p(558) + p(6)*dp(558)
    dp(3429) = dp(6)*p(559) + p(6)*dp(559)
    dp(3430) = dp(6)*p(560) + p(6)*dp(560)
    dp(3431) = dp(5)*p(562) + p(5)*dp(562)
    dp(3432) = dm(2601) + dm(2602) + dm(2603)
    dp(3433) = dp(1)*p(563) + p(1)*dp(563) - dp(3432)
    dp(3434) = dm(2604) + dm(2605) + dm(2606) + dm(2607) + dm(2608) + dm(2609)
    dp(3435) = dp(2)*p(563) + p(2)*dp(563) - dp(3434)
    dp(3436) = dp(3)*p(563) + p(3)*dp(563)
    dp(3437) = dm(2610) + dm(2611) + dm(2612) + dm(2613) + dm(2614) + dm(2615)
    dp(3438) = dp(4)*p(563) + p(4)*dp(563) - dp(3437)
    dp(3439) = dp(5)*p(563) + p(5)*dp(563)
    dp(3440) = dp(6)*p(563) + p(6)*dp(563)
    dp(3441) = dp(7)*p(554) + p(7)*dp(554) - dp(3432)
    dp(3442) = dp(43)*p(84) + p(43)*dp(84) - dp(3441) - dp(3433)
    dp(3443) = dp(44)*p(84) + p(44)*dp(84) - dp(3435)
    dp(3444) = dp(45)*p(84) + p(45)*dp(84) - dp(3432)
    dp(3445) = dp(7)*p(556) + p(7)*dp(556) - dp(3443) - dp(3434)
    dp(3446) = dp(7)*p(557) + p(7)*dp(557) - dp(3435)
    dp(3447) = dp(3)*p(564) + p(3)*dp(564)
    dp(3448) = dp(7)*p(559) + p(7)*dp(559) - dp(3437)
    dp(3449) = dp(48)*p(84) + p(48)*dp(84) - dp(3448) - dp(3438)
    dp(3450) = dp(49)*p(84) + p(49)*dp(84) - dp(3437)
    dp(3451) = dp(5)*p(564) + p(5)*dp(564)
    dp(3452) = dp(6)*p(564) + p(6)*dp(564)
    dp(3453) = dm(2616) + dm(2617) + dm(2618) + dm(2619) + dm(2620) + dm(2621)
    dp(3454) = dp(52)*p(84) + p(52)*dp(84) - dp(3453)
    dp(3455) = dp(8)*p(554) + p(8)*dp(554)
    dp(3456) = dp(8)*p(555) + p(8)*dp(555)
    dp(3457) = dp(8)*p(556) + p(8)*dp(556)
    dp(3458) = dp(8)*p(557) + p(8)*dp(557)
    dp(3459) = dp(55)*p(84) + p(55)*dp(84)
    dp(3460) = dm(2622) + dm(2623) + dm(2624) + dm(2625) + dm(2626) + dm(2627)
    dp(3461) = dp(56)*p(84) + p(56)*dp(84) - dp(3460)
    dp(3462) = dp(57)*p(84) + p(57)*dp(84)
    dp(3463) = dp(8)*p(559) + p(8)*dp(559) - dp(3460)
    dp(3464) = dp(8)*p(560) + p(8)*dp(560) - dp(3461)
    dp(3465) = dp(5)*p(565) + p(5)*dp(565)
    dp(3466) = dp(6)*p(565) + p(6)*dp(565)
    dp(3467) = dp(8)*p(563) + p(8)*dp(563)
    dp(3468) = dp(8)*p(564) + p(8)*dp(564)
    dp(3469) = dp(62)*p(84) + p(62)*dp(84)
    dp(3470) = dp(9)*p(554) + p(9)*dp(554)
    dp(3471) = dp(9)*p(555) + p(9)*dp(555)
    dp(3472) = dp(9)*p(556) + p(9)*dp(556)
    dp(3473) = dp(9)*p(557) + p(9)*dp(557)
    dp(3474) = dp(9)*p(558) + p(9)*dp(558)
    dp(3475) = dp(9)*p(559) + p(9)*dp(559)
    dp(3476) = dp(9)*p(560) + p(9)*dp(560)
    dp(3477) = dp(5)*p(566) + p(5)*dp(566)
    dp(3478) = dp(6)*p(566) + p(6)*dp(566)
    dp(3479) = dp(9)*p(563) + p(9)*dp(563)
    dp(3480) = dp(9)*p(564) + p(9)*dp(564)
    dp(3481) = dp(9)*p(565) + p(9)*dp(565)
    dp(3482) = dp(567)*p(1) + p(567)*dp(1)
    dp(3483) = dp(567)*p(2) + p(567)*dp(2)
    dp(3484) = dp(567)*p(3) + p(567)*dp(3)
    dp(3485) = dp(567)*p(4) + p(567)*dp(4)
    dp(3486) = dp(5)*p(567) + p(5)*dp(567)
    dp(3487) = dp(6)*p(567) + p(6)*dp(567)
    dp(3488) = dp(567)*p(7) + p(567)*dp(7)
    dp(3489) = dp(567)*p(8) + p(567)*dp(8)
    dp(3490) = dp(9)*p(567) + p(9)*dp(567)
    dp(3491) = dp(208)*p(11) + p(208)*dp(11)
    dp(3492) = dp(11)*p(209) + p(11)*dp(209)
    dp(3493) = dp(11)*p(210) + p(11)*dp(210)
    dp(3494) = dp(11)*p(211) + p(11)*dp(211)
    dp(3495) = dp(212)*p(11) + p(212)*dp(11)
    dp(3496) = dp(11)*p(213) + p(11)*dp(213)
    dp(3497) = dp(18)*p(87) + p(18)*dp(87)
    dp(3498) = dp(19)*p(87) + p(19)*dp(87)
    dp(3499) = dp(20)*p(87) + p(20)*dp(87)
    dp(3500) = dp(21)*p(87) + p(21)*dp(87)
    dp(3501) = dm(2628) + dm(2629) + dm(2630) + dm(2631) + dm(2632) + dm(2633)
    dp(3502) = dm(2634) + dm(2635) + dm(2636) + dm(2637) + dm(2638) + dm(2639) &
	&  + dm(2640) + dm(2641) + dm(2642) + dm(2643) + dm(2644) &
	&  + dm(2645)
    dp(3503) = dp(18)*p(88) + p(18)*dp(88) - dp(3501)
    dp(3504) = dp(1)*p(575) + p(1)*dp(575) - dp(3502)
    dp(3505) = dp(19)*p(88) + p(19)*dp(88) - dp(3504)
    dp(3506) = dp(2)*p(574) + p(2)*dp(574) - dp(3505) - dp(3502)
    dp(3507) = dm(2646) + dm(2647) + dm(2648) + dm(2649) + dm(2650) + dm(2651) &
	&  + dm(2652) + dm(2653) + dm(2654) + dm(2655) + dm(2656) &
	&  + dm(2657)
    dp(3508) = dp(2)*p(576) + p(2)*dp(576) - dp(3504)
    dp(3509) = dp(21)*p(88) + p(21)*dp(88) - dp(3507)
    dp(3510) = dm(2658) + dm(2659) + dm(2660) + dm(2661) + dm(2662) + dm(2663) &
	&  + dm(2664) + dm(2665) + dm(2666) + dm(2667) + dm(2668) &
	&  + dm(2669)
    dp(3511) = dm(2670) + dm(2671) + dm(2672) + dm(2673) + dm(2674) + dm(2675)
    dp(3512) = dp(1)*p(578) + p(1)*dp(578) - dp(3510)
    dp(3513) = dp(2)*p(578) + p(2)*dp(578) - dp(3511)
    dp(3514) = dm(2676) + dm(2677) + dm(2678) + dm(2679) + dm(2680) + dm(2681)
    dp(3515) = dp(1)*p(579) + p(1)*dp(579) - dp(3514)
    dp(3516) = dm(2682) + dm(2683) + dm(2684) + dm(2685) + dm(2686) + dm(2687) &
	&  + dm(2688) + dm(2689) + dm(2690) + dm(2691) + dm(2692) &
	&  + dm(2693)
    dp(3517) = dp(2)*p(579) + p(2)*dp(579) - dp(3516)
    dp(3518) = dm(2694) + dm(2695) + dm(2696) + dm(2697) + dm(2698) + dm(2699)
    dp(3519) = dm(2700) + dm(2701)
    dp(3520) = dp(18)*p(89) + p(18)*dp(89)
    dp(3521) = dp(19)*p(89) + p(19)*dp(89)
    dp(3522) = dp(20)*p(89) + p(20)*dp(89)
    dp(3523) = dp(21)*p(89) + p(21)*dp(89)
    dp(3524) = dp(24)*p(85) + p(24)*dp(85)
    dp(3525) = dp(24)*p(86) + p(24)*dp(86)
    dp(3526) = dp(3)*p(574) + p(3)*dp(574) - dp(3510)
    dp(3527) = dp(3)*p(575) + p(3)*dp(575) - dp(3511)
    dp(3528) = dp(1)*p(583) + p(1)*dp(583) - dp(3526)
    dp(3529) = dp(2)*p(583) + p(2)*dp(583) - dp(3527)
    dp(3530) = dp(24)*p(88) + p(24)*dp(88)
    dp(3531) = dp(3)*p(579) + p(3)*dp(579) - dp(3518)
    dp(3532) = dp(11)*p(220) + p(11)*dp(220) - dp(3501)
    dp(3533) = dp(11)*p(221) + p(11)*dp(221) - dp(3502)
    dp(3534) = dp(11)*p(222) + p(11)*dp(222) - dp(3503)
    dp(3535) = dp(1)*p(585) + p(1)*dp(585) - dp(3533)
    dp(3536) = dp(11)*p(224) + p(11)*dp(224) - dp(3505)
    dp(3537) = dp(11)*p(225) + p(11)*dp(225) - dp(3506)
    dp(3538) = dp(11)*p(226) + p(11)*dp(226) - dp(3507)
    dp(3539) = dp(2)*p(586) + p(2)*dp(586) - dp(3535)
    dp(3540) = dp(11)*p(228) + p(11)*dp(228) - dp(3509)
    dp(3541) = dp(11)*p(229) + p(11)*dp(229) - dp(3526)
    dp(3542) = dp(11)*p(230) + p(11)*dp(230) - dp(3527)
    dp(3543) = dp(1)*p(588) + p(1)*dp(588) - dp(3541)
    dp(3544) = dp(2)*p(588) + p(2)*dp(588) - dp(3542)
    dp(3545) = dp(11)*p(233) + p(11)*dp(233)
    dp(3546) = dm(2702) + dm(2703) + dm(2704) + dm(2705) + dm(2706) + dm(2707) &
	&  + dm(2708) + dm(2709) + dm(2710) + dm(2711) + dm(2712) &
	&  + dm(2713)
    dp(3547) = dm(2714) + dm(2715) + dm(2716) + dm(2717) + dm(2718) + dm(2719) &
	&  + dm(2720) + dm(2721) + dm(2722) + dm(2723) + dm(2724) &
	&  + dm(2725)
    dp(3548) = dp(11)*p(234) + p(11)*dp(234) - dp(3546)
    dp(3549) = dp(11)*p(235) + p(11)*dp(235) - dp(3547)
    dp(3550) = dp(11)*p(236) + p(11)*dp(236)
    dp(3551) = dp(30)*p(87) + p(30)*dp(87)
    dp(3552) = dm(2726) + dm(2727) + dm(2728) + dm(2729) + dm(2730) + dm(2731)
    dp(3553) = dp(11)*p(237) + p(11)*dp(237)
    dp(3554) = dp(11)*p(238) + p(11)*dp(238)
    dp(3555) = dp(11)*p(239) + p(11)*dp(239)
    dp(3556) = dp(11)*p(240) + p(11)*dp(240)
    dp(3557) = dp(31)*p(87) + p(31)*dp(87)
    dp(3558) = dm(2732) + dm(2733) + dm(2734) + dm(2735) + dm(2736) + dm(2737) &
	&  + dm(2738) + dm(2739) + dm(2740) + dm(2741) + dm(2742) &
	&  + dm(2743)
    dp(3559) = dp(3)*p(584) + p(3)*dp(584) - dp(3541)
    dp(3560) = dp(3)*p(585) + p(3)*dp(585) - dp(3542)
    dp(3561) = dp(1)*p(591) + p(1)*dp(591) - dp(3559)
    dp(3562) = dp(2)*p(591) + p(2)*dp(591) - dp(3560)
    dp(3563) = dp(24)*p(90) + p(24)*dp(90)
    dp(3564) = dp(30)*p(89) + p(30)*dp(89)
    dp(3565) = dp(31)*p(89) + p(31)*dp(89)
    dp(3566) = dp(11)*p(248) + p(11)*dp(248) - dp(3514)
    dp(3567) = dp(1)*p(592) + p(1)*dp(592) - dp(3566)
    dp(3568) = dp(11)*p(250) + p(11)*dp(250) - dp(3516)
    dp(3569) = dp(2)*p(592) + p(2)*dp(592) - dp(3568)
    dp(3570) = dp(11)*p(252) + p(11)*dp(252) - dp(3531)
    dp(3571) = dp(11)*p(253) + p(11)*dp(253) - dp(3552)
    dp(3572) = dp(11)*p(254) + p(11)*dp(254) - dp(3558)
    dp(3573) = dp(3)*p(592) + p(3)*dp(592) - dp(3570)
    dp(3574) = dp(11)*p(256) + p(11)*dp(256) - dp(3519)
    dp(3575) = dp(5)*p(568) + p(5)*dp(568)
    dp(3576) = dp(5)*p(569) + p(5)*dp(569)
    dp(3577) = dp(5)*p(570) + p(5)*dp(570)
    dp(3578) = dp(5)*p(571) + p(5)*dp(571)
    dp(3579) = dp(5)*p(572) + p(5)*dp(572)
    dp(3580) = dp(5)*p(573) + p(5)*dp(573)
    dp(3581) = dp(5)*p(574) + p(5)*dp(574)
    dp(3582) = dp(5)*p(575) + p(5)*dp(575)
    dp(3583) = dp(5)*p(576) + p(5)*dp(576)
    dp(3584) = dp(5)*p(577) + p(5)*dp(577)
    dp(3585) = dp(5)*p(578) + p(5)*dp(578)
    dp(3586) = dp(5)*p(579) + p(5)*dp(579)
    dp(3587) = dp(5)*p(580) + p(5)*dp(580)
    dp(3588) = dp(5)*p(581) + p(5)*dp(581)
    dp(3589) = dp(5)*p(582) + p(5)*dp(582)
    dp(3590) = dp(5)*p(583) + p(5)*dp(583)
    dp(3591) = dp(5)*p(584) + p(5)*dp(584)
    dp(3592) = dp(5)*p(585) + p(5)*dp(585)
    dp(3593) = dp(5)*p(586) + p(5)*dp(586)
    dp(3594) = dp(5)*p(587) + p(5)*dp(587)
    dp(3595) = dp(5)*p(588) + p(5)*dp(588)
    dp(3596) = dp(5)*p(589) + p(5)*dp(589)
    dp(3597) = dp(5)*p(590) + p(5)*dp(590)
    dp(3598) = dp(5)*p(591) + p(5)*dp(591)
    dp(3599) = dp(5)*p(592) + p(5)*dp(592)
    dp(3600) = dp(6)*p(568) + p(6)*dp(568)
    dp(3601) = dp(6)*p(569) + p(6)*dp(569)
    dp(3602) = dp(6)*p(570) + p(6)*dp(570)
    dp(3603) = dp(6)*p(571) + p(6)*dp(571)
    dp(3604) = dp(6)*p(572) + p(6)*dp(572)
    dp(3605) = dp(6)*p(573) + p(6)*dp(573)
    dp(3606) = dp(6)*p(574) + p(6)*dp(574)
    dp(3607) = dp(6)*p(575) + p(6)*dp(575)
    dp(3608) = dp(6)*p(576) + p(6)*dp(576)
    dp(3609) = dp(6)*p(577) + p(6)*dp(577)
    dp(3610) = dp(6)*p(578) + p(6)*dp(578)
    dp(3611) = dp(6)*p(579) + p(6)*dp(579)
    dp(3612) = dp(6)*p(580) + p(6)*dp(580)
    dp(3613) = dp(6)*p(581) + p(6)*dp(581)
    dp(3614) = dp(6)*p(582) + p(6)*dp(582)
    dp(3615) = dp(6)*p(583) + p(6)*dp(583)
    dp(3616) = dp(6)*p(584) + p(6)*dp(584)
    dp(3617) = dp(6)*p(585) + p(6)*dp(585)
    dp(3618) = dp(6)*p(586) + p(6)*dp(586)
    dp(3619) = dp(6)*p(587) + p(6)*dp(587)
    dp(3620) = dp(6)*p(588) + p(6)*dp(588)
    dp(3621) = dp(6)*p(589) + p(6)*dp(589)
    dp(3622) = dp(6)*p(590) + p(6)*dp(590)
    dp(3623) = dp(6)*p(591) + p(6)*dp(591)
    dp(3624) = dp(6)*p(592) + p(6)*dp(592)
    dp(3625) = dp(5)*p(599) + p(5)*dp(599)
    dp(3626) = dp(5)*p(600) + p(5)*dp(600)
    dp(3627) = dp(5)*p(601) + p(5)*dp(601)
    dp(3628) = dp(5)*p(602) + p(5)*dp(602)
    dp(3629) = dp(5)*p(603) + p(5)*dp(603)
    dp(3630) = dp(5)*p(604) + p(5)*dp(604)
    dp(3631) = dp(11)*p(293) + p(11)*dp(293)
    dp(3632) = dp(11)*p(294) + p(11)*dp(294)
    dp(3633) = dp(11)*p(295) + p(11)*dp(295)
    dp(3634) = dp(11)*p(296) + p(11)*dp(296)
    dp(3635) = dp(11)*p(297) + p(11)*dp(297)
    dp(3636) = dp(11)*p(298) + p(11)*dp(298)
    dp(3637) = dp(11)*p(299) + p(11)*dp(299)
    dp(3638) = dp(11)*p(300) + p(11)*dp(300)
    dp(3639) = dp(11)*p(301) + p(11)*dp(301)
    dp(3640) = dp(43)*p(87) + p(43)*dp(87)
    dp(3641) = dp(44)*p(87) + p(44)*dp(87)
    dp(3642) = dp(45)*p(87) + p(45)*dp(87)
    dp(3643) = dp(46)*p(87) + p(46)*dp(87)
    dp(3644) = dm(2744) + dm(2745) + dm(2746) + dm(2747) + dm(2748) + dm(2749) &
	&  + dm(2750) + dm(2751) + dm(2752) + dm(2753) + dm(2754) &
	&  + dm(2755)
    dp(3645) = dm(2756) + dm(2757) + dm(2758) + dm(2759) + dm(2760) + dm(2761) &
	&  + dm(2762) + dm(2763) + dm(2764) + dm(2765) + dm(2766) &
	&  + dm(2767)
    dp(3646) = dm(2768) + dm(2769) + dm(2770) + dm(2771) + dm(2772) + dm(2773) &
	&  + dm(2774) + dm(2775) + dm(2776) + dm(2777) + dm(2778) &
	&  + dm(2779)
    dp(3647) = dp(1)*p(611) + p(1)*dp(611) - dp(3645) - dp(3644)
    dp(3648) = dm(2780) + dm(2781) + dm(2782) + dm(2783) + dm(2784) + dm(2785) &
	&  + dm(2786) + dm(2787) + dm(2788) + dm(2789) + dm(2790) &
	&  + dm(2791)
    dp(3649) = dp(2)*p(611) + p(2)*dp(611) - dp(3648) - dp(3646)
    dp(3650) = dm(2792) + dm(2793) + dm(2794) + dm(2795) + dm(2796) + dm(2797) &
	&  + dm(2798) + dm(2799) + dm(2800) + dm(2801) + dm(2802) &
	&  + dm(2803)
    dp(3651) = dm(2804) + dm(2805) + dm(2806) + dm(2807) + dm(2808) + dm(2809)
    dp(3652) = dp(7)*p(574) + p(7)*dp(574) - dp(3647) - dp(3644)
    dp(3653) = dp(7)*p(575) + p(7)*dp(575) - dp(3648)
    dp(3654) = dp(1)*p(612) + p(1)*dp(612) - dp(3652)
    dp(3655) = dp(2)*p(612) + p(2)*dp(612) - dp(3653)
    dp(3656) = dp(7)*p(578) + p(7)*dp(578) - dp(3650)
    dp(3657) = dp(7)*p(579) + p(7)*dp(579) - dp(3651)
    dp(3658) = dp(43)*p(89) + p(43)*dp(89)
    dp(3659) = dp(44)*p(89) + p(44)*dp(89)
    dp(3660) = dp(45)*p(89) + p(45)*dp(89)
    dp(3661) = dp(46)*p(89) + p(46)*dp(89)
    dp(3662) = dp(24)*p(93) + p(24)*dp(93)
[truncated: 552,609 more chars]
