# Supplementary material for: Semiclassical and VSCF/VCI Calculations of the Vibrational Energies of trans- and gauche-Ethanol Using a CCSD(T) Potential Energy Surface
Source: J Phys Chem A. 2022 Oct 14;126(42):7709–18. doi: 10.1021/acs.jpca.2c06322 (PMC9620145; doi:10.1021/acs.jpca.2c06322)
Supplement: Supplementary file 1 — jp2c06322_si_001.zip [file jp2c06322_si_001.zip › Ethanol_Delta_PES_Send/src/Makefile]

# using ifort and MKL
FC = ifort -r8 -O
LIBS = -mkl=sequential

%.o: %.f90
	$(FC) -c $<

OBJGET := basis_Delta.o gradient_Delta.o basis_DFT.o gradient_DFT.o pes_shell_Delta.o pes_shell_DFT.o getpot.o

getpot.x : $(OBJGET) 
	$(FC) -o $@ $^ $(LIBS)


clean:
	rm -f *.o *.mod *.x	
