# Supplementary material for: Semiclassical and VSCF/VCI Calculations of the Vibrational Energies of trans- and gauche-Ethanol Using a CCSD(T) Potential Energy Surface
Source: J Phys Chem A. 2022 Oct 14;126(42):7709–18. doi: 10.1021/acs.jpca.2c06322 (PMC9620145; doi:10.1021/acs.jpca.2c06322)
Supplement: Supplementary file 1 — jp2c06322_si_001.zip [file jp2c06322_si_001.zip › Ethanol_Delta_PES_Send/src/basis_Delta.f90]

module basis_Delta
  implicit none

contains
  function emsav_Delta(x,c) result(v)
    implicit none
    real,dimension(1:36)::x
    real,dimension(0:207)::c
    real::v
    ! ::::::::::::::::::::
    real,dimension(0:207)::p

    call bemsav(x,p)
    v = dot_product(p,c)

    return
  end function emsav_Delta

  subroutine bemsav(x,p)
    implicit none
    real,dimension(1:36),intent(in)::x
    real,dimension(0:207),intent(out)::p
    ! ::::::::::::::::::::
    real,dimension(0:208)::m

    call evmono_Delta(x,m)
    call evpoly_Delta(m,p)

    return
  end subroutine bemsav

  subroutine evmono_Delta(x,m)
    implicit none
    real,dimension(1:36),intent(in)::x
    real,dimension(0:208),intent(out)::m
    !::::::::::::::::::::

    m(0) = 1.0D0
    m(1) = x(36)
    m(2) = x(35)
    m(3) = x(33)
    m(4) = x(34)
    m(5) = x(32)
    m(6) = x(31)
    m(7) = x(30)
    m(8) = x(26)
    m(9) = x(29)
    m(10) = x(28)
    m(11) = x(27)
    m(12) = x(25)
    m(13) = x(24)
    m(14) = x(23)
    m(15) = x(22)
    m(16) = x(21)
    m(17) = x(20)
    m(18) = x(19)
    m(19) = x(18)
    m(20) = x(17)
    m(21) = x(16)
    m(22) = x(15)
    m(23) = x(14)
    m(24) = x(13)
    m(25) = x(12)
    m(26) = x(11)
    m(27) = x(10)
    m(28) = x(9)
    m(29) = x(8)
    m(30) = x(7)
    m(31) = x(6)
    m(32) = x(5)
    m(33) = x(4)
    m(34) = x(3)
    m(35) = x(2)
    m(36) = x(1)
    m(37) = m(1)*m(2)
    m(38) = m(1)*m(3)
    m(39) = m(2)*m(3)
    m(40) = m(3)*m(4)
    m(41) = m(2)*m(5)
    m(42) = m(1)*m(6)
    m(43) = m(4)*m(5)
    m(44) = m(4)*m(6)
    m(45) = m(5)*m(6)
    m(46) = m(7)*m(8)
    m(47) = m(2)*m(9)
    m(48) = m(3)*m(9)
    m(49) = m(1)*m(10)
    m(50) = m(3)*m(10)
    m(51) = m(1)*m(11)
    m(52) = m(2)*m(11)
    m(53) = m(2)*m(12)
    m(54) = m(3)*m(12)
    m(55) = m(1)*m(13)
    m(56) = m(3)*m(13)
    m(57) = m(1)*m(14)
    m(58) = m(2)*m(14)
    m(59) = m(6)*m(9)
    m(60) = m(5)*m(10)
    m(61) = m(4)*m(11)
    m(62) = m(6)*m(12)
    m(63) = m(5)*m(13)
    m(64) = m(4)*m(14)
    m(65) = m(8)*m(9)
    m(66) = m(8)*m(10)
    m(67) = m(8)*m(11)
    m(68) = m(7)*m(12)
    m(69) = m(7)*m(13)
    m(70) = m(7)*m(14)
    m(71) = m(10)*m(12)
    m(72) = m(11)*m(12)
    m(73) = m(9)*m(13)
    m(74) = m(11)*m(13)
    m(75) = m(9)*m(14)
    m(76) = m(10)*m(14)
    m(77) = m(9)*m(12)
    m(78) = m(10)*m(13)
    m(79) = m(11)*m(14)
    m(80) = m(9)*m(10)
    m(81) = m(9)*m(11)
    m(82) = m(10)*m(11)
    m(83) = m(12)*m(13)
    m(84) = m(12)*m(14)
    m(85) = m(13)*m(14)
    m(86) = m(2)*m(17)
    m(87) = m(3)*m(17)
    m(88) = m(1)*m(18)
    m(89) = m(3)*m(18)
    m(90) = m(1)*m(19)
    m(91) = m(2)*m(19)
    m(92) = m(6)*m(17)
    m(93) = m(5)*m(18)
    m(94) = m(4)*m(19)
    m(95) = m(10)*m(17)
    m(96) = m(11)*m(17)
    m(97) = m(13)*m(17)
    m(98) = m(14)*m(17)
    m(99) = m(9)*m(18)
    m(100) = m(11)*m(18)
    m(101) = m(12)*m(18)
    m(102) = m(14)*m(18)
    m(103) = m(9)*m(19)
    m(104) = m(10)*m(19)
    m(105) = m(12)*m(19)
    m(106) = m(13)*m(19)
    m(107) = m(17)*m(18)
    m(108) = m(17)*m(19)
    m(109) = m(18)*m(19)
    m(110) = m(8)*m(20)
    m(111) = m(7)*m(21)
    m(112) = m(12)*m(20)
    m(113) = m(13)*m(20)
    m(114) = m(14)*m(20)
    m(115) = m(9)*m(21)
    m(116) = m(10)*m(21)
    m(117) = m(11)*m(21)
    m(118) = m(20)*m(21)
    m(119) = m(2)*m(23)
    m(120) = m(3)*m(23)
    m(121) = m(1)*m(24)
    m(122) = m(3)*m(24)
    m(123) = m(1)*m(25)
    m(124) = m(2)*m(25)
    m(125) = m(6)*m(23)
    m(126) = m(5)*m(24)
    m(127) = m(4)*m(25)
    m(128) = m(10)*m(23)
    m(129) = m(11)*m(23)
    m(130) = m(13)*m(23)
    m(131) = m(14)*m(23)
    m(132) = m(9)*m(24)
    m(133) = m(11)*m(24)
    m(134) = m(12)*m(24)
    m(135) = m(14)*m(24)
    m(136) = m(9)*m(25)
    m(137) = m(10)*m(25)
    m(138) = m(12)*m(25)
    m(139) = m(13)*m(25)
    m(140) = m(18)*m(23)
    m(141) = m(19)*m(23)
    m(142) = m(17)*m(24)
    m(143) = m(19)*m(24)
    m(144) = m(17)*m(25)
    m(145) = m(18)*m(25)
    m(146) = m(23)*m(24)
    m(147) = m(23)*m(25)
    m(148) = m(24)*m(25)
    m(149) = m(8)*m(26)
    m(150) = m(7)*m(27)
    m(151) = m(12)*m(26)
    m(152) = m(13)*m(26)
    m(153) = m(14)*m(26)
    m(154) = m(9)*m(27)
    m(155) = m(10)*m(27)
    m(156) = m(11)*m(27)
    m(157) = m(21)*m(26)
    m(158) = m(20)*m(27)
    m(159) = m(26)*m(27)
    m(160) = m(2)*m(30)
    m(161) = m(3)*m(30)
    m(162) = m(1)*m(31)
    m(163) = m(3)*m(31)
    m(164) = m(1)*m(32)
    m(165) = m(2)*m(32)
    m(166) = m(6)*m(30)
    m(167) = m(5)*m(31)
    m(168) = m(4)*m(32)
    m(169) = m(10)*m(30)
    m(170) = m(11)*m(30)
    m(171) = m(13)*m(30)
    m(172) = m(14)*m(30)
    m(173) = m(9)*m(31)
    m(174) = m(11)*m(31)
    m(175) = m(12)*m(31)
    m(176) = m(14)*m(31)
    m(177) = m(9)*m(32)
    m(178) = m(10)*m(32)
    m(179) = m(12)*m(32)
    m(180) = m(13)*m(32)
    m(181) = m(18)*m(30)
    m(182) = m(19)*m(30)
    m(183) = m(17)*m(31)
    m(184) = m(19)*m(31)
    m(185) = m(17)*m(32)
    m(186) = m(18)*m(32)
    m(187) = m(24)*m(30)
    m(188) = m(25)*m(30)
    m(189) = m(23)*m(31)
    m(190) = m(25)*m(31)
    m(191) = m(23)*m(32)
    m(192) = m(24)*m(32)
    m(193) = m(30)*m(31)
    m(194) = m(30)*m(32)
    m(195) = m(31)*m(32)
    m(196) = m(8)*m(33)
    m(197) = m(7)*m(34)
    m(198) = m(12)*m(33)
    m(199) = m(13)*m(33)
    m(200) = m(14)*m(33)
    m(201) = m(9)*m(34)
    m(202) = m(10)*m(34)
    m(203) = m(11)*m(34)
    m(204) = m(21)*m(33)
    m(205) = m(20)*m(34)
    m(206) = m(27)*m(33)
    m(207) = m(26)*m(34)
    m(208) = m(33)*m(34)

    return
  end subroutine evmono_Delta

  subroutine evpoly_Delta(m,p)
    implicit none
    real,dimension(0:208),intent(in)::m
    real,dimension(0:207),intent(out)::p
    !::::::::::::::::::::

    p(0) = m(0)
    p(1) = m(1) + m(2) + m(3)
    p(2) = m(4) + m(5) + m(6)
    p(3) = m(7) + m(8)
    p(4) = m(9) + m(10) + m(11) + m(12) + m(13) + m(14)
    p(5) = m(15)
    p(6) = m(16)
    p(7) = m(17) + m(18) + m(19)
    p(8) = m(20) + m(21)
    p(9) = m(22)
    p(10) = m(23) + m(24) + m(25)
    p(11) = m(26) + m(27)
    p(12) = m(28)
    p(13) = m(29)
    p(14) = m(30) + m(31) + m(32)
    p(15) = m(33) + m(34)
    p(16) = m(35)
    p(17) = m(36)
    p(18) = m(37) + m(38) + m(39)
    p(19) = m(40) + m(41) + m(42)
    p(20) = p(1)*p(2) - p(19)
    p(21) = m(43) + m(44) + m(45)
    p(22) = p(1)*p(3)
    p(23) = p(2)*p(3)
    p(24) = m(46)
    p(25) = m(47) + m(48) + m(49) + m(50) + m(51) + m(52) &
	&  + m(53) + m(54) + m(55) + m(56) + m(57) &
	&  + m(58)
    p(26) = m(59) + m(60) + m(61) + m(62) + m(63) + m(64)
    p(27) = p(1)*p(4) - p(25)
    p(28) = p(2)*p(4) - p(26)
    p(29) = m(65) + m(66) + m(67) + m(68) + m(69) + m(70)
    p(30) = m(71) + m(72) + m(73) + m(74) + m(75) + m(76)
    p(31) = m(77) + m(78) + m(79)
    p(32) = p(3)*p(4) - p(29)
    p(33) = m(80) + m(81) + m(82) + m(83) + m(84) + m(85)
    p(34) = p(5)*p(1)
    p(35) = p(5)*p(2)
    p(36) = p(5)*p(3)
    p(37) = p(5)*p(4)
    p(38) = p(6)*p(1)
    p(39) = p(6)*p(2)
    p(40) = p(6)*p(3)
    p(41) = p(6)*p(4)
    p(42) = p(5)*p(6)
    p(43) = m(86) + m(87) + m(88) + m(89) + m(90) + m(91)
    p(44) = m(92) + m(93) + m(94)
    p(45) = p(1)*p(7) - p(43)
    p(46) = p(2)*p(7) - p(44)
    p(47) = p(3)*p(7)
    p(48) = m(95) + m(96) + m(97) + m(98) + m(99) + m(100) &
	&  + m(101) + m(102) + m(103) + m(104) + m(105) &
	&  + m(106)
    p(49) = p(4)*p(7) - p(48)
    p(50) = p(5)*p(7)
    p(51) = p(6)*p(7)
    p(52) = m(107) + m(108) + m(109)
    p(53) = p(1)*p(8)
    p(54) = p(2)*p(8)
    p(55) = m(110) + m(111)
    p(56) = m(112) + m(113) + m(114) + m(115) + m(116) + m(117)
    p(57) = p(3)*p(8) - p(55)
    p(58) = p(4)*p(8) - p(56)
    p(59) = p(5)*p(8)
    p(60) = p(6)*p(8)
    p(61) = p(7)*p(8)
    p(62) = m(118)
    p(63) = p(9)*p(1)
    p(64) = p(9)*p(2)
    p(65) = p(9)*p(3)
    p(66) = p(9)*p(4)
    p(67) = p(5)*p(9)
    p(68) = p(6)*p(9)
    p(69) = p(9)*p(7)
    p(70) = p(9)*p(8)
    p(71) = m(119) + m(120) + m(121) + m(122) + m(123) + m(124)
    p(72) = m(125) + m(126) + m(127)
    p(73) = p(1)*p(10) - p(71)
    p(74) = p(2)*p(10) - p(72)
    p(75) = p(3)*p(10)
    p(76) = m(128) + m(129) + m(130) + m(131) + m(132) + m(133) &
	&  + m(134) + m(135) + m(136) + m(137) + m(138) &
	&  + m(139)
    p(77) = p(4)*p(10) - p(76)
    p(78) = p(5)*p(10)
    p(79) = p(6)*p(10)
    p(80) = m(140) + m(141) + m(142) + m(143) + m(144) + m(145)
    p(81) = p(7)*p(10) - p(80)
    p(82) = p(8)*p(10)
    p(83) = p(9)*p(10)
    p(84) = m(146) + m(147) + m(148)
    p(85) = p(1)*p(11)
    p(86) = p(2)*p(11)
    p(87) = m(149) + m(150)
    p(88) = m(151) + m(152) + m(153) + m(154) + m(155) + m(156)
    p(89) = p(3)*p(11) - p(87)
    p(90) = p(4)*p(11) - p(88)
    p(91) = p(5)*p(11)
    p(92) = p(6)*p(11)
    p(93) = p(7)*p(11)
    p(94) = m(157) + m(158)
    p(95) = p(8)*p(11) - p(94)
    p(96) = p(9)*p(11)
    p(97) = p(10)*p(11)
    p(98) = m(159)
    p(99) = p(12)*p(1)
    p(100) = p(12)*p(2)
    p(101) = p(12)*p(3)
    p(102) = p(12)*p(4)
    p(103) = p(5)*p(12)
    p(104) = p(6)*p(12)
    p(105) = p(12)*p(7)
    p(106) = p(12)*p(8)
    p(107) = p(9)*p(12)
    p(108) = p(12)*p(10)
    p(109) = p(12)*p(11)
    p(110) = p(13)*p(1)
    p(111) = p(13)*p(2)
    p(112) = p(13)*p(3)
    p(113) = p(13)*p(4)
    p(114) = p(5)*p(13)
    p(115) = p(6)*p(13)
    p(116) = p(13)*p(7)
    p(117) = p(13)*p(8)
    p(118) = p(9)*p(13)
    p(119) = p(13)*p(10)
    p(120) = p(13)*p(11)
    p(121) = p(12)*p(13)
    p(122) = m(160) + m(161) + m(162) + m(163) + m(164) + m(165)
    p(123) = m(166) + m(167) + m(168)
    p(124) = p(1)*p(14) - p(122)
    p(125) = p(2)*p(14) - p(123)
    p(126) = p(3)*p(14)
    p(127) = m(169) + m(170) + m(171) + m(172) + m(173) + m(174) &
	&  + m(175) + m(176) + m(177) + m(178) + m(179) &
	&  + m(180)
    p(128) = p(4)*p(14) - p(127)
    p(129) = p(5)*p(14)
    p(130) = p(6)*p(14)
    p(131) = m(181) + m(182) + m(183) + m(184) + m(185) + m(186)
    p(132) = p(7)*p(14) - p(131)
    p(133) = p(8)*p(14)
    p(134) = p(9)*p(14)
    p(135) = m(187) + m(188) + m(189) + m(190) + m(191) + m(192)
    p(136) = p(10)*p(14) - p(135)
    p(137) = p(11)*p(14)
    p(138) = p(12)*p(14)
    p(139) = p(13)*p(14)
    p(140) = m(193) + m(194) + m(195)
    p(141) = p(1)*p(15)
    p(142) = p(2)*p(15)
    p(143) = m(196) + m(197)
    p(144) = m(198) + m(199) + m(200) + m(201) + m(202) + m(203)
    p(145) = p(3)*p(15) - p(143)
    p(146) = p(4)*p(15) - p(144)
    p(147) = p(5)*p(15)
    p(148) = p(6)*p(15)
    p(149) = p(7)*p(15)
    p(150) = m(204) + m(205)
    p(151) = p(8)*p(15) - p(150)
    p(152) = p(9)*p(15)
    p(153) = p(10)*p(15)
    p(154) = m(206) + m(207)
    p(155) = p(11)*p(15) - p(154)
    p(156) = p(12)*p(15)
    p(157) = p(13)*p(15)
    p(158) = p(14)*p(15)
    p(159) = m(208)
    p(160) = p(16)*p(1)
    p(161) = p(16)*p(2)
    p(162) = p(16)*p(3)
    p(163) = p(16)*p(4)
    p(164) = p(5)*p(16)
    p(165) = p(6)*p(16)
    p(166) = p(16)*p(7)
    p(167) = p(16)*p(8)
    p(168) = p(9)*p(16)
    p(169) = p(16)*p(10)
    p(170) = p(16)*p(11)
    p(171) = p(12)*p(16)
    p(172) = p(13)*p(16)
    p(173) = p(16)*p(14)
    p(174) = p(16)*p(15)
    p(175) = p(17)*p(1)
    p(176) = p(17)*p(2)
    p(177) = p(17)*p(3)
    p(178) = p(17)*p(4)
    p(179) = p(5)*p(17)
    p(180) = p(6)*p(17)
    p(181) = p(17)*p(7)
    p(182) = p(17)*p(8)
    p(183) = p(9)*p(17)
    p(184) = p(17)*p(10)
    p(185) = p(17)*p(11)
    p(186) = p(12)*p(17)
    p(187) = p(13)*p(17)
    p(188) = p(17)*p(14)
    p(189) = p(17)*p(15)
    p(190) = p(16)*p(17)
    p(191) = p(1)*p(1) - p(18) - p(18)
    p(192) = p(2)*p(2) - p(21) - p(21)
    p(193) = p(3)*p(3) - p(24) - p(24)
    p(194) = p(4)*p(4) - p(33) - p(31) - p(30) - p(33) - p(31) - p(30)
    p(195) = p(5)*p(5)
    p(196) = p(6)*p(6)
    p(197) = p(7)*p(7) - p(52) - p(52)
    p(198) = p(8)*p(8) - p(62) - p(62)
    p(199) = p(9)*p(9)
    p(200) = p(10)*p(10) - p(84) - p(84)
    p(201) = p(11)*p(11) - p(98) - p(98)
    p(202) = p(12)*p(12)
    p(203) = p(13)*p(13)
    p(204) = p(14)*p(14) - p(140) - p(140)
    p(205) = p(15)*p(15) - p(159) - p(159)
    p(206) = p(16)*p(16)
    p(207) = p(17)*p(17)

    return
  end subroutine evpoly_Delta

end module basis_Delta
