# Supplementary material for: Semiclassical and VSCF/VCI Calculations of the Vibrational Energies of trans- and gauche-Ethanol Using a CCSD(T) Potential Energy Surface
Source: J Phys Chem A. 2022 Oct 14;126(42):7709–18. doi: 10.1021/acs.jpca.2c06322 (PMC9620145; doi:10.1021/acs.jpca.2c06322)
Supplement: Supplementary file 1 — jp2c06322_si_001.zip [file jp2c06322_si_001.zip › Ethanol_Delta_PES_Send/src/basis_DFT.f90]

module basis_DFT
  implicit none

contains
  function emsav_DFT(x,c) result(v)
    implicit none
    real,dimension(1:36)::x
    real,dimension(0:14751)::c
    real::v
    ! ::::::::::::::::::::
    real,dimension(0:14751)::p

    call bemsav(x,p)
    v = dot_product(p,c)

    return
  end function emsav_DFT

  subroutine bemsav(x,p)
    implicit none
    real,dimension(1:36),intent(in)::x
    real,dimension(0:14751),intent(out)::p
    ! ::::::::::::::::::::
    real,dimension(0:4847)::m

    call evmono_DFT(x,m)
    call evpoly_DFT(m,p)

    return
  end subroutine bemsav

  subroutine evmono_DFT(x,m)
    implicit none
    real,dimension(1:36),intent(in)::x
    real,dimension(0:4847),intent(out)::m
    !::::::::::::::::::::

    m(0) = 1.0D0
    m(1) = x(36)
    m(2) = x(35)
    m(3) = x(33)
    m(4) = x(34)
    m(5) = x(32)
    m(6) = x(31)
    m(7) = x(30)
    m(8) = x(26)
    m(9) = x(29)
    m(10) = x(28)
    m(11) = x(27)
    m(12) = x(25)
    m(13) = x(24)
    m(14) = x(23)
    m(15) = x(22)
    m(16) = x(21)
    m(17) = x(20)
    m(18) = x(19)
    m(19) = x(18)
    m(20) = x(17)
    m(21) = x(16)
    m(22) = x(15)
    m(23) = x(14)
    m(24) = x(13)
    m(25) = x(12)
    m(26) = x(11)
    m(27) = x(10)
    m(28) = x(9)
    m(29) = x(8)
    m(30) = x(7)
    m(31) = x(6)
    m(32) = x(5)
    m(33) = x(4)
    m(34) = x(3)
    m(35) = x(2)
    m(36) = x(1)
    m(37) = m(1)*m(2)
    m(38) = m(1)*m(3)
    m(39) = m(2)*m(3)
    m(40) = m(3)*m(4)
    m(41) = m(2)*m(5)
    m(42) = m(1)*m(6)
    m(43) = m(4)*m(5)
    m(44) = m(4)*m(6)
    m(45) = m(5)*m(6)
    m(46) = m(7)*m(8)
    m(47) = m(2)*m(9)
    m(48) = m(3)*m(9)
    m(49) = m(1)*m(10)
    m(50) = m(3)*m(10)
    m(51) = m(1)*m(11)
    m(52) = m(2)*m(11)
    m(53) = m(2)*m(12)
    m(54) = m(3)*m(12)
    m(55) = m(1)*m(13)
    m(56) = m(3)*m(13)
    m(57) = m(1)*m(14)
    m(58) = m(2)*m(14)
    m(59) = m(6)*m(9)
    m(60) = m(5)*m(10)
    m(61) = m(4)*m(11)
    m(62) = m(6)*m(12)
    m(63) = m(5)*m(13)
    m(64) = m(4)*m(14)
    m(65) = m(8)*m(9)
    m(66) = m(8)*m(10)
    m(67) = m(8)*m(11)
    m(68) = m(7)*m(12)
    m(69) = m(7)*m(13)
    m(70) = m(7)*m(14)
    m(71) = m(10)*m(12)
    m(72) = m(11)*m(12)
    m(73) = m(9)*m(13)
    m(74) = m(11)*m(13)
    m(75) = m(9)*m(14)
    m(76) = m(10)*m(14)
    m(77) = m(9)*m(12)
    m(78) = m(10)*m(13)
    m(79) = m(11)*m(14)
    m(80) = m(9)*m(10)
    m(81) = m(9)*m(11)
    m(82) = m(10)*m(11)
    m(83) = m(12)*m(13)
    m(84) = m(12)*m(14)
    m(85) = m(13)*m(14)
    m(86) = m(2)*m(17)
    m(87) = m(3)*m(17)
    m(88) = m(1)*m(18)
    m(89) = m(3)*m(18)
    m(90) = m(1)*m(19)
    m(91) = m(2)*m(19)
    m(92) = m(6)*m(17)
    m(93) = m(5)*m(18)
    m(94) = m(4)*m(19)
    m(95) = m(10)*m(17)
    m(96) = m(11)*m(17)
    m(97) = m(13)*m(17)
    m(98) = m(14)*m(17)
    m(99) = m(9)*m(18)
    m(100) = m(11)*m(18)
    m(101) = m(12)*m(18)
    m(102) = m(14)*m(18)
    m(103) = m(9)*m(19)
    m(104) = m(10)*m(19)
    m(105) = m(12)*m(19)
    m(106) = m(13)*m(19)
    m(107) = m(17)*m(18)
    m(108) = m(17)*m(19)
    m(109) = m(18)*m(19)
    m(110) = m(8)*m(20)
    m(111) = m(7)*m(21)
    m(112) = m(12)*m(20)
    m(113) = m(13)*m(20)
    m(114) = m(14)*m(20)
    m(115) = m(9)*m(21)
    m(116) = m(10)*m(21)
    m(117) = m(11)*m(21)
    m(118) = m(20)*m(21)
    m(119) = m(2)*m(23)
    m(120) = m(3)*m(23)
    m(121) = m(1)*m(24)
    m(122) = m(3)*m(24)
    m(123) = m(1)*m(25)
    m(124) = m(2)*m(25)
    m(125) = m(6)*m(23)
    m(126) = m(5)*m(24)
    m(127) = m(4)*m(25)
    m(128) = m(10)*m(23)
    m(129) = m(11)*m(23)
    m(130) = m(13)*m(23)
    m(131) = m(14)*m(23)
    m(132) = m(9)*m(24)
    m(133) = m(11)*m(24)
    m(134) = m(12)*m(24)
    m(135) = m(14)*m(24)
    m(136) = m(9)*m(25)
    m(137) = m(10)*m(25)
    m(138) = m(12)*m(25)
    m(139) = m(13)*m(25)
    m(140) = m(18)*m(23)
    m(141) = m(19)*m(23)
    m(142) = m(17)*m(24)
    m(143) = m(19)*m(24)
    m(144) = m(17)*m(25)
    m(145) = m(18)*m(25)
    m(146) = m(23)*m(24)
    m(147) = m(23)*m(25)
    m(148) = m(24)*m(25)
    m(149) = m(8)*m(26)
    m(150) = m(7)*m(27)
    m(151) = m(12)*m(26)
    m(152) = m(13)*m(26)
    m(153) = m(14)*m(26)
    m(154) = m(9)*m(27)
    m(155) = m(10)*m(27)
    m(156) = m(11)*m(27)
    m(157) = m(21)*m(26)
    m(158) = m(20)*m(27)
    m(159) = m(26)*m(27)
    m(160) = m(2)*m(30)
    m(161) = m(3)*m(30)
    m(162) = m(1)*m(31)
    m(163) = m(3)*m(31)
    m(164) = m(1)*m(32)
    m(165) = m(2)*m(32)
    m(166) = m(6)*m(30)
    m(167) = m(5)*m(31)
    m(168) = m(4)*m(32)
    m(169) = m(10)*m(30)
    m(170) = m(11)*m(30)
    m(171) = m(13)*m(30)
    m(172) = m(14)*m(30)
    m(173) = m(9)*m(31)
    m(174) = m(11)*m(31)
    m(175) = m(12)*m(31)
    m(176) = m(14)*m(31)
    m(177) = m(9)*m(32)
    m(178) = m(10)*m(32)
    m(179) = m(12)*m(32)
    m(180) = m(13)*m(32)
    m(181) = m(18)*m(30)
    m(182) = m(19)*m(30)
    m(183) = m(17)*m(31)
    m(184) = m(19)*m(31)
    m(185) = m(17)*m(32)
    m(186) = m(18)*m(32)
    m(187) = m(24)*m(30)
    m(188) = m(25)*m(30)
    m(189) = m(23)*m(31)
    m(190) = m(25)*m(31)
    m(191) = m(23)*m(32)
    m(192) = m(24)*m(32)
    m(193) = m(30)*m(31)
    m(194) = m(30)*m(32)
    m(195) = m(31)*m(32)
    m(196) = m(8)*m(33)
    m(197) = m(7)*m(34)
    m(198) = m(12)*m(33)
    m(199) = m(13)*m(33)
    m(200) = m(14)*m(33)
    m(201) = m(9)*m(34)
    m(202) = m(10)*m(34)
    m(203) = m(11)*m(34)
    m(204) = m(21)*m(33)
    m(205) = m(20)*m(34)
    m(206) = m(27)*m(33)
    m(207) = m(26)*m(34)
    m(208) = m(33)*m(34)
    m(209) = m(1)*m(39)
    m(210) = m(1)*m(40)
    m(211) = m(2)*m(40)
    m(212) = m(1)*m(41)
    m(213) = m(3)*m(41)
    m(214) = m(2)*m(42)
    m(215) = m(3)*m(42)
    m(216) = m(2)*m(43)
    m(217) = m(3)*m(43)
    m(218) = m(1)*m(44)
    m(219) = m(3)*m(44)
    m(220) = m(1)*m(45)
    m(221) = m(2)*m(45)
    m(222) = m(4)*m(45)
    m(223) = m(2)*m(48)
    m(224) = m(1)*m(50)
    m(225) = m(1)*m(52)
    m(226) = m(2)*m(54)
    m(227) = m(1)*m(56)
    m(228) = m(1)*m(58)
    m(229) = m(2)*m(59)
    m(230) = m(3)*m(59)
    m(231) = m(1)*m(60)
    m(232) = m(3)*m(60)
    m(233) = m(1)*m(61)
    m(234) = m(2)*m(61)
    m(235) = m(2)*m(62)
    m(236) = m(3)*m(62)
    m(237) = m(1)*m(63)
    m(238) = m(3)*m(63)
    m(239) = m(1)*m(64)
    m(240) = m(2)*m(64)
    m(241) = m(4)*m(59)
    m(242) = m(5)*m(59)
    m(243) = m(4)*m(60)
    m(244) = m(6)*m(60)
    m(245) = m(5)*m(61)
    m(246) = m(6)*m(61)
    m(247) = m(4)*m(62)
    m(248) = m(5)*m(62)
    m(249) = m(4)*m(63)
    m(250) = m(6)*m(63)
    m(251) = m(5)*m(64)
    m(252) = m(6)*m(64)
    m(253) = m(2)*m(65)
    m(254) = m(3)*m(65)
    m(255) = m(1)*m(66)
    m(256) = m(3)*m(66)
    m(257) = m(1)*m(67)
    m(258) = m(2)*m(67)
    m(259) = m(2)*m(68)
    m(260) = m(3)*m(68)
    m(261) = m(1)*m(69)
    m(262) = m(3)*m(69)
    m(263) = m(1)*m(70)
    m(264) = m(2)*m(70)
    m(265) = m(6)*m(65)
    m(266) = m(5)*m(66)
    m(267) = m(4)*m(67)
    m(268) = m(6)*m(68)
    m(269) = m(5)*m(69)
    m(270) = m(4)*m(70)
    m(271) = m(3)*m(71)
    m(272) = m(2)*m(72)
    m(273) = m(3)*m(73)
    m(274) = m(1)*m(74)
    m(275) = m(2)*m(75)
    m(276) = m(1)*m(76)
    m(277) = m(5)*m(71)
    m(278) = m(6)*m(71)
    m(279) = m(4)*m(72)
    m(280) = m(6)*m(72)
    m(281) = m(5)*m(73)
    m(282) = m(6)*m(73)
    m(283) = m(4)*m(74)
    m(284) = m(5)*m(74)
    m(285) = m(4)*m(75)
    m(286) = m(6)*m(75)
    m(287) = m(4)*m(76)
    m(288) = m(5)*m(76)
    m(289) = m(2)*m(77)
    m(290) = m(3)*m(77)
    m(291) = m(1)*m(78)
    m(292) = m(3)*m(78)
    m(293) = m(1)*m(79)
    m(294) = m(2)*m(79)
    m(295) = m(6)*m(77)
    m(296) = m(5)*m(78)
    m(297) = m(4)*m(79)
    m(298) = m(3)*m(80)
    m(299) = m(2)*m(81)
    m(300) = m(1)*m(82)
    m(301) = m(3)*m(83)
    m(302) = m(2)*m(84)
    m(303) = m(1)*m(85)
    m(304) = m(5)*m(80)
    m(305) = m(6)*m(80)
    m(306) = m(4)*m(81)
    m(307) = m(6)*m(81)
    m(308) = m(4)*m(82)
    m(309) = m(5)*m(82)
    m(310) = m(5)*m(83)
    m(311) = m(6)*m(83)
    m(312) = m(4)*m(84)
    m(313) = m(6)*m(84)
    m(314) = m(4)*m(85)
    m(315) = m(5)*m(85)
    m(316) = m(8)*m(80)
    m(317) = m(8)*m(81)
    m(318) = m(8)*m(82)
    m(319) = m(7)*m(83)
    m(320) = m(7)*m(84)
    m(321) = m(7)*m(85)
    m(322) = m(10)*m(72)
    m(323) = m(9)*m(74)
    m(324) = m(11)*m(83)
    m(325) = m(9)*m(76)
    m(326) = m(10)*m(84)
    m(327) = m(9)*m(85)
    m(328) = m(9)*m(71)
    m(329) = m(9)*m(72)
    m(330) = m(9)*m(78)
    m(331) = m(10)*m(74)
    m(332) = m(9)*m(83)
    m(333) = m(10)*m(83)
    m(334) = m(9)*m(79)
    m(335) = m(10)*m(79)
    m(336) = m(9)*m(84)
    m(337) = m(11)*m(84)
    m(338) = m(10)*m(85)
    m(339) = m(11)*m(85)
    m(340) = m(9)*m(82)
    m(341) = m(12)*m(85)
    m(342) = m(2)*m(87)
    m(343) = m(1)*m(89)
    m(344) = m(1)*m(91)
    m(345) = m(2)*m(92)
    m(346) = m(3)*m(92)
    m(347) = m(1)*m(93)
    m(348) = m(3)*m(93)
    m(349) = m(1)*m(94)
    m(350) = m(2)*m(94)
    m(351) = m(4)*m(92)
    m(352) = m(5)*m(92)
    m(353) = m(4)*m(93)
    m(354) = m(6)*m(93)
    m(355) = m(5)*m(94)
    m(356) = m(6)*m(94)
    m(357) = m(3)*m(95)
    m(358) = m(2)*m(96)
    m(359) = m(3)*m(97)
    m(360) = m(2)*m(98)
    m(361) = m(3)*m(99)
    m(362) = m(1)*m(100)
    m(363) = m(3)*m(101)
    m(364) = m(1)*m(102)
    m(365) = m(2)*m(103)
    m(366) = m(1)*m(104)
    m(367) = m(2)*m(105)
    m(368) = m(1)*m(106)
    m(369) = m(2)*m(95)
    m(370) = m(3)*m(96)
    m(371) = m(2)*m(97)
    m(372) = m(3)*m(98)
    m(373) = m(1)*m(99)
    m(374) = m(3)*m(100)
    m(375) = m(1)*m(101)
    m(376) = m(3)*m(102)
    m(377) = m(1)*m(103)
    m(378) = m(2)*m(104)
    m(379) = m(1)*m(105)
    m(380) = m(2)*m(106)
    m(381) = m(6)*m(95)
    m(382) = m(6)*m(96)
    m(383) = m(6)*m(97)
    m(384) = m(6)*m(98)
    m(385) = m(5)*m(99)
    m(386) = m(5)*m(100)
    m(387) = m(5)*m(101)
    m(388) = m(5)*m(102)
    m(389) = m(4)*m(103)
    m(390) = m(4)*m(104)
    m(391) = m(4)*m(105)
    m(392) = m(4)*m(106)
    m(393) = m(5)*m(95)
    m(394) = m(4)*m(96)
    m(395) = m(5)*m(97)
    m(396) = m(4)*m(98)
    m(397) = m(6)*m(99)
    m(398) = m(4)*m(100)
    m(399) = m(6)*m(101)
    m(400) = m(4)*m(102)
    m(401) = m(6)*m(103)
    m(402) = m(5)*m(104)
    m(403) = m(6)*m(105)
    m(404) = m(5)*m(106)
    m(405) = m(8)*m(95)
    m(406) = m(8)*m(96)
    m(407) = m(7)*m(97)
    m(408) = m(7)*m(98)
    m(409) = m(8)*m(99)
    m(410) = m(8)*m(100)
    m(411) = m(7)*m(101)
    m(412) = m(7)*m(102)
    m(413) = m(8)*m(103)
    m(414) = m(8)*m(104)
    m(415) = m(7)*m(105)
    m(416) = m(7)*m(106)
    m(417) = m(11)*m(97)
    m(418) = m(10)*m(98)
    m(419) = m(11)*m(101)
    m(420) = m(9)*m(102)
    m(421) = m(10)*m(105)
    m(422) = m(9)*m(106)
    m(423) = m(10)*m(97)
    m(424) = m(11)*m(98)
    m(425) = m(9)*m(101)
    m(426) = m(11)*m(102)
    m(427) = m(9)*m(105)
    m(428) = m(10)*m(106)
    m(429) = m(10)*m(96)
    m(430) = m(13)*m(98)
    m(431) = m(9)*m(100)
    m(432) = m(12)*m(102)
    m(433) = m(9)*m(104)
    m(434) = m(12)*m(106)
    m(435) = m(3)*m(107)
    m(436) = m(2)*m(108)
    m(437) = m(1)*m(109)
    m(438) = m(5)*m(107)
    m(439) = m(6)*m(107)
    m(440) = m(4)*m(108)
    m(441) = m(6)*m(108)
    m(442) = m(4)*m(109)
    m(443) = m(5)*m(109)
    m(444) = m(11)*m(107)
    m(445) = m(14)*m(107)
    m(446) = m(10)*m(108)
    m(447) = m(13)*m(108)
    m(448) = m(9)*m(109)
    m(449) = m(12)*m(109)
    m(450) = m(17)*m(109)
    m(451) = m(2)*m(112)
    m(452) = m(3)*m(112)
    m(453) = m(1)*m(113)
    m(454) = m(3)*m(113)
    m(455) = m(1)*m(114)
    m(456) = m(2)*m(114)
    m(457) = m(2)*m(115)
    m(458) = m(3)*m(115)
    m(459) = m(1)*m(116)
    m(460) = m(3)*m(116)
    m(461) = m(1)*m(117)
    m(462) = m(2)*m(117)
    m(463) = m(6)*m(112)
    m(464) = m(5)*m(113)
    m(465) = m(4)*m(114)
    m(466) = m(6)*m(115)
    m(467) = m(5)*m(116)
    m(468) = m(4)*m(117)
    m(469) = m(8)*m(112)
    m(470) = m(8)*m(113)
    m(471) = m(8)*m(114)
    m(472) = m(7)*m(115)
    m(473) = m(7)*m(116)
    m(474) = m(7)*m(117)
    m(475) = m(12)*m(113)
    m(476) = m(12)*m(114)
    m(477) = m(13)*m(114)
    m(478) = m(9)*m(116)
    m(479) = m(9)*m(117)
    m(480) = m(10)*m(117)
    m(481) = m(17)*m(113)
    m(482) = m(17)*m(114)
    m(483) = m(18)*m(112)
    m(484) = m(18)*m(114)
    m(485) = m(19)*m(112)
    m(486) = m(19)*m(113)
    m(487) = m(17)*m(116)
    m(488) = m(17)*m(117)
    m(489) = m(18)*m(115)
    m(490) = m(18)*m(117)
    m(491) = m(19)*m(115)
    m(492) = m(19)*m(116)
    m(493) = m(2)*m(120)
    m(494) = m(1)*m(122)
    m(495) = m(1)*m(124)
    m(496) = m(2)*m(125)
    m(497) = m(3)*m(125)
    m(498) = m(1)*m(126)
    m(499) = m(3)*m(126)
    m(500) = m(1)*m(127)
    m(501) = m(2)*m(127)
    m(502) = m(4)*m(125)
    m(503) = m(5)*m(125)
    m(504) = m(4)*m(126)
    m(505) = m(6)*m(126)
    m(506) = m(5)*m(127)
    m(507) = m(6)*m(127)
    m(508) = m(3)*m(128)
    m(509) = m(2)*m(129)
    m(510) = m(3)*m(130)
    m(511) = m(2)*m(131)
    m(512) = m(3)*m(132)
    m(513) = m(1)*m(133)
    m(514) = m(3)*m(134)
    m(515) = m(1)*m(135)
    m(516) = m(2)*m(136)
    m(517) = m(1)*m(137)
    m(518) = m(2)*m(138)
    m(519) = m(1)*m(139)
    m(520) = m(2)*m(128)
    m(521) = m(3)*m(129)
    m(522) = m(2)*m(130)
    m(523) = m(3)*m(131)
    m(524) = m(1)*m(132)
    m(525) = m(3)*m(133)
    m(526) = m(1)*m(134)
    m(527) = m(3)*m(135)
    m(528) = m(1)*m(136)
    m(529) = m(2)*m(137)
    m(530) = m(1)*m(138)
    m(531) = m(2)*m(139)
    m(532) = m(6)*m(128)
    m(533) = m(6)*m(129)
    m(534) = m(6)*m(130)
    m(535) = m(6)*m(131)
    m(536) = m(5)*m(132)
    m(537) = m(5)*m(133)
    m(538) = m(5)*m(134)
    m(539) = m(5)*m(135)
    m(540) = m(4)*m(136)
    m(541) = m(4)*m(137)
    m(542) = m(4)*m(138)
    m(543) = m(4)*m(139)
    m(544) = m(5)*m(128)
    m(545) = m(4)*m(129)
    m(546) = m(5)*m(130)
    m(547) = m(4)*m(131)
    m(548) = m(6)*m(132)
    m(549) = m(4)*m(133)
    m(550) = m(6)*m(134)
    m(551) = m(4)*m(135)
    m(552) = m(6)*m(136)
    m(553) = m(5)*m(137)
    m(554) = m(6)*m(138)
    m(555) = m(5)*m(139)
    m(556) = m(8)*m(128)
    m(557) = m(8)*m(129)
    m(558) = m(7)*m(130)
    m(559) = m(7)*m(131)
    m(560) = m(8)*m(132)
    m(561) = m(8)*m(133)
    m(562) = m(7)*m(134)
    m(563) = m(7)*m(135)
    m(564) = m(8)*m(136)
    m(565) = m(8)*m(137)
    m(566) = m(7)*m(138)
    m(567) = m(7)*m(139)
    m(568) = m(11)*m(130)
    m(569) = m(10)*m(131)
    m(570) = m(11)*m(134)
    m(571) = m(9)*m(135)
    m(572) = m(10)*m(138)
    m(573) = m(9)*m(139)
    m(574) = m(10)*m(130)
    m(575) = m(11)*m(131)
    m(576) = m(9)*m(134)
    m(577) = m(11)*m(135)
    m(578) = m(9)*m(138)
    m(579) = m(10)*m(139)
    m(580) = m(10)*m(129)
    m(581) = m(13)*m(131)
    m(582) = m(9)*m(133)
    m(583) = m(12)*m(135)
    m(584) = m(9)*m(137)
    m(585) = m(12)*m(139)
    m(586) = m(3)*m(140)
    m(587) = m(2)*m(141)
    m(588) = m(3)*m(142)
    m(589) = m(1)*m(143)
    m(590) = m(2)*m(144)
    m(591) = m(1)*m(145)
    m(592) = m(2)*m(140)
    m(593) = m(3)*m(141)
    m(594) = m(1)*m(142)
    m(595) = m(3)*m(143)
    m(596) = m(1)*m(144)
    m(597) = m(2)*m(145)
    m(598) = m(6)*m(140)
    m(599) = m(6)*m(141)
    m(600) = m(5)*m(142)
    m(601) = m(5)*m(143)
    m(602) = m(4)*m(144)
    m(603) = m(4)*m(145)
    m(604) = m(5)*m(140)
    m(605) = m(4)*m(141)
    m(606) = m(6)*m(142)
    m(607) = m(4)*m(143)
    m(608) = m(6)*m(144)
    m(609) = m(5)*m(145)
    m(610) = m(11)*m(140)
    m(611) = m(14)*m(140)
    m(612) = m(10)*m(141)
    m(613) = m(13)*m(141)
    m(614) = m(11)*m(142)
    m(615) = m(14)*m(142)
    m(616) = m(9)*m(143)
    m(617) = m(12)*m(143)
    m(618) = m(10)*m(144)
    m(619) = m(13)*m(144)
    m(620) = m(9)*m(145)
    m(621) = m(12)*m(145)
    m(622) = m(10)*m(140)
    m(623) = m(13)*m(140)
    m(624) = m(11)*m(141)
    m(625) = m(14)*m(141)
    m(626) = m(9)*m(142)
    m(627) = m(12)*m(142)
    m(628) = m(11)*m(143)
    m(629) = m(14)*m(143)
    m(630) = m(9)*m(144)
    m(631) = m(12)*m(144)
    m(632) = m(10)*m(145)
    m(633) = m(13)*m(145)
    m(634) = m(18)*m(141)
    m(635) = m(17)*m(143)
    m(636) = m(17)*m(145)
    m(637) = m(20)*m(130)
    m(638) = m(20)*m(131)
    m(639) = m(21)*m(128)
    m(640) = m(21)*m(129)
    m(641) = m(20)*m(134)
    m(642) = m(20)*m(135)
    m(643) = m(21)*m(132)
    m(644) = m(21)*m(133)
    m(645) = m(20)*m(138)
    m(646) = m(20)*m(139)
    m(647) = m(21)*m(136)
    m(648) = m(21)*m(137)
    m(649) = m(3)*m(146)
    m(650) = m(2)*m(147)
    m(651) = m(1)*m(148)
    m(652) = m(5)*m(146)
    m(653) = m(6)*m(146)
    m(654) = m(4)*m(147)
    m(655) = m(6)*m(147)
    m(656) = m(4)*m(148)
    m(657) = m(5)*m(148)
    m(658) = m(11)*m(146)
    m(659) = m(14)*m(146)
    m(660) = m(10)*m(147)
    m(661) = m(13)*m(147)
    m(662) = m(9)*m(148)
    m(663) = m(12)*m(148)
    m(664) = m(19)*m(146)
    m(665) = m(18)*m(147)
    m(666) = m(17)*m(148)
    m(667) = m(23)*m(148)
    m(668) = m(2)*m(151)
    m(669) = m(3)*m(151)
    m(670) = m(1)*m(152)
    m(671) = m(3)*m(152)
    m(672) = m(1)*m(153)
    m(673) = m(2)*m(153)
    m(674) = m(2)*m(154)
    m(675) = m(3)*m(154)
    m(676) = m(1)*m(155)
    m(677) = m(3)*m(155)
    m(678) = m(1)*m(156)
    m(679) = m(2)*m(156)
    m(680) = m(6)*m(151)
    m(681) = m(5)*m(152)
    m(682) = m(4)*m(153)
    m(683) = m(6)*m(154)
    m(684) = m(5)*m(155)
    m(685) = m(4)*m(156)
    m(686) = m(8)*m(151)
    m(687) = m(8)*m(152)
    m(688) = m(8)*m(153)
    m(689) = m(7)*m(154)
    m(690) = m(7)*m(155)
    m(691) = m(7)*m(156)
    m(692) = m(12)*m(152)
    m(693) = m(12)*m(153)
    m(694) = m(13)*m(153)
    m(695) = m(9)*m(155)
    m(696) = m(9)*m(156)
    m(697) = m(10)*m(156)
    m(698) = m(17)*m(152)
    m(699) = m(17)*m(153)
    m(700) = m(18)*m(151)
    m(701) = m(18)*m(153)
    m(702) = m(19)*m(151)
    m(703) = m(19)*m(152)
    m(704) = m(17)*m(155)
    m(705) = m(17)*m(156)
    m(706) = m(18)*m(154)
    m(707) = m(18)*m(156)
    m(708) = m(19)*m(154)
    m(709) = m(19)*m(155)
    m(710) = m(8)*m(157)
    m(711) = m(7)*m(158)
    m(712) = m(12)*m(157)
    m(713) = m(13)*m(157)
    m(714) = m(14)*m(157)
    m(715) = m(9)*m(158)
    m(716) = m(10)*m(158)
    m(717) = m(11)*m(158)
    m(718) = m(23)*m(152)
    m(719) = m(23)*m(153)
    m(720) = m(24)*m(151)
    m(721) = m(24)*m(153)
    m(722) = m(25)*m(151)
    m(723) = m(25)*m(152)
    m(724) = m(23)*m(155)
    m(725) = m(23)*m(156)
    m(726) = m(24)*m(154)
    m(727) = m(24)*m(156)
    m(728) = m(25)*m(154)
    m(729) = m(25)*m(155)
    m(730) = m(2)*m(161)
    m(731) = m(1)*m(163)
    m(732) = m(1)*m(165)
    m(733) = m(2)*m(166)
    m(734) = m(3)*m(166)
    m(735) = m(1)*m(167)
    m(736) = m(3)*m(167)
    m(737) = m(1)*m(168)
    m(738) = m(2)*m(168)
    m(739) = m(4)*m(166)
    m(740) = m(5)*m(166)
    m(741) = m(4)*m(167)
    m(742) = m(6)*m(167)
    m(743) = m(5)*m(168)
    m(744) = m(6)*m(168)
    m(745) = m(3)*m(169)
    m(746) = m(2)*m(170)
    m(747) = m(3)*m(171)
    m(748) = m(2)*m(172)
    m(749) = m(3)*m(173)
    m(750) = m(1)*m(174)
    m(751) = m(3)*m(175)
    m(752) = m(1)*m(176)
    m(753) = m(2)*m(177)
    m(754) = m(1)*m(178)
    m(755) = m(2)*m(179)
    m(756) = m(1)*m(180)
    m(757) = m(2)*m(169)
    m(758) = m(3)*m(170)
    m(759) = m(2)*m(171)
    m(760) = m(3)*m(172)
    m(761) = m(1)*m(173)
    m(762) = m(3)*m(174)
    m(763) = m(1)*m(175)
    m(764) = m(3)*m(176)
    m(765) = m(1)*m(177)
    m(766) = m(2)*m(178)
    m(767) = m(1)*m(179)
    m(768) = m(2)*m(180)
    m(769) = m(6)*m(169)
    m(770) = m(6)*m(170)
    m(771) = m(6)*m(171)
    m(772) = m(6)*m(172)
    m(773) = m(5)*m(173)
    m(774) = m(5)*m(174)
    m(775) = m(5)*m(175)
    m(776) = m(5)*m(176)
    m(777) = m(4)*m(177)
    m(778) = m(4)*m(178)
    m(779) = m(4)*m(179)
    m(780) = m(4)*m(180)
    m(781) = m(5)*m(169)
    m(782) = m(4)*m(170)
    m(783) = m(5)*m(171)
    m(784) = m(4)*m(172)
    m(785) = m(6)*m(173)
    m(786) = m(4)*m(174)
    m(787) = m(6)*m(175)
    m(788) = m(4)*m(176)
    m(789) = m(6)*m(177)
    m(790) = m(5)*m(178)
    m(791) = m(6)*m(179)
    m(792) = m(5)*m(180)
    m(793) = m(8)*m(169)
    m(794) = m(8)*m(170)
    m(795) = m(7)*m(171)
    m(796) = m(7)*m(172)
    m(797) = m(8)*m(173)
    m(798) = m(8)*m(174)
    m(799) = m(7)*m(175)
    m(800) = m(7)*m(176)
    m(801) = m(8)*m(177)
    m(802) = m(8)*m(178)
    m(803) = m(7)*m(179)
    m(804) = m(7)*m(180)
    m(805) = m(11)*m(171)
    m(806) = m(10)*m(172)
    m(807) = m(11)*m(175)
    m(808) = m(9)*m(176)
    m(809) = m(10)*m(179)
    m(810) = m(9)*m(180)
    m(811) = m(10)*m(171)
    m(812) = m(11)*m(172)
    m(813) = m(9)*m(175)
    m(814) = m(11)*m(176)
    m(815) = m(9)*m(179)
    m(816) = m(10)*m(180)
    m(817) = m(10)*m(170)
    m(818) = m(13)*m(172)
    m(819) = m(9)*m(174)
    m(820) = m(12)*m(176)
    m(821) = m(9)*m(178)
    m(822) = m(12)*m(180)
    m(823) = m(3)*m(181)
    m(824) = m(2)*m(182)
    m(825) = m(3)*m(183)
    m(826) = m(1)*m(184)
    m(827) = m(2)*m(185)
    m(828) = m(1)*m(186)
    m(829) = m(2)*m(181)
    m(830) = m(3)*m(182)
    m(831) = m(1)*m(183)
    m(832) = m(3)*m(184)
    m(833) = m(1)*m(185)
    m(834) = m(2)*m(186)
    m(835) = m(6)*m(181)
    m(836) = m(6)*m(182)
    m(837) = m(5)*m(183)
    m(838) = m(5)*m(184)
    m(839) = m(4)*m(185)
    m(840) = m(4)*m(186)
    m(841) = m(5)*m(181)
    m(842) = m(4)*m(182)
    m(843) = m(6)*m(183)
    m(844) = m(4)*m(184)
    m(845) = m(6)*m(185)
    m(846) = m(5)*m(186)
    m(847) = m(11)*m(181)
    m(848) = m(14)*m(181)
    m(849) = m(10)*m(182)
    m(850) = m(13)*m(182)
    m(851) = m(11)*m(183)
    m(852) = m(14)*m(183)
    m(853) = m(9)*m(184)
    m(854) = m(12)*m(184)
    m(855) = m(10)*m(185)
    m(856) = m(13)*m(185)
    m(857) = m(9)*m(186)
    m(858) = m(12)*m(186)
    m(859) = m(10)*m(181)
    m(860) = m(13)*m(181)
    m(861) = m(11)*m(182)
    m(862) = m(14)*m(182)
    m(863) = m(9)*m(183)
    m(864) = m(12)*m(183)
    m(865) = m(11)*m(184)
    m(866) = m(14)*m(184)
    m(867) = m(9)*m(185)
    m(868) = m(12)*m(185)
    m(869) = m(10)*m(186)
    m(870) = m(13)*m(186)
    m(871) = m(18)*m(182)
    m(872) = m(17)*m(184)
    m(873) = m(17)*m(186)
    m(874) = m(20)*m(171)
    m(875) = m(20)*m(172)
    m(876) = m(21)*m(169)
    m(877) = m(21)*m(170)
    m(878) = m(20)*m(175)
    m(879) = m(20)*m(176)
    m(880) = m(21)*m(173)
    m(881) = m(21)*m(174)
    m(882) = m(20)*m(179)
    m(883) = m(20)*m(180)
    m(884) = m(21)*m(177)
    m(885) = m(21)*m(178)
    m(886) = m(3)*m(187)
    m(887) = m(2)*m(188)
    m(888) = m(3)*m(189)
    m(889) = m(1)*m(190)
    m(890) = m(2)*m(191)
    m(891) = m(1)*m(192)
    m(892) = m(2)*m(187)
    m(893) = m(3)*m(188)
    m(894) = m(1)*m(189)
    m(895) = m(3)*m(190)
    m(896) = m(1)*m(191)
    m(897) = m(2)*m(192)
    m(898) = m(6)*m(187)
    m(899) = m(6)*m(188)
    m(900) = m(5)*m(189)
    m(901) = m(5)*m(190)
    m(902) = m(4)*m(191)
    m(903) = m(4)*m(192)
    m(904) = m(5)*m(187)
    m(905) = m(4)*m(188)
    m(906) = m(6)*m(189)
    m(907) = m(4)*m(190)
    m(908) = m(6)*m(191)
    m(909) = m(5)*m(192)
    m(910) = m(11)*m(187)
    m(911) = m(14)*m(187)
    m(912) = m(10)*m(188)
    m(913) = m(13)*m(188)
    m(914) = m(11)*m(189)
    m(915) = m(14)*m(189)
    m(916) = m(9)*m(190)
    m(917) = m(12)*m(190)
    m(918) = m(10)*m(191)
    m(919) = m(13)*m(191)
    m(920) = m(9)*m(192)
    m(921) = m(12)*m(192)
    m(922) = m(10)*m(187)
    m(923) = m(13)*m(187)
    m(924) = m(11)*m(188)
    m(925) = m(14)*m(188)
    m(926) = m(9)*m(189)
    m(927) = m(12)*m(189)
    m(928) = m(11)*m(190)
    m(929) = m(14)*m(190)
    m(930) = m(9)*m(191)
    m(931) = m(12)*m(191)
    m(932) = m(10)*m(192)
    m(933) = m(13)*m(192)
    m(934) = m(19)*m(187)
    m(935) = m(18)*m(188)
    m(936) = m(19)*m(189)
    m(937) = m(17)*m(190)
    m(938) = m(18)*m(191)
    m(939) = m(17)*m(192)
    m(940) = m(18)*m(187)
    m(941) = m(19)*m(188)
    m(942) = m(17)*m(189)
    m(943) = m(19)*m(190)
    m(944) = m(17)*m(191)
    m(945) = m(18)*m(192)
    m(946) = m(24)*m(188)
    m(947) = m(23)*m(190)
    m(948) = m(23)*m(192)
    m(949) = m(26)*m(171)
    m(950) = m(26)*m(172)
    m(951) = m(27)*m(169)
    m(952) = m(27)*m(170)
    m(953) = m(26)*m(175)
    m(954) = m(26)*m(176)
    m(955) = m(27)*m(173)
    m(956) = m(27)*m(174)
    m(957) = m(26)*m(179)
    m(958) = m(26)*m(180)
    m(959) = m(27)*m(177)
    m(960) = m(27)*m(178)
    m(961) = m(3)*m(193)
    m(962) = m(2)*m(194)
    m(963) = m(1)*m(195)
    m(964) = m(5)*m(193)
    m(965) = m(6)*m(193)
    m(966) = m(4)*m(194)
    m(967) = m(6)*m(194)
    m(968) = m(4)*m(195)
    m(969) = m(5)*m(195)
    m(970) = m(11)*m(193)
    m(971) = m(14)*m(193)
    m(972) = m(10)*m(194)
    m(973) = m(13)*m(194)
    m(974) = m(9)*m(195)
    m(975) = m(12)*m(195)
    m(976) = m(19)*m(193)
    m(977) = m(18)*m(194)
    m(978) = m(17)*m(195)
    m(979) = m(25)*m(193)
    m(980) = m(24)*m(194)
    m(981) = m(23)*m(195)
    m(982) = m(30)*m(195)
    m(983) = m(2)*m(198)
    m(984) = m(3)*m(198)
    m(985) = m(1)*m(199)
    m(986) = m(3)*m(199)
    m(987) = m(1)*m(200)
    m(988) = m(2)*m(200)
    m(989) = m(2)*m(201)
    m(990) = m(3)*m(201)
    m(991) = m(1)*m(202)
    m(992) = m(3)*m(202)
    m(993) = m(1)*m(203)
    m(994) = m(2)*m(203)
    m(995) = m(6)*m(198)
    m(996) = m(5)*m(199)
    m(997) = m(4)*m(200)
    m(998) = m(6)*m(201)
    m(999) = m(5)*m(202)
    m(1000) = m(4)*m(203)
    m(1001) = m(8)*m(198)
    m(1002) = m(8)*m(199)
    m(1003) = m(8)*m(200)
    m(1004) = m(7)*m(201)
    m(1005) = m(7)*m(202)
    m(1006) = m(7)*m(203)
    m(1007) = m(12)*m(199)
    m(1008) = m(12)*m(200)
    m(1009) = m(13)*m(200)
    m(1010) = m(9)*m(202)
    m(1011) = m(9)*m(203)
    m(1012) = m(10)*m(203)
    m(1013) = m(17)*m(199)
    m(1014) = m(17)*m(200)
    m(1015) = m(18)*m(198)
    m(1016) = m(18)*m(200)
    m(1017) = m(19)*m(198)
    m(1018) = m(19)*m(199)
    m(1019) = m(17)*m(202)
    m(1020) = m(17)*m(203)
    m(1021) = m(18)*m(201)
    m(1022) = m(18)*m(203)
    m(1023) = m(19)*m(201)
    m(1024) = m(19)*m(202)
    m(1025) = m(8)*m(204)
    m(1026) = m(7)*m(205)
    m(1027) = m(12)*m(204)
    m(1028) = m(13)*m(204)
    m(1029) = m(14)*m(204)
    m(1030) = m(9)*m(205)
    m(1031) = m(10)*m(205)
    m(1032) = m(11)*m(205)
    m(1033) = m(23)*m(199)
    m(1034) = m(23)*m(200)
    m(1035) = m(24)*m(198)
    m(1036) = m(24)*m(200)
    m(1037) = m(25)*m(198)
    m(1038) = m(25)*m(199)
    m(1039) = m(23)*m(202)
    m(1040) = m(23)*m(203)
    m(1041) = m(24)*m(201)
    m(1042) = m(24)*m(203)
    m(1043) = m(25)*m(201)
    m(1044) = m(25)*m(202)
    m(1045) = m(8)*m(206)
    m(1046) = m(7)*m(207)
    m(1047) = m(12)*m(206)
    m(1048) = m(13)*m(206)
    m(1049) = m(14)*m(206)
    m(1050) = m(9)*m(207)
    m(1051) = m(10)*m(207)
    m(1052) = m(11)*m(207)
    m(1053) = m(21)*m(206)
    m(1054) = m(20)*m(207)
    m(1055) = m(30)*m(199)
    m(1056) = m(30)*m(200)
    m(1057) = m(31)*m(198)
    m(1058) = m(31)*m(200)
    m(1059) = m(32)*m(198)
    m(1060) = m(32)*m(199)
    m(1061) = m(30)*m(202)
    m(1062) = m(30)*m(203)
    m(1063) = m(31)*m(201)
    m(1064) = m(31)*m(203)
    m(1065) = m(32)*m(201)
    m(1066) = m(32)*m(202)
    m(1067) = m(2)*m(217)
    m(1068) = m(1)*m(219)
    m(1069) = m(1)*m(221)
    m(1070) = m(2)*m(230)
    m(1071) = m(1)*m(232)
    m(1072) = m(1)*m(234)
    m(1073) = m(2)*m(236)
    m(1074) = m(1)*m(238)
    m(1075) = m(1)*m(240)
    m(1076) = m(3)*m(241)
    m(1077) = m(2)*m(242)
    m(1078) = m(3)*m(243)
    m(1079) = m(1)*m(244)
    m(1080) = m(2)*m(245)
    m(1081) = m(1)*m(246)
    m(1082) = m(3)*m(247)
    m(1083) = m(2)*m(248)
    m(1084) = m(3)*m(249)
    m(1085) = m(1)*m(250)
    m(1086) = m(2)*m(251)
    m(1087) = m(1)*m(252)
    m(1088) = m(2)*m(241)
    m(1089) = m(3)*m(242)
    m(1090) = m(1)*m(243)
    m(1091) = m(3)*m(244)
    m(1092) = m(1)*m(245)
    m(1093) = m(2)*m(246)
    m(1094) = m(2)*m(247)
    m(1095) = m(3)*m(248)
    m(1096) = m(1)*m(249)
    m(1097) = m(3)*m(250)
    m(1098) = m(1)*m(251)
    m(1099) = m(2)*m(252)
    m(1100) = m(2)*m(254)
    m(1101) = m(1)*m(256)
    m(1102) = m(1)*m(258)
    m(1103) = m(2)*m(260)
    m(1104) = m(1)*m(262)
    m(1105) = m(1)*m(264)
    m(1106) = m(2)*m(265)
    m(1107) = m(3)*m(265)
    m(1108) = m(1)*m(266)
    m(1109) = m(3)*m(266)
    m(1110) = m(1)*m(267)
    m(1111) = m(2)*m(267)
    m(1112) = m(2)*m(268)
    m(1113) = m(3)*m(268)
    m(1114) = m(1)*m(269)
    m(1115) = m(3)*m(269)
    m(1116) = m(1)*m(270)
    m(1117) = m(2)*m(270)
    m(1118) = m(4)*m(265)
    m(1119) = m(5)*m(265)
    m(1120) = m(4)*m(266)
    m(1121) = m(6)*m(266)
    m(1122) = m(5)*m(267)
    m(1123) = m(6)*m(267)
    m(1124) = m(4)*m(268)
    m(1125) = m(5)*m(268)
    m(1126) = m(4)*m(269)
    m(1127) = m(6)*m(269)
    m(1128) = m(5)*m(270)
    m(1129) = m(6)*m(270)
    m(1130) = m(1)*m(271)
    m(1131) = m(2)*m(271)
    m(1132) = m(1)*m(272)
    m(1133) = m(3)*m(272)
    m(1134) = m(1)*m(273)
    m(1135) = m(2)*m(273)
    m(1136) = m(2)*m(274)
    m(1137) = m(3)*m(274)
    m(1138) = m(1)*m(275)
    m(1139) = m(3)*m(275)
    m(1140) = m(2)*m(276)
    m(1141) = m(3)*m(276)
    m(1142) = m(3)*m(277)
    m(1143) = m(3)*m(278)
    m(1144) = m(2)*m(279)
    m(1145) = m(2)*m(280)
    m(1146) = m(3)*m(281)
    m(1147) = m(3)*m(282)
    m(1148) = m(1)*m(283)
    m(1149) = m(1)*m(284)
    m(1150) = m(2)*m(285)
    m(1151) = m(2)*m(286)
    m(1152) = m(1)*m(287)
    m(1153) = m(1)*m(288)
    m(1154) = m(2)*m(277)
    m(1155) = m(1)*m(278)
    m(1156) = m(3)*m(279)
    m(1157) = m(1)*m(280)
    m(1158) = m(2)*m(281)
    m(1159) = m(1)*m(282)
    m(1160) = m(3)*m(283)
    m(1161) = m(2)*m(284)
    m(1162) = m(3)*m(285)
    m(1163) = m(1)*m(286)
    m(1164) = m(3)*m(287)
    m(1165) = m(2)*m(288)
    m(1166) = m(5)*m(278)
    m(1167) = m(4)*m(280)
    m(1168) = m(5)*m(282)
    m(1169) = m(4)*m(284)
    m(1170) = m(4)*m(286)
    m(1171) = m(4)*m(288)
    m(1172) = m(2)*m(290)
    m(1173) = m(1)*m(292)
    m(1174) = m(1)*m(294)
    m(1175) = m(2)*m(295)
    m(1176) = m(3)*m(295)
    m(1177) = m(1)*m(296)
    m(1178) = m(3)*m(296)
    m(1179) = m(1)*m(297)
    m(1180) = m(2)*m(297)
    m(1181) = m(4)*m(295)
    m(1182) = m(5)*m(295)
    m(1183) = m(4)*m(296)
    m(1184) = m(6)*m(296)
    m(1185) = m(5)*m(297)
    m(1186) = m(6)*m(297)
    m(1187) = m(49)*m(68)
    m(1188) = m(51)*m(68)
    m(1189) = m(53)*m(66)
    m(1190) = m(54)*m(67)
    m(1191) = m(47)*m(69)
    m(1192) = m(52)*m(69)
    m(1193) = m(55)*m(65)
    m(1194) = m(56)*m(67)
    m(1195) = m(48)*m(70)
    m(1196) = m(50)*m(70)
    m(1197) = m(57)*m(65)
    m(1198) = m(58)*m(66)
    m(1199) = m(7)*m(277)
    m(1200) = m(7)*m(279)
    m(1201) = m(8)*m(278)
    m(1202) = m(8)*m(280)
    m(1203) = m(7)*m(282)
    m(1204) = m(7)*m(283)
    m(1205) = m(8)*m(281)
    m(1206) = m(8)*m(284)
    m(1207) = m(7)*m(286)
    m(1208) = m(7)*m(288)
    m(1209) = m(8)*m(285)
    m(1210) = m(8)*m(287)
    m(1211) = m(1)*m(298)
    m(1212) = m(2)*m(298)
    m(1213) = m(1)*m(299)
    m(1214) = m(3)*m(299)
    m(1215) = m(2)*m(300)
    m(1216) = m(3)*m(300)
    m(1217) = m(1)*m(301)
    m(1218) = m(2)*m(301)
    m(1219) = m(1)*m(302)
    m(1220) = m(3)*m(302)
    m(1221) = m(2)*m(303)
    m(1222) = m(3)*m(303)
    m(1223) = m(3)*m(304)
    m(1224) = m(3)*m(305)
    m(1225) = m(2)*m(306)
    m(1226) = m(2)*m(307)
    m(1227) = m(1)*m(308)
    m(1228) = m(1)*m(309)
    m(1229) = m(3)*m(310)
    m(1230) = m(3)*m(311)
    m(1231) = m(2)*m(312)
    m(1232) = m(2)*m(313)
    m(1233) = m(1)*m(314)
    m(1234) = m(1)*m(315)
    m(1235) = m(2)*m(304)
    m(1236) = m(1)*m(305)
    m(1237) = m(3)*m(306)
    m(1238) = m(1)*m(307)
    m(1239) = m(3)*m(308)
    m(1240) = m(2)*m(309)
    m(1241) = m(2)*m(310)
    m(1242) = m(1)*m(311)
    m(1243) = m(3)*m(312)
    m(1244) = m(1)*m(313)
    m(1245) = m(3)*m(314)
    m(1246) = m(2)*m(315)
    m(1247) = m(5)*m(305)
    m(1248) = m(4)*m(307)
    m(1249) = m(4)*m(309)
    m(1250) = m(5)*m(311)
    m(1251) = m(4)*m(313)
    m(1252) = m(4)*m(315)
    m(1253) = m(3)*m(316)
    m(1254) = m(2)*m(317)
    m(1255) = m(1)*m(318)
    m(1256) = m(3)*m(319)
    m(1257) = m(2)*m(320)
    m(1258) = m(1)*m(321)
    m(1259) = m(5)*m(316)
    m(1260) = m(6)*m(316)
    m(1261) = m(4)*m(317)
    m(1262) = m(6)*m(317)
    m(1263) = m(4)*m(318)
    m(1264) = m(5)*m(318)
    m(1265) = m(5)*m(319)
    m(1266) = m(6)*m(319)
    m(1267) = m(4)*m(320)
    m(1268) = m(6)*m(320)
    m(1269) = m(4)*m(321)
    m(1270) = m(5)*m(321)
    m(1271) = m(1)*m(322)
    m(1272) = m(2)*m(323)
    m(1273) = m(3)*m(324)
    m(1274) = m(3)*m(325)
    m(1275) = m(2)*m(326)
    m(1276) = m(1)*m(327)
    m(1277) = m(4)*m(322)
    m(1278) = m(5)*m(322)
    m(1279) = m(4)*m(323)
    m(1280) = m(6)*m(323)
    m(1281) = m(5)*m(324)
    m(1282) = m(6)*m(324)
    m(1283) = m(5)*m(325)
    m(1284) = m(6)*m(325)
    m(1285) = m(4)*m(326)
    m(1286) = m(6)*m(326)
    m(1287) = m(4)*m(327)
    m(1288) = m(5)*m(327)
    m(1289) = m(8)*m(322)
    m(1290) = m(8)*m(323)
    m(1291) = m(7)*m(324)
    m(1292) = m(8)*m(325)
    m(1293) = m(7)*m(326)
    m(1294) = m(7)*m(327)
    m(1295) = m(3)*m(328)
    m(1296) = m(2)*m(329)
    m(1297) = m(3)*m(330)
    m(1298) = m(1)*m(331)
    m(1299) = m(3)*m(332)
    m(1300) = m(3)*m(333)
    m(1301) = m(2)*m(334)
    m(1302) = m(1)*m(335)
    m(1303) = m(2)*m(336)
    m(1304) = m(2)*m(337)
    m(1305) = m(1)*m(338)
    m(1306) = m(1)*m(339)
    m(1307) = m(2)*m(328)
    m(1308) = m(3)*m(329)
    m(1309) = m(1)*m(330)
    m(1310) = m(3)*m(331)
    m(1311) = m(2)*m(332)
    m(1312) = m(1)*m(333)
    m(1313) = m(1)*m(334)
    m(1314) = m(2)*m(335)
    m(1315) = m(3)*m(336)
    m(1316) = m(1)*m(337)
    m(1317) = m(3)*m(338)
    m(1318) = m(2)*m(339)
    m(1319) = m(6)*m(328)
    m(1320) = m(6)*m(329)
    m(1321) = m(5)*m(330)
    m(1322) = m(5)*m(331)
    m(1323) = m(6)*m(332)
    m(1324) = m(5)*m(333)
    m(1325) = m(4)*m(334)
    m(1326) = m(4)*m(335)
    m(1327) = m(6)*m(336)
    m(1328) = m(4)*m(337)
    m(1329) = m(5)*m(338)
    m(1330) = m(4)*m(339)
    m(1331) = m(5)*m(328)
    m(1332) = m(4)*m(329)
    m(1333) = m(6)*m(330)
    m(1334) = m(4)*m(331)
    m(1335) = m(5)*m(332)
    m(1336) = m(6)*m(333)
    m(1337) = m(6)*m(334)
    m(1338) = m(5)*m(335)
    m(1339) = m(4)*m(336)
    m(1340) = m(6)*m(337)
    m(1341) = m(4)*m(338)
    m(1342) = m(5)*m(339)
    m(1343) = m(8)*m(328)
    m(1344) = m(8)*m(329)
    m(1345) = m(8)*m(330)
    m(1346) = m(8)*m(331)
    m(1347) = m(7)*m(332)
    m(1348) = m(7)*m(333)
    m(1349) = m(8)*m(334)
    m(1350) = m(8)*m(335)
    m(1351) = m(7)*m(336)
    m(1352) = m(7)*m(337)
    m(1353) = m(7)*m(338)
    m(1354) = m(7)*m(339)
    m(1355) = m(9)*m(324)
    m(1356) = m(10)*m(324)
    m(1357) = m(9)*m(326)
    m(1358) = m(10)*m(337)
    m(1359) = m(9)*m(338)
    m(1360) = m(9)*m(339)
    m(1361) = m(9)*m(333)
    m(1362) = m(9)*m(337)
    m(1363) = m(10)*m(339)
    m(1364) = m(8)*m(340)
    m(1365) = m(7)*m(341)
    m(1366) = m(9)*m(322)
    m(1367) = m(9)*m(331)
    m(1368) = m(9)*m(335)
    m(1369) = m(9)*m(341)
    m(1370) = m(10)*m(341)
    m(1371) = m(11)*m(341)
    m(1372) = m(2)*m(346)
    m(1373) = m(1)*m(348)
    m(1374) = m(1)*m(350)
    m(1375) = m(3)*m(351)
    m(1376) = m(2)*m(352)
    m(1377) = m(3)*m(353)
    m(1378) = m(1)*m(354)
    m(1379) = m(2)*m(355)
    m(1380) = m(1)*m(356)
    m(1381) = m(2)*m(351)
    m(1382) = m(3)*m(352)
    m(1383) = m(1)*m(353)
    m(1384) = m(3)*m(354)
    m(1385) = m(1)*m(355)
    m(1386) = m(2)*m(356)
    m(1387) = m(2)*m(357)
    m(1388) = m(2)*m(370)
    m(1389) = m(2)*m(359)
    m(1390) = m(2)*m(372)
    m(1391) = m(1)*m(361)
    m(1392) = m(1)*m(374)
    m(1393) = m(1)*m(363)
    m(1394) = m(1)*m(376)
    m(1395) = m(1)*m(365)
    m(1396) = m(1)*m(378)
    m(1397) = m(1)*m(367)
    m(1398) = m(1)*m(380)
    m(1399) = m(3)*m(381)
    m(1400) = m(2)*m(382)
    m(1401) = m(3)*m(383)
    m(1402) = m(2)*m(384)
    m(1403) = m(3)*m(385)
    m(1404) = m(1)*m(386)
    m(1405) = m(3)*m(387)
    m(1406) = m(1)*m(388)
    m(1407) = m(2)*m(389)
    m(1408) = m(1)*m(390)
    m(1409) = m(2)*m(391)
    m(1410) = m(1)*m(392)
    m(1411) = m(2)*m(381)
    m(1412) = m(3)*m(382)
    m(1413) = m(2)*m(383)
    m(1414) = m(3)*m(384)
    m(1415) = m(1)*m(385)
    m(1416) = m(3)*m(386)
    m(1417) = m(1)*m(387)
    m(1418) = m(3)*m(388)
    m(1419) = m(1)*m(389)
    m(1420) = m(2)*m(390)
    m(1421) = m(1)*m(391)
    m(1422) = m(2)*m(392)
    m(1423) = m(1)*m(357)
    m(1424) = m(1)*m(358)
    m(1425) = m(1)*m(359)
    m(1426) = m(1)*m(360)
    m(1427) = m(2)*m(361)
    m(1428) = m(2)*m(362)
    m(1429) = m(2)*m(363)
    m(1430) = m(2)*m(364)
    m(1431) = m(3)*m(365)
    m(1432) = m(3)*m(366)
    m(1433) = m(3)*m(367)
    m(1434) = m(3)*m(368)
    m(1435) = m(3)*m(393)
    m(1436) = m(2)*m(394)
    m(1437) = m(3)*m(395)
    m(1438) = m(2)*m(396)
    m(1439) = m(3)*m(397)
    m(1440) = m(1)*m(398)
    m(1441) = m(3)*m(399)
    m(1442) = m(1)*m(400)
    m(1443) = m(2)*m(401)
    m(1444) = m(1)*m(402)
    m(1445) = m(2)*m(403)
    m(1446) = m(1)*m(404)
    m(1447) = m(2)*m(393)
    m(1448) = m(3)*m(394)
    m(1449) = m(2)*m(395)
    m(1450) = m(3)*m(396)
    m(1451) = m(1)*m(397)
    m(1452) = m(3)*m(398)
    m(1453) = m(1)*m(399)
    m(1454) = m(3)*m(400)
    m(1455) = m(1)*m(401)
    m(1456) = m(2)*m(402)
    m(1457) = m(1)*m(403)
    m(1458) = m(2)*m(404)
    m(1459) = m(5)*m(381)
    m(1460) = m(4)*m(382)
    m(1461) = m(5)*m(383)
    m(1462) = m(4)*m(384)
    m(1463) = m(5)*m(397)
    m(1464) = m(4)*m(386)
    m(1465) = m(5)*m(399)
    m(1466) = m(4)*m(388)
    m(1467) = m(4)*m(401)
    m(1468) = m(4)*m(402)
    m(1469) = m(4)*m(403)
    m(1470) = m(4)*m(404)
    m(1471) = m(4)*m(381)
    m(1472) = m(5)*m(382)
    m(1473) = m(4)*m(383)
    m(1474) = m(5)*m(384)
    m(1475) = m(4)*m(385)
    m(1476) = m(6)*m(386)
    m(1477) = m(4)*m(387)
    m(1478) = m(6)*m(388)
    m(1479) = m(5)*m(389)
    m(1480) = m(6)*m(390)
    m(1481) = m(5)*m(391)
    m(1482) = m(6)*m(392)
    m(1483) = m(3)*m(405)
    m(1484) = m(2)*m(406)
    m(1485) = m(3)*m(407)
    m(1486) = m(2)*m(408)
    m(1487) = m(3)*m(409)
    m(1488) = m(1)*m(410)
    m(1489) = m(3)*m(411)
    m(1490) = m(1)*m(412)
    m(1491) = m(2)*m(413)
    m(1492) = m(1)*m(414)
    m(1493) = m(2)*m(415)
    m(1494) = m(1)*m(416)
    m(1495) = m(2)*m(405)
    m(1496) = m(3)*m(406)
    m(1497) = m(2)*m(407)
    m(1498) = m(3)*m(408)
    m(1499) = m(1)*m(409)
    m(1500) = m(3)*m(410)
    m(1501) = m(1)*m(411)
    m(1502) = m(3)*m(412)
    m(1503) = m(1)*m(413)
    m(1504) = m(2)*m(414)
    m(1505) = m(1)*m(415)
    m(1506) = m(2)*m(416)
    m(1507) = m(6)*m(405)
    m(1508) = m(6)*m(406)
    m(1509) = m(6)*m(407)
    m(1510) = m(6)*m(408)
    m(1511) = m(5)*m(409)
    m(1512) = m(5)*m(410)
    m(1513) = m(5)*m(411)
    m(1514) = m(5)*m(412)
    m(1515) = m(4)*m(413)
    m(1516) = m(4)*m(414)
    m(1517) = m(4)*m(415)
    m(1518) = m(4)*m(416)
    m(1519) = m(5)*m(405)
    m(1520) = m(4)*m(406)
    m(1521) = m(5)*m(407)
    m(1522) = m(4)*m(408)
    m(1523) = m(6)*m(409)
    m(1524) = m(4)*m(410)
    m(1525) = m(6)*m(411)
    m(1526) = m(4)*m(412)
    m(1527) = m(6)*m(413)
    m(1528) = m(5)*m(414)
    m(1529) = m(6)*m(415)
    m(1530) = m(5)*m(416)
    m(1531) = m(2)*m(417)
    m(1532) = m(3)*m(417)
    m(1533) = m(2)*m(418)
    m(1534) = m(3)*m(418)
    m(1535) = m(1)*m(419)
    m(1536) = m(3)*m(419)
    m(1537) = m(1)*m(420)
    m(1538) = m(3)*m(420)
    m(1539) = m(1)*m(421)
    m(1540) = m(2)*m(421)
    m(1541) = m(1)*m(422)
    m(1542) = m(2)*m(422)
    m(1543) = m(6)*m(417)
    m(1544) = m(6)*m(418)
    m(1545) = m(5)*m(419)
    m(1546) = m(5)*m(420)
    m(1547) = m(4)*m(421)
    m(1548) = m(4)*m(422)
    m(1549) = m(3)*m(423)
    m(1550) = m(2)*m(424)
    m(1551) = m(3)*m(425)
    m(1552) = m(1)*m(426)
    m(1553) = m(2)*m(427)
    m(1554) = m(1)*m(428)
    m(1555) = m(2)*m(423)
    m(1556) = m(3)*m(424)
    m(1557) = m(1)*m(425)
    m(1558) = m(3)*m(426)
    m(1559) = m(1)*m(427)
    m(1560) = m(2)*m(428)
    m(1561) = m(6)*m(423)
    m(1562) = m(6)*m(424)
    m(1563) = m(5)*m(425)
    m(1564) = m(5)*m(426)
    m(1565) = m(4)*m(427)
    m(1566) = m(4)*m(428)
    m(1567) = m(5)*m(423)
    m(1568) = m(4)*m(424)
    m(1569) = m(6)*m(425)
    m(1570) = m(4)*m(426)
    m(1571) = m(6)*m(427)
    m(1572) = m(5)*m(428)
    m(1573) = m(2)*m(429)
    m(1574) = m(3)*m(429)
    m(1575) = m(2)*m(430)
    m(1576) = m(3)*m(430)
    m(1577) = m(1)*m(431)
    m(1578) = m(3)*m(431)
    m(1579) = m(1)*m(432)
    m(1580) = m(3)*m(432)
    m(1581) = m(1)*m(433)
    m(1582) = m(2)*m(433)
    m(1583) = m(1)*m(434)
    m(1584) = m(2)*m(434)
    m(1585) = m(6)*m(429)
    m(1586) = m(6)*m(430)
    m(1587) = m(5)*m(431)
    m(1588) = m(5)*m(432)
    m(1589) = m(4)*m(433)
    m(1590) = m(4)*m(434)
    m(1591) = m(8)*m(429)
    m(1592) = m(7)*m(430)
    m(1593) = m(8)*m(431)
    m(1594) = m(7)*m(432)
    m(1595) = m(8)*m(433)
    m(1596) = m(7)*m(434)
    m(1597) = m(10)*m(417)
    m(1598) = m(10)*m(424)
    m(1599) = m(10)*m(430)
    m(1600) = m(11)*m(430)
    m(1601) = m(9)*m(419)
    m(1602) = m(9)*m(426)
    m(1603) = m(9)*m(432)
    m(1604) = m(11)*m(432)
    m(1605) = m(9)*m(421)
    m(1606) = m(9)*m(428)
    m(1607) = m(9)*m(434)
    m(1608) = m(10)*m(434)
    m(1609) = m(68)*m(95)
    m(1610) = m(68)*m(96)
    m(1611) = m(65)*m(97)
    m(1612) = m(65)*m(98)
    m(1613) = m(66)*m(101)
    m(1614) = m(69)*m(99)
    m(1615) = m(69)*m(100)
    m(1616) = m(66)*m(102)
    m(1617) = m(67)*m(105)
    m(1618) = m(67)*m(106)
    m(1619) = m(70)*m(103)
    m(1620) = m(70)*m(104)
    m(1621) = m(12)*m(429)
    m(1622) = m(9)*m(430)
    m(1623) = m(13)*m(431)
    m(1624) = m(10)*m(432)
    m(1625) = m(11)*m(434)
    m(1626) = m(14)*m(433)
    m(1627) = m(9)*m(423)
    m(1628) = m(12)*m(423)
    m(1629) = m(9)*m(424)
    m(1630) = m(12)*m(424)
    m(1631) = m(10)*m(425)
    m(1632) = m(13)*m(425)
    m(1633) = m(10)*m(426)
    m(1634) = m(13)*m(426)
    m(1635) = m(11)*m(427)
    m(1636) = m(11)*m(428)
    m(1637) = m(14)*m(427)
    m(1638) = m(14)*m(428)
    m(1639) = m(1)*m(435)
    m(1640) = m(2)*m(435)
    m(1641) = m(1)*m(436)
    m(1642) = m(3)*m(436)
    m(1643) = m(2)*m(437)
    m(1644) = m(3)*m(437)
    m(1645) = m(3)*m(438)
    m(1646) = m(3)*m(439)
    m(1647) = m(2)*m(440)
    m(1648) = m(2)*m(441)
    m(1649) = m(1)*m(442)
    m(1650) = m(1)*m(443)
    m(1651) = m(2)*m(438)
    m(1652) = m(1)*m(439)
    m(1653) = m(3)*m(440)
    m(1654) = m(1)*m(441)
    m(1655) = m(3)*m(442)
    m(1656) = m(2)*m(443)
    m(1657) = m(5)*m(439)
    m(1658) = m(4)*m(441)
    m(1659) = m(4)*m(443)
    m(1660) = m(3)*m(444)
    m(1661) = m(3)*m(445)
    m(1662) = m(2)*m(446)
    m(1663) = m(2)*m(447)
    m(1664) = m(1)*m(448)
    m(1665) = m(1)*m(449)
    m(1666) = m(5)*m(444)
    m(1667) = m(6)*m(444)
    m(1668) = m(5)*m(445)
    m(1669) = m(6)*m(445)
    m(1670) = m(4)*m(446)
    m(1671) = m(6)*m(446)
    m(1672) = m(4)*m(447)
    m(1673) = m(6)*m(447)
    m(1674) = m(4)*m(448)
    m(1675) = m(5)*m(448)
    m(1676) = m(4)*m(449)
    m(1677) = m(5)*m(449)
    m(1678) = m(8)*m(444)
    m(1679) = m(7)*m(445)
    m(1680) = m(8)*m(446)
    m(1681) = m(7)*m(447)
    m(1682) = m(8)*m(448)
    m(1683) = m(7)*m(449)
    m(1684) = m(11)*m(445)
    m(1685) = m(10)*m(447)
    m(1686) = m(9)*m(449)
    m(1687) = m(12)*m(444)
    m(1688) = m(13)*m(444)
    m(1689) = m(9)*m(445)
    m(1690) = m(10)*m(445)
    m(1691) = m(12)*m(446)
    m(1692) = m(9)*m(447)
    m(1693) = m(11)*m(447)
    m(1694) = m(14)*m(446)
    m(1695) = m(10)*m(449)
    m(1696) = m(11)*m(449)
    m(1697) = m(13)*m(448)
    m(1698) = m(14)*m(448)
    m(1699) = m(9)*m(444)
    m(1700) = m(10)*m(444)
    m(1701) = m(12)*m(445)
    m(1702) = m(13)*m(445)
    m(1703) = m(9)*m(446)
    m(1704) = m(11)*m(446)
    m(1705) = m(12)*m(447)
    m(1706) = m(14)*m(447)
    m(1707) = m(10)*m(448)
    m(1708) = m(11)*m(448)
    m(1709) = m(13)*m(449)
    m(1710) = m(14)*m(449)
    m(1711) = m(2)*m(452)
    m(1712) = m(1)*m(454)
    m(1713) = m(1)*m(456)
    m(1714) = m(2)*m(458)
    m(1715) = m(1)*m(460)
    m(1716) = m(1)*m(462)
    m(1717) = m(2)*m(463)
    m(1718) = m(3)*m(463)
    m(1719) = m(1)*m(464)
    m(1720) = m(3)*m(464)
    m(1721) = m(1)*m(465)
    m(1722) = m(2)*m(465)
    m(1723) = m(2)*m(466)
    m(1724) = m(3)*m(466)
    m(1725) = m(1)*m(467)
    m(1726) = m(3)*m(467)
    m(1727) = m(1)*m(468)
    m(1728) = m(2)*m(468)
    m(1729) = m(4)*m(463)
    m(1730) = m(5)*m(463)
    m(1731) = m(4)*m(464)
    m(1732) = m(6)*m(464)
    m(1733) = m(5)*m(465)
    m(1734) = m(6)*m(465)
    m(1735) = m(4)*m(466)
    m(1736) = m(5)*m(466)
    m(1737) = m(4)*m(467)
    m(1738) = m(6)*m(467)
    m(1739) = m(5)*m(468)
    m(1740) = m(6)*m(468)
    m(1741) = m(2)*m(469)
    m(1742) = m(3)*m(469)
    m(1743) = m(1)*m(470)
    m(1744) = m(3)*m(470)
    m(1745) = m(1)*m(471)
    m(1746) = m(2)*m(471)
    m(1747) = m(2)*m(472)
    m(1748) = m(3)*m(472)
    m(1749) = m(1)*m(473)
    m(1750) = m(3)*m(473)
    m(1751) = m(1)*m(474)
    m(1752) = m(2)*m(474)
    m(1753) = m(6)*m(469)
    m(1754) = m(5)*m(470)
    m(1755) = m(4)*m(471)
    m(1756) = m(6)*m(472)
    m(1757) = m(5)*m(473)
    m(1758) = m(4)*m(474)
    m(1759) = m(3)*m(475)
    m(1760) = m(2)*m(476)
    m(1761) = m(1)*m(477)
    m(1762) = m(3)*m(478)
    m(1763) = m(2)*m(479)
    m(1764) = m(1)*m(480)
    m(1765) = m(5)*m(475)
    m(1766) = m(6)*m(475)
    m(1767) = m(4)*m(476)
    m(1768) = m(6)*m(476)
    m(1769) = m(4)*m(477)
    m(1770) = m(5)*m(477)
    m(1771) = m(5)*m(478)
    m(1772) = m(6)*m(478)
    m(1773) = m(4)*m(479)
    m(1774) = m(6)*m(479)
    m(1775) = m(4)*m(480)
    m(1776) = m(5)*m(480)
    m(1777) = m(8)*m(475)
    m(1778) = m(8)*m(476)
    m(1779) = m(8)*m(477)
    m(1780) = m(7)*m(478)
    m(1781) = m(7)*m(479)
    m(1782) = m(7)*m(480)
    m(1783) = m(12)*m(477)
    m(1784) = m(9)*m(480)
    m(1785) = m(49)*m(112)
    m(1786) = m(51)*m(112)
    m(1787) = m(47)*m(113)
    m(1788) = m(52)*m(113)
    m(1789) = m(48)*m(114)
    m(1790) = m(50)*m(114)
    m(1791) = m(53)*m(116)
    m(1792) = m(54)*m(117)
    m(1793) = m(55)*m(115)
    m(1794) = m(56)*m(117)
    m(1795) = m(57)*m(115)
    m(1796) = m(58)*m(116)
    m(1797) = m(20)*m(277)
    m(1798) = m(20)*m(279)
    m(1799) = m(20)*m(282)
    m(1800) = m(20)*m(283)
    m(1801) = m(20)*m(286)
    m(1802) = m(20)*m(288)
    m(1803) = m(21)*m(278)
    m(1804) = m(21)*m(280)
    m(1805) = m(21)*m(281)
    m(1806) = m(21)*m(284)
    m(1807) = m(21)*m(285)
    m(1808) = m(21)*m(287)
    m(1809) = m(11)*m(475)
    m(1810) = m(10)*m(476)
    m(1811) = m(9)*m(477)
    m(1812) = m(12)*m(480)
    m(1813) = m(13)*m(479)
    m(1814) = m(14)*m(478)
    m(1815) = m(9)*m(475)
    m(1816) = m(10)*m(475)
    m(1817) = m(9)*m(476)
    m(1818) = m(11)*m(476)
    m(1819) = m(10)*m(477)
    m(1820) = m(11)*m(477)
    m(1821) = m(12)*m(478)
    m(1822) = m(12)*m(479)
    m(1823) = m(13)*m(478)
    m(1824) = m(13)*m(480)
    m(1825) = m(14)*m(479)
    m(1826) = m(14)*m(480)
    m(1827) = m(3)*m(481)
    m(1828) = m(2)*m(482)
    m(1829) = m(3)*m(483)
    m(1830) = m(1)*m(484)
    m(1831) = m(2)*m(485)
    m(1832) = m(1)*m(486)
    m(1833) = m(3)*m(487)
    m(1834) = m(2)*m(488)
    m(1835) = m(3)*m(489)
    m(1836) = m(1)*m(490)
    m(1837) = m(2)*m(491)
    m(1838) = m(1)*m(492)
    m(1839) = m(2)*m(481)
    m(1840) = m(3)*m(482)
    m(1841) = m(1)*m(483)
    m(1842) = m(3)*m(484)
    m(1843) = m(1)*m(485)
    m(1844) = m(2)*m(486)
    m(1845) = m(2)*m(487)
    m(1846) = m(3)*m(488)
    m(1847) = m(1)*m(489)
    m(1848) = m(3)*m(490)
    m(1849) = m(1)*m(491)
    m(1850) = m(2)*m(492)
    m(1851) = m(6)*m(481)
    m(1852) = m(6)*m(482)
    m(1853) = m(5)*m(483)
    m(1854) = m(5)*m(484)
    m(1855) = m(4)*m(485)
    m(1856) = m(4)*m(486)
    m(1857) = m(6)*m(487)
    m(1858) = m(6)*m(488)
    m(1859) = m(5)*m(489)
    m(1860) = m(5)*m(490)
    m(1861) = m(4)*m(491)
    m(1862) = m(4)*m(492)
    m(1863) = m(5)*m(481)
    m(1864) = m(4)*m(482)
    m(1865) = m(6)*m(483)
    m(1866) = m(4)*m(484)
    m(1867) = m(6)*m(485)
    m(1868) = m(5)*m(486)
    m(1869) = m(5)*m(487)
    m(1870) = m(4)*m(488)
    m(1871) = m(6)*m(489)
    m(1872) = m(4)*m(490)
    m(1873) = m(6)*m(491)
    m(1874) = m(5)*m(492)
    m(1875) = m(8)*m(481)
    m(1876) = m(8)*m(482)
    m(1877) = m(8)*m(483)
    m(1878) = m(8)*m(484)
    m(1879) = m(8)*m(485)
    m(1880) = m(8)*m(486)
    m(1881) = m(7)*m(487)
    m(1882) = m(7)*m(488)
    m(1883) = m(7)*m(489)
    m(1884) = m(7)*m(490)
    m(1885) = m(7)*m(491)
    m(1886) = m(7)*m(492)
    m(1887) = m(13)*m(482)
    m(1888) = m(12)*m(484)
    m(1889) = m(12)*m(486)
    m(1890) = m(10)*m(488)
    m(1891) = m(9)*m(490)
    m(1892) = m(9)*m(492)
    m(1893) = m(95)*m(112)
    m(1894) = m(96)*m(112)
    m(1895) = m(99)*m(113)
    m(1896) = m(100)*m(113)
    m(1897) = m(103)*m(114)
    m(1898) = m(104)*m(114)
    m(1899) = m(97)*m(115)
    m(1900) = m(98)*m(115)
    m(1901) = m(101)*m(116)
    m(1902) = m(102)*m(116)
    m(1903) = m(105)*m(117)
    m(1904) = m(106)*m(117)
    m(1905) = m(17)*m(484)
    m(1906) = m(17)*m(486)
    m(1907) = m(18)*m(485)
    m(1908) = m(17)*m(490)
    m(1909) = m(17)*m(492)
    m(1910) = m(18)*m(491)
    m(1911) = m(2)*m(497)
    m(1912) = m(1)*m(499)
    m(1913) = m(1)*m(501)
    m(1914) = m(3)*m(502)
    m(1915) = m(2)*m(503)
    m(1916) = m(3)*m(504)
    m(1917) = m(1)*m(505)
    m(1918) = m(2)*m(506)
    m(1919) = m(1)*m(507)
    m(1920) = m(2)*m(502)
    m(1921) = m(3)*m(503)
    m(1922) = m(1)*m(504)
    m(1923) = m(3)*m(505)
    m(1924) = m(1)*m(506)
    m(1925) = m(2)*m(507)
    m(1926) = m(2)*m(508)
    m(1927) = m(2)*m(521)
    m(1928) = m(2)*m(510)
    m(1929) = m(2)*m(523)
    m(1930) = m(1)*m(512)
    m(1931) = m(1)*m(525)
    m(1932) = m(1)*m(514)
    m(1933) = m(1)*m(527)
    m(1934) = m(1)*m(516)
    m(1935) = m(1)*m(529)
    m(1936) = m(1)*m(518)
    m(1937) = m(1)*m(531)
    m(1938) = m(3)*m(532)
    m(1939) = m(2)*m(533)
    m(1940) = m(3)*m(534)
    m(1941) = m(2)*m(535)
    m(1942) = m(3)*m(536)
    m(1943) = m(1)*m(537)
    m(1944) = m(3)*m(538)
    m(1945) = m(1)*m(539)
    m(1946) = m(2)*m(540)
    m(1947) = m(1)*m(541)
    m(1948) = m(2)*m(542)
    m(1949) = m(1)*m(543)
    m(1950) = m(2)*m(532)
    m(1951) = m(3)*m(533)
    m(1952) = m(2)*m(534)
    m(1953) = m(3)*m(535)
    m(1954) = m(1)*m(536)
    m(1955) = m(3)*m(537)
    m(1956) = m(1)*m(538)
    m(1957) = m(3)*m(539)
    m(1958) = m(1)*m(540)
    m(1959) = m(2)*m(541)
    m(1960) = m(1)*m(542)
    m(1961) = m(2)*m(543)
    m(1962) = m(1)*m(508)
    m(1963) = m(1)*m(509)
    m(1964) = m(1)*m(510)
    m(1965) = m(1)*m(511)
    m(1966) = m(2)*m(512)
    m(1967) = m(2)*m(513)
    m(1968) = m(2)*m(514)
    m(1969) = m(2)*m(515)
    m(1970) = m(3)*m(516)
    m(1971) = m(3)*m(517)
    m(1972) = m(3)*m(518)
    m(1973) = m(3)*m(519)
    m(1974) = m(3)*m(544)
    m(1975) = m(2)*m(545)
    m(1976) = m(3)*m(546)
    m(1977) = m(2)*m(547)
    m(1978) = m(3)*m(548)
    m(1979) = m(1)*m(549)
    m(1980) = m(3)*m(550)
    m(1981) = m(1)*m(551)
    m(1982) = m(2)*m(552)
    m(1983) = m(1)*m(553)
    m(1984) = m(2)*m(554)
    m(1985) = m(1)*m(555)
    m(1986) = m(2)*m(544)
    m(1987) = m(3)*m(545)
    m(1988) = m(2)*m(546)
    m(1989) = m(3)*m(547)
    m(1990) = m(1)*m(548)
    m(1991) = m(3)*m(549)
    m(1992) = m(1)*m(550)
    m(1993) = m(3)*m(551)
    m(1994) = m(1)*m(552)
    m(1995) = m(2)*m(553)
    m(1996) = m(1)*m(554)
    m(1997) = m(2)*m(555)
    m(1998) = m(5)*m(532)
    m(1999) = m(4)*m(533)
    m(2000) = m(5)*m(534)
    m(2001) = m(4)*m(535)
    m(2002) = m(5)*m(548)
    m(2003) = m(4)*m(537)
    m(2004) = m(5)*m(550)
    m(2005) = m(4)*m(539)
    m(2006) = m(4)*m(552)
    m(2007) = m(4)*m(553)
    m(2008) = m(4)*m(554)
    m(2009) = m(4)*m(555)
    m(2010) = m(4)*m(532)
    m(2011) = m(5)*m(533)
    m(2012) = m(4)*m(534)
    m(2013) = m(5)*m(535)
    m(2014) = m(4)*m(536)
    m(2015) = m(6)*m(537)
    m(2016) = m(4)*m(538)
    m(2017) = m(6)*m(539)
    m(2018) = m(5)*m(540)
    m(2019) = m(6)*m(541)
    m(2020) = m(5)*m(542)
    m(2021) = m(6)*m(543)
    m(2022) = m(3)*m(556)
    m(2023) = m(2)*m(557)
    m(2024) = m(3)*m(558)
    m(2025) = m(2)*m(559)
    m(2026) = m(3)*m(560)
    m(2027) = m(1)*m(561)
    m(2028) = m(3)*m(562)
    m(2029) = m(1)*m(563)
    m(2030) = m(2)*m(564)
    m(2031) = m(1)*m(565)
    m(2032) = m(2)*m(566)
    m(2033) = m(1)*m(567)
    m(2034) = m(2)*m(556)
    m(2035) = m(3)*m(557)
    m(2036) = m(2)*m(558)
    m(2037) = m(3)*m(559)
    m(2038) = m(1)*m(560)
    m(2039) = m(3)*m(561)
    m(2040) = m(1)*m(562)
    m(2041) = m(3)*m(563)
    m(2042) = m(1)*m(564)
    m(2043) = m(2)*m(565)
    m(2044) = m(1)*m(566)
    m(2045) = m(2)*m(567)
    m(2046) = m(6)*m(556)
    m(2047) = m(6)*m(557)
    m(2048) = m(6)*m(558)
    m(2049) = m(6)*m(559)
    m(2050) = m(5)*m(560)
    m(2051) = m(5)*m(561)
    m(2052) = m(5)*m(562)
    m(2053) = m(5)*m(563)
    m(2054) = m(4)*m(564)
    m(2055) = m(4)*m(565)
    m(2056) = m(4)*m(566)
    m(2057) = m(4)*m(567)
    m(2058) = m(5)*m(556)
    m(2059) = m(4)*m(557)
    m(2060) = m(5)*m(558)
    m(2061) = m(4)*m(559)
    m(2062) = m(6)*m(560)
    m(2063) = m(4)*m(561)
    m(2064) = m(6)*m(562)
    m(2065) = m(4)*m(563)
    m(2066) = m(6)*m(564)
    m(2067) = m(5)*m(565)
    m(2068) = m(6)*m(566)
    m(2069) = m(5)*m(567)
    m(2070) = m(2)*m(568)
    m(2071) = m(3)*m(568)
    m(2072) = m(2)*m(569)
    m(2073) = m(3)*m(569)
    m(2074) = m(1)*m(570)
    m(2075) = m(3)*m(570)
    m(2076) = m(1)*m(571)
    m(2077) = m(3)*m(571)
    m(2078) = m(1)*m(572)
    m(2079) = m(2)*m(572)
    m(2080) = m(1)*m(573)
    m(2081) = m(2)*m(573)
    m(2082) = m(6)*m(568)
    m(2083) = m(6)*m(569)
    m(2084) = m(5)*m(570)
    m(2085) = m(5)*m(571)
    m(2086) = m(4)*m(572)
    m(2087) = m(4)*m(573)
    m(2088) = m(3)*m(574)
    m(2089) = m(2)*m(575)
    m(2090) = m(3)*m(576)
    m(2091) = m(1)*m(577)
    m(2092) = m(2)*m(578)
    m(2093) = m(1)*m(579)
    m(2094) = m(2)*m(574)
    m(2095) = m(3)*m(575)
    m(2096) = m(1)*m(576)
    m(2097) = m(3)*m(577)
    m(2098) = m(1)*m(578)
    m(2099) = m(2)*m(579)
    m(2100) = m(6)*m(574)
    m(2101) = m(6)*m(575)
    m(2102) = m(5)*m(576)
    m(2103) = m(5)*m(577)
    m(2104) = m(4)*m(578)
    m(2105) = m(4)*m(579)
    m(2106) = m(5)*m(574)
    m(2107) = m(4)*m(575)
    m(2108) = m(6)*m(576)
    m(2109) = m(4)*m(577)
    m(2110) = m(6)*m(578)
    m(2111) = m(5)*m(579)
    m(2112) = m(2)*m(580)
    m(2113) = m(3)*m(580)
    m(2114) = m(2)*m(581)
    m(2115) = m(3)*m(581)
    m(2116) = m(1)*m(582)
    m(2117) = m(3)*m(582)
    m(2118) = m(1)*m(583)
    m(2119) = m(3)*m(583)
    m(2120) = m(1)*m(584)
    m(2121) = m(2)*m(584)
    m(2122) = m(1)*m(585)
    m(2123) = m(2)*m(585)
    m(2124) = m(6)*m(580)
    m(2125) = m(6)*m(581)
    m(2126) = m(5)*m(582)
    m(2127) = m(5)*m(583)
    m(2128) = m(4)*m(584)
    m(2129) = m(4)*m(585)
    m(2130) = m(8)*m(580)
    m(2131) = m(7)*m(581)
    m(2132) = m(8)*m(582)
    m(2133) = m(7)*m(583)
    m(2134) = m(8)*m(584)
    m(2135) = m(7)*m(585)
    m(2136) = m(10)*m(568)
    m(2137) = m(10)*m(575)
    m(2138) = m(10)*m(581)
    m(2139) = m(11)*m(581)
    m(2140) = m(9)*m(570)
    m(2141) = m(9)*m(577)
    m(2142) = m(9)*m(583)
    m(2143) = m(11)*m(583)
    m(2144) = m(9)*m(572)
    m(2145) = m(9)*m(579)
    m(2146) = m(9)*m(585)
    m(2147) = m(10)*m(585)
    m(2148) = m(68)*m(128)
    m(2149) = m(68)*m(129)
    m(2150) = m(65)*m(130)
    m(2151) = m(65)*m(131)
    m(2152) = m(66)*m(134)
    m(2153) = m(69)*m(132)
    m(2154) = m(69)*m(133)
    m(2155) = m(66)*m(135)
    m(2156) = m(67)*m(138)
    m(2157) = m(67)*m(139)
    m(2158) = m(70)*m(136)
    m(2159) = m(70)*m(137)
    m(2160) = m(12)*m(580)
    m(2161) = m(9)*m(581)
    m(2162) = m(13)*m(582)
    m(2163) = m(10)*m(583)
    m(2164) = m(11)*m(585)
    m(2165) = m(14)*m(584)
    m(2166) = m(9)*m(574)
    m(2167) = m(12)*m(574)
    m(2168) = m(9)*m(575)
    m(2169) = m(12)*m(575)
    m(2170) = m(10)*m(576)
    m(2171) = m(13)*m(576)
    m(2172) = m(10)*m(577)
    m(2173) = m(13)*m(577)
    m(2174) = m(11)*m(578)
    m(2175) = m(11)*m(579)
    m(2176) = m(14)*m(578)
    m(2177) = m(14)*m(579)
    m(2178) = m(2)*m(586)
    m(2179) = m(2)*m(593)
    m(2180) = m(1)*m(588)
    m(2181) = m(1)*m(595)
    m(2182) = m(1)*m(590)
    m(2183) = m(1)*m(597)
    m(2184) = m(3)*m(598)
    m(2185) = m(2)*m(599)
    m(2186) = m(3)*m(600)
    m(2187) = m(1)*m(601)
    m(2188) = m(2)*m(602)
    m(2189) = m(1)*m(603)
    m(2190) = m(2)*m(598)
    m(2191) = m(3)*m(599)
    m(2192) = m(1)*m(600)
    m(2193) = m(3)*m(601)
    m(2194) = m(1)*m(602)
    m(2195) = m(2)*m(603)
    m(2196) = m(1)*m(586)
    m(2197) = m(1)*m(587)
    m(2198) = m(2)*m(588)
    m(2199) = m(2)*m(589)
    m(2200) = m(3)*m(590)
    m(2201) = m(3)*m(591)
    m(2202) = m(3)*m(604)
    m(2203) = m(2)*m(605)
    m(2204) = m(3)*m(606)
    m(2205) = m(1)*m(607)
    m(2206) = m(2)*m(608)
    m(2207) = m(1)*m(609)
    m(2208) = m(2)*m(604)
    m(2209) = m(3)*m(605)
    m(2210) = m(1)*m(606)
    m(2211) = m(3)*m(607)
    m(2212) = m(1)*m(608)
    m(2213) = m(2)*m(609)
    m(2214) = m(5)*m(598)
    m(2215) = m(4)*m(599)
    m(2216) = m(5)*m(606)
    m(2217) = m(4)*m(601)
    m(2218) = m(4)*m(608)
    m(2219) = m(4)*m(609)
    m(2220) = m(4)*m(598)
    m(2221) = m(5)*m(599)
    m(2222) = m(4)*m(600)
    m(2223) = m(6)*m(601)
    m(2224) = m(5)*m(602)
    m(2225) = m(6)*m(603)
    m(2226) = m(3)*m(610)
    m(2227) = m(3)*m(611)
    m(2228) = m(2)*m(612)
    m(2229) = m(2)*m(613)
    m(2230) = m(3)*m(614)
    m(2231) = m(3)*m(615)
    m(2232) = m(1)*m(616)
    m(2233) = m(1)*m(617)
    m(2234) = m(2)*m(618)
    m(2235) = m(2)*m(619)
    m(2236) = m(1)*m(620)
    m(2237) = m(1)*m(621)
    m(2238) = m(2)*m(610)
    m(2239) = m(2)*m(611)
    m(2240) = m(3)*m(612)
    m(2241) = m(3)*m(613)
    m(2242) = m(1)*m(614)
    m(2243) = m(1)*m(615)
    m(2244) = m(3)*m(616)
    m(2245) = m(3)*m(617)
    m(2246) = m(1)*m(618)
    m(2247) = m(1)*m(619)
    m(2248) = m(2)*m(620)
    m(2249) = m(2)*m(621)
    m(2250) = m(6)*m(610)
    m(2251) = m(6)*m(611)
    m(2252) = m(6)*m(612)
    m(2253) = m(6)*m(613)
    m(2254) = m(5)*m(614)
    m(2255) = m(5)*m(615)
    m(2256) = m(5)*m(616)
    m(2257) = m(5)*m(617)
    m(2258) = m(4)*m(618)
    m(2259) = m(4)*m(619)
    m(2260) = m(4)*m(620)
    m(2261) = m(4)*m(621)
    m(2262) = m(5)*m(610)
    m(2263) = m(5)*m(611)
    m(2264) = m(4)*m(612)
    m(2265) = m(4)*m(613)
    m(2266) = m(6)*m(614)
    m(2267) = m(6)*m(615)
    m(2268) = m(4)*m(616)
    m(2269) = m(4)*m(617)
    m(2270) = m(6)*m(618)
    m(2271) = m(6)*m(619)
    m(2272) = m(5)*m(620)
    m(2273) = m(5)*m(621)
    m(2274) = m(8)*m(610)
    m(2275) = m(7)*m(611)
    m(2276) = m(8)*m(612)
    m(2277) = m(7)*m(613)
    m(2278) = m(8)*m(614)
    m(2279) = m(7)*m(615)
    m(2280) = m(8)*m(616)
    m(2281) = m(7)*m(617)
    m(2282) = m(8)*m(618)
    m(2283) = m(7)*m(619)
    m(2284) = m(8)*m(620)
    m(2285) = m(7)*m(621)
    m(2286) = m(11)*m(611)
    m(2287) = m(10)*m(613)
    m(2288) = m(11)*m(615)
    m(2289) = m(9)*m(617)
    m(2290) = m(10)*m(619)
    m(2291) = m(9)*m(621)
    m(2292) = m(3)*m(622)
    m(2293) = m(3)*m(623)
    m(2294) = m(2)*m(624)
    m(2295) = m(2)*m(625)
    m(2296) = m(3)*m(626)
    m(2297) = m(3)*m(627)
    m(2298) = m(1)*m(628)
    m(2299) = m(1)*m(629)
    m(2300) = m(2)*m(630)
    m(2301) = m(2)*m(631)
    m(2302) = m(1)*m(632)
    m(2303) = m(1)*m(633)
    m(2304) = m(2)*m(622)
    m(2305) = m(2)*m(623)
    m(2306) = m(3)*m(624)
    m(2307) = m(3)*m(625)
    m(2308) = m(1)*m(626)
    m(2309) = m(1)*m(627)
    m(2310) = m(3)*m(628)
    m(2311) = m(3)*m(629)
    m(2312) = m(1)*m(630)
    m(2313) = m(1)*m(631)
    m(2314) = m(2)*m(632)
    m(2315) = m(2)*m(633)
    m(2316) = m(6)*m(622)
    m(2317) = m(6)*m(623)
    m(2318) = m(6)*m(624)
    m(2319) = m(6)*m(625)
    m(2320) = m(5)*m(626)
    m(2321) = m(5)*m(627)
    m(2322) = m(5)*m(628)
    m(2323) = m(5)*m(629)
    m(2324) = m(4)*m(630)
    m(2325) = m(4)*m(631)
    m(2326) = m(4)*m(632)
    m(2327) = m(4)*m(633)
    m(2328) = m(5)*m(622)
    m(2329) = m(5)*m(623)
    m(2330) = m(4)*m(624)
    m(2331) = m(4)*m(625)
    m(2332) = m(6)*m(626)
    m(2333) = m(6)*m(627)
    m(2334) = m(4)*m(628)
    m(2335) = m(4)*m(629)
    m(2336) = m(6)*m(630)
    m(2337) = m(6)*m(631)
    m(2338) = m(5)*m(632)
    m(2339) = m(5)*m(633)
    m(2340) = m(8)*m(622)
    m(2341) = m(7)*m(623)
    m(2342) = m(8)*m(624)
    m(2343) = m(7)*m(625)
    m(2344) = m(8)*m(626)
    m(2345) = m(7)*m(627)
    m(2346) = m(8)*m(628)
    m(2347) = m(7)*m(629)
    m(2348) = m(8)*m(630)
    m(2349) = m(7)*m(631)
    m(2350) = m(8)*m(632)
    m(2351) = m(7)*m(633)
    m(2352) = m(11)*m(623)
    m(2353) = m(10)*m(611)
    m(2354) = m(11)*m(613)
    m(2355) = m(10)*m(625)
    m(2356) = m(11)*m(627)
    m(2357) = m(9)*m(615)
    m(2358) = m(11)*m(617)
    m(2359) = m(9)*m(629)
    m(2360) = m(10)*m(631)
    m(2361) = m(9)*m(619)
    m(2362) = m(10)*m(621)
    m(2363) = m(9)*m(633)
    m(2364) = m(10)*m(623)
    m(2365) = m(11)*m(625)
    m(2366) = m(9)*m(627)
    m(2367) = m(11)*m(629)
    m(2368) = m(9)*m(631)
    m(2369) = m(10)*m(633)
    m(2370) = m(10)*m(610)
    m(2371) = m(13)*m(611)
    m(2372) = m(10)*m(624)
    m(2373) = m(13)*m(625)
    m(2374) = m(9)*m(614)
    m(2375) = m(12)*m(615)
    m(2376) = m(9)*m(628)
    m(2377) = m(12)*m(629)
    m(2378) = m(9)*m(618)
    m(2379) = m(12)*m(619)
    m(2380) = m(9)*m(632)
    m(2381) = m(12)*m(633)
    m(2382) = m(12)*m(610)
    m(2383) = m(9)*m(611)
    m(2384) = m(12)*m(612)
    m(2385) = m(9)*m(613)
    m(2386) = m(13)*m(614)
    m(2387) = m(10)*m(615)
    m(2388) = m(10)*m(617)
    m(2389) = m(13)*m(616)
    m(2390) = m(11)*m(619)
    m(2391) = m(14)*m(618)
    m(2392) = m(11)*m(621)
    m(2393) = m(14)*m(620)
    m(2394) = m(9)*m(610)
    m(2395) = m(12)*m(611)
    m(2396) = m(9)*m(612)
    m(2397) = m(12)*m(613)
    m(2398) = m(10)*m(614)
    m(2399) = m(13)*m(615)
    m(2400) = m(10)*m(616)
    m(2401) = m(13)*m(617)
    m(2402) = m(11)*m(618)
    m(2403) = m(14)*m(619)
    m(2404) = m(11)*m(620)
    m(2405) = m(14)*m(621)
    m(2406) = m(2)*m(634)
    m(2407) = m(3)*m(634)
    m(2408) = m(1)*m(635)
    m(2409) = m(3)*m(635)
    m(2410) = m(1)*m(636)
    m(2411) = m(2)*m(636)
    m(2412) = m(6)*m(634)
    m(2413) = m(5)*m(635)
    m(2414) = m(4)*m(636)
    m(2415) = m(10)*m(634)
    m(2416) = m(11)*m(634)
    m(2417) = m(13)*m(634)
    m(2418) = m(14)*m(634)
    m(2419) = m(9)*m(635)
    m(2420) = m(11)*m(635)
    m(2421) = m(12)*m(635)
    m(2422) = m(14)*m(635)
    m(2423) = m(9)*m(636)
    m(2424) = m(10)*m(636)
    m(2425) = m(12)*m(636)
    m(2426) = m(13)*m(636)
    m(2427) = m(3)*m(637)
    m(2428) = m(2)*m(638)
    m(2429) = m(3)*m(639)
    m(2430) = m(2)*m(640)
    m(2431) = m(3)*m(641)
    m(2432) = m(1)*m(642)
    m(2433) = m(3)*m(643)
    m(2434) = m(1)*m(644)
    m(2435) = m(2)*m(645)
    m(2436) = m(1)*m(646)
    m(2437) = m(2)*m(647)
    m(2438) = m(1)*m(648)
    m(2439) = m(2)*m(637)
    m(2440) = m(3)*m(638)
    m(2441) = m(2)*m(639)
    m(2442) = m(3)*m(640)
    m(2443) = m(1)*m(641)
    m(2444) = m(3)*m(642)
    m(2445) = m(1)*m(643)
    m(2446) = m(3)*m(644)
    m(2447) = m(1)*m(645)
    m(2448) = m(2)*m(646)
    m(2449) = m(1)*m(647)
    m(2450) = m(2)*m(648)
    m(2451) = m(6)*m(637)
    m(2452) = m(6)*m(638)
    m(2453) = m(6)*m(639)
    m(2454) = m(6)*m(640)
    m(2455) = m(5)*m(641)
    m(2456) = m(5)*m(642)
    m(2457) = m(5)*m(643)
    m(2458) = m(5)*m(644)
    m(2459) = m(4)*m(645)
    m(2460) = m(4)*m(646)
    m(2461) = m(4)*m(647)
    m(2462) = m(4)*m(648)
    m(2463) = m(5)*m(637)
    m(2464) = m(4)*m(638)
    m(2465) = m(5)*m(639)
    m(2466) = m(4)*m(640)
    m(2467) = m(6)*m(641)
    m(2468) = m(4)*m(642)
    m(2469) = m(6)*m(643)
    m(2470) = m(4)*m(644)
    m(2471) = m(6)*m(645)
    m(2472) = m(5)*m(646)
    m(2473) = m(6)*m(647)
    m(2474) = m(5)*m(648)
    m(2475) = m(8)*m(637)
    m(2476) = m(8)*m(638)
    m(2477) = m(7)*m(639)
    m(2478) = m(7)*m(640)
    m(2479) = m(8)*m(641)
    m(2480) = m(8)*m(642)
    m(2481) = m(7)*m(643)
    m(2482) = m(7)*m(644)
    m(2483) = m(8)*m(645)
    m(2484) = m(8)*m(646)
    m(2485) = m(7)*m(647)
    m(2486) = m(7)*m(648)
    m(2487) = m(13)*m(638)
    m(2488) = m(10)*m(640)
    m(2489) = m(12)*m(642)
    m(2490) = m(9)*m(644)
    m(2491) = m(12)*m(646)
    m(2492) = m(9)*m(648)
    m(2493) = m(112)*m(128)
    m(2494) = m(112)*m(129)
    m(2495) = m(115)*m(130)
    m(2496) = m(115)*m(131)
    m(2497) = m(113)*m(132)
    m(2498) = m(113)*m(133)
    m(2499) = m(116)*m(134)
    m(2500) = m(116)*m(135)
    m(2501) = m(114)*m(136)
    m(2502) = m(114)*m(137)
    m(2503) = m(117)*m(138)
    m(2504) = m(117)*m(139)
    m(2505) = m(18)*m(638)
    m(2506) = m(19)*m(637)
    m(2507) = m(18)*m(640)
    m(2508) = m(19)*m(639)
    m(2509) = m(17)*m(642)
    m(2510) = m(19)*m(641)
    m(2511) = m(17)*m(644)
    m(2512) = m(19)*m(643)
    m(2513) = m(17)*m(646)
    m(2514) = m(18)*m(645)
    m(2515) = m(17)*m(648)
    m(2516) = m(18)*m(647)
    m(2517) = m(18)*m(637)
    m(2518) = m(19)*m(638)
    m(2519) = m(18)*m(639)
    m(2520) = m(19)*m(640)
    m(2521) = m(17)*m(641)
    m(2522) = m(19)*m(642)
    m(2523) = m(17)*m(643)
    m(2524) = m(19)*m(644)
    m(2525) = m(17)*m(645)
    m(2526) = m(18)*m(646)
    m(2527) = m(17)*m(647)
    m(2528) = m(18)*m(648)
    m(2529) = m(1)*m(649)
    m(2530) = m(2)*m(649)
    m(2531) = m(1)*m(650)
    m(2532) = m(3)*m(650)
    m(2533) = m(2)*m(651)
    m(2534) = m(3)*m(651)
    m(2535) = m(3)*m(652)
    m(2536) = m(3)*m(653)
    m(2537) = m(2)*m(654)
    m(2538) = m(2)*m(655)
    m(2539) = m(1)*m(656)
    m(2540) = m(1)*m(657)
    m(2541) = m(2)*m(652)
    m(2542) = m(1)*m(653)
    m(2543) = m(3)*m(654)
    m(2544) = m(1)*m(655)
    m(2545) = m(3)*m(656)
    m(2546) = m(2)*m(657)
    m(2547) = m(5)*m(653)
    m(2548) = m(4)*m(655)
    m(2549) = m(4)*m(657)
    m(2550) = m(3)*m(658)
    m(2551) = m(3)*m(659)
    m(2552) = m(2)*m(660)
    m(2553) = m(2)*m(661)
    m(2554) = m(1)*m(662)
    m(2555) = m(1)*m(663)
    m(2556) = m(5)*m(658)
    m(2557) = m(6)*m(658)
    m(2558) = m(5)*m(659)
    m(2559) = m(6)*m(659)
    m(2560) = m(4)*m(660)
    m(2561) = m(6)*m(660)
    m(2562) = m(4)*m(661)
    m(2563) = m(6)*m(661)
    m(2564) = m(4)*m(662)
    m(2565) = m(5)*m(662)
    m(2566) = m(4)*m(663)
    m(2567) = m(5)*m(663)
    m(2568) = m(8)*m(658)
    m(2569) = m(7)*m(659)
    m(2570) = m(8)*m(660)
    m(2571) = m(7)*m(661)
    m(2572) = m(8)*m(662)
    m(2573) = m(7)*m(663)
    m(2574) = m(11)*m(659)
    m(2575) = m(10)*m(661)
    m(2576) = m(9)*m(663)
    m(2577) = m(12)*m(658)
    m(2578) = m(13)*m(658)
    m(2579) = m(9)*m(659)
    m(2580) = m(10)*m(659)
    m(2581) = m(12)*m(660)
    m(2582) = m(9)*m(661)
    m(2583) = m(11)*m(661)
    m(2584) = m(14)*m(660)
    m(2585) = m(10)*m(663)
    m(2586) = m(11)*m(663)
    m(2587) = m(13)*m(662)
    m(2588) = m(14)*m(662)
    m(2589) = m(9)*m(658)
    m(2590) = m(10)*m(658)
    m(2591) = m(12)*m(659)
    m(2592) = m(13)*m(659)
    m(2593) = m(9)*m(660)
    m(2594) = m(11)*m(660)
    m(2595) = m(12)*m(661)
    m(2596) = m(14)*m(661)
    m(2597) = m(10)*m(662)
    m(2598) = m(11)*m(662)
    m(2599) = m(13)*m(663)
    m(2600) = m(14)*m(663)
    m(2601) = m(3)*m(664)
    m(2602) = m(2)*m(665)
    m(2603) = m(1)*m(666)
    m(2604) = m(5)*m(664)
    m(2605) = m(6)*m(664)
    m(2606) = m(4)*m(665)
    m(2607) = m(6)*m(665)
    m(2608) = m(4)*m(666)
    m(2609) = m(5)*m(666)
    m(2610) = m(11)*m(664)
    m(2611) = m(14)*m(664)
    m(2612) = m(10)*m(665)
    m(2613) = m(13)*m(665)
    m(2614) = m(9)*m(666)
    m(2615) = m(12)*m(666)
    m(2616) = m(17)*m(664)
    m(2617) = m(18)*m(664)
    m(2618) = m(17)*m(665)
    m(2619) = m(19)*m(665)
    m(2620) = m(18)*m(666)
    m(2621) = m(19)*m(666)
    m(2622) = m(20)*m(659)
    m(2623) = m(21)*m(658)
    m(2624) = m(20)*m(661)
    m(2625) = m(21)*m(660)
    m(2626) = m(20)*m(663)
    m(2627) = m(21)*m(662)
    m(2628) = m(2)*m(669)
    m(2629) = m(1)*m(671)
    m(2630) = m(1)*m(673)
    m(2631) = m(2)*m(675)
    m(2632) = m(1)*m(677)
    m(2633) = m(1)*m(679)
    m(2634) = m(2)*m(680)
    m(2635) = m(3)*m(680)
    m(2636) = m(1)*m(681)
    m(2637) = m(3)*m(681)
    m(2638) = m(1)*m(682)
    m(2639) = m(2)*m(682)
    m(2640) = m(2)*m(683)
    m(2641) = m(3)*m(683)
    m(2642) = m(1)*m(684)
    m(2643) = m(3)*m(684)
    m(2644) = m(1)*m(685)
    m(2645) = m(2)*m(685)
    m(2646) = m(4)*m(680)
    m(2647) = m(5)*m(680)
    m(2648) = m(4)*m(681)
    m(2649) = m(6)*m(681)
    m(2650) = m(5)*m(682)
    m(2651) = m(6)*m(682)
    m(2652) = m(4)*m(683)
    m(2653) = m(5)*m(683)
    m(2654) = m(4)*m(684)
    m(2655) = m(6)*m(684)
    m(2656) = m(5)*m(685)
    m(2657) = m(6)*m(685)
    m(2658) = m(2)*m(686)
    m(2659) = m(3)*m(686)
    m(2660) = m(1)*m(687)
    m(2661) = m(3)*m(687)
    m(2662) = m(1)*m(688)
    m(2663) = m(2)*m(688)
    m(2664) = m(2)*m(689)
    m(2665) = m(3)*m(689)
    m(2666) = m(1)*m(690)
    m(2667) = m(3)*m(690)
    m(2668) = m(1)*m(691)
    m(2669) = m(2)*m(691)
    m(2670) = m(6)*m(686)
    m(2671) = m(5)*m(687)
    m(2672) = m(4)*m(688)
    m(2673) = m(6)*m(689)
    m(2674) = m(5)*m(690)
    m(2675) = m(4)*m(691)
    m(2676) = m(3)*m(692)
    m(2677) = m(2)*m(693)
    m(2678) = m(1)*m(694)
    m(2679) = m(3)*m(695)
    m(2680) = m(2)*m(696)
    m(2681) = m(1)*m(697)
    m(2682) = m(5)*m(692)
    m(2683) = m(6)*m(692)
    m(2684) = m(4)*m(693)
    m(2685) = m(6)*m(693)
    m(2686) = m(4)*m(694)
    m(2687) = m(5)*m(694)
    m(2688) = m(5)*m(695)
    m(2689) = m(6)*m(695)
    m(2690) = m(4)*m(696)
    m(2691) = m(6)*m(696)
    m(2692) = m(4)*m(697)
    m(2693) = m(5)*m(697)
    m(2694) = m(8)*m(692)
    m(2695) = m(8)*m(693)
    m(2696) = m(8)*m(694)
    m(2697) = m(7)*m(695)
    m(2698) = m(7)*m(696)
    m(2699) = m(7)*m(697)
    m(2700) = m(12)*m(694)
    m(2701) = m(9)*m(697)
    m(2702) = m(49)*m(151)
    m(2703) = m(51)*m(151)
    m(2704) = m(47)*m(152)
    m(2705) = m(52)*m(152)
    m(2706) = m(48)*m(153)
    m(2707) = m(50)*m(153)
    m(2708) = m(53)*m(155)
    m(2709) = m(54)*m(156)
    m(2710) = m(55)*m(154)
    m(2711) = m(56)*m(156)
    m(2712) = m(57)*m(154)
    m(2713) = m(58)*m(155)
    m(2714) = m(26)*m(277)
    m(2715) = m(26)*m(279)
    m(2716) = m(26)*m(282)
    m(2717) = m(26)*m(283)
    m(2718) = m(26)*m(286)
    m(2719) = m(26)*m(288)
    m(2720) = m(27)*m(278)
    m(2721) = m(27)*m(280)
    m(2722) = m(27)*m(281)
    m(2723) = m(27)*m(284)
    m(2724) = m(27)*m(285)
    m(2725) = m(27)*m(287)
    m(2726) = m(11)*m(692)
    m(2727) = m(10)*m(693)
    m(2728) = m(9)*m(694)
    m(2729) = m(12)*m(697)
    m(2730) = m(13)*m(696)
    m(2731) = m(14)*m(695)
    m(2732) = m(9)*m(692)
    m(2733) = m(10)*m(692)
    m(2734) = m(9)*m(693)
    m(2735) = m(11)*m(693)
    m(2736) = m(10)*m(694)
    m(2737) = m(11)*m(694)
    m(2738) = m(12)*m(695)
    m(2739) = m(12)*m(696)
    m(2740) = m(13)*m(695)
    m(2741) = m(13)*m(697)
    m(2742) = m(14)*m(696)
    m(2743) = m(14)*m(697)
    m(2744) = m(3)*m(698)
    m(2745) = m(2)*m(699)
    m(2746) = m(3)*m(700)
    m(2747) = m(1)*m(701)
    m(2748) = m(2)*m(702)
    m(2749) = m(1)*m(703)
    m(2750) = m(3)*m(704)
    m(2751) = m(2)*m(705)
    m(2752) = m(3)*m(706)
    m(2753) = m(1)*m(707)
    m(2754) = m(2)*m(708)
    m(2755) = m(1)*m(709)
    m(2756) = m(2)*m(698)
    m(2757) = m(3)*m(699)
    m(2758) = m(1)*m(700)
    m(2759) = m(3)*m(701)
    m(2760) = m(1)*m(702)
    m(2761) = m(2)*m(703)
    m(2762) = m(2)*m(704)
    m(2763) = m(3)*m(705)
    m(2764) = m(1)*m(706)
    m(2765) = m(3)*m(707)
    m(2766) = m(1)*m(708)
    m(2767) = m(2)*m(709)
    m(2768) = m(6)*m(698)
    m(2769) = m(6)*m(699)
    m(2770) = m(5)*m(700)
    m(2771) = m(5)*m(701)
    m(2772) = m(4)*m(702)
    m(2773) = m(4)*m(703)
    m(2774) = m(6)*m(704)
    m(2775) = m(6)*m(705)
    m(2776) = m(5)*m(706)
    m(2777) = m(5)*m(707)
    m(2778) = m(4)*m(708)
    m(2779) = m(4)*m(709)
    m(2780) = m(5)*m(698)
    m(2781) = m(4)*m(699)
    m(2782) = m(6)*m(700)
    m(2783) = m(4)*m(701)
    m(2784) = m(6)*m(702)
    m(2785) = m(5)*m(703)
    m(2786) = m(5)*m(704)
    m(2787) = m(4)*m(705)
    m(2788) = m(6)*m(706)
    m(2789) = m(4)*m(707)
    m(2790) = m(6)*m(708)
    m(2791) = m(5)*m(709)
    m(2792) = m(8)*m(698)
    m(2793) = m(8)*m(699)
    m(2794) = m(8)*m(700)
    m(2795) = m(8)*m(701)
    m(2796) = m(8)*m(702)
    m(2797) = m(8)*m(703)
    m(2798) = m(7)*m(704)
    m(2799) = m(7)*m(705)
    m(2800) = m(7)*m(706)
    m(2801) = m(7)*m(707)
    m(2802) = m(7)*m(708)
    m(2803) = m(7)*m(709)
    m(2804) = m(13)*m(699)
    m(2805) = m(12)*m(701)
    m(2806) = m(12)*m(703)
    m(2807) = m(10)*m(705)
    m(2808) = m(9)*m(707)
    m(2809) = m(9)*m(709)
    m(2810) = m(95)*m(151)
    m(2811) = m(96)*m(151)
    m(2812) = m(99)*m(152)
    m(2813) = m(100)*m(152)
    m(2814) = m(103)*m(153)
    m(2815) = m(104)*m(153)
    m(2816) = m(97)*m(154)
    m(2817) = m(98)*m(154)
    m(2818) = m(101)*m(155)
    m(2819) = m(102)*m(155)
    m(2820) = m(105)*m(156)
    m(2821) = m(106)*m(156)
    m(2822) = m(17)*m(701)
    m(2823) = m(17)*m(703)
    m(2824) = m(18)*m(702)
    m(2825) = m(17)*m(707)
    m(2826) = m(17)*m(709)
    m(2827) = m(18)*m(708)
    m(2828) = m(2)*m(712)
    m(2829) = m(3)*m(712)
    m(2830) = m(1)*m(713)
    m(2831) = m(3)*m(713)
    m(2832) = m(1)*m(714)
    m(2833) = m(2)*m(714)
    m(2834) = m(2)*m(715)
    m(2835) = m(3)*m(715)
    m(2836) = m(1)*m(716)
    m(2837) = m(3)*m(716)
    m(2838) = m(1)*m(717)
    m(2839) = m(2)*m(717)
    m(2840) = m(6)*m(712)
    m(2841) = m(5)*m(713)
    m(2842) = m(4)*m(714)
    m(2843) = m(6)*m(715)
    m(2844) = m(5)*m(716)
    m(2845) = m(4)*m(717)
    m(2846) = m(8)*m(712)
    m(2847) = m(8)*m(713)
    m(2848) = m(8)*m(714)
    m(2849) = m(7)*m(715)
    m(2850) = m(7)*m(716)
    m(2851) = m(7)*m(717)
    m(2852) = m(12)*m(713)
    m(2853) = m(12)*m(714)
    m(2854) = m(13)*m(714)
    m(2855) = m(9)*m(716)
    m(2856) = m(9)*m(717)
    m(2857) = m(10)*m(717)
    m(2858) = m(17)*m(713)
    m(2859) = m(17)*m(714)
    m(2860) = m(18)*m(712)
    m(2861) = m(18)*m(714)
    m(2862) = m(19)*m(712)
    m(2863) = m(19)*m(713)
    m(2864) = m(17)*m(716)
    m(2865) = m(17)*m(717)
    m(2866) = m(18)*m(715)
    m(2867) = m(18)*m(717)
    m(2868) = m(19)*m(715)
    m(2869) = m(19)*m(716)
    m(2870) = m(3)*m(718)
    m(2871) = m(2)*m(719)
    m(2872) = m(3)*m(720)
    m(2873) = m(1)*m(721)
    m(2874) = m(2)*m(722)
    m(2875) = m(1)*m(723)
    m(2876) = m(3)*m(724)
    m(2877) = m(2)*m(725)
    m(2878) = m(3)*m(726)
    m(2879) = m(1)*m(727)
    m(2880) = m(2)*m(728)
    m(2881) = m(1)*m(729)
    m(2882) = m(2)*m(718)
    m(2883) = m(3)*m(719)
    m(2884) = m(1)*m(720)
    m(2885) = m(3)*m(721)
    m(2886) = m(1)*m(722)
    m(2887) = m(2)*m(723)
    m(2888) = m(2)*m(724)
    m(2889) = m(3)*m(725)
    m(2890) = m(1)*m(726)
    m(2891) = m(3)*m(727)
    m(2892) = m(1)*m(728)
    m(2893) = m(2)*m(729)
    m(2894) = m(6)*m(718)
    m(2895) = m(6)*m(719)
    m(2896) = m(5)*m(720)
    m(2897) = m(5)*m(721)
    m(2898) = m(4)*m(722)
    m(2899) = m(4)*m(723)
    m(2900) = m(6)*m(724)
    m(2901) = m(6)*m(725)
    m(2902) = m(5)*m(726)
    m(2903) = m(5)*m(727)
    m(2904) = m(4)*m(728)
    m(2905) = m(4)*m(729)
    m(2906) = m(5)*m(718)
    m(2907) = m(4)*m(719)
    m(2908) = m(6)*m(720)
    m(2909) = m(4)*m(721)
    m(2910) = m(6)*m(722)
    m(2911) = m(5)*m(723)
    m(2912) = m(5)*m(724)
    m(2913) = m(4)*m(725)
    m(2914) = m(6)*m(726)
    m(2915) = m(4)*m(727)
    m(2916) = m(6)*m(728)
    m(2917) = m(5)*m(729)
    m(2918) = m(8)*m(718)
    m(2919) = m(8)*m(719)
    m(2920) = m(8)*m(720)
    m(2921) = m(8)*m(721)
    m(2922) = m(8)*m(722)
    m(2923) = m(8)*m(723)
    m(2924) = m(7)*m(724)
    m(2925) = m(7)*m(725)
    m(2926) = m(7)*m(726)
    m(2927) = m(7)*m(727)
    m(2928) = m(7)*m(728)
    m(2929) = m(7)*m(729)
    m(2930) = m(13)*m(719)
    m(2931) = m(12)*m(721)
    m(2932) = m(12)*m(723)
    m(2933) = m(10)*m(725)
    m(2934) = m(9)*m(727)
    m(2935) = m(9)*m(729)
    m(2936) = m(128)*m(151)
    m(2937) = m(129)*m(151)
    m(2938) = m(132)*m(152)
    m(2939) = m(133)*m(152)
    m(2940) = m(136)*m(153)
    m(2941) = m(137)*m(153)
    m(2942) = m(130)*m(154)
    m(2943) = m(131)*m(154)
    m(2944) = m(134)*m(155)
    m(2945) = m(135)*m(155)
    m(2946) = m(138)*m(156)
    m(2947) = m(139)*m(156)
    m(2948) = m(18)*m(719)
    m(2949) = m(19)*m(718)
    m(2950) = m(17)*m(721)
    m(2951) = m(19)*m(720)
    m(2952) = m(17)*m(723)
    m(2953) = m(18)*m(722)
    m(2954) = m(18)*m(725)
    m(2955) = m(19)*m(724)
    m(2956) = m(17)*m(727)
    m(2957) = m(19)*m(726)
    m(2958) = m(17)*m(729)
    m(2959) = m(18)*m(728)
    m(2960) = m(18)*m(718)
    m(2961) = m(19)*m(719)
    m(2962) = m(17)*m(720)
    m(2963) = m(19)*m(721)
    m(2964) = m(17)*m(722)
    m(2965) = m(18)*m(723)
    m(2966) = m(18)*m(724)
    m(2967) = m(19)*m(725)
    m(2968) = m(17)*m(726)
    m(2969) = m(19)*m(727)
    m(2970) = m(17)*m(728)
    m(2971) = m(18)*m(729)
    m(2972) = m(21)*m(718)
    m(2973) = m(21)*m(719)
    m(2974) = m(21)*m(720)
    m(2975) = m(21)*m(721)
    m(2976) = m(21)*m(722)
    m(2977) = m(21)*m(723)
    m(2978) = m(20)*m(724)
    m(2979) = m(20)*m(725)
    m(2980) = m(20)*m(726)
    m(2981) = m(20)*m(727)
    m(2982) = m(20)*m(728)
    m(2983) = m(20)*m(729)
    m(2984) = m(23)*m(721)
    m(2985) = m(23)*m(723)
    m(2986) = m(24)*m(722)
    m(2987) = m(23)*m(727)
    m(2988) = m(23)*m(729)
    m(2989) = m(24)*m(728)
    m(2990) = m(2)*m(734)
    m(2991) = m(1)*m(736)
    m(2992) = m(1)*m(738)
    m(2993) = m(3)*m(739)
    m(2994) = m(2)*m(740)
    m(2995) = m(3)*m(741)
    m(2996) = m(1)*m(742)
    m(2997) = m(2)*m(743)
    m(2998) = m(1)*m(744)
    m(2999) = m(2)*m(739)
    m(3000) = m(3)*m(740)
    m(3001) = m(1)*m(741)
    m(3002) = m(3)*m(742)
    m(3003) = m(1)*m(743)
    m(3004) = m(2)*m(744)
    m(3005) = m(2)*m(745)
    m(3006) = m(2)*m(758)
    m(3007) = m(2)*m(747)
    m(3008) = m(2)*m(760)
    m(3009) = m(1)*m(749)
    m(3010) = m(1)*m(762)
    m(3011) = m(1)*m(751)
    m(3012) = m(1)*m(764)
    m(3013) = m(1)*m(753)
    m(3014) = m(1)*m(766)
    m(3015) = m(1)*m(755)
    m(3016) = m(1)*m(768)
    m(3017) = m(3)*m(769)
    m(3018) = m(2)*m(770)
    m(3019) = m(3)*m(771)
    m(3020) = m(2)*m(772)
    m(3021) = m(3)*m(773)
    m(3022) = m(1)*m(774)
    m(3023) = m(3)*m(775)
    m(3024) = m(1)*m(776)
    m(3025) = m(2)*m(777)
    m(3026) = m(1)*m(778)
    m(3027) = m(2)*m(779)
    m(3028) = m(1)*m(780)
    m(3029) = m(2)*m(769)
    m(3030) = m(3)*m(770)
    m(3031) = m(2)*m(771)
    m(3032) = m(3)*m(772)
    m(3033) = m(1)*m(773)
    m(3034) = m(3)*m(774)
    m(3035) = m(1)*m(775)
    m(3036) = m(3)*m(776)
    m(3037) = m(1)*m(777)
    m(3038) = m(2)*m(778)
    m(3039) = m(1)*m(779)
    m(3040) = m(2)*m(780)
    m(3041) = m(1)*m(745)
    m(3042) = m(1)*m(746)
    m(3043) = m(1)*m(747)
    m(3044) = m(1)*m(748)
    m(3045) = m(2)*m(749)
    m(3046) = m(2)*m(750)
    m(3047) = m(2)*m(751)
    m(3048) = m(2)*m(752)
    m(3049) = m(3)*m(753)
    m(3050) = m(3)*m(754)
    m(3051) = m(3)*m(755)
    m(3052) = m(3)*m(756)
    m(3053) = m(3)*m(781)
    m(3054) = m(2)*m(782)
    m(3055) = m(3)*m(783)
    m(3056) = m(2)*m(784)
    m(3057) = m(3)*m(785)
    m(3058) = m(1)*m(786)
    m(3059) = m(3)*m(787)
    m(3060) = m(1)*m(788)
    m(3061) = m(2)*m(789)
    m(3062) = m(1)*m(790)
    m(3063) = m(2)*m(791)
    m(3064) = m(1)*m(792)
    m(3065) = m(2)*m(781)
    m(3066) = m(3)*m(782)
    m(3067) = m(2)*m(783)
    m(3068) = m(3)*m(784)
    m(3069) = m(1)*m(785)
    m(3070) = m(3)*m(786)
    m(3071) = m(1)*m(787)
    m(3072) = m(3)*m(788)
    m(3073) = m(1)*m(789)
    m(3074) = m(2)*m(790)
    m(3075) = m(1)*m(791)
    m(3076) = m(2)*m(792)
    m(3077) = m(5)*m(769)
    m(3078) = m(4)*m(770)
    m(3079) = m(5)*m(771)
    m(3080) = m(4)*m(772)
    m(3081) = m(5)*m(785)
    m(3082) = m(4)*m(774)
    m(3083) = m(5)*m(787)
    m(3084) = m(4)*m(776)
    m(3085) = m(4)*m(789)
    m(3086) = m(4)*m(790)
    m(3087) = m(4)*m(791)
    m(3088) = m(4)*m(792)
    m(3089) = m(4)*m(769)
    m(3090) = m(5)*m(770)
    m(3091) = m(4)*m(771)
    m(3092) = m(5)*m(772)
    m(3093) = m(4)*m(773)
    m(3094) = m(6)*m(774)
    m(3095) = m(4)*m(775)
    m(3096) = m(6)*m(776)
    m(3097) = m(5)*m(777)
    m(3098) = m(6)*m(778)
    m(3099) = m(5)*m(779)
    m(3100) = m(6)*m(780)
    m(3101) = m(3)*m(793)
    m(3102) = m(2)*m(794)
    m(3103) = m(3)*m(795)
    m(3104) = m(2)*m(796)
    m(3105) = m(3)*m(797)
    m(3106) = m(1)*m(798)
    m(3107) = m(3)*m(799)
    m(3108) = m(1)*m(800)
    m(3109) = m(2)*m(801)
    m(3110) = m(1)*m(802)
    m(3111) = m(2)*m(803)
    m(3112) = m(1)*m(804)
    m(3113) = m(2)*m(793)
    m(3114) = m(3)*m(794)
    m(3115) = m(2)*m(795)
    m(3116) = m(3)*m(796)
    m(3117) = m(1)*m(797)
    m(3118) = m(3)*m(798)
    m(3119) = m(1)*m(799)
    m(3120) = m(3)*m(800)
    m(3121) = m(1)*m(801)
    m(3122) = m(2)*m(802)
    m(3123) = m(1)*m(803)
    m(3124) = m(2)*m(804)
    m(3125) = m(6)*m(793)
    m(3126) = m(6)*m(794)
    m(3127) = m(6)*m(795)
    m(3128) = m(6)*m(796)
    m(3129) = m(5)*m(797)
    m(3130) = m(5)*m(798)
    m(3131) = m(5)*m(799)
    m(3132) = m(5)*m(800)
    m(3133) = m(4)*m(801)
    m(3134) = m(4)*m(802)
    m(3135) = m(4)*m(803)
    m(3136) = m(4)*m(804)
    m(3137) = m(5)*m(793)
    m(3138) = m(4)*m(794)
    m(3139) = m(5)*m(795)
    m(3140) = m(4)*m(796)
    m(3141) = m(6)*m(797)
    m(3142) = m(4)*m(798)
    m(3143) = m(6)*m(799)
    m(3144) = m(4)*m(800)
    m(3145) = m(6)*m(801)
    m(3146) = m(5)*m(802)
    m(3147) = m(6)*m(803)
    m(3148) = m(5)*m(804)
    m(3149) = m(2)*m(805)
    m(3150) = m(3)*m(805)
    m(3151) = m(2)*m(806)
    m(3152) = m(3)*m(806)
    m(3153) = m(1)*m(807)
    m(3154) = m(3)*m(807)
    m(3155) = m(1)*m(808)
    m(3156) = m(3)*m(808)
    m(3157) = m(1)*m(809)
    m(3158) = m(2)*m(809)
    m(3159) = m(1)*m(810)
    m(3160) = m(2)*m(810)
    m(3161) = m(6)*m(805)
    m(3162) = m(6)*m(806)
    m(3163) = m(5)*m(807)
    m(3164) = m(5)*m(808)
    m(3165) = m(4)*m(809)
    m(3166) = m(4)*m(810)
    m(3167) = m(3)*m(811)
    m(3168) = m(2)*m(812)
    m(3169) = m(3)*m(813)
    m(3170) = m(1)*m(814)
    m(3171) = m(2)*m(815)
    m(3172) = m(1)*m(816)
    m(3173) = m(2)*m(811)
    m(3174) = m(3)*m(812)
    m(3175) = m(1)*m(813)
    m(3176) = m(3)*m(814)
    m(3177) = m(1)*m(815)
    m(3178) = m(2)*m(816)
    m(3179) = m(6)*m(811)
    m(3180) = m(6)*m(812)
    m(3181) = m(5)*m(813)
    m(3182) = m(5)*m(814)
    m(3183) = m(4)*m(815)
    m(3184) = m(4)*m(816)
    m(3185) = m(5)*m(811)
    m(3186) = m(4)*m(812)
    m(3187) = m(6)*m(813)
    m(3188) = m(4)*m(814)
    m(3189) = m(6)*m(815)
    m(3190) = m(5)*m(816)
    m(3191) = m(2)*m(817)
    m(3192) = m(3)*m(817)
    m(3193) = m(2)*m(818)
    m(3194) = m(3)*m(818)
    m(3195) = m(1)*m(819)
    m(3196) = m(3)*m(819)
    m(3197) = m(1)*m(820)
    m(3198) = m(3)*m(820)
    m(3199) = m(1)*m(821)
    m(3200) = m(2)*m(821)
    m(3201) = m(1)*m(822)
    m(3202) = m(2)*m(822)
    m(3203) = m(6)*m(817)
    m(3204) = m(6)*m(818)
    m(3205) = m(5)*m(819)
    m(3206) = m(5)*m(820)
    m(3207) = m(4)*m(821)
    m(3208) = m(4)*m(822)
    m(3209) = m(8)*m(817)
    m(3210) = m(7)*m(818)
    m(3211) = m(8)*m(819)
    m(3212) = m(7)*m(820)
    m(3213) = m(8)*m(821)
    m(3214) = m(7)*m(822)
    m(3215) = m(10)*m(805)
    m(3216) = m(10)*m(812)
    m(3217) = m(10)*m(818)
    m(3218) = m(11)*m(818)
    m(3219) = m(9)*m(807)
    m(3220) = m(9)*m(814)
    m(3221) = m(9)*m(820)
    m(3222) = m(11)*m(820)
    m(3223) = m(9)*m(809)
    m(3224) = m(9)*m(816)
    m(3225) = m(9)*m(822)
    m(3226) = m(10)*m(822)
    m(3227) = m(68)*m(169)
    m(3228) = m(68)*m(170)
    m(3229) = m(65)*m(171)
    m(3230) = m(65)*m(172)
    m(3231) = m(66)*m(175)
    m(3232) = m(69)*m(173)
    m(3233) = m(69)*m(174)
    m(3234) = m(66)*m(176)
    m(3235) = m(67)*m(179)
    m(3236) = m(67)*m(180)
    m(3237) = m(70)*m(177)
    m(3238) = m(70)*m(178)
    m(3239) = m(12)*m(817)
    m(3240) = m(9)*m(818)
    m(3241) = m(13)*m(819)
    m(3242) = m(10)*m(820)
    m(3243) = m(11)*m(822)
    m(3244) = m(14)*m(821)
    m(3245) = m(9)*m(811)
    m(3246) = m(12)*m(811)
    m(3247) = m(9)*m(812)
    m(3248) = m(12)*m(812)
    m(3249) = m(10)*m(813)
    m(3250) = m(13)*m(813)
    m(3251) = m(10)*m(814)
    m(3252) = m(13)*m(814)
    m(3253) = m(11)*m(815)
    m(3254) = m(11)*m(816)
    m(3255) = m(14)*m(815)
    m(3256) = m(14)*m(816)
    m(3257) = m(2)*m(823)
    m(3258) = m(2)*m(830)
    m(3259) = m(1)*m(825)
    m(3260) = m(1)*m(832)
    m(3261) = m(1)*m(827)
    m(3262) = m(1)*m(834)
    m(3263) = m(3)*m(835)
    m(3264) = m(2)*m(836)
    m(3265) = m(3)*m(837)
    m(3266) = m(1)*m(838)
    m(3267) = m(2)*m(839)
    m(3268) = m(1)*m(840)
    m(3269) = m(2)*m(835)
    m(3270) = m(3)*m(836)
    m(3271) = m(1)*m(837)
    m(3272) = m(3)*m(838)
    m(3273) = m(1)*m(839)
    m(3274) = m(2)*m(840)
    m(3275) = m(1)*m(823)
    m(3276) = m(1)*m(824)
    m(3277) = m(2)*m(825)
    m(3278) = m(2)*m(826)
    m(3279) = m(3)*m(827)
    m(3280) = m(3)*m(828)
    m(3281) = m(3)*m(841)
    m(3282) = m(2)*m(842)
    m(3283) = m(3)*m(843)
    m(3284) = m(1)*m(844)
    m(3285) = m(2)*m(845)
    m(3286) = m(1)*m(846)
    m(3287) = m(2)*m(841)
    m(3288) = m(3)*m(842)
    m(3289) = m(1)*m(843)
    m(3290) = m(3)*m(844)
    m(3291) = m(1)*m(845)
    m(3292) = m(2)*m(846)
    m(3293) = m(5)*m(835)
    m(3294) = m(4)*m(836)
    m(3295) = m(5)*m(843)
    m(3296) = m(4)*m(838)
    m(3297) = m(4)*m(845)
    m(3298) = m(4)*m(846)
    m(3299) = m(4)*m(835)
    m(3300) = m(5)*m(836)
    m(3301) = m(4)*m(837)
    m(3302) = m(6)*m(838)
    m(3303) = m(5)*m(839)
    m(3304) = m(6)*m(840)
    m(3305) = m(3)*m(847)
    m(3306) = m(3)*m(848)
    m(3307) = m(2)*m(849)
    m(3308) = m(2)*m(850)
    m(3309) = m(3)*m(851)
    m(3310) = m(3)*m(852)
    m(3311) = m(1)*m(853)
    m(3312) = m(1)*m(854)
    m(3313) = m(2)*m(855)
    m(3314) = m(2)*m(856)
    m(3315) = m(1)*m(857)
    m(3316) = m(1)*m(858)
    m(3317) = m(2)*m(847)
    m(3318) = m(2)*m(848)
    m(3319) = m(3)*m(849)
    m(3320) = m(3)*m(850)
    m(3321) = m(1)*m(851)
    m(3322) = m(1)*m(852)
    m(3323) = m(3)*m(853)
    m(3324) = m(3)*m(854)
    m(3325) = m(1)*m(855)
    m(3326) = m(1)*m(856)
    m(3327) = m(2)*m(857)
    m(3328) = m(2)*m(858)
    m(3329) = m(6)*m(847)
    m(3330) = m(6)*m(848)
    m(3331) = m(6)*m(849)
    m(3332) = m(6)*m(850)
    m(3333) = m(5)*m(851)
    m(3334) = m(5)*m(852)
    m(3335) = m(5)*m(853)
    m(3336) = m(5)*m(854)
    m(3337) = m(4)*m(855)
    m(3338) = m(4)*m(856)
    m(3339) = m(4)*m(857)
    m(3340) = m(4)*m(858)
    m(3341) = m(5)*m(847)
    m(3342) = m(5)*m(848)
    m(3343) = m(4)*m(849)
    m(3344) = m(4)*m(850)
    m(3345) = m(6)*m(851)
    m(3346) = m(6)*m(852)
    m(3347) = m(4)*m(853)
    m(3348) = m(4)*m(854)
    m(3349) = m(6)*m(855)
    m(3350) = m(6)*m(856)
    m(3351) = m(5)*m(857)
    m(3352) = m(5)*m(858)
    m(3353) = m(8)*m(847)
    m(3354) = m(7)*m(848)
    m(3355) = m(8)*m(849)
    m(3356) = m(7)*m(850)
    m(3357) = m(8)*m(851)
    m(3358) = m(7)*m(852)
    m(3359) = m(8)*m(853)
    m(3360) = m(7)*m(854)
    m(3361) = m(8)*m(855)
    m(3362) = m(7)*m(856)
    m(3363) = m(8)*m(857)
    m(3364) = m(7)*m(858)
    m(3365) = m(11)*m(848)
    m(3366) = m(10)*m(850)
    m(3367) = m(11)*m(852)
    m(3368) = m(9)*m(854)
    m(3369) = m(10)*m(856)
    m(3370) = m(9)*m(858)
    m(3371) = m(3)*m(859)
    m(3372) = m(3)*m(860)
    m(3373) = m(2)*m(861)
    m(3374) = m(2)*m(862)
    m(3375) = m(3)*m(863)
    m(3376) = m(3)*m(864)
    m(3377) = m(1)*m(865)
    m(3378) = m(1)*m(866)
    m(3379) = m(2)*m(867)
    m(3380) = m(2)*m(868)
    m(3381) = m(1)*m(869)
    m(3382) = m(1)*m(870)
    m(3383) = m(2)*m(859)
    m(3384) = m(2)*m(860)
    m(3385) = m(3)*m(861)
    m(3386) = m(3)*m(862)
    m(3387) = m(1)*m(863)
    m(3388) = m(1)*m(864)
    m(3389) = m(3)*m(865)
    m(3390) = m(3)*m(866)
    m(3391) = m(1)*m(867)
    m(3392) = m(1)*m(868)
    m(3393) = m(2)*m(869)
    m(3394) = m(2)*m(870)
    m(3395) = m(6)*m(859)
    m(3396) = m(6)*m(860)
    m(3397) = m(6)*m(861)
    m(3398) = m(6)*m(862)
    m(3399) = m(5)*m(863)
    m(3400) = m(5)*m(864)
    m(3401) = m(5)*m(865)
    m(3402) = m(5)*m(866)
    m(3403) = m(4)*m(867)
    m(3404) = m(4)*m(868)
    m(3405) = m(4)*m(869)
    m(3406) = m(4)*m(870)
    m(3407) = m(5)*m(859)
    m(3408) = m(5)*m(860)
    m(3409) = m(4)*m(861)
    m(3410) = m(4)*m(862)
    m(3411) = m(6)*m(863)
    m(3412) = m(6)*m(864)
    m(3413) = m(4)*m(865)
    m(3414) = m(4)*m(866)
    m(3415) = m(6)*m(867)
    m(3416) = m(6)*m(868)
    m(3417) = m(5)*m(869)
    m(3418) = m(5)*m(870)
    m(3419) = m(8)*m(859)
    m(3420) = m(7)*m(860)
    m(3421) = m(8)*m(861)
    m(3422) = m(7)*m(862)
    m(3423) = m(8)*m(863)
    m(3424) = m(7)*m(864)
    m(3425) = m(8)*m(865)
    m(3426) = m(7)*m(866)
    m(3427) = m(8)*m(867)
    m(3428) = m(7)*m(868)
    m(3429) = m(8)*m(869)
    m(3430) = m(7)*m(870)
    m(3431) = m(11)*m(860)
    m(3432) = m(10)*m(848)
    m(3433) = m(11)*m(850)
    m(3434) = m(10)*m(862)
    m(3435) = m(11)*m(864)
    m(3436) = m(9)*m(852)
    m(3437) = m(11)*m(854)
    m(3438) = m(9)*m(866)
    m(3439) = m(10)*m(868)
    m(3440) = m(9)*m(856)
    m(3441) = m(10)*m(858)
    m(3442) = m(9)*m(870)
    m(3443) = m(10)*m(860)
    m(3444) = m(11)*m(862)
    m(3445) = m(9)*m(864)
    m(3446) = m(11)*m(866)
    m(3447) = m(9)*m(868)
    m(3448) = m(10)*m(870)
    m(3449) = m(10)*m(847)
    m(3450) = m(13)*m(848)
    m(3451) = m(10)*m(861)
    m(3452) = m(13)*m(862)
    m(3453) = m(9)*m(851)
    m(3454) = m(12)*m(852)
    m(3455) = m(9)*m(865)
    m(3456) = m(12)*m(866)
    m(3457) = m(9)*m(855)
    m(3458) = m(12)*m(856)
    m(3459) = m(9)*m(869)
    m(3460) = m(12)*m(870)
    m(3461) = m(12)*m(847)
    m(3462) = m(9)*m(848)
    m(3463) = m(12)*m(849)
    m(3464) = m(9)*m(850)
    m(3465) = m(13)*m(851)
    m(3466) = m(10)*m(852)
    m(3467) = m(10)*m(854)
    m(3468) = m(13)*m(853)
    m(3469) = m(11)*m(856)
    m(3470) = m(14)*m(855)
    m(3471) = m(11)*m(858)
    m(3472) = m(14)*m(857)
    m(3473) = m(9)*m(847)
    m(3474) = m(12)*m(848)
    m(3475) = m(9)*m(849)
    m(3476) = m(12)*m(850)
    m(3477) = m(10)*m(851)
    m(3478) = m(13)*m(852)
    m(3479) = m(10)*m(853)
    m(3480) = m(13)*m(854)
    m(3481) = m(11)*m(855)
    m(3482) = m(14)*m(856)
    m(3483) = m(11)*m(857)
    m(3484) = m(14)*m(858)
    m(3485) = m(2)*m(871)
    m(3486) = m(3)*m(871)
    m(3487) = m(1)*m(872)
    m(3488) = m(3)*m(872)
    m(3489) = m(1)*m(873)
    m(3490) = m(2)*m(873)
    m(3491) = m(6)*m(871)
    m(3492) = m(5)*m(872)
    m(3493) = m(4)*m(873)
    m(3494) = m(10)*m(871)
    m(3495) = m(11)*m(871)
    m(3496) = m(13)*m(871)
    m(3497) = m(14)*m(871)
    m(3498) = m(9)*m(872)
    m(3499) = m(11)*m(872)
    m(3500) = m(12)*m(872)
    m(3501) = m(14)*m(872)
    m(3502) = m(9)*m(873)
    m(3503) = m(10)*m(873)
    m(3504) = m(12)*m(873)
    m(3505) = m(13)*m(873)
    m(3506) = m(3)*m(874)
    m(3507) = m(2)*m(875)
    m(3508) = m(3)*m(876)
    m(3509) = m(2)*m(877)
    m(3510) = m(3)*m(878)
    m(3511) = m(1)*m(879)
    m(3512) = m(3)*m(880)
    m(3513) = m(1)*m(881)
    m(3514) = m(2)*m(882)
    m(3515) = m(1)*m(883)
    m(3516) = m(2)*m(884)
    m(3517) = m(1)*m(885)
    m(3518) = m(2)*m(874)
    m(3519) = m(3)*m(875)
    m(3520) = m(2)*m(876)
    m(3521) = m(3)*m(877)
    m(3522) = m(1)*m(878)
    m(3523) = m(3)*m(879)
    m(3524) = m(1)*m(880)
    m(3525) = m(3)*m(881)
    m(3526) = m(1)*m(882)
    m(3527) = m(2)*m(883)
    m(3528) = m(1)*m(884)
    m(3529) = m(2)*m(885)
    m(3530) = m(6)*m(874)
    m(3531) = m(6)*m(875)
    m(3532) = m(6)*m(876)
    m(3533) = m(6)*m(877)
    m(3534) = m(5)*m(878)
    m(3535) = m(5)*m(879)
    m(3536) = m(5)*m(880)
    m(3537) = m(5)*m(881)
    m(3538) = m(4)*m(882)
    m(3539) = m(4)*m(883)
    m(3540) = m(4)*m(884)
    m(3541) = m(4)*m(885)
    m(3542) = m(5)*m(874)
    m(3543) = m(4)*m(875)
    m(3544) = m(5)*m(876)
    m(3545) = m(4)*m(877)
    m(3546) = m(6)*m(878)
    m(3547) = m(4)*m(879)
    m(3548) = m(6)*m(880)
    m(3549) = m(4)*m(881)
    m(3550) = m(6)*m(882)
    m(3551) = m(5)*m(883)
    m(3552) = m(6)*m(884)
    m(3553) = m(5)*m(885)
    m(3554) = m(8)*m(874)
    m(3555) = m(8)*m(875)
    m(3556) = m(7)*m(876)
    m(3557) = m(7)*m(877)
    m(3558) = m(8)*m(878)
    m(3559) = m(8)*m(879)
    m(3560) = m(7)*m(880)
    m(3561) = m(7)*m(881)
    m(3562) = m(8)*m(882)
    m(3563) = m(8)*m(883)
    m(3564) = m(7)*m(884)
    m(3565) = m(7)*m(885)
    m(3566) = m(13)*m(875)
    m(3567) = m(10)*m(877)
    m(3568) = m(12)*m(879)
    m(3569) = m(9)*m(881)
    m(3570) = m(12)*m(883)
    m(3571) = m(9)*m(885)
    m(3572) = m(112)*m(169)
    m(3573) = m(112)*m(170)
    m(3574) = m(115)*m(171)
    m(3575) = m(115)*m(172)
    m(3576) = m(113)*m(173)
    m(3577) = m(113)*m(174)
    m(3578) = m(116)*m(175)
    m(3579) = m(116)*m(176)
    m(3580) = m(114)*m(177)
    m(3581) = m(114)*m(178)
    m(3582) = m(117)*m(179)
    m(3583) = m(117)*m(180)
    m(3584) = m(18)*m(875)
    m(3585) = m(19)*m(874)
    m(3586) = m(18)*m(877)
    m(3587) = m(19)*m(876)
    m(3588) = m(17)*m(879)
    m(3589) = m(19)*m(878)
    m(3590) = m(17)*m(881)
    m(3591) = m(19)*m(880)
    m(3592) = m(17)*m(883)
    m(3593) = m(18)*m(882)
    m(3594) = m(17)*m(885)
    m(3595) = m(18)*m(884)
    m(3596) = m(18)*m(874)
    m(3597) = m(19)*m(875)
    m(3598) = m(18)*m(876)
    m(3599) = m(19)*m(877)
    m(3600) = m(17)*m(878)
    m(3601) = m(19)*m(879)
    m(3602) = m(17)*m(880)
    m(3603) = m(19)*m(881)
    m(3604) = m(17)*m(882)
    m(3605) = m(18)*m(883)
    m(3606) = m(17)*m(884)
    m(3607) = m(18)*m(885)
    m(3608) = m(2)*m(886)
    m(3609) = m(2)*m(893)
    m(3610) = m(1)*m(888)
    m(3611) = m(1)*m(895)
    m(3612) = m(1)*m(890)
    m(3613) = m(1)*m(897)
    m(3614) = m(3)*m(898)
    m(3615) = m(2)*m(899)
    m(3616) = m(3)*m(900)
    m(3617) = m(1)*m(901)
    m(3618) = m(2)*m(902)
    m(3619) = m(1)*m(903)
    m(3620) = m(2)*m(898)
    m(3621) = m(3)*m(899)
    m(3622) = m(1)*m(900)
    m(3623) = m(3)*m(901)
    m(3624) = m(1)*m(902)
    m(3625) = m(2)*m(903)
    m(3626) = m(1)*m(886)
    m(3627) = m(1)*m(887)
    m(3628) = m(2)*m(888)
    m(3629) = m(2)*m(889)
    m(3630) = m(3)*m(890)
    m(3631) = m(3)*m(891)
    m(3632) = m(3)*m(904)
    m(3633) = m(2)*m(905)
    m(3634) = m(3)*m(906)
    m(3635) = m(1)*m(907)
    m(3636) = m(2)*m(908)
    m(3637) = m(1)*m(909)
    m(3638) = m(2)*m(904)
    m(3639) = m(3)*m(905)
    m(3640) = m(1)*m(906)
    m(3641) = m(3)*m(907)
    m(3642) = m(1)*m(908)
    m(3643) = m(2)*m(909)
    m(3644) = m(5)*m(898)
    m(3645) = m(4)*m(899)
    m(3646) = m(5)*m(906)
    m(3647) = m(4)*m(901)
    m(3648) = m(4)*m(908)
    m(3649) = m(4)*m(909)
    m(3650) = m(4)*m(898)
    m(3651) = m(5)*m(899)
    m(3652) = m(4)*m(900)
    m(3653) = m(6)*m(901)
    m(3654) = m(5)*m(902)
    m(3655) = m(6)*m(903)
    m(3656) = m(3)*m(910)
    m(3657) = m(3)*m(911)
    m(3658) = m(2)*m(912)
    m(3659) = m(2)*m(913)
    m(3660) = m(3)*m(914)
    m(3661) = m(3)*m(915)
    m(3662) = m(1)*m(916)
    m(3663) = m(1)*m(917)
    m(3664) = m(2)*m(918)
    m(3665) = m(2)*m(919)
    m(3666) = m(1)*m(920)
    m(3667) = m(1)*m(921)
    m(3668) = m(2)*m(910)
    m(3669) = m(2)*m(911)
    m(3670) = m(3)*m(912)
    m(3671) = m(3)*m(913)
    m(3672) = m(1)*m(914)
    m(3673) = m(1)*m(915)
    m(3674) = m(3)*m(916)
    m(3675) = m(3)*m(917)
    m(3676) = m(1)*m(918)
    m(3677) = m(1)*m(919)
    m(3678) = m(2)*m(920)
    m(3679) = m(2)*m(921)
    m(3680) = m(6)*m(910)
    m(3681) = m(6)*m(911)
    m(3682) = m(6)*m(912)
    m(3683) = m(6)*m(913)
    m(3684) = m(5)*m(914)
    m(3685) = m(5)*m(915)
    m(3686) = m(5)*m(916)
    m(3687) = m(5)*m(917)
    m(3688) = m(4)*m(918)
    m(3689) = m(4)*m(919)
    m(3690) = m(4)*m(920)
    m(3691) = m(4)*m(921)
    m(3692) = m(5)*m(910)
    m(3693) = m(5)*m(911)
    m(3694) = m(4)*m(912)
    m(3695) = m(4)*m(913)
    m(3696) = m(6)*m(914)
    m(3697) = m(6)*m(915)
    m(3698) = m(4)*m(916)
    m(3699) = m(4)*m(917)
    m(3700) = m(6)*m(918)
    m(3701) = m(6)*m(919)
    m(3702) = m(5)*m(920)
    m(3703) = m(5)*m(921)
    m(3704) = m(8)*m(910)
    m(3705) = m(7)*m(911)
    m(3706) = m(8)*m(912)
    m(3707) = m(7)*m(913)
    m(3708) = m(8)*m(914)
    m(3709) = m(7)*m(915)
    m(3710) = m(8)*m(916)
    m(3711) = m(7)*m(917)
    m(3712) = m(8)*m(918)
    m(3713) = m(7)*m(919)
    m(3714) = m(8)*m(920)
    m(3715) = m(7)*m(921)
    m(3716) = m(11)*m(911)
    m(3717) = m(10)*m(913)
    m(3718) = m(11)*m(915)
    m(3719) = m(9)*m(917)
    m(3720) = m(10)*m(919)
    m(3721) = m(9)*m(921)
    m(3722) = m(3)*m(922)
    m(3723) = m(3)*m(923)
    m(3724) = m(2)*m(924)
    m(3725) = m(2)*m(925)
    m(3726) = m(3)*m(926)
    m(3727) = m(3)*m(927)
    m(3728) = m(1)*m(928)
    m(3729) = m(1)*m(929)
    m(3730) = m(2)*m(930)
    m(3731) = m(2)*m(931)
    m(3732) = m(1)*m(932)
    m(3733) = m(1)*m(933)
    m(3734) = m(2)*m(922)
    m(3735) = m(2)*m(923)
    m(3736) = m(3)*m(924)
    m(3737) = m(3)*m(925)
    m(3738) = m(1)*m(926)
    m(3739) = m(1)*m(927)
    m(3740) = m(3)*m(928)
    m(3741) = m(3)*m(929)
    m(3742) = m(1)*m(930)
    m(3743) = m(1)*m(931)
    m(3744) = m(2)*m(932)
    m(3745) = m(2)*m(933)
    m(3746) = m(6)*m(922)
    m(3747) = m(6)*m(923)
    m(3748) = m(6)*m(924)
    m(3749) = m(6)*m(925)
    m(3750) = m(5)*m(926)
    m(3751) = m(5)*m(927)
    m(3752) = m(5)*m(928)
    m(3753) = m(5)*m(929)
    m(3754) = m(4)*m(930)
    m(3755) = m(4)*m(931)
    m(3756) = m(4)*m(932)
    m(3757) = m(4)*m(933)
    m(3758) = m(5)*m(922)
    m(3759) = m(5)*m(923)
    m(3760) = m(4)*m(924)
    m(3761) = m(4)*m(925)
    m(3762) = m(6)*m(926)
    m(3763) = m(6)*m(927)
    m(3764) = m(4)*m(928)
    m(3765) = m(4)*m(929)
    m(3766) = m(6)*m(930)
    m(3767) = m(6)*m(931)
    m(3768) = m(5)*m(932)
    m(3769) = m(5)*m(933)
    m(3770) = m(8)*m(922)
    m(3771) = m(7)*m(923)
    m(3772) = m(8)*m(924)
    m(3773) = m(7)*m(925)
    m(3774) = m(8)*m(926)
    m(3775) = m(7)*m(927)
    m(3776) = m(8)*m(928)
    m(3777) = m(7)*m(929)
    m(3778) = m(8)*m(930)
    m(3779) = m(7)*m(931)
    m(3780) = m(8)*m(932)
    m(3781) = m(7)*m(933)
    m(3782) = m(11)*m(923)
    m(3783) = m(10)*m(911)
    m(3784) = m(11)*m(913)
    m(3785) = m(10)*m(925)
    m(3786) = m(11)*m(927)
    m(3787) = m(9)*m(915)
    m(3788) = m(11)*m(917)
    m(3789) = m(9)*m(929)
    m(3790) = m(10)*m(931)
    m(3791) = m(9)*m(919)
    m(3792) = m(10)*m(921)
    m(3793) = m(9)*m(933)
    m(3794) = m(10)*m(923)
    m(3795) = m(11)*m(925)
    m(3796) = m(9)*m(927)
    m(3797) = m(11)*m(929)
    m(3798) = m(9)*m(931)
    m(3799) = m(10)*m(933)
    m(3800) = m(10)*m(910)
    m(3801) = m(13)*m(911)
    m(3802) = m(10)*m(924)
    m(3803) = m(13)*m(925)
    m(3804) = m(9)*m(914)
    m(3805) = m(12)*m(915)
    m(3806) = m(9)*m(928)
    m(3807) = m(12)*m(929)
    m(3808) = m(9)*m(918)
    m(3809) = m(12)*m(919)
    m(3810) = m(9)*m(932)
    m(3811) = m(12)*m(933)
    m(3812) = m(12)*m(910)
    m(3813) = m(9)*m(911)
    m(3814) = m(12)*m(912)
    m(3815) = m(9)*m(913)
    m(3816) = m(13)*m(914)
    m(3817) = m(10)*m(915)
    m(3818) = m(10)*m(917)
    m(3819) = m(13)*m(916)
    m(3820) = m(11)*m(919)
    m(3821) = m(14)*m(918)
    m(3822) = m(11)*m(921)
    m(3823) = m(14)*m(920)
    m(3824) = m(9)*m(910)
    m(3825) = m(12)*m(911)
    m(3826) = m(9)*m(912)
    m(3827) = m(12)*m(913)
    m(3828) = m(10)*m(914)
    m(3829) = m(13)*m(915)
    m(3830) = m(10)*m(916)
    m(3831) = m(13)*m(917)
    m(3832) = m(11)*m(918)
    m(3833) = m(14)*m(919)
    m(3834) = m(11)*m(920)
    m(3835) = m(14)*m(921)
    m(3836) = m(3)*m(934)
    m(3837) = m(2)*m(935)
    m(3838) = m(3)*m(936)
    m(3839) = m(1)*m(937)
    m(3840) = m(2)*m(938)
    m(3841) = m(1)*m(939)
    m(3842) = m(2)*m(934)
    m(3843) = m(3)*m(935)
    m(3844) = m(1)*m(936)
    m(3845) = m(3)*m(937)
    m(3846) = m(1)*m(938)
    m(3847) = m(2)*m(939)
    m(3848) = m(6)*m(934)
    m(3849) = m(6)*m(935)
    m(3850) = m(5)*m(936)
    m(3851) = m(5)*m(937)
    m(3852) = m(4)*m(938)
    m(3853) = m(4)*m(939)
    m(3854) = m(5)*m(934)
    m(3855) = m(4)*m(935)
    m(3856) = m(6)*m(936)
    m(3857) = m(4)*m(937)
    m(3858) = m(6)*m(938)
    m(3859) = m(5)*m(939)
    m(3860) = m(11)*m(934)
    m(3861) = m(14)*m(934)
    m(3862) = m(10)*m(935)
    m(3863) = m(13)*m(935)
    m(3864) = m(11)*m(936)
    m(3865) = m(14)*m(936)
    m(3866) = m(9)*m(937)
    m(3867) = m(12)*m(937)
    m(3868) = m(10)*m(938)
    m(3869) = m(13)*m(938)
    m(3870) = m(9)*m(939)
    m(3871) = m(12)*m(939)
    m(3872) = m(10)*m(934)
    m(3873) = m(13)*m(934)
    m(3874) = m(11)*m(935)
    m(3875) = m(14)*m(935)
    m(3876) = m(9)*m(936)
    m(3877) = m(12)*m(936)
    m(3878) = m(11)*m(937)
    m(3879) = m(14)*m(937)
    m(3880) = m(9)*m(938)
    m(3881) = m(12)*m(938)
    m(3882) = m(10)*m(939)
    m(3883) = m(13)*m(939)
    m(3884) = m(3)*m(940)
    m(3885) = m(2)*m(941)
    m(3886) = m(3)*m(942)
    m(3887) = m(1)*m(943)
    m(3888) = m(2)*m(944)
    m(3889) = m(1)*m(945)
    m(3890) = m(2)*m(940)
    m(3891) = m(3)*m(941)
    m(3892) = m(1)*m(942)
    m(3893) = m(3)*m(943)
    m(3894) = m(1)*m(944)
    m(3895) = m(2)*m(945)
    m(3896) = m(6)*m(940)
    m(3897) = m(6)*m(941)
    m(3898) = m(5)*m(942)
    m(3899) = m(5)*m(943)
    m(3900) = m(4)*m(944)
    m(3901) = m(4)*m(945)
    m(3902) = m(5)*m(940)
    m(3903) = m(4)*m(941)
    m(3904) = m(6)*m(942)
    m(3905) = m(4)*m(943)
    m(3906) = m(6)*m(944)
    m(3907) = m(5)*m(945)
    m(3908) = m(11)*m(940)
    m(3909) = m(14)*m(940)
    m(3910) = m(10)*m(941)
    m(3911) = m(13)*m(941)
    m(3912) = m(11)*m(942)
    m(3913) = m(14)*m(942)
    m(3914) = m(9)*m(943)
    m(3915) = m(12)*m(943)
    m(3916) = m(10)*m(944)
    m(3917) = m(13)*m(944)
    m(3918) = m(9)*m(945)
    m(3919) = m(12)*m(945)
    m(3920) = m(10)*m(940)
    m(3921) = m(13)*m(940)
    m(3922) = m(11)*m(941)
    m(3923) = m(14)*m(941)
    m(3924) = m(9)*m(942)
    m(3925) = m(12)*m(942)
    m(3926) = m(11)*m(943)
    m(3927) = m(14)*m(943)
    m(3928) = m(9)*m(944)
    m(3929) = m(12)*m(944)
    m(3930) = m(10)*m(945)
    m(3931) = m(13)*m(945)
    m(3932) = m(18)*m(934)
    m(3933) = m(18)*m(941)
    m(3934) = m(17)*m(936)
    m(3935) = m(17)*m(943)
    m(3936) = m(17)*m(938)
    m(3937) = m(17)*m(945)
    m(3938) = m(17)*m(934)
    m(3939) = m(17)*m(935)
    m(3940) = m(18)*m(936)
    m(3941) = m(18)*m(937)
    m(3942) = m(19)*m(938)
    m(3943) = m(19)*m(939)
    m(3944) = m(20)*m(911)
    m(3945) = m(21)*m(910)
    m(3946) = m(20)*m(913)
    m(3947) = m(21)*m(912)
    m(3948) = m(20)*m(915)
    m(3949) = m(21)*m(914)
    m(3950) = m(20)*m(917)
    m(3951) = m(21)*m(916)
    m(3952) = m(20)*m(919)
    m(3953) = m(21)*m(918)
    m(3954) = m(20)*m(921)
    m(3955) = m(21)*m(920)
    m(3956) = m(20)*m(923)
    m(3957) = m(21)*m(922)
    m(3958) = m(20)*m(925)
    m(3959) = m(21)*m(924)
    m(3960) = m(20)*m(927)
    m(3961) = m(21)*m(926)
    m(3962) = m(20)*m(929)
    m(3963) = m(21)*m(928)
    m(3964) = m(20)*m(931)
    m(3965) = m(21)*m(930)
    m(3966) = m(20)*m(933)
    m(3967) = m(21)*m(932)
    m(3968) = m(2)*m(946)
    m(3969) = m(3)*m(946)
    m(3970) = m(1)*m(947)
    m(3971) = m(3)*m(947)
    m(3972) = m(1)*m(948)
    m(3973) = m(2)*m(948)
    m(3974) = m(6)*m(946)
    m(3975) = m(5)*m(947)
    m(3976) = m(4)*m(948)
    m(3977) = m(10)*m(946)
    m(3978) = m(11)*m(946)
    m(3979) = m(13)*m(946)
    m(3980) = m(14)*m(946)
    m(3981) = m(9)*m(947)
    m(3982) = m(11)*m(947)
    m(3983) = m(12)*m(947)
    m(3984) = m(14)*m(947)
    m(3985) = m(9)*m(948)
    m(3986) = m(10)*m(948)
    m(3987) = m(12)*m(948)
    m(3988) = m(13)*m(948)
    m(3989) = m(18)*m(946)
    m(3990) = m(19)*m(946)
    m(3991) = m(17)*m(947)
    m(3992) = m(19)*m(947)
    m(3993) = m(17)*m(948)
    m(3994) = m(18)*m(948)
    m(3995) = m(3)*m(949)
    m(3996) = m(2)*m(950)
    m(3997) = m(3)*m(951)
    m(3998) = m(2)*m(952)
    m(3999) = m(3)*m(953)
    m(4000) = m(1)*m(954)
    m(4001) = m(3)*m(955)
    m(4002) = m(1)*m(956)
    m(4003) = m(2)*m(957)
    m(4004) = m(1)*m(958)
    m(4005) = m(2)*m(959)
    m(4006) = m(1)*m(960)
    m(4007) = m(2)*m(949)
    m(4008) = m(3)*m(950)
    m(4009) = m(2)*m(951)
    m(4010) = m(3)*m(952)
    m(4011) = m(1)*m(953)
    m(4012) = m(3)*m(954)
    m(4013) = m(1)*m(955)
    m(4014) = m(3)*m(956)
    m(4015) = m(1)*m(957)
    m(4016) = m(2)*m(958)
    m(4017) = m(1)*m(959)
    m(4018) = m(2)*m(960)
    m(4019) = m(6)*m(949)
    m(4020) = m(6)*m(950)
    m(4021) = m(6)*m(951)
    m(4022) = m(6)*m(952)
    m(4023) = m(5)*m(953)
    m(4024) = m(5)*m(954)
    m(4025) = m(5)*m(955)
    m(4026) = m(5)*m(956)
    m(4027) = m(4)*m(957)
    m(4028) = m(4)*m(958)
    m(4029) = m(4)*m(959)
    m(4030) = m(4)*m(960)
    m(4031) = m(5)*m(949)
    m(4032) = m(4)*m(950)
    m(4033) = m(5)*m(951)
    m(4034) = m(4)*m(952)
    m(4035) = m(6)*m(953)
    m(4036) = m(4)*m(954)
    m(4037) = m(6)*m(955)
    m(4038) = m(4)*m(956)
    m(4039) = m(6)*m(957)
    m(4040) = m(5)*m(958)
    m(4041) = m(6)*m(959)
    m(4042) = m(5)*m(960)
    m(4043) = m(8)*m(949)
    m(4044) = m(8)*m(950)
    m(4045) = m(7)*m(951)
    m(4046) = m(7)*m(952)
    m(4047) = m(8)*m(953)
    m(4048) = m(8)*m(954)
    m(4049) = m(7)*m(955)
    m(4050) = m(7)*m(956)
    m(4051) = m(8)*m(957)
    m(4052) = m(8)*m(958)
    m(4053) = m(7)*m(959)
    m(4054) = m(7)*m(960)
    m(4055) = m(13)*m(950)
    m(4056) = m(10)*m(952)
    m(4057) = m(12)*m(954)
    m(4058) = m(9)*m(956)
    m(4059) = m(12)*m(958)
    m(4060) = m(9)*m(960)
    m(4061) = m(151)*m(169)
    m(4062) = m(151)*m(170)
    m(4063) = m(154)*m(171)
    m(4064) = m(154)*m(172)
    m(4065) = m(152)*m(173)
    m(4066) = m(152)*m(174)
    m(4067) = m(155)*m(175)
    m(4068) = m(155)*m(176)
    m(4069) = m(153)*m(177)
    m(4070) = m(153)*m(178)
    m(4071) = m(156)*m(179)
    m(4072) = m(156)*m(180)
    m(4073) = m(18)*m(950)
    m(4074) = m(19)*m(949)
    m(4075) = m(18)*m(952)
    m(4076) = m(19)*m(951)
    m(4077) = m(17)*m(954)
    m(4078) = m(19)*m(953)
    m(4079) = m(17)*m(956)
    m(4080) = m(19)*m(955)
    m(4081) = m(17)*m(958)
    m(4082) = m(18)*m(957)
    m(4083) = m(17)*m(960)
    m(4084) = m(18)*m(959)
    m(4085) = m(18)*m(949)
    m(4086) = m(19)*m(950)
    m(4087) = m(18)*m(951)
    m(4088) = m(19)*m(952)
    m(4089) = m(17)*m(953)
    m(4090) = m(19)*m(954)
    m(4091) = m(17)*m(955)
    m(4092) = m(19)*m(956)
    m(4093) = m(17)*m(957)
    m(4094) = m(18)*m(958)
    m(4095) = m(17)*m(959)
    m(4096) = m(18)*m(960)
    m(4097) = m(21)*m(949)
    m(4098) = m(21)*m(950)
    m(4099) = m(20)*m(951)
    m(4100) = m(20)*m(952)
    m(4101) = m(21)*m(953)
    m(4102) = m(21)*m(954)
    m(4103) = m(20)*m(955)
    m(4104) = m(20)*m(956)
    m(4105) = m(21)*m(957)
    m(4106) = m(21)*m(958)
    m(4107) = m(20)*m(959)
    m(4108) = m(20)*m(960)
    m(4109) = m(24)*m(950)
    m(4110) = m(25)*m(949)
    m(4111) = m(24)*m(952)
    m(4112) = m(25)*m(951)
    m(4113) = m(23)*m(954)
    m(4114) = m(25)*m(953)
    m(4115) = m(23)*m(956)
    m(4116) = m(25)*m(955)
    m(4117) = m(23)*m(958)
    m(4118) = m(24)*m(957)
    m(4119) = m(23)*m(960)
    m(4120) = m(24)*m(959)
    m(4121) = m(24)*m(949)
    m(4122) = m(25)*m(950)
    m(4123) = m(24)*m(951)
    m(4124) = m(25)*m(952)
    m(4125) = m(23)*m(953)
    m(4126) = m(25)*m(954)
    m(4127) = m(23)*m(955)
    m(4128) = m(25)*m(956)
    m(4129) = m(23)*m(957)
    m(4130) = m(24)*m(958)
    m(4131) = m(23)*m(959)
    m(4132) = m(24)*m(960)
    m(4133) = m(1)*m(961)
    m(4134) = m(2)*m(961)
    m(4135) = m(1)*m(962)
    m(4136) = m(3)*m(962)
    m(4137) = m(2)*m(963)
    m(4138) = m(3)*m(963)
    m(4139) = m(3)*m(964)
    m(4140) = m(3)*m(965)
    m(4141) = m(2)*m(966)
    m(4142) = m(2)*m(967)
    m(4143) = m(1)*m(968)
    m(4144) = m(1)*m(969)
    m(4145) = m(2)*m(964)
    m(4146) = m(1)*m(965)
    m(4147) = m(3)*m(966)
    m(4148) = m(1)*m(967)
    m(4149) = m(3)*m(968)
    m(4150) = m(2)*m(969)
    m(4151) = m(5)*m(965)
    m(4152) = m(4)*m(967)
    m(4153) = m(4)*m(969)
    m(4154) = m(3)*m(970)
    m(4155) = m(3)*m(971)
    m(4156) = m(2)*m(972)
    m(4157) = m(2)*m(973)
    m(4158) = m(1)*m(974)
    m(4159) = m(1)*m(975)
    m(4160) = m(5)*m(970)
    m(4161) = m(6)*m(970)
    m(4162) = m(5)*m(971)
    m(4163) = m(6)*m(971)
    m(4164) = m(4)*m(972)
    m(4165) = m(6)*m(972)
    m(4166) = m(4)*m(973)
    m(4167) = m(6)*m(973)
    m(4168) = m(4)*m(974)
    m(4169) = m(5)*m(974)
    m(4170) = m(4)*m(975)
    m(4171) = m(5)*m(975)
    m(4172) = m(8)*m(970)
    m(4173) = m(7)*m(971)
    m(4174) = m(8)*m(972)
    m(4175) = m(7)*m(973)
    m(4176) = m(8)*m(974)
    m(4177) = m(7)*m(975)
    m(4178) = m(11)*m(971)
    m(4179) = m(10)*m(973)
    m(4180) = m(9)*m(975)
    m(4181) = m(12)*m(970)
    m(4182) = m(13)*m(970)
    m(4183) = m(9)*m(971)
    m(4184) = m(10)*m(971)
    m(4185) = m(12)*m(972)
    m(4186) = m(9)*m(973)
    m(4187) = m(11)*m(973)
    m(4188) = m(14)*m(972)
    m(4189) = m(10)*m(975)
    m(4190) = m(11)*m(975)
    m(4191) = m(13)*m(974)
    m(4192) = m(14)*m(974)
    m(4193) = m(9)*m(970)
    m(4194) = m(10)*m(970)
    m(4195) = m(12)*m(971)
    m(4196) = m(13)*m(971)
    m(4197) = m(9)*m(972)
    m(4198) = m(11)*m(972)
    m(4199) = m(12)*m(973)
    m(4200) = m(14)*m(973)
    m(4201) = m(10)*m(974)
    m(4202) = m(11)*m(974)
    m(4203) = m(13)*m(975)
    m(4204) = m(14)*m(975)
    m(4205) = m(3)*m(976)
    m(4206) = m(2)*m(977)
    m(4207) = m(1)*m(978)
    m(4208) = m(5)*m(976)
    m(4209) = m(6)*m(976)
    m(4210) = m(4)*m(977)
    m(4211) = m(6)*m(977)
    m(4212) = m(4)*m(978)
    m(4213) = m(5)*m(978)
    m(4214) = m(11)*m(976)
    m(4215) = m(14)*m(976)
    m(4216) = m(10)*m(977)
    m(4217) = m(13)*m(977)
    m(4218) = m(9)*m(978)
    m(4219) = m(12)*m(978)
    m(4220) = m(17)*m(976)
    m(4221) = m(18)*m(976)
    m(4222) = m(17)*m(977)
    m(4223) = m(19)*m(977)
    m(4224) = m(18)*m(978)
    m(4225) = m(19)*m(978)
    m(4226) = m(20)*m(971)
    m(4227) = m(21)*m(970)
    m(4228) = m(20)*m(973)
    m(4229) = m(21)*m(972)
    m(4230) = m(20)*m(975)
    m(4231) = m(21)*m(974)
    m(4232) = m(3)*m(979)
    m(4233) = m(2)*m(980)
    m(4234) = m(1)*m(981)
    m(4235) = m(5)*m(979)
    m(4236) = m(6)*m(979)
    m(4237) = m(4)*m(980)
    m(4238) = m(6)*m(980)
    m(4239) = m(4)*m(981)
    m(4240) = m(5)*m(981)
    m(4241) = m(11)*m(979)
    m(4242) = m(14)*m(979)
    m(4243) = m(10)*m(980)
    m(4244) = m(13)*m(980)
    m(4245) = m(9)*m(981)
    m(4246) = m(12)*m(981)
    m(4247) = m(19)*m(979)
    m(4248) = m(18)*m(980)
    m(4249) = m(17)*m(981)
    m(4250) = m(23)*m(979)
    m(4251) = m(24)*m(979)
    m(4252) = m(23)*m(980)
    m(4253) = m(25)*m(980)
    m(4254) = m(24)*m(981)
    m(4255) = m(25)*m(981)
    m(4256) = m(26)*m(971)
    m(4257) = m(27)*m(970)
    m(4258) = m(26)*m(973)
    m(4259) = m(27)*m(972)
    m(4260) = m(26)*m(975)
    m(4261) = m(27)*m(974)
    m(4262) = m(2)*m(984)
    m(4263) = m(1)*m(986)
    m(4264) = m(1)*m(988)
    m(4265) = m(2)*m(990)
    m(4266) = m(1)*m(992)
    m(4267) = m(1)*m(994)
    m(4268) = m(2)*m(995)
    m(4269) = m(3)*m(995)
    m(4270) = m(1)*m(996)
    m(4271) = m(3)*m(996)
    m(4272) = m(1)*m(997)
    m(4273) = m(2)*m(997)
    m(4274) = m(2)*m(998)
    m(4275) = m(3)*m(998)
    m(4276) = m(1)*m(999)
    m(4277) = m(3)*m(999)
    m(4278) = m(1)*m(1000)
    m(4279) = m(2)*m(1000)
    m(4280) = m(4)*m(995)
    m(4281) = m(5)*m(995)
    m(4282) = m(4)*m(996)
    m(4283) = m(6)*m(996)
    m(4284) = m(5)*m(997)
    m(4285) = m(6)*m(997)
    m(4286) = m(4)*m(998)
    m(4287) = m(5)*m(998)
    m(4288) = m(4)*m(999)
    m(4289) = m(6)*m(999)
    m(4290) = m(5)*m(1000)
    m(4291) = m(6)*m(1000)
    m(4292) = m(2)*m(1001)
    m(4293) = m(3)*m(1001)
    m(4294) = m(1)*m(1002)
    m(4295) = m(3)*m(1002)
    m(4296) = m(1)*m(1003)
    m(4297) = m(2)*m(1003)
    m(4298) = m(2)*m(1004)
    m(4299) = m(3)*m(1004)
    m(4300) = m(1)*m(1005)
    m(4301) = m(3)*m(1005)
    m(4302) = m(1)*m(1006)
    m(4303) = m(2)*m(1006)
    m(4304) = m(6)*m(1001)
    m(4305) = m(5)*m(1002)
    m(4306) = m(4)*m(1003)
    m(4307) = m(6)*m(1004)
    m(4308) = m(5)*m(1005)
    m(4309) = m(4)*m(1006)
    m(4310) = m(3)*m(1007)
    m(4311) = m(2)*m(1008)
    m(4312) = m(1)*m(1009)
    m(4313) = m(3)*m(1010)
    m(4314) = m(2)*m(1011)
    m(4315) = m(1)*m(1012)
    m(4316) = m(5)*m(1007)
    m(4317) = m(6)*m(1007)
    m(4318) = m(4)*m(1008)
    m(4319) = m(6)*m(1008)
    m(4320) = m(4)*m(1009)
    m(4321) = m(5)*m(1009)
    m(4322) = m(5)*m(1010)
    m(4323) = m(6)*m(1010)
    m(4324) = m(4)*m(1011)
    m(4325) = m(6)*m(1011)
    m(4326) = m(4)*m(1012)
    m(4327) = m(5)*m(1012)
    m(4328) = m(8)*m(1007)
    m(4329) = m(8)*m(1008)
    m(4330) = m(8)*m(1009)
    m(4331) = m(7)*m(1010)
    m(4332) = m(7)*m(1011)
    m(4333) = m(7)*m(1012)
    m(4334) = m(12)*m(1009)
    m(4335) = m(9)*m(1012)
    m(4336) = m(49)*m(198)
    m(4337) = m(51)*m(198)
    m(4338) = m(47)*m(199)
    m(4339) = m(52)*m(199)
    m(4340) = m(48)*m(200)
    m(4341) = m(50)*m(200)
    m(4342) = m(53)*m(202)
    m(4343) = m(54)*m(203)
    m(4344) = m(55)*m(201)
    m(4345) = m(56)*m(203)
    m(4346) = m(57)*m(201)
    m(4347) = m(58)*m(202)
    m(4348) = m(33)*m(277)
    m(4349) = m(33)*m(279)
    m(4350) = m(33)*m(282)
    m(4351) = m(33)*m(283)
    m(4352) = m(33)*m(286)
    m(4353) = m(33)*m(288)
    m(4354) = m(34)*m(278)
    m(4355) = m(34)*m(280)
    m(4356) = m(34)*m(281)
    m(4357) = m(34)*m(284)
    m(4358) = m(34)*m(285)
    m(4359) = m(34)*m(287)
    m(4360) = m(11)*m(1007)
    m(4361) = m(10)*m(1008)
    m(4362) = m(9)*m(1009)
    m(4363) = m(12)*m(1012)
    m(4364) = m(13)*m(1011)
    m(4365) = m(14)*m(1010)
    m(4366) = m(9)*m(1007)
    m(4367) = m(10)*m(1007)
    m(4368) = m(9)*m(1008)
    m(4369) = m(11)*m(1008)
    m(4370) = m(10)*m(1009)
    m(4371) = m(11)*m(1009)
    m(4372) = m(12)*m(1010)
    m(4373) = m(12)*m(1011)
    m(4374) = m(13)*m(1010)
    m(4375) = m(13)*m(1012)
    m(4376) = m(14)*m(1011)
    m(4377) = m(14)*m(1012)
    m(4378) = m(3)*m(1013)
    m(4379) = m(2)*m(1014)
    m(4380) = m(3)*m(1015)
    m(4381) = m(1)*m(1016)
    m(4382) = m(2)*m(1017)
    m(4383) = m(1)*m(1018)
    m(4384) = m(3)*m(1019)
    m(4385) = m(2)*m(1020)
    m(4386) = m(3)*m(1021)
    m(4387) = m(1)*m(1022)
    m(4388) = m(2)*m(1023)
    m(4389) = m(1)*m(1024)
    m(4390) = m(2)*m(1013)
    m(4391) = m(3)*m(1014)
    m(4392) = m(1)*m(1015)
    m(4393) = m(3)*m(1016)
    m(4394) = m(1)*m(1017)
    m(4395) = m(2)*m(1018)
    m(4396) = m(2)*m(1019)
    m(4397) = m(3)*m(1020)
    m(4398) = m(1)*m(1021)
    m(4399) = m(3)*m(1022)
    m(4400) = m(1)*m(1023)
    m(4401) = m(2)*m(1024)
    m(4402) = m(6)*m(1013)
    m(4403) = m(6)*m(1014)
    m(4404) = m(5)*m(1015)
    m(4405) = m(5)*m(1016)
    m(4406) = m(4)*m(1017)
    m(4407) = m(4)*m(1018)
    m(4408) = m(6)*m(1019)
    m(4409) = m(6)*m(1020)
    m(4410) = m(5)*m(1021)
    m(4411) = m(5)*m(1022)
    m(4412) = m(4)*m(1023)
    m(4413) = m(4)*m(1024)
    m(4414) = m(5)*m(1013)
    m(4415) = m(4)*m(1014)
    m(4416) = m(6)*m(1015)
    m(4417) = m(4)*m(1016)
    m(4418) = m(6)*m(1017)
    m(4419) = m(5)*m(1018)
    m(4420) = m(5)*m(1019)
    m(4421) = m(4)*m(1020)
    m(4422) = m(6)*m(1021)
    m(4423) = m(4)*m(1022)
    m(4424) = m(6)*m(1023)
    m(4425) = m(5)*m(1024)
    m(4426) = m(8)*m(1013)
    m(4427) = m(8)*m(1014)
    m(4428) = m(8)*m(1015)
    m(4429) = m(8)*m(1016)
    m(4430) = m(8)*m(1017)
    m(4431) = m(8)*m(1018)
    m(4432) = m(7)*m(1019)
    m(4433) = m(7)*m(1020)
    m(4434) = m(7)*m(1021)
    m(4435) = m(7)*m(1022)
    m(4436) = m(7)*m(1023)
    m(4437) = m(7)*m(1024)
    m(4438) = m(13)*m(1014)
    m(4439) = m(12)*m(1016)
    m(4440) = m(12)*m(1018)
    m(4441) = m(10)*m(1020)
    m(4442) = m(9)*m(1022)
    m(4443) = m(9)*m(1024)
    m(4444) = m(95)*m(198)
    m(4445) = m(96)*m(198)
    m(4446) = m(99)*m(199)
    m(4447) = m(100)*m(199)
    m(4448) = m(103)*m(200)
    m(4449) = m(104)*m(200)
    m(4450) = m(97)*m(201)
    m(4451) = m(98)*m(201)
    m(4452) = m(101)*m(202)
    m(4453) = m(102)*m(202)
    m(4454) = m(105)*m(203)
    m(4455) = m(106)*m(203)
    m(4456) = m(17)*m(1016)
    m(4457) = m(17)*m(1018)
    m(4458) = m(18)*m(1017)
    m(4459) = m(17)*m(1022)
    m(4460) = m(17)*m(1024)
    m(4461) = m(18)*m(1023)
    m(4462) = m(2)*m(1027)
    m(4463) = m(3)*m(1027)
    m(4464) = m(1)*m(1028)
    m(4465) = m(3)*m(1028)
    m(4466) = m(1)*m(1029)
    m(4467) = m(2)*m(1029)
    m(4468) = m(2)*m(1030)
    m(4469) = m(3)*m(1030)
    m(4470) = m(1)*m(1031)
    m(4471) = m(3)*m(1031)
    m(4472) = m(1)*m(1032)
    m(4473) = m(2)*m(1032)
    m(4474) = m(6)*m(1027)
    m(4475) = m(5)*m(1028)
    m(4476) = m(4)*m(1029)
    m(4477) = m(6)*m(1030)
    m(4478) = m(5)*m(1031)
    m(4479) = m(4)*m(1032)
    m(4480) = m(8)*m(1027)
    m(4481) = m(8)*m(1028)
    m(4482) = m(8)*m(1029)
    m(4483) = m(7)*m(1030)
    m(4484) = m(7)*m(1031)
    m(4485) = m(7)*m(1032)
    m(4486) = m(12)*m(1028)
    m(4487) = m(12)*m(1029)
    m(4488) = m(13)*m(1029)
    m(4489) = m(9)*m(1031)
    m(4490) = m(9)*m(1032)
    m(4491) = m(10)*m(1032)
    m(4492) = m(17)*m(1028)
    m(4493) = m(17)*m(1029)
    m(4494) = m(18)*m(1027)
    m(4495) = m(18)*m(1029)
    m(4496) = m(19)*m(1027)
    m(4497) = m(19)*m(1028)
    m(4498) = m(17)*m(1031)
    m(4499) = m(17)*m(1032)
    m(4500) = m(18)*m(1030)
    m(4501) = m(18)*m(1032)
    m(4502) = m(19)*m(1030)
    m(4503) = m(19)*m(1031)
    m(4504) = m(3)*m(1033)
    m(4505) = m(2)*m(1034)
    m(4506) = m(3)*m(1035)
    m(4507) = m(1)*m(1036)
    m(4508) = m(2)*m(1037)
    m(4509) = m(1)*m(1038)
    m(4510) = m(3)*m(1039)
    m(4511) = m(2)*m(1040)
    m(4512) = m(3)*m(1041)
    m(4513) = m(1)*m(1042)
    m(4514) = m(2)*m(1043)
    m(4515) = m(1)*m(1044)
    m(4516) = m(2)*m(1033)
    m(4517) = m(3)*m(1034)
    m(4518) = m(1)*m(1035)
    m(4519) = m(3)*m(1036)
    m(4520) = m(1)*m(1037)
    m(4521) = m(2)*m(1038)
    m(4522) = m(2)*m(1039)
    m(4523) = m(3)*m(1040)
    m(4524) = m(1)*m(1041)
    m(4525) = m(3)*m(1042)
    m(4526) = m(1)*m(1043)
    m(4527) = m(2)*m(1044)
    m(4528) = m(6)*m(1033)
    m(4529) = m(6)*m(1034)
    m(4530) = m(5)*m(1035)
    m(4531) = m(5)*m(1036)
    m(4532) = m(4)*m(1037)
    m(4533) = m(4)*m(1038)
    m(4534) = m(6)*m(1039)
    m(4535) = m(6)*m(1040)
    m(4536) = m(5)*m(1041)
    m(4537) = m(5)*m(1042)
    m(4538) = m(4)*m(1043)
    m(4539) = m(4)*m(1044)
    m(4540) = m(5)*m(1033)
    m(4541) = m(4)*m(1034)
    m(4542) = m(6)*m(1035)
    m(4543) = m(4)*m(1036)
    m(4544) = m(6)*m(1037)
    m(4545) = m(5)*m(1038)
    m(4546) = m(5)*m(1039)
    m(4547) = m(4)*m(1040)
    m(4548) = m(6)*m(1041)
    m(4549) = m(4)*m(1042)
    m(4550) = m(6)*m(1043)
    m(4551) = m(5)*m(1044)
    m(4552) = m(8)*m(1033)
    m(4553) = m(8)*m(1034)
    m(4554) = m(8)*m(1035)
    m(4555) = m(8)*m(1036)
    m(4556) = m(8)*m(1037)
    m(4557) = m(8)*m(1038)
    m(4558) = m(7)*m(1039)
    m(4559) = m(7)*m(1040)
    m(4560) = m(7)*m(1041)
    m(4561) = m(7)*m(1042)
    m(4562) = m(7)*m(1043)
    m(4563) = m(7)*m(1044)
    m(4564) = m(13)*m(1034)
    m(4565) = m(12)*m(1036)
    m(4566) = m(12)*m(1038)
    m(4567) = m(10)*m(1040)
    m(4568) = m(9)*m(1042)
    m(4569) = m(9)*m(1044)
    m(4570) = m(128)*m(198)
    m(4571) = m(129)*m(198)
    m(4572) = m(132)*m(199)
    m(4573) = m(133)*m(199)
    m(4574) = m(136)*m(200)
    m(4575) = m(137)*m(200)
    m(4576) = m(130)*m(201)
    m(4577) = m(131)*m(201)
    m(4578) = m(134)*m(202)
    m(4579) = m(135)*m(202)
    m(4580) = m(138)*m(203)
    m(4581) = m(139)*m(203)
    m(4582) = m(18)*m(1034)
    m(4583) = m(19)*m(1033)
    m(4584) = m(17)*m(1036)
    m(4585) = m(19)*m(1035)
    m(4586) = m(17)*m(1038)
    m(4587) = m(18)*m(1037)
    m(4588) = m(18)*m(1040)
    m(4589) = m(19)*m(1039)
    m(4590) = m(17)*m(1042)
    m(4591) = m(19)*m(1041)
    m(4592) = m(17)*m(1044)
    m(4593) = m(18)*m(1043)
    m(4594) = m(18)*m(1033)
    m(4595) = m(19)*m(1034)
    m(4596) = m(17)*m(1035)
    m(4597) = m(19)*m(1036)
    m(4598) = m(17)*m(1037)
    m(4599) = m(18)*m(1038)
    m(4600) = m(18)*m(1039)
    m(4601) = m(19)*m(1040)
    m(4602) = m(17)*m(1041)
    m(4603) = m(19)*m(1042)
    m(4604) = m(17)*m(1043)
    m(4605) = m(18)*m(1044)
    m(4606) = m(21)*m(1033)
    m(4607) = m(21)*m(1034)
    m(4608) = m(21)*m(1035)
    m(4609) = m(21)*m(1036)
    m(4610) = m(21)*m(1037)
    m(4611) = m(21)*m(1038)
    m(4612) = m(20)*m(1039)
    m(4613) = m(20)*m(1040)
    m(4614) = m(20)*m(1041)
    m(4615) = m(20)*m(1042)
    m(4616) = m(20)*m(1043)
    m(4617) = m(20)*m(1044)
    m(4618) = m(23)*m(1036)
    m(4619) = m(23)*m(1038)
    m(4620) = m(24)*m(1037)
    m(4621) = m(23)*m(1042)
    m(4622) = m(23)*m(1044)
    m(4623) = m(24)*m(1043)
    m(4624) = m(2)*m(1047)
    m(4625) = m(3)*m(1047)
    m(4626) = m(1)*m(1048)
    m(4627) = m(3)*m(1048)
    m(4628) = m(1)*m(1049)
    m(4629) = m(2)*m(1049)
    m(4630) = m(2)*m(1050)
    m(4631) = m(3)*m(1050)
    m(4632) = m(1)*m(1051)
    m(4633) = m(3)*m(1051)
    m(4634) = m(1)*m(1052)
    m(4635) = m(2)*m(1052)
    m(4636) = m(6)*m(1047)
    m(4637) = m(5)*m(1048)
    m(4638) = m(4)*m(1049)
    m(4639) = m(6)*m(1050)
    m(4640) = m(5)*m(1051)
    m(4641) = m(4)*m(1052)
    m(4642) = m(8)*m(1047)
    m(4643) = m(8)*m(1048)
    m(4644) = m(8)*m(1049)
    m(4645) = m(7)*m(1050)
    m(4646) = m(7)*m(1051)
    m(4647) = m(7)*m(1052)
    m(4648) = m(12)*m(1048)
    m(4649) = m(12)*m(1049)
    m(4650) = m(13)*m(1049)
    m(4651) = m(9)*m(1051)
    m(4652) = m(9)*m(1052)
    m(4653) = m(10)*m(1052)
    m(4654) = m(17)*m(1048)
    m(4655) = m(17)*m(1049)
    m(4656) = m(18)*m(1047)
    m(4657) = m(18)*m(1049)
    m(4658) = m(19)*m(1047)
    m(4659) = m(19)*m(1048)
    m(4660) = m(17)*m(1051)
    m(4661) = m(17)*m(1052)
    m(4662) = m(18)*m(1050)
    m(4663) = m(18)*m(1052)
    m(4664) = m(19)*m(1050)
    m(4665) = m(19)*m(1051)
    m(4666) = m(8)*m(1053)
    m(4667) = m(7)*m(1054)
    m(4668) = m(12)*m(1053)
    m(4669) = m(13)*m(1053)
    m(4670) = m(14)*m(1053)
    m(4671) = m(9)*m(1054)
    m(4672) = m(10)*m(1054)
    m(4673) = m(11)*m(1054)
    m(4674) = m(23)*m(1048)
    m(4675) = m(23)*m(1049)
    m(4676) = m(24)*m(1047)
    m(4677) = m(24)*m(1049)
    m(4678) = m(25)*m(1047)
    m(4679) = m(25)*m(1048)
    m(4680) = m(23)*m(1051)
    m(4681) = m(23)*m(1052)
    m(4682) = m(24)*m(1050)
    m(4683) = m(24)*m(1052)
    m(4684) = m(25)*m(1050)
    m(4685) = m(25)*m(1051)
    m(4686) = m(3)*m(1055)
    m(4687) = m(2)*m(1056)
    m(4688) = m(3)*m(1057)
    m(4689) = m(1)*m(1058)
    m(4690) = m(2)*m(1059)
    m(4691) = m(1)*m(1060)
    m(4692) = m(3)*m(1061)
    m(4693) = m(2)*m(1062)
    m(4694) = m(3)*m(1063)
    m(4695) = m(1)*m(1064)
    m(4696) = m(2)*m(1065)
    m(4697) = m(1)*m(1066)
    m(4698) = m(2)*m(1055)
    m(4699) = m(3)*m(1056)
    m(4700) = m(1)*m(1057)
    m(4701) = m(3)*m(1058)
    m(4702) = m(1)*m(1059)
    m(4703) = m(2)*m(1060)
    m(4704) = m(2)*m(1061)
    m(4705) = m(3)*m(1062)
    m(4706) = m(1)*m(1063)
    m(4707) = m(3)*m(1064)
    m(4708) = m(1)*m(1065)
    m(4709) = m(2)*m(1066)
    m(4710) = m(6)*m(1055)
    m(4711) = m(6)*m(1056)
    m(4712) = m(5)*m(1057)
    m(4713) = m(5)*m(1058)
    m(4714) = m(4)*m(1059)
    m(4715) = m(4)*m(1060)
    m(4716) = m(6)*m(1061)
    m(4717) = m(6)*m(1062)
    m(4718) = m(5)*m(1063)
    m(4719) = m(5)*m(1064)
    m(4720) = m(4)*m(1065)
    m(4721) = m(4)*m(1066)
    m(4722) = m(5)*m(1055)
    m(4723) = m(4)*m(1056)
    m(4724) = m(6)*m(1057)
    m(4725) = m(4)*m(1058)
    m(4726) = m(6)*m(1059)
    m(4727) = m(5)*m(1060)
    m(4728) = m(5)*m(1061)
    m(4729) = m(4)*m(1062)
    m(4730) = m(6)*m(1063)
    m(4731) = m(4)*m(1064)
    m(4732) = m(6)*m(1065)
    m(4733) = m(5)*m(1066)
    m(4734) = m(8)*m(1055)
    m(4735) = m(8)*m(1056)
    m(4736) = m(8)*m(1057)
    m(4737) = m(8)*m(1058)
    m(4738) = m(8)*m(1059)
    m(4739) = m(8)*m(1060)
    m(4740) = m(7)*m(1061)
    m(4741) = m(7)*m(1062)
    m(4742) = m(7)*m(1063)
    m(4743) = m(7)*m(1064)
    m(4744) = m(7)*m(1065)
    m(4745) = m(7)*m(1066)
    m(4746) = m(13)*m(1056)
    m(4747) = m(12)*m(1058)
    m(4748) = m(12)*m(1060)
    m(4749) = m(10)*m(1062)
    m(4750) = m(9)*m(1064)
    m(4751) = m(9)*m(1066)
    m(4752) = m(169)*m(198)
    m(4753) = m(170)*m(198)
    m(4754) = m(173)*m(199)
    m(4755) = m(174)*m(199)
    m(4756) = m(177)*m(200)
    m(4757) = m(178)*m(200)
    m(4758) = m(171)*m(201)
    m(4759) = m(172)*m(201)
    m(4760) = m(175)*m(202)
    m(4761) = m(176)*m(202)
    m(4762) = m(179)*m(203)
    m(4763) = m(180)*m(203)
    m(4764) = m(18)*m(1056)
    m(4765) = m(19)*m(1055)
    m(4766) = m(17)*m(1058)
    m(4767) = m(19)*m(1057)
    m(4768) = m(17)*m(1060)
    m(4769) = m(18)*m(1059)
    m(4770) = m(18)*m(1062)
    m(4771) = m(19)*m(1061)
    m(4772) = m(17)*m(1064)
    m(4773) = m(19)*m(1063)
    m(4774) = m(17)*m(1066)
    m(4775) = m(18)*m(1065)
    m(4776) = m(18)*m(1055)
    m(4777) = m(19)*m(1056)
    m(4778) = m(17)*m(1057)
    m(4779) = m(19)*m(1058)
    m(4780) = m(17)*m(1059)
    m(4781) = m(18)*m(1060)
    m(4782) = m(18)*m(1061)
    m(4783) = m(19)*m(1062)
    m(4784) = m(17)*m(1063)
    m(4785) = m(19)*m(1064)
    m(4786) = m(17)*m(1065)
    m(4787) = m(18)*m(1066)
    m(4788) = m(21)*m(1055)
    m(4789) = m(21)*m(1056)
    m(4790) = m(21)*m(1057)
    m(4791) = m(21)*m(1058)
    m(4792) = m(21)*m(1059)
    m(4793) = m(21)*m(1060)
    m(4794) = m(20)*m(1061)
    m(4795) = m(20)*m(1062)
    m(4796) = m(20)*m(1063)
    m(4797) = m(20)*m(1064)
    m(4798) = m(20)*m(1065)
    m(4799) = m(20)*m(1066)
    m(4800) = m(24)*m(1056)
    m(4801) = m(25)*m(1055)
    m(4802) = m(23)*m(1058)
    m(4803) = m(25)*m(1057)
    m(4804) = m(23)*m(1060)
    m(4805) = m(24)*m(1059)
    m(4806) = m(24)*m(1062)
    m(4807) = m(25)*m(1061)
    m(4808) = m(23)*m(1064)
    m(4809) = m(25)*m(1063)
    m(4810) = m(23)*m(1066)
    m(4811) = m(24)*m(1065)
    m(4812) = m(24)*m(1055)
    m(4813) = m(25)*m(1056)
    m(4814) = m(23)*m(1057)
    m(4815) = m(25)*m(1058)
    m(4816) = m(23)*m(1059)
    m(4817) = m(24)*m(1060)
    m(4818) = m(24)*m(1061)
    m(4819) = m(25)*m(1062)
    m(4820) = m(23)*m(1063)
    m(4821) = m(25)*m(1064)
    m(4822) = m(23)*m(1065)
    m(4823) = m(24)*m(1066)
    m(4824) = m(27)*m(1055)
    m(4825) = m(27)*m(1056)
    m(4826) = m(27)*m(1057)
    m(4827) = m(27)*m(1058)
    m(4828) = m(27)*m(1059)
    m(4829) = m(27)*m(1060)
    m(4830) = m(26)*m(1061)
    m(4831) = m(26)*m(1062)
    m(4832) = m(26)*m(1063)
    m(4833) = m(26)*m(1064)
    m(4834) = m(26)*m(1065)
    m(4835) = m(26)*m(1066)
    m(4836) = m(30)*m(1058)
    m(4837) = m(30)*m(1060)
    m(4838) = m(31)*m(1059)
    m(4839) = m(30)*m(1064)
    m(4840) = m(30)*m(1066)
    m(4841) = m(31)*m(1065)
    m(4842) = m(12)*m(322)
    m(4843) = m(11)*m(324)
    m(4844) = m(13)*m(323)
    m(4845) = m(10)*m(326)
    m(4846) = m(9)*m(327)
    m(4847) = m(14)*m(325)

    return
  end subroutine evmono_DFT

  subroutine evpoly_DFT(m,p)
    implicit none
    real,dimension(0:4847),intent(in)::m
    real,dimension(0:14751),intent(out)::p
    !::::::::::::::::::::

    p(0) = m(0)
    p(1) = m(1) + m(2) + m(3)
    p(2) = m(4) + m(5) + m(6)
    p(3) = m(7) + m(8)
    p(4) = m(9) + m(10) + m(11) + m(12) + m(13) + m(14)
    p(5) = m(15)
    p(6) = m(16)
    p(7) = m(17) + m(18) + m(19)
    p(8) = m(20) + m(21)
    p(9) = m(22)
    p(10) = m(23) + m(24) + m(25)
    p(11) = m(26) + m(27)
    p(12) = m(28)
    p(13) = m(29)
    p(14) = m(30) + m(31) + m(32)
    p(15) = m(33) + m(34)
    p(16) = m(35)
    p(17) = m(36)
    p(18) = m(37) + m(38) + m(39)
    p(19) = m(40) + m(41) + m(42)
    p(20) = p(1)*p(2) - p(19)
    p(21) = m(43) + m(44) + m(45)
    p(22) = p(1)*p(3)
    p(23) = p(2)*p(3)
    p(24) = m(46)
    p(25) = m(47) + m(48) + m(49) + m(50) + m(51) + m(52) &
	&  + m(53) + m(54) + m(55) + m(56) + m(57) &
	&  + m(58)
    p(26) = m(59) + m(60) + m(61) + m(62) + m(63) + m(64)
    p(27) = p(1)*p(4) - p(25)
    p(28) = p(2)*p(4) - p(26)
    p(29) = m(65) + m(66) + m(67) + m(68) + m(69) + m(70)
    p(30) = m(71) + m(72) + m(73) + m(74) + m(75) + m(76)
    p(31) = m(77) + m(78) + m(79)
    p(32) = p(3)*p(4) - p(29)
    p(33) = m(80) + m(81) + m(82) + m(83) + m(84) + m(85)
    p(34) = p(5)*p(1)
    p(35) = p(5)*p(2)
    p(36) = p(5)*p(3)
    p(37) = p(5)*p(4)
    p(38) = p(6)*p(1)
    p(39) = p(6)*p(2)
    p(40) = p(6)*p(3)
    p(41) = p(6)*p(4)
    p(42) = p(5)*p(6)
    p(43) = m(86) + m(87) + m(88) + m(89) + m(90) + m(91)
    p(44) = m(92) + m(93) + m(94)
    p(45) = p(1)*p(7) - p(43)
    p(46) = p(2)*p(7) - p(44)
    p(47) = p(3)*p(7)
    p(48) = m(95) + m(96) + m(97) + m(98) + m(99) + m(100) &
	&  + m(101) + m(102) + m(103) + m(104) + m(105) &
	&  + m(106)
    p(49) = p(4)*p(7) - p(48)
    p(50) = p(5)*p(7)
    p(51) = p(6)*p(7)
    p(52) = m(107) + m(108) + m(109)
    p(53) = p(1)*p(8)
    p(54) = p(2)*p(8)
    p(55) = m(110) + m(111)
    p(56) = m(112) + m(113) + m(114) + m(115) + m(116) + m(117)
    p(57) = p(3)*p(8) - p(55)
    p(58) = p(4)*p(8) - p(56)
    p(59) = p(5)*p(8)
    p(60) = p(6)*p(8)
    p(61) = p(7)*p(8)
    p(62) = m(118)
    p(63) = p(9)*p(1)
    p(64) = p(9)*p(2)
    p(65) = p(9)*p(3)
    p(66) = p(9)*p(4)
    p(67) = p(5)*p(9)
    p(68) = p(6)*p(9)
    p(69) = p(9)*p(7)
    p(70) = p(9)*p(8)
    p(71) = m(119) + m(120) + m(121) + m(122) + m(123) + m(124)
    p(72) = m(125) + m(126) + m(127)
    p(73) = p(1)*p(10) - p(71)
    p(74) = p(2)*p(10) - p(72)
    p(75) = p(3)*p(10)
    p(76) = m(128) + m(129) + m(130) + m(131) + m(132) + m(133) &
	&  + m(134) + m(135) + m(136) + m(137) + m(138) &
	&  + m(139)
    p(77) = p(4)*p(10) - p(76)
    p(78) = p(5)*p(10)
    p(79) = p(6)*p(10)
    p(80) = m(140) + m(141) + m(142) + m(143) + m(144) + m(145)
    p(81) = p(7)*p(10) - p(80)
    p(82) = p(8)*p(10)
    p(83) = p(9)*p(10)
    p(84) = m(146) + m(147) + m(148)
    p(85) = p(1)*p(11)
    p(86) = p(2)*p(11)
    p(87) = m(149) + m(150)
    p(88) = m(151) + m(152) + m(153) + m(154) + m(155) + m(156)
    p(89) = p(3)*p(11) - p(87)
    p(90) = p(4)*p(11) - p(88)
    p(91) = p(5)*p(11)
    p(92) = p(6)*p(11)
    p(93) = p(7)*p(11)
    p(94) = m(157) + m(158)
    p(95) = p(8)*p(11) - p(94)
    p(96) = p(9)*p(11)
    p(97) = p(10)*p(11)
    p(98) = m(159)
    p(99) = p(12)*p(1)
    p(100) = p(12)*p(2)
    p(101) = p(12)*p(3)
    p(102) = p(12)*p(4)
    p(103) = p(5)*p(12)
    p(104) = p(6)*p(12)
    p(105) = p(12)*p(7)
    p(106) = p(12)*p(8)
    p(107) = p(9)*p(12)
    p(108) = p(12)*p(10)
    p(109) = p(12)*p(11)
    p(110) = p(13)*p(1)
    p(111) = p(13)*p(2)
    p(112) = p(13)*p(3)
    p(113) = p(13)*p(4)
    p(114) = p(5)*p(13)
    p(115) = p(6)*p(13)
    p(116) = p(13)*p(7)
    p(117) = p(13)*p(8)
    p(118) = p(9)*p(13)
    p(119) = p(13)*p(10)
    p(120) = p(13)*p(11)
    p(121) = p(12)*p(13)
    p(122) = m(160) + m(161) + m(162) + m(163) + m(164) + m(165)
    p(123) = m(166) + m(167) + m(168)
    p(124) = p(1)*p(14) - p(122)
    p(125) = p(2)*p(14) - p(123)
    p(126) = p(3)*p(14)
    p(127) = m(169) + m(170) + m(171) + m(172) + m(173) + m(174) &
	&  + m(175) + m(176) + m(177) + m(178) + m(179) &
	&  + m(180)
    p(128) = p(4)*p(14) - p(127)
    p(129) = p(5)*p(14)
    p(130) = p(6)*p(14)
    p(131) = m(181) + m(182) + m(183) + m(184) + m(185) + m(186)
    p(132) = p(7)*p(14) - p(131)
    p(133) = p(8)*p(14)
    p(134) = p(9)*p(14)
    p(135) = m(187) + m(188) + m(189) + m(190) + m(191) + m(192)
    p(136) = p(10)*p(14) - p(135)
    p(137) = p(11)*p(14)
    p(138) = p(12)*p(14)
    p(139) = p(13)*p(14)
    p(140) = m(193) + m(194) + m(195)
    p(141) = p(1)*p(15)
    p(142) = p(2)*p(15)
    p(143) = m(196) + m(197)
    p(144) = m(198) + m(199) + m(200) + m(201) + m(202) + m(203)
    p(145) = p(3)*p(15) - p(143)
    p(146) = p(4)*p(15) - p(144)
    p(147) = p(5)*p(15)
    p(148) = p(6)*p(15)
    p(149) = p(7)*p(15)
    p(150) = m(204) + m(205)
    p(151) = p(8)*p(15) - p(150)
    p(152) = p(9)*p(15)
    p(153) = p(10)*p(15)
    p(154) = m(206) + m(207)
    p(155) = p(11)*p(15) - p(154)
    p(156) = p(12)*p(15)
    p(157) = p(13)*p(15)
    p(158) = p(14)*p(15)
    p(159) = m(208)
    p(160) = p(16)*p(1)
    p(161) = p(16)*p(2)
    p(162) = p(16)*p(3)
    p(163) = p(16)*p(4)
    p(164) = p(5)*p(16)
    p(165) = p(6)*p(16)
    p(166) = p(16)*p(7)
    p(167) = p(16)*p(8)
    p(168) = p(9)*p(16)
    p(169) = p(16)*p(10)
    p(170) = p(16)*p(11)
    p(171) = p(12)*p(16)
    p(172) = p(13)*p(16)
    p(173) = p(16)*p(14)
    p(174) = p(16)*p(15)
    p(175) = p(17)*p(1)
    p(176) = p(17)*p(2)
    p(177) = p(17)*p(3)
    p(178) = p(17)*p(4)
    p(179) = p(5)*p(17)
    p(180) = p(6)*p(17)
    p(181) = p(17)*p(7)
    p(182) = p(17)*p(8)
    p(183) = p(9)*p(17)
    p(184) = p(17)*p(10)
    p(185) = p(17)*p(11)
    p(186) = p(12)*p(17)
    p(187) = p(13)*p(17)
    p(188) = p(17)*p(14)
    p(189) = p(17)*p(15)
    p(190) = p(16)*p(17)
    p(191) = p(1)*p(1) - p(18) - p(18)
    p(192) = p(2)*p(2) - p(21) - p(21)
    p(193) = p(3)*p(3) - p(24) - p(24)
    p(194) = p(4)*p(4) - p(33) - p(31) - p(30) - p(33) - p(31) - p(30)
    p(195) = p(5)*p(5)
    p(196) = p(6)*p(6)
    p(197) = p(7)*p(7) - p(52) - p(52)
    p(198) = p(8)*p(8) - p(62) - p(62)
    p(199) = p(9)*p(9)
    p(200) = p(10)*p(10) - p(84) - p(84)
    p(201) = p(11)*p(11) - p(98) - p(98)
    p(202) = p(12)*p(12)
    p(203) = p(13)*p(13)
    p(204) = p(14)*p(14) - p(140) - p(140)
    p(205) = p(15)*p(15) - p(159) - p(159)
    p(206) = p(16)*p(16)
    p(207) = p(17)*p(17)
    p(208) = m(209)
    p(209) = m(210) + m(211) + m(212) + m(213) + m(214) + m(215)
    p(210) = p(2)*p(18) - p(209)
    p(211) = m(216) + m(217) + m(218) + m(219) + m(220) + m(221)
    p(212) = m(222)
    p(213) = p(1)*p(21) - p(211)
    p(214) = p(3)*p(18)
    p(215) = p(3)*p(19)
    p(216) = p(3)*p(20)
    p(217) = p(3)*p(21)
    p(218) = p(24)*p(1)
    p(219) = p(24)*p(2)
    p(220) = m(223) + m(224) + m(225) + m(226) + m(227) + m(228)
    p(221) = m(229) + m(230) + m(231) + m(232) + m(233) + m(234) &
	&  + m(235) + m(236) + m(237) + m(238) + m(239) &
	&  + m(240)
    p(222) = p(4)*p(18) - p(220)
    p(223) = p(1)*p(26) - p(221)
    p(224) = p(4)*p(19) - p(223)
    p(225) = p(2)*p(25) - p(224) - p(221)
    p(226) = m(241) + m(242) + m(243) + m(244) + m(245) + m(246) &
	&  + m(247) + m(248) + m(249) + m(250) + m(251) &
	&  + m(252)
    p(227) = p(2)*p(27) - p(223)
    p(228) = p(4)*p(21) - p(226)
    p(229) = m(253) + m(254) + m(255) + m(256) + m(257) + m(258) &
	&  + m(259) + m(260) + m(261) + m(262) + m(263) &
	&  + m(264)
    p(230) = m(265) + m(266) + m(267) + m(268) + m(269) + m(270)
    p(231) = p(1)*p(29) - p(229)
    p(232) = p(2)*p(29) - p(230)
    p(233) = m(271) + m(272) + m(273) + m(274) + m(275) + m(276)
    p(234) = p(1)*p(30) - p(233)
    p(235) = m(277) + m(278) + m(279) + m(280) + m(281) + m(282) &
	&  + m(283) + m(284) + m(285) + m(286) + m(287) &
	&  + m(288)
    p(236) = p(2)*p(30) - p(235)
    p(237) = m(289) + m(290) + m(291) + m(292) + m(293) + m(294)
    p(238) = m(295) + m(296) + m(297)
    p(239) = p(1)*p(31) - p(237)
    p(240) = p(2)*p(31) - p(238)
    p(241) = p(3)*p(25) - p(229)
    p(242) = p(3)*p(26) - p(230)
    p(243) = p(1)*p(32) - p(241)
    p(244) = p(2)*p(32) - p(242)
    p(245) = p(24)*p(4)
    p(246) = p(3)*p(30)
    p(247) = p(3)*p(31)
    p(248) = m(298) + m(299) + m(300) + m(301) + m(302) + m(303)
    p(249) = p(1)*p(33) - p(248)
    p(250) = m(304) + m(305) + m(306) + m(307) + m(308) + m(309) &
	&  + m(310) + m(311) + m(312) + m(313) + m(314) &
	&  + m(315)
    p(251) = p(2)*p(33) - p(250)
    p(252) = m(316) + m(317) + m(318) + m(319) + m(320) + m(321)
    p(253) = m(322) + m(323) + m(324) + m(325) + m(326) + m(327)
    p(254) = m(328) + m(329) + m(330) + m(331) + m(332) + m(333) &
	&  + m(334) + m(335) + m(336) + m(337) + m(338) &
	&  + m(339)
    p(255) = p(3)*p(33) - p(252)
    p(256) = m(340) + m(341)
    p(257) = p(5)*p(18)
    p(258) = p(5)*p(19)
    p(259) = p(5)*p(20)
    p(260) = p(5)*p(21)
    p(261) = p(5)*p(22)
    p(262) = p(5)*p(23)
    p(263) = p(5)*p(24)
    p(264) = p(5)*p(25)
    p(265) = p(5)*p(26)
    p(266) = p(5)*p(27)
    p(267) = p(5)*p(28)
    p(268) = p(5)*p(29)
    p(269) = p(5)*p(30)
    p(270) = p(5)*p(31)
    p(271) = p(5)*p(32)
    p(272) = p(5)*p(33)
    p(273) = p(6)*p(18)
    p(274) = p(6)*p(19)
    p(275) = p(6)*p(20)
    p(276) = p(6)*p(21)
    p(277) = p(6)*p(22)
    p(278) = p(6)*p(23)
    p(279) = p(6)*p(24)
    p(280) = p(6)*p(25)
    p(281) = p(6)*p(26)
    p(282) = p(6)*p(27)
    p(283) = p(6)*p(28)
    p(284) = p(6)*p(29)
    p(285) = p(6)*p(30)
    p(286) = p(6)*p(31)
    p(287) = p(6)*p(32)
    p(288) = p(6)*p(33)
    p(289) = p(5)*p(38)
    p(290) = p(5)*p(39)
    p(291) = p(5)*p(40)
    p(292) = p(5)*p(41)
    p(293) = m(342) + m(343) + m(344)
    p(294) = m(345) + m(346) + m(347) + m(348) + m(349) + m(350)
    p(295) = p(7)*p(18) - p(293)
    p(296) = p(1)*p(44) - p(294)
    p(297) = p(7)*p(19) - p(296)
    p(298) = p(2)*p(43) - p(297) - p(294)
    p(299) = m(351) + m(352) + m(353) + m(354) + m(355) + m(356)
    p(300) = p(2)*p(45) - p(296)
    p(301) = p(7)*p(21) - p(299)
    p(302) = p(3)*p(43)
    p(303) = p(3)*p(44)
    p(304) = p(3)*p(45)
    p(305) = p(3)*p(46)
    p(306) = p(24)*p(7)
    p(307) = m(357) + m(358) + m(359) + m(360) + m(361) + m(362) &
	&  + m(363) + m(364) + m(365) + m(366) + m(367) &
	&  + m(368)
    p(308) = m(369) + m(370) + m(371) + m(372) + m(373) + m(374) &
	&  + m(375) + m(376) + m(377) + m(378) + m(379) &
	&  + m(380)
    p(309) = m(381) + m(382) + m(383) + m(384) + m(385) + m(386) &
	&  + m(387) + m(388) + m(389) + m(390) + m(391) &
	&  + m(392)
    p(310) = p(1)*p(48) - p(308) - p(307)
    p(311) = m(393) + m(394) + m(395) + m(396) + m(397) + m(398) &
	&  + m(399) + m(400) + m(401) + m(402) + m(403) &
	&  + m(404)
    p(312) = p(2)*p(48) - p(311) - p(309)
    p(313) = m(405) + m(406) + m(407) + m(408) + m(409) + m(410) &
	&  + m(411) + m(412) + m(413) + m(414) + m(415) &
	&  + m(416)
    p(314) = m(417) + m(418) + m(419) + m(420) + m(421) + m(422)
    p(315) = m(423) + m(424) + m(425) + m(426) + m(427) + m(428)
    p(316) = p(3)*p(48) - p(313)
    p(317) = m(429) + m(430) + m(431) + m(432) + m(433) + m(434)
    p(318) = p(4)*p(43) - p(308) - p(307)
    p(319) = p(4)*p(44) - p(309)
    p(320) = p(1)*p(49) - p(318)
    p(321) = p(2)*p(49) - p(319)
    p(322) = p(7)*p(29) - p(313)
    p(323) = p(7)*p(30) - p(314)
    p(324) = p(7)*p(31) - p(315)
    p(325) = p(3)*p(49) - p(322)
    p(326) = p(7)*p(33) - p(317)
    p(327) = p(5)*p(43)
    p(328) = p(5)*p(44)
    p(329) = p(5)*p(45)
    p(330) = p(5)*p(46)
    p(331) = p(5)*p(47)
    p(332) = p(5)*p(48)
    p(333) = p(5)*p(49)
    p(334) = p(6)*p(43)
    p(335) = p(6)*p(44)
    p(336) = p(6)*p(45)
    p(337) = p(6)*p(46)
    p(338) = p(6)*p(47)
    p(339) = p(6)*p(48)
    p(340) = p(6)*p(49)
    p(341) = p(5)*p(51)
    p(342) = m(435) + m(436) + m(437)
    p(343) = p(1)*p(52) - p(342)
    p(344) = m(438) + m(439) + m(440) + m(441) + m(442) + m(443)
    p(345) = p(2)*p(52) - p(344)
    p(346) = p(3)*p(52)
    p(347) = m(444) + m(445) + m(446) + m(447) + m(448) + m(449)
    p(348) = p(4)*p(52) - p(347)
    p(349) = p(5)*p(52)
    p(350) = p(6)*p(52)
    p(351) = m(450)
    p(352) = p(8)*p(18)
    p(353) = p(8)*p(19)
    p(354) = p(8)*p(20)
    p(355) = p(8)*p(21)
    p(356) = p(1)*p(55)
    p(357) = p(2)*p(55)
    p(358) = m(451) + m(452) + m(453) + m(454) + m(455) + m(456) &
	&  + m(457) + m(458) + m(459) + m(460) + m(461) &
	&  + m(462)
    p(359) = m(463) + m(464) + m(465) + m(466) + m(467) + m(468)
    p(360) = p(1)*p(56) - p(358)
    p(361) = p(2)*p(56) - p(359)
    p(362) = m(469) + m(470) + m(471) + m(472) + m(473) + m(474)
    p(363) = m(475) + m(476) + m(477) + m(478) + m(479) + m(480)
    p(364) = p(1)*p(57)
    p(365) = p(2)*p(57)
    p(366) = p(24)*p(8)
    p(367) = p(3)*p(56) - p(362)
    p(368) = p(8)*p(25) - p(358)
    p(369) = p(8)*p(26) - p(359)
    p(370) = p(1)*p(58) - p(368)
    p(371) = p(2)*p(58) - p(369)
    p(372) = p(4)*p(55) - p(362)
    p(373) = p(8)*p(30)
    p(374) = p(8)*p(31)
    p(375) = p(3)*p(58) - p(372)
    p(376) = p(8)*p(33) - p(363)
    p(377) = p(5)*p(53)
    p(378) = p(5)*p(54)
    p(379) = p(5)*p(55)
    p(380) = p(5)*p(56)
    p(381) = p(5)*p(57)
    p(382) = p(5)*p(58)
    p(383) = p(6)*p(53)
    p(384) = p(6)*p(54)
    p(385) = p(6)*p(55)
    p(386) = p(6)*p(56)
    p(387) = p(6)*p(57)
    p(388) = p(6)*p(58)
    p(389) = p(5)*p(60)
    p(390) = p(8)*p(43)
    p(391) = p(8)*p(44)
    p(392) = p(8)*p(45)
    p(393) = p(8)*p(46)
    p(394) = p(7)*p(55)
    p(395) = m(481) + m(482) + m(483) + m(484) + m(485) + m(486) &
	&  + m(487) + m(488) + m(489) + m(490) + m(491) &
	&  + m(492)
    p(396) = p(7)*p(56) - p(395)
    p(397) = p(7)*p(57)
    p(398) = p(8)*p(48) - p(395)
    p(399) = p(7)*p(58) - p(398)
    p(400) = p(5)*p(61)
    p(401) = p(6)*p(61)
    p(402) = p(8)*p(52)
    p(403) = p(62)*p(1)
    p(404) = p(62)*p(2)
    p(405) = p(62)*p(3)
    p(406) = p(62)*p(4)
    p(407) = p(5)*p(62)
    p(408) = p(6)*p(62)
    p(409) = p(62)*p(7)
    p(410) = p(9)*p(18)
    p(411) = p(9)*p(19)
    p(412) = p(9)*p(20)
    p(413) = p(9)*p(21)
    p(414) = p(9)*p(22)
    p(415) = p(9)*p(23)
    p(416) = p(9)*p(24)
    p(417) = p(9)*p(25)
    p(418) = p(9)*p(26)
    p(419) = p(9)*p(27)
    p(420) = p(9)*p(28)
    p(421) = p(9)*p(29)
    p(422) = p(9)*p(30)
    p(423) = p(9)*p(31)
    p(424) = p(9)*p(32)
    p(425) = p(9)*p(33)
    p(426) = p(5)*p(63)
    p(427) = p(5)*p(64)
    p(428) = p(5)*p(65)
    p(429) = p(5)*p(66)
    p(430) = p(6)*p(63)
    p(431) = p(6)*p(64)
    p(432) = p(6)*p(65)
    p(433) = p(6)*p(66)
    p(434) = p(5)*p(68)
    p(435) = p(9)*p(43)
    p(436) = p(9)*p(44)
    p(437) = p(9)*p(45)
    p(438) = p(9)*p(46)
    p(439) = p(9)*p(47)
    p(440) = p(9)*p(48)
    p(441) = p(9)*p(49)
    p(442) = p(5)*p(69)
    p(443) = p(6)*p(69)
    p(444) = p(9)*p(52)
    p(445) = p(9)*p(53)
    p(446) = p(9)*p(54)
    p(447) = p(9)*p(55)
    p(448) = p(9)*p(56)
    p(449) = p(9)*p(57)
    p(450) = p(9)*p(58)
    p(451) = p(5)*p(70)
    p(452) = p(6)*p(70)
    p(453) = p(9)*p(61)
    p(454) = p(9)*p(62)
    p(455) = m(493) + m(494) + m(495)
    p(456) = m(496) + m(497) + m(498) + m(499) + m(500) + m(501)
    p(457) = p(10)*p(18) - p(455)
    p(458) = p(1)*p(72) - p(456)
    p(459) = p(10)*p(19) - p(458)
    p(460) = p(2)*p(71) - p(459) - p(456)
    p(461) = m(502) + m(503) + m(504) + m(505) + m(506) + m(507)
    p(462) = p(2)*p(73) - p(458)
    p(463) = p(10)*p(21) - p(461)
    p(464) = p(3)*p(71)
    p(465) = p(3)*p(72)
    p(466) = p(3)*p(73)
    p(467) = p(3)*p(74)
    p(468) = p(24)*p(10)
    p(469) = m(508) + m(509) + m(510) + m(511) + m(512) + m(513) &
	&  + m(514) + m(515) + m(516) + m(517) + m(518) &
	&  + m(519)
    p(470) = m(520) + m(521) + m(522) + m(523) + m(524) + m(525) &
	&  + m(526) + m(527) + m(528) + m(529) + m(530) &
	&  + m(531)
    p(471) = m(532) + m(533) + m(534) + m(535) + m(536) + m(537) &
	&  + m(538) + m(539) + m(540) + m(541) + m(542) &
	&  + m(543)
    p(472) = p(1)*p(76) - p(470) - p(469)
    p(473) = m(544) + m(545) + m(546) + m(547) + m(548) + m(549) &
	&  + m(550) + m(551) + m(552) + m(553) + m(554) &
	&  + m(555)
    p(474) = p(2)*p(76) - p(473) - p(471)
    p(475) = m(556) + m(557) + m(558) + m(559) + m(560) + m(561) &
	&  + m(562) + m(563) + m(564) + m(565) + m(566) &
	&  + m(567)
    p(476) = m(568) + m(569) + m(570) + m(571) + m(572) + m(573)
    p(477) = m(574) + m(575) + m(576) + m(577) + m(578) + m(579)
    p(478) = p(3)*p(76) - p(475)
    p(479) = m(580) + m(581) + m(582) + m(583) + m(584) + m(585)
    p(480) = p(4)*p(71) - p(470) - p(469)
    p(481) = p(4)*p(72) - p(471)
    p(482) = p(1)*p(77) - p(480)
    p(483) = p(2)*p(77) - p(481)
    p(484) = p(10)*p(29) - p(475)
    p(485) = p(10)*p(30) - p(476)
    p(486) = p(10)*p(31) - p(477)
    p(487) = p(3)*p(77) - p(484)
    p(488) = p(10)*p(33) - p(479)
    p(489) = p(5)*p(71)
    p(490) = p(5)*p(72)
    p(491) = p(5)*p(73)
    p(492) = p(5)*p(74)
    p(493) = p(5)*p(75)
    p(494) = p(5)*p(76)
    p(495) = p(5)*p(77)
    p(496) = p(6)*p(71)
    p(497) = p(6)*p(72)
    p(498) = p(6)*p(73)
    p(499) = p(6)*p(74)
    p(500) = p(6)*p(75)
    p(501) = p(6)*p(76)
    p(502) = p(6)*p(77)
    p(503) = p(5)*p(79)
    p(504) = m(586) + m(587) + m(588) + m(589) + m(590) + m(591)
    p(505) = m(592) + m(593) + m(594) + m(595) + m(596) + m(597)
    p(506) = m(598) + m(599) + m(600) + m(601) + m(602) + m(603)
    p(507) = p(1)*p(80) - p(505) - p(504)
    p(508) = m(604) + m(605) + m(606) + m(607) + m(608) + m(609)
    p(509) = p(2)*p(80) - p(508) - p(506)
    p(510) = p(3)*p(80)
    p(511) = m(610) + m(611) + m(612) + m(613) + m(614) + m(615) &
	&  + m(616) + m(617) + m(618) + m(619) + m(620) &
	&  + m(621)
    p(512) = m(622) + m(623) + m(624) + m(625) + m(626) + m(627) &
	&  + m(628) + m(629) + m(630) + m(631) + m(632) &
	&  + m(633)
    p(513) = p(4)*p(80) - p(512) - p(511)
    p(514) = p(5)*p(80)
    p(515) = p(6)*p(80)
    p(516) = m(634) + m(635) + m(636)
    p(517) = p(7)*p(71) - p(505) - p(504)
    p(518) = p(7)*p(72) - p(506)
    p(519) = p(1)*p(81) - p(517)
    p(520) = p(2)*p(81) - p(518)
    p(521) = p(3)*p(81)
    p(522) = p(7)*p(76) - p(512) - p(511)
    p(523) = p(4)*p(81) - p(522)
    p(524) = p(5)*p(81)
    p(525) = p(6)*p(81)
    p(526) = p(10)*p(52) - p(516)
    p(527) = p(8)*p(71)
    p(528) = p(8)*p(72)
    p(529) = p(8)*p(73)
    p(530) = p(8)*p(74)
    p(531) = p(10)*p(55)
    p(532) = m(637) + m(638) + m(639) + m(640) + m(641) + m(642) &
	&  + m(643) + m(644) + m(645) + m(646) + m(647) &
	&  + m(648)
    p(533) = p(10)*p(56) - p(532)
    p(534) = p(10)*p(57)
    p(535) = p(8)*p(76) - p(532)
    p(536) = p(8)*p(77) - p(533)
    p(537) = p(5)*p(82)
    p(538) = p(6)*p(82)
    p(539) = p(8)*p(80)
    p(540) = p(8)*p(81)
    p(541) = p(62)*p(10)
    p(542) = p(9)*p(71)
    p(543) = p(9)*p(72)
    p(544) = p(9)*p(73)
    p(545) = p(9)*p(74)
    p(546) = p(9)*p(75)
    p(547) = p(9)*p(76)
    p(548) = p(9)*p(77)
    p(549) = p(5)*p(83)
    p(550) = p(6)*p(83)
    p(551) = p(9)*p(80)
    p(552) = p(9)*p(81)
    p(553) = p(9)*p(82)
    p(554) = m(649) + m(650) + m(651)
    p(555) = p(1)*p(84) - p(554)
    p(556) = m(652) + m(653) + m(654) + m(655) + m(656) + m(657)
    p(557) = p(2)*p(84) - p(556)
    p(558) = p(3)*p(84)
    p(559) = m(658) + m(659) + m(660) + m(661) + m(662) + m(663)
    p(560) = p(4)*p(84) - p(559)
    p(561) = p(5)*p(84)
    p(562) = p(6)*p(84)
    p(563) = m(664) + m(665) + m(666)
    p(564) = p(7)*p(84) - p(563)
    p(565) = p(8)*p(84)
    p(566) = p(9)*p(84)
    p(567) = m(667)
    p(568) = p(11)*p(18)
    p(569) = p(11)*p(19)
    p(570) = p(11)*p(20)
    p(571) = p(11)*p(21)
    p(572) = p(1)*p(87)
    p(573) = p(2)*p(87)
    p(574) = m(668) + m(669) + m(670) + m(671) + m(672) + m(673) &
	&  + m(674) + m(675) + m(676) + m(677) + m(678) &
	&  + m(679)
    p(575) = m(680) + m(681) + m(682) + m(683) + m(684) + m(685)
    p(576) = p(1)*p(88) - p(574)
    p(577) = p(2)*p(88) - p(575)
    p(578) = m(686) + m(687) + m(688) + m(689) + m(690) + m(691)
    p(579) = m(692) + m(693) + m(694) + m(695) + m(696) + m(697)
    p(580) = p(1)*p(89)
    p(581) = p(2)*p(89)
    p(582) = p(24)*p(11)
    p(583) = p(3)*p(88) - p(578)
    p(584) = p(11)*p(25) - p(574)
    p(585) = p(11)*p(26) - p(575)
    p(586) = p(1)*p(90) - p(584)
    p(587) = p(2)*p(90) - p(585)
    p(588) = p(4)*p(87) - p(578)
    p(589) = p(11)*p(30)
    p(590) = p(11)*p(31)
    p(591) = p(3)*p(90) - p(588)
    p(592) = p(11)*p(33) - p(579)
    p(593) = p(5)*p(85)
    p(594) = p(5)*p(86)
    p(595) = p(5)*p(87)
    p(596) = p(5)*p(88)
    p(597) = p(5)*p(89)
    p(598) = p(5)*p(90)
    p(599) = p(6)*p(85)
    p(600) = p(6)*p(86)
    p(601) = p(6)*p(87)
    p(602) = p(6)*p(88)
    p(603) = p(6)*p(89)
    p(604) = p(6)*p(90)
    p(605) = p(5)*p(92)
    p(606) = p(11)*p(43)
    p(607) = p(11)*p(44)
    p(608) = p(11)*p(45)
    p(609) = p(11)*p(46)
    p(610) = p(7)*p(87)
    p(611) = m(698) + m(699) + m(700) + m(701) + m(702) + m(703) &
	&  + m(704) + m(705) + m(706) + m(707) + m(708) &
	&  + m(709)
    p(612) = p(7)*p(88) - p(611)
    p(613) = p(7)*p(89)
    p(614) = p(11)*p(48) - p(611)
    p(615) = p(7)*p(90) - p(614)
    p(616) = p(5)*p(93)
    p(617) = p(6)*p(93)
    p(618) = p(11)*p(52)
    p(619) = p(1)*p(94)
    p(620) = p(2)*p(94)
    p(621) = m(710) + m(711)
    p(622) = m(712) + m(713) + m(714) + m(715) + m(716) + m(717)
    p(623) = p(3)*p(94) - p(621)
    p(624) = p(4)*p(94) - p(622)
    p(625) = p(5)*p(94)
    p(626) = p(6)*p(94)
    p(627) = p(7)*p(94)
    p(628) = p(1)*p(95)
    p(629) = p(2)*p(95)
    p(630) = p(8)*p(87) - p(621)
    p(631) = p(8)*p(88) - p(622)
    p(632) = p(3)*p(95) - p(630)
    p(633) = p(4)*p(95) - p(631)
    p(634) = p(5)*p(95)
    p(635) = p(6)*p(95)
    p(636) = p(7)*p(95)
    p(637) = p(62)*p(11)
    p(638) = p(9)*p(85)
    p(639) = p(9)*p(86)
    p(640) = p(9)*p(87)
    p(641) = p(9)*p(88)
    p(642) = p(9)*p(89)
    p(643) = p(9)*p(90)
    p(644) = p(5)*p(96)
    p(645) = p(6)*p(96)
    p(646) = p(9)*p(93)
    p(647) = p(9)*p(94)
    p(648) = p(9)*p(95)
    p(649) = p(11)*p(71)
    p(650) = p(11)*p(72)
    p(651) = p(11)*p(73)
    p(652) = p(11)*p(74)
    p(653) = p(10)*p(87)
    p(654) = m(718) + m(719) + m(720) + m(721) + m(722) + m(723) &
	&  + m(724) + m(725) + m(726) + m(727) + m(728) &
	&  + m(729)
    p(655) = p(10)*p(88) - p(654)
    p(656) = p(10)*p(89)
    p(657) = p(11)*p(76) - p(654)
    p(658) = p(10)*p(90) - p(657)
    p(659) = p(5)*p(97)
    p(660) = p(6)*p(97)
    p(661) = p(11)*p(80)
    p(662) = p(11)*p(81)
    p(663) = p(10)*p(94)
    p(664) = p(10)*p(95)
    p(665) = p(9)*p(97)
    p(666) = p(11)*p(84)
    p(667) = p(98)*p(1)
    p(668) = p(98)*p(2)
    p(669) = p(98)*p(3)
    p(670) = p(98)*p(4)
    p(671) = p(5)*p(98)
    p(672) = p(6)*p(98)
    p(673) = p(98)*p(7)
    p(674) = p(98)*p(8)
    p(675) = p(9)*p(98)
    p(676) = p(98)*p(10)
    p(677) = p(12)*p(18)
    p(678) = p(12)*p(19)
    p(679) = p(12)*p(20)
    p(680) = p(12)*p(21)
    p(681) = p(12)*p(22)
    p(682) = p(12)*p(23)
    p(683) = p(12)*p(24)
    p(684) = p(12)*p(25)
    p(685) = p(12)*p(26)
    p(686) = p(12)*p(27)
    p(687) = p(12)*p(28)
    p(688) = p(12)*p(29)
    p(689) = p(12)*p(30)
    p(690) = p(12)*p(31)
    p(691) = p(12)*p(32)
    p(692) = p(12)*p(33)
    p(693) = p(5)*p(99)
    p(694) = p(5)*p(100)
    p(695) = p(5)*p(101)
    p(696) = p(5)*p(102)
    p(697) = p(6)*p(99)
    p(698) = p(6)*p(100)
    p(699) = p(6)*p(101)
    p(700) = p(6)*p(102)
    p(701) = p(5)*p(104)
    p(702) = p(12)*p(43)
    p(703) = p(12)*p(44)
    p(704) = p(12)*p(45)
    p(705) = p(12)*p(46)
    p(706) = p(12)*p(47)
    p(707) = p(12)*p(48)
    p(708) = p(12)*p(49)
    p(709) = p(5)*p(105)
    p(710) = p(6)*p(105)
    p(711) = p(12)*p(52)
    p(712) = p(12)*p(53)
    p(713) = p(12)*p(54)
    p(714) = p(12)*p(55)
    p(715) = p(12)*p(56)
    p(716) = p(12)*p(57)
    p(717) = p(12)*p(58)
    p(718) = p(5)*p(106)
    p(719) = p(6)*p(106)
    p(720) = p(12)*p(61)
    p(721) = p(12)*p(62)
    p(722) = p(9)*p(99)
    p(723) = p(9)*p(100)
    p(724) = p(9)*p(101)
    p(725) = p(9)*p(102)
    p(726) = p(5)*p(107)
    p(727) = p(6)*p(107)
    p(728) = p(9)*p(105)
    p(729) = p(9)*p(106)
    p(730) = p(12)*p(71)
    p(731) = p(12)*p(72)
    p(732) = p(12)*p(73)
    p(733) = p(12)*p(74)
    p(734) = p(12)*p(75)
    p(735) = p(12)*p(76)
    p(736) = p(12)*p(77)
    p(737) = p(5)*p(108)
    p(738) = p(6)*p(108)
    p(739) = p(12)*p(80)
    p(740) = p(12)*p(81)
    p(741) = p(12)*p(82)
    p(742) = p(9)*p(108)
    p(743) = p(12)*p(84)
    p(744) = p(12)*p(85)
    p(745) = p(12)*p(86)
    p(746) = p(12)*p(87)
    p(747) = p(12)*p(88)
    p(748) = p(12)*p(89)
    p(749) = p(12)*p(90)
    p(750) = p(5)*p(109)
    p(751) = p(6)*p(109)
    p(752) = p(12)*p(93)
    p(753) = p(12)*p(94)
    p(754) = p(12)*p(95)
    p(755) = p(9)*p(109)
    p(756) = p(12)*p(97)
    p(757) = p(12)*p(98)
    p(758) = p(13)*p(18)
    p(759) = p(13)*p(19)
    p(760) = p(13)*p(20)
    p(761) = p(13)*p(21)
    p(762) = p(13)*p(22)
    p(763) = p(13)*p(23)
    p(764) = p(13)*p(24)
    p(765) = p(13)*p(25)
    p(766) = p(13)*p(26)
    p(767) = p(13)*p(27)
    p(768) = p(13)*p(28)
    p(769) = p(13)*p(29)
    p(770) = p(13)*p(30)
    p(771) = p(13)*p(31)
    p(772) = p(13)*p(32)
    p(773) = p(13)*p(33)
    p(774) = p(5)*p(110)
    p(775) = p(5)*p(111)
    p(776) = p(5)*p(112)
    p(777) = p(5)*p(113)
    p(778) = p(6)*p(110)
    p(779) = p(6)*p(111)
    p(780) = p(6)*p(112)
    p(781) = p(6)*p(113)
    p(782) = p(5)*p(115)
    p(783) = p(13)*p(43)
    p(784) = p(13)*p(44)
    p(785) = p(13)*p(45)
    p(786) = p(13)*p(46)
    p(787) = p(13)*p(47)
    p(788) = p(13)*p(48)
    p(789) = p(13)*p(49)
    p(790) = p(5)*p(116)
    p(791) = p(6)*p(116)
    p(792) = p(13)*p(52)
    p(793) = p(13)*p(53)
    p(794) = p(13)*p(54)
    p(795) = p(13)*p(55)
    p(796) = p(13)*p(56)
    p(797) = p(13)*p(57)
    p(798) = p(13)*p(58)
    p(799) = p(5)*p(117)
    p(800) = p(6)*p(117)
    p(801) = p(13)*p(61)
    p(802) = p(13)*p(62)
    p(803) = p(9)*p(110)
    p(804) = p(9)*p(111)
    p(805) = p(9)*p(112)
    p(806) = p(9)*p(113)
    p(807) = p(5)*p(118)
    p(808) = p(6)*p(118)
    p(809) = p(9)*p(116)
    p(810) = p(9)*p(117)
    p(811) = p(13)*p(71)
    p(812) = p(13)*p(72)
    p(813) = p(13)*p(73)
    p(814) = p(13)*p(74)
    p(815) = p(13)*p(75)
    p(816) = p(13)*p(76)
    p(817) = p(13)*p(77)
    p(818) = p(5)*p(119)
    p(819) = p(6)*p(119)
    p(820) = p(13)*p(80)
    p(821) = p(13)*p(81)
    p(822) = p(13)*p(82)
    p(823) = p(9)*p(119)
    p(824) = p(13)*p(84)
    p(825) = p(13)*p(85)
    p(826) = p(13)*p(86)
    p(827) = p(13)*p(87)
    p(828) = p(13)*p(88)
    p(829) = p(13)*p(89)
    p(830) = p(13)*p(90)
    p(831) = p(5)*p(120)
    p(832) = p(6)*p(120)
    p(833) = p(13)*p(93)
    p(834) = p(13)*p(94)
    p(835) = p(13)*p(95)
    p(836) = p(9)*p(120)
    p(837) = p(13)*p(97)
    p(838) = p(13)*p(98)
    p(839) = p(12)*p(110)
    p(840) = p(12)*p(111)
    p(841) = p(12)*p(112)
    p(842) = p(12)*p(113)
    p(843) = p(5)*p(121)
    p(844) = p(6)*p(121)
    p(845) = p(12)*p(116)
    p(846) = p(12)*p(117)
    p(847) = p(9)*p(121)
    p(848) = p(12)*p(119)
    p(849) = p(12)*p(120)
    p(850) = m(730) + m(731) + m(732)
    p(851) = m(733) + m(734) + m(735) + m(736) + m(737) + m(738)
    p(852) = p(14)*p(18) - p(850)
    p(853) = p(1)*p(123) - p(851)
    p(854) = p(14)*p(19) - p(853)
    p(855) = p(2)*p(122) - p(854) - p(851)
    p(856) = m(739) + m(740) + m(741) + m(742) + m(743) + m(744)
    p(857) = p(2)*p(124) - p(853)
    p(858) = p(14)*p(21) - p(856)
    p(859) = p(3)*p(122)
    p(860) = p(3)*p(123)
    p(861) = p(3)*p(124)
    p(862) = p(3)*p(125)
    p(863) = p(24)*p(14)
    p(864) = m(745) + m(746) + m(747) + m(748) + m(749) + m(750) &
	&  + m(751) + m(752) + m(753) + m(754) + m(755) &
	&  + m(756)
    p(865) = m(757) + m(758) + m(759) + m(760) + m(761) + m(762) &
	&  + m(763) + m(764) + m(765) + m(766) + m(767) &
	&  + m(768)
    p(866) = m(769) + m(770) + m(771) + m(772) + m(773) + m(774) &
	&  + m(775) + m(776) + m(777) + m(778) + m(779) &
	&  + m(780)
    p(867) = p(1)*p(127) - p(865) - p(864)
    p(868) = m(781) + m(782) + m(783) + m(784) + m(785) + m(786) &
	&  + m(787) + m(788) + m(789) + m(790) + m(791) &
	&  + m(792)
    p(869) = p(2)*p(127) - p(868) - p(866)
    p(870) = m(793) + m(794) + m(795) + m(796) + m(797) + m(798) &
	&  + m(799) + m(800) + m(801) + m(802) + m(803) &
	&  + m(804)
    p(871) = m(805) + m(806) + m(807) + m(808) + m(809) + m(810)
    p(872) = m(811) + m(812) + m(813) + m(814) + m(815) + m(816)
    p(873) = p(3)*p(127) - p(870)
    p(874) = m(817) + m(818) + m(819) + m(820) + m(821) + m(822)
    p(875) = p(4)*p(122) - p(865) - p(864)
    p(876) = p(4)*p(123) - p(866)
    p(877) = p(1)*p(128) - p(875)
    p(878) = p(2)*p(128) - p(876)
    p(879) = p(14)*p(29) - p(870)
    p(880) = p(14)*p(30) - p(871)
    p(881) = p(14)*p(31) - p(872)
    p(882) = p(3)*p(128) - p(879)
    p(883) = p(14)*p(33) - p(874)
    p(884) = p(5)*p(122)
    p(885) = p(5)*p(123)
    p(886) = p(5)*p(124)
    p(887) = p(5)*p(125)
    p(888) = p(5)*p(126)
    p(889) = p(5)*p(127)
    p(890) = p(5)*p(128)
    p(891) = p(6)*p(122)
    p(892) = p(6)*p(123)
    p(893) = p(6)*p(124)
    p(894) = p(6)*p(125)
    p(895) = p(6)*p(126)
    p(896) = p(6)*p(127)
    p(897) = p(6)*p(128)
    p(898) = p(5)*p(130)
    p(899) = m(823) + m(824) + m(825) + m(826) + m(827) + m(828)
    p(900) = m(829) + m(830) + m(831) + m(832) + m(833) + m(834)
    p(901) = m(835) + m(836) + m(837) + m(838) + m(839) + m(840)
    p(902) = p(1)*p(131) - p(900) - p(899)
    p(903) = m(841) + m(842) + m(843) + m(844) + m(845) + m(846)
    p(904) = p(2)*p(131) - p(903) - p(901)
    p(905) = p(3)*p(131)
    p(906) = m(847) + m(848) + m(849) + m(850) + m(851) + m(852) &
	&  + m(853) + m(854) + m(855) + m(856) + m(857) &
	&  + m(858)
    p(907) = m(859) + m(860) + m(861) + m(862) + m(863) + m(864) &
	&  + m(865) + m(866) + m(867) + m(868) + m(869) &
	&  + m(870)
    p(908) = p(4)*p(131) - p(907) - p(906)
    p(909) = p(5)*p(131)
    p(910) = p(6)*p(131)
    p(911) = m(871) + m(872) + m(873)
    p(912) = p(7)*p(122) - p(900) - p(899)
    p(913) = p(7)*p(123) - p(901)
    p(914) = p(1)*p(132) - p(912)
    p(915) = p(2)*p(132) - p(913)
    p(916) = p(3)*p(132)
    p(917) = p(7)*p(127) - p(907) - p(906)
    p(918) = p(4)*p(132) - p(917)
    p(919) = p(5)*p(132)
    p(920) = p(6)*p(132)
    p(921) = p(14)*p(52) - p(911)
    p(922) = p(8)*p(122)
    p(923) = p(8)*p(123)
    p(924) = p(8)*p(124)
    p(925) = p(8)*p(125)
    p(926) = p(14)*p(55)
    p(927) = m(874) + m(875) + m(876) + m(877) + m(878) + m(879) &
	&  + m(880) + m(881) + m(882) + m(883) + m(884) &
	&  + m(885)
    p(928) = p(14)*p(56) - p(927)
    p(929) = p(14)*p(57)
    p(930) = p(8)*p(127) - p(927)
    p(931) = p(8)*p(128) - p(928)
    p(932) = p(5)*p(133)
    p(933) = p(6)*p(133)
    p(934) = p(8)*p(131)
    p(935) = p(8)*p(132)
    p(936) = p(62)*p(14)
    p(937) = p(9)*p(122)
    p(938) = p(9)*p(123)
    p(939) = p(9)*p(124)
    p(940) = p(9)*p(125)
    p(941) = p(9)*p(126)
    p(942) = p(9)*p(127)
    p(943) = p(9)*p(128)
    p(944) = p(5)*p(134)
    p(945) = p(6)*p(134)
    p(946) = p(9)*p(131)
    p(947) = p(9)*p(132)
    p(948) = p(9)*p(133)
    p(949) = m(886) + m(887) + m(888) + m(889) + m(890) + m(891)
    p(950) = m(892) + m(893) + m(894) + m(895) + m(896) + m(897)
    p(951) = m(898) + m(899) + m(900) + m(901) + m(902) + m(903)
    p(952) = p(1)*p(135) - p(950) - p(949)
    p(953) = m(904) + m(905) + m(906) + m(907) + m(908) + m(909)
    p(954) = p(2)*p(135) - p(953) - p(951)
    p(955) = p(3)*p(135)
    p(956) = m(910) + m(911) + m(912) + m(913) + m(914) + m(915) &
	&  + m(916) + m(917) + m(918) + m(919) + m(920) &
	&  + m(921)
    p(957) = m(922) + m(923) + m(924) + m(925) + m(926) + m(927) &
	&  + m(928) + m(929) + m(930) + m(931) + m(932) &
	&  + m(933)
    p(958) = p(4)*p(135) - p(957) - p(956)
    p(959) = p(5)*p(135)
    p(960) = p(6)*p(135)
    p(961) = m(934) + m(935) + m(936) + m(937) + m(938) + m(939)
    p(962) = m(940) + m(941) + m(942) + m(943) + m(944) + m(945)
    p(963) = p(7)*p(135) - p(962) - p(961)
    p(964) = p(8)*p(135)
    p(965) = p(9)*p(135)
    p(966) = m(946) + m(947) + m(948)
    p(967) = p(10)*p(122) - p(950) - p(949)
    p(968) = p(10)*p(123) - p(951)
    p(969) = p(1)*p(136) - p(967)
    p(970) = p(2)*p(136) - p(968)
    p(971) = p(3)*p(136)
    p(972) = p(10)*p(127) - p(957) - p(956)
    p(973) = p(4)*p(136) - p(972)
    p(974) = p(5)*p(136)
    p(975) = p(6)*p(136)
    p(976) = p(10)*p(131) - p(962) - p(961)
    p(977) = p(7)*p(136) - p(976)
    p(978) = p(8)*p(136)
    p(979) = p(9)*p(136)
    p(980) = p(14)*p(84) - p(966)
    p(981) = p(11)*p(122)
    p(982) = p(11)*p(123)
    p(983) = p(11)*p(124)
    p(984) = p(11)*p(125)
    p(985) = p(14)*p(87)
    p(986) = m(949) + m(950) + m(951) + m(952) + m(953) + m(954) &
	&  + m(955) + m(956) + m(957) + m(958) + m(959) &
	&  + m(960)
    p(987) = p(14)*p(88) - p(986)
    p(988) = p(14)*p(89)
    p(989) = p(11)*p(127) - p(986)
    p(990) = p(11)*p(128) - p(987)
    p(991) = p(5)*p(137)
    p(992) = p(6)*p(137)
    p(993) = p(11)*p(131)
    p(994) = p(11)*p(132)
    p(995) = p(14)*p(94)
    p(996) = p(14)*p(95)
    p(997) = p(9)*p(137)
    p(998) = p(11)*p(135)
    p(999) = p(11)*p(136)
    p(1000) = p(98)*p(14)
    p(1001) = p(12)*p(122)
    p(1002) = p(12)*p(123)
    p(1003) = p(12)*p(124)
    p(1004) = p(12)*p(125)
    p(1005) = p(12)*p(126)
    p(1006) = p(12)*p(127)
    p(1007) = p(12)*p(128)
    p(1008) = p(5)*p(138)
    p(1009) = p(6)*p(138)
    p(1010) = p(12)*p(131)
    p(1011) = p(12)*p(132)
    p(1012) = p(12)*p(133)
    p(1013) = p(9)*p(138)
    p(1014) = p(12)*p(135)
    p(1015) = p(12)*p(136)
    p(1016) = p(12)*p(137)
    p(1017) = p(13)*p(122)
    p(1018) = p(13)*p(123)
    p(1019) = p(13)*p(124)
    p(1020) = p(13)*p(125)
    p(1021) = p(13)*p(126)
    p(1022) = p(13)*p(127)
    p(1023) = p(13)*p(128)
    p(1024) = p(5)*p(139)
    p(1025) = p(6)*p(139)
    p(1026) = p(13)*p(131)
    p(1027) = p(13)*p(132)
    p(1028) = p(13)*p(133)
    p(1029) = p(9)*p(139)
    p(1030) = p(13)*p(135)
    p(1031) = p(13)*p(136)
    p(1032) = p(13)*p(137)
    p(1033) = p(12)*p(139)
    p(1034) = m(961) + m(962) + m(963)
    p(1035) = p(1)*p(140) - p(1034)
    p(1036) = m(964) + m(965) + m(966) + m(967) + m(968) + m(969)
    p(1037) = p(2)*p(140) - p(1036)
    p(1038) = p(3)*p(140)
    p(1039) = m(970) + m(971) + m(972) + m(973) + m(974) + m(975)
    p(1040) = p(4)*p(140) - p(1039)
    p(1041) = p(5)*p(140)
    p(1042) = p(6)*p(140)
    p(1043) = m(976) + m(977) + m(978)
    p(1044) = p(7)*p(140) - p(1043)
    p(1045) = p(8)*p(140)
    p(1046) = p(9)*p(140)
    p(1047) = m(979) + m(980) + m(981)
    p(1048) = p(10)*p(140) - p(1047)
    p(1049) = p(11)*p(140)
    p(1050) = p(12)*p(140)
    p(1051) = p(13)*p(140)
    p(1052) = m(982)
    p(1053) = p(15)*p(18)
    p(1054) = p(15)*p(19)
    p(1055) = p(15)*p(20)
    p(1056) = p(15)*p(21)
    p(1057) = p(1)*p(143)
    p(1058) = p(2)*p(143)
    p(1059) = m(983) + m(984) + m(985) + m(986) + m(987) + m(988) &
	&  + m(989) + m(990) + m(991) + m(992) + m(993) &
	&  + m(994)
    p(1060) = m(995) + m(996) + m(997) + m(998) + m(999) + m(1000)
    p(1061) = p(1)*p(144) - p(1059)
    p(1062) = p(2)*p(144) - p(1060)
    p(1063) = m(1001) + m(1002) + m(1003) + m(1004) + m(1005) + m(1006)
    p(1064) = m(1007) + m(1008) + m(1009) + m(1010) + m(1011) + m(1012)
    p(1065) = p(1)*p(145)
    p(1066) = p(2)*p(145)
    p(1067) = p(24)*p(15)
    p(1068) = p(3)*p(144) - p(1063)
    p(1069) = p(15)*p(25) - p(1059)
    p(1070) = p(15)*p(26) - p(1060)
    p(1071) = p(1)*p(146) - p(1069)
    p(1072) = p(2)*p(146) - p(1070)
    p(1073) = p(4)*p(143) - p(1063)
    p(1074) = p(15)*p(30)
    p(1075) = p(15)*p(31)
    p(1076) = p(3)*p(146) - p(1073)
    p(1077) = p(15)*p(33) - p(1064)
    p(1078) = p(5)*p(141)
    p(1079) = p(5)*p(142)
    p(1080) = p(5)*p(143)
    p(1081) = p(5)*p(144)
    p(1082) = p(5)*p(145)
    p(1083) = p(5)*p(146)
    p(1084) = p(6)*p(141)
    p(1085) = p(6)*p(142)
    p(1086) = p(6)*p(143)
    p(1087) = p(6)*p(144)
    p(1088) = p(6)*p(145)
    p(1089) = p(6)*p(146)
    p(1090) = p(5)*p(148)
    p(1091) = p(15)*p(43)
    p(1092) = p(15)*p(44)
    p(1093) = p(15)*p(45)
    p(1094) = p(15)*p(46)
    p(1095) = p(7)*p(143)
    p(1096) = m(1013) + m(1014) + m(1015) + m(1016) + m(1017) + m(1018) &
	&  + m(1019) + m(1020) + m(1021) + m(1022) + m(1023) &
	&  + m(1024)
    p(1097) = p(7)*p(144) - p(1096)
    p(1098) = p(7)*p(145)
    p(1099) = p(15)*p(48) - p(1096)
    p(1100) = p(7)*p(146) - p(1099)
    p(1101) = p(5)*p(149)
    p(1102) = p(6)*p(149)
    p(1103) = p(15)*p(52)
    p(1104) = p(1)*p(150)
    p(1105) = p(2)*p(150)
    p(1106) = m(1025) + m(1026)
    p(1107) = m(1027) + m(1028) + m(1029) + m(1030) + m(1031) + m(1032)
    p(1108) = p(3)*p(150) - p(1106)
    p(1109) = p(4)*p(150) - p(1107)
    p(1110) = p(5)*p(150)
    p(1111) = p(6)*p(150)
    p(1112) = p(7)*p(150)
    p(1113) = p(1)*p(151)
    p(1114) = p(2)*p(151)
    p(1115) = p(8)*p(143) - p(1106)
    p(1116) = p(8)*p(144) - p(1107)
    p(1117) = p(3)*p(151) - p(1115)
    p(1118) = p(4)*p(151) - p(1116)
    p(1119) = p(5)*p(151)
    p(1120) = p(6)*p(151)
    p(1121) = p(7)*p(151)
    p(1122) = p(62)*p(15)
    p(1123) = p(9)*p(141)
    p(1124) = p(9)*p(142)
    p(1125) = p(9)*p(143)
    p(1126) = p(9)*p(144)
    p(1127) = p(9)*p(145)
    p(1128) = p(9)*p(146)
    p(1129) = p(5)*p(152)
    p(1130) = p(6)*p(152)
    p(1131) = p(9)*p(149)
    p(1132) = p(9)*p(150)
    p(1133) = p(9)*p(151)
    p(1134) = p(15)*p(71)
    p(1135) = p(15)*p(72)
    p(1136) = p(15)*p(73)
    p(1137) = p(15)*p(74)
    p(1138) = p(10)*p(143)
    p(1139) = m(1033) + m(1034) + m(1035) + m(1036) + m(1037) + m(1038) &
	&  + m(1039) + m(1040) + m(1041) + m(1042) + m(1043) &
	&  + m(1044)
    p(1140) = p(10)*p(144) - p(1139)
    p(1141) = p(10)*p(145)
    p(1142) = p(15)*p(76) - p(1139)
    p(1143) = p(10)*p(146) - p(1142)
    p(1144) = p(5)*p(153)
    p(1145) = p(6)*p(153)
    p(1146) = p(15)*p(80)
    p(1147) = p(15)*p(81)
    p(1148) = p(10)*p(150)
    p(1149) = p(10)*p(151)
    p(1150) = p(9)*p(153)
    p(1151) = p(15)*p(84)
    p(1152) = p(1)*p(154)
    p(1153) = p(2)*p(154)
    p(1154) = m(1045) + m(1046)
    p(1155) = m(1047) + m(1048) + m(1049) + m(1050) + m(1051) + m(1052)
    p(1156) = p(3)*p(154) - p(1154)
    p(1157) = p(4)*p(154) - p(1155)
    p(1158) = p(5)*p(154)
    p(1159) = p(6)*p(154)
    p(1160) = p(7)*p(154)
    p(1161) = m(1053) + m(1054)
    p(1162) = p(8)*p(154) - p(1161)
    p(1163) = p(9)*p(154)
    p(1164) = p(10)*p(154)
    p(1165) = p(1)*p(155)
    p(1166) = p(2)*p(155)
    p(1167) = p(11)*p(143) - p(1154)
    p(1168) = p(11)*p(144) - p(1155)
    p(1169) = p(3)*p(155) - p(1167)
    p(1170) = p(4)*p(155) - p(1168)
    p(1171) = p(5)*p(155)
    p(1172) = p(6)*p(155)
    p(1173) = p(7)*p(155)
    p(1174) = p(11)*p(150) - p(1161)
    p(1175) = p(8)*p(155) - p(1174)
    p(1176) = p(9)*p(155)
    p(1177) = p(10)*p(155)
    p(1178) = p(98)*p(15)
    p(1179) = p(12)*p(141)
    p(1180) = p(12)*p(142)
    p(1181) = p(12)*p(143)
    p(1182) = p(12)*p(144)
    p(1183) = p(12)*p(145)
    p(1184) = p(12)*p(146)
    p(1185) = p(5)*p(156)
    p(1186) = p(6)*p(156)
    p(1187) = p(12)*p(149)
    p(1188) = p(12)*p(150)
    p(1189) = p(12)*p(151)
    p(1190) = p(9)*p(156)
    p(1191) = p(12)*p(153)
    p(1192) = p(12)*p(154)
    p(1193) = p(12)*p(155)
    p(1194) = p(13)*p(141)
    p(1195) = p(13)*p(142)
    p(1196) = p(13)*p(143)
    p(1197) = p(13)*p(144)
    p(1198) = p(13)*p(145)
    p(1199) = p(13)*p(146)
    p(1200) = p(5)*p(157)
    p(1201) = p(6)*p(157)
    p(1202) = p(13)*p(149)
    p(1203) = p(13)*p(150)
    p(1204) = p(13)*p(151)
    p(1205) = p(9)*p(157)
    p(1206) = p(13)*p(153)
    p(1207) = p(13)*p(154)
    p(1208) = p(13)*p(155)
    p(1209) = p(12)*p(157)
    p(1210) = p(15)*p(122)
    p(1211) = p(15)*p(123)
    p(1212) = p(15)*p(124)
    p(1213) = p(15)*p(125)
    p(1214) = p(14)*p(143)
    p(1215) = m(1055) + m(1056) + m(1057) + m(1058) + m(1059) + m(1060) &
	&  + m(1061) + m(1062) + m(1063) + m(1064) + m(1065) &
	&  + m(1066)
    p(1216) = p(14)*p(144) - p(1215)
    p(1217) = p(14)*p(145)
    p(1218) = p(15)*p(127) - p(1215)
    p(1219) = p(14)*p(146) - p(1218)
    p(1220) = p(5)*p(158)
    p(1221) = p(6)*p(158)
    p(1222) = p(15)*p(131)
    p(1223) = p(15)*p(132)
    p(1224) = p(14)*p(150)
    p(1225) = p(14)*p(151)
    p(1226) = p(9)*p(158)
    p(1227) = p(15)*p(135)
    p(1228) = p(15)*p(136)
    p(1229) = p(14)*p(154)
    p(1230) = p(14)*p(155)
    p(1231) = p(12)*p(158)
    p(1232) = p(13)*p(158)
    p(1233) = p(15)*p(140)
    p(1234) = p(159)*p(1)
    p(1235) = p(159)*p(2)
    p(1236) = p(159)*p(3)
    p(1237) = p(159)*p(4)
    p(1238) = p(5)*p(159)
    p(1239) = p(6)*p(159)
    p(1240) = p(159)*p(7)
    p(1241) = p(159)*p(8)
    p(1242) = p(9)*p(159)
    p(1243) = p(159)*p(10)
    p(1244) = p(159)*p(11)
    p(1245) = p(12)*p(159)
    p(1246) = p(13)*p(159)
    p(1247) = p(159)*p(14)
    p(1248) = p(16)*p(18)
    p(1249) = p(16)*p(19)
    p(1250) = p(16)*p(20)
    p(1251) = p(16)*p(21)
    p(1252) = p(16)*p(22)
    p(1253) = p(16)*p(23)
    p(1254) = p(16)*p(24)
    p(1255) = p(16)*p(25)
    p(1256) = p(16)*p(26)
    p(1257) = p(16)*p(27)
    p(1258) = p(16)*p(28)
    p(1259) = p(16)*p(29)
    p(1260) = p(16)*p(30)
    p(1261) = p(16)*p(31)
    p(1262) = p(16)*p(32)
    p(1263) = p(16)*p(33)
    p(1264) = p(5)*p(160)
    p(1265) = p(5)*p(161)
    p(1266) = p(5)*p(162)
    p(1267) = p(5)*p(163)
    p(1268) = p(6)*p(160)
    p(1269) = p(6)*p(161)
    p(1270) = p(6)*p(162)
    p(1271) = p(6)*p(163)
    p(1272) = p(5)*p(165)
    p(1273) = p(16)*p(43)
    p(1274) = p(16)*p(44)
    p(1275) = p(16)*p(45)
    p(1276) = p(16)*p(46)
    p(1277) = p(16)*p(47)
    p(1278) = p(16)*p(48)
    p(1279) = p(16)*p(49)
    p(1280) = p(5)*p(166)
    p(1281) = p(6)*p(166)
    p(1282) = p(16)*p(52)
    p(1283) = p(16)*p(53)
    p(1284) = p(16)*p(54)
    p(1285) = p(16)*p(55)
    p(1286) = p(16)*p(56)
    p(1287) = p(16)*p(57)
    p(1288) = p(16)*p(58)
    p(1289) = p(5)*p(167)
    p(1290) = p(6)*p(167)
    p(1291) = p(16)*p(61)
    p(1292) = p(16)*p(62)
    p(1293) = p(9)*p(160)
    p(1294) = p(9)*p(161)
    p(1295) = p(9)*p(162)
    p(1296) = p(9)*p(163)
    p(1297) = p(5)*p(168)
    p(1298) = p(6)*p(168)
    p(1299) = p(9)*p(166)
    p(1300) = p(9)*p(167)
    p(1301) = p(16)*p(71)
    p(1302) = p(16)*p(72)
    p(1303) = p(16)*p(73)
    p(1304) = p(16)*p(74)
    p(1305) = p(16)*p(75)
    p(1306) = p(16)*p(76)
    p(1307) = p(16)*p(77)
    p(1308) = p(5)*p(169)
    p(1309) = p(6)*p(169)
    p(1310) = p(16)*p(80)
    p(1311) = p(16)*p(81)
    p(1312) = p(16)*p(82)
    p(1313) = p(9)*p(169)
    p(1314) = p(16)*p(84)
    p(1315) = p(16)*p(85)
    p(1316) = p(16)*p(86)
    p(1317) = p(16)*p(87)
    p(1318) = p(16)*p(88)
    p(1319) = p(16)*p(89)
    p(1320) = p(16)*p(90)
    p(1321) = p(5)*p(170)
    p(1322) = p(6)*p(170)
    p(1323) = p(16)*p(93)
    p(1324) = p(16)*p(94)
    p(1325) = p(16)*p(95)
    p(1326) = p(9)*p(170)
    p(1327) = p(16)*p(97)
    p(1328) = p(16)*p(98)
    p(1329) = p(12)*p(160)
    p(1330) = p(12)*p(161)
    p(1331) = p(12)*p(162)
    p(1332) = p(12)*p(163)
    p(1333) = p(5)*p(171)
    p(1334) = p(6)*p(171)
    p(1335) = p(12)*p(166)
    p(1336) = p(12)*p(167)
    p(1337) = p(9)*p(171)
    p(1338) = p(12)*p(169)
    p(1339) = p(12)*p(170)
    p(1340) = p(13)*p(160)
    p(1341) = p(13)*p(161)
    p(1342) = p(13)*p(162)
    p(1343) = p(13)*p(163)
    p(1344) = p(5)*p(172)
    p(1345) = p(6)*p(172)
    p(1346) = p(13)*p(166)
    p(1347) = p(13)*p(167)
    p(1348) = p(9)*p(172)
    p(1349) = p(13)*p(169)
    p(1350) = p(13)*p(170)
    p(1351) = p(12)*p(172)
    p(1352) = p(16)*p(122)
    p(1353) = p(16)*p(123)
    p(1354) = p(16)*p(124)
    p(1355) = p(16)*p(125)
    p(1356) = p(16)*p(126)
    p(1357) = p(16)*p(127)
    p(1358) = p(16)*p(128)
    p(1359) = p(5)*p(173)
    p(1360) = p(6)*p(173)
    p(1361) = p(16)*p(131)
    p(1362) = p(16)*p(132)
    p(1363) = p(16)*p(133)
    p(1364) = p(9)*p(173)
    p(1365) = p(16)*p(135)
    p(1366) = p(16)*p(136)
    p(1367) = p(16)*p(137)
    p(1368) = p(12)*p(173)
    p(1369) = p(13)*p(173)
    p(1370) = p(16)*p(140)
    p(1371) = p(16)*p(141)
    p(1372) = p(16)*p(142)
    p(1373) = p(16)*p(143)
    p(1374) = p(16)*p(144)
    p(1375) = p(16)*p(145)
    p(1376) = p(16)*p(146)
    p(1377) = p(5)*p(174)
    p(1378) = p(6)*p(174)
    p(1379) = p(16)*p(149)
    p(1380) = p(16)*p(150)
    p(1381) = p(16)*p(151)
    p(1382) = p(9)*p(174)
    p(1383) = p(16)*p(153)
    p(1384) = p(16)*p(154)
    p(1385) = p(16)*p(155)
    p(1386) = p(12)*p(174)
    p(1387) = p(13)*p(174)
    p(1388) = p(16)*p(158)
    p(1389) = p(16)*p(159)
    p(1390) = p(17)*p(18)
    p(1391) = p(17)*p(19)
    p(1392) = p(17)*p(20)
    p(1393) = p(17)*p(21)
    p(1394) = p(17)*p(22)
    p(1395) = p(17)*p(23)
    p(1396) = p(17)*p(24)
    p(1397) = p(17)*p(25)
    p(1398) = p(17)*p(26)
    p(1399) = p(17)*p(27)
    p(1400) = p(17)*p(28)
    p(1401) = p(17)*p(29)
    p(1402) = p(17)*p(30)
    p(1403) = p(17)*p(31)
    p(1404) = p(17)*p(32)
    p(1405) = p(17)*p(33)
    p(1406) = p(5)*p(175)
    p(1407) = p(5)*p(176)
    p(1408) = p(5)*p(177)
    p(1409) = p(5)*p(178)
    p(1410) = p(6)*p(175)
    p(1411) = p(6)*p(176)
    p(1412) = p(6)*p(177)
    p(1413) = p(6)*p(178)
    p(1414) = p(5)*p(180)
    p(1415) = p(17)*p(43)
    p(1416) = p(17)*p(44)
    p(1417) = p(17)*p(45)
    p(1418) = p(17)*p(46)
    p(1419) = p(17)*p(47)
    p(1420) = p(17)*p(48)
    p(1421) = p(17)*p(49)
    p(1422) = p(5)*p(181)
    p(1423) = p(6)*p(181)
    p(1424) = p(17)*p(52)
    p(1425) = p(17)*p(53)
    p(1426) = p(17)*p(54)
    p(1427) = p(17)*p(55)
    p(1428) = p(17)*p(56)
    p(1429) = p(17)*p(57)
    p(1430) = p(17)*p(58)
    p(1431) = p(5)*p(182)
    p(1432) = p(6)*p(182)
    p(1433) = p(17)*p(61)
    p(1434) = p(17)*p(62)
    p(1435) = p(9)*p(175)
    p(1436) = p(9)*p(176)
    p(1437) = p(9)*p(177)
    p(1438) = p(9)*p(178)
    p(1439) = p(5)*p(183)
    p(1440) = p(6)*p(183)
    p(1441) = p(9)*p(181)
    p(1442) = p(9)*p(182)
    p(1443) = p(17)*p(71)
    p(1444) = p(17)*p(72)
    p(1445) = p(17)*p(73)
    p(1446) = p(17)*p(74)
    p(1447) = p(17)*p(75)
    p(1448) = p(17)*p(76)
    p(1449) = p(17)*p(77)
    p(1450) = p(5)*p(184)
    p(1451) = p(6)*p(184)
    p(1452) = p(17)*p(80)
    p(1453) = p(17)*p(81)
    p(1454) = p(17)*p(82)
    p(1455) = p(9)*p(184)
    p(1456) = p(17)*p(84)
    p(1457) = p(17)*p(85)
    p(1458) = p(17)*p(86)
    p(1459) = p(17)*p(87)
    p(1460) = p(17)*p(88)
    p(1461) = p(17)*p(89)
    p(1462) = p(17)*p(90)
    p(1463) = p(5)*p(185)
    p(1464) = p(6)*p(185)
    p(1465) = p(17)*p(93)
    p(1466) = p(17)*p(94)
    p(1467) = p(17)*p(95)
    p(1468) = p(9)*p(185)
    p(1469) = p(17)*p(97)
    p(1470) = p(17)*p(98)
    p(1471) = p(12)*p(175)
    p(1472) = p(12)*p(176)
    p(1473) = p(12)*p(177)
    p(1474) = p(12)*p(178)
    p(1475) = p(5)*p(186)
    p(1476) = p(6)*p(186)
    p(1477) = p(12)*p(181)
    p(1478) = p(12)*p(182)
    p(1479) = p(9)*p(186)
    p(1480) = p(12)*p(184)
    p(1481) = p(12)*p(185)
    p(1482) = p(13)*p(175)
    p(1483) = p(13)*p(176)
    p(1484) = p(13)*p(177)
    p(1485) = p(13)*p(178)
    p(1486) = p(5)*p(187)
    p(1487) = p(6)*p(187)
    p(1488) = p(13)*p(181)
    p(1489) = p(13)*p(182)
    p(1490) = p(9)*p(187)
    p(1491) = p(13)*p(184)
    p(1492) = p(13)*p(185)
    p(1493) = p(12)*p(187)
    p(1494) = p(17)*p(122)
    p(1495) = p(17)*p(123)
    p(1496) = p(17)*p(124)
    p(1497) = p(17)*p(125)
    p(1498) = p(17)*p(126)
    p(1499) = p(17)*p(127)
    p(1500) = p(17)*p(128)
    p(1501) = p(5)*p(188)
    p(1502) = p(6)*p(188)
    p(1503) = p(17)*p(131)
    p(1504) = p(17)*p(132)
    p(1505) = p(17)*p(133)
    p(1506) = p(9)*p(188)
    p(1507) = p(17)*p(135)
    p(1508) = p(17)*p(136)
    p(1509) = p(17)*p(137)
    p(1510) = p(12)*p(188)
    p(1511) = p(13)*p(188)
    p(1512) = p(17)*p(140)
    p(1513) = p(17)*p(141)
    p(1514) = p(17)*p(142)
    p(1515) = p(17)*p(143)
    p(1516) = p(17)*p(144)
    p(1517) = p(17)*p(145)
    p(1518) = p(17)*p(146)
    p(1519) = p(5)*p(189)
    p(1520) = p(6)*p(189)
    p(1521) = p(17)*p(149)
    p(1522) = p(17)*p(150)
    p(1523) = p(17)*p(151)
    p(1524) = p(9)*p(189)
    p(1525) = p(17)*p(153)
    p(1526) = p(17)*p(154)
    p(1527) = p(17)*p(155)
    p(1528) = p(12)*p(189)
    p(1529) = p(13)*p(189)
    p(1530) = p(17)*p(158)
    p(1531) = p(17)*p(159)
    p(1532) = p(16)*p(175)
    p(1533) = p(16)*p(176)
    p(1534) = p(16)*p(177)
    p(1535) = p(16)*p(178)
    p(1536) = p(5)*p(190)
    p(1537) = p(6)*p(190)
    p(1538) = p(16)*p(181)
    p(1539) = p(16)*p(182)
    p(1540) = p(9)*p(190)
    p(1541) = p(16)*p(184)
    p(1542) = p(16)*p(185)
    p(1543) = p(12)*p(190)
    p(1544) = p(13)*p(190)
    p(1545) = p(16)*p(188)
    p(1546) = p(16)*p(189)
    p(1547) = p(1)*p(18) - p(208) - p(208) - p(208)
    p(1548) = p(1)*p(19) - p(209)
    p(1549) = p(2)*p(191) - p(1548)
    p(1550) = p(2)*p(19) - p(211)
    p(1551) = p(1)*p(192) - p(1550)
    p(1552) = p(2)*p(21) - p(212) - p(212) - p(212)
    p(1553) = p(3)*p(191)
    p(1554) = p(3)*p(192)
    p(1555) = p(1)*p(193)
    p(1556) = p(2)*p(193)
    p(1557) = p(24)*p(3)
    p(1558) = p(1)*p(25) - p(222) - p(220) - p(220)
    p(1559) = p(2)*p(26) - p(226)
    p(1560) = p(1)*p(27) - p(222)
    p(1561) = p(4)*p(192) - p(1559)
    p(1562) = p(3)*p(29) - p(245)
    p(1563) = p(3)*p(32) - p(245)
    p(1564) = p(4)*p(25) - p(249) - p(248) - p(237) - p(234) - p(233) - p(248) &
	&  - p(237) - p(233)
    p(1565) = p(4)*p(26) - p(250) - p(238) - p(235) - p(238)
    p(1566) = p(1)*p(194) - p(1564)
    p(1567) = p(2)*p(194) - p(1565)
    p(1568) = p(4)*p(29) - p(252) - p(247) - p(246) - p(252)
    p(1569) = p(4)*p(30) - p(254) - p(253) - p(253)
    p(1570) = p(4)*p(31) - p(254)
    p(1571) = p(3)*p(194) - p(1568)
    p(1572) = p(4)*p(33) - p(256) - p(254) - p(253) - p(256) - p(256)
    p(1573) = p(5)*p(191)
    p(1574) = p(5)*p(192)
    p(1575) = p(5)*p(193)
    p(1576) = p(5)*p(194)
    p(1577) = p(5)*p(34)
    p(1578) = p(5)*p(35)
    p(1579) = p(5)*p(36)
    p(1580) = p(5)*p(37)
    p(1581) = p(6)*p(191)
    p(1582) = p(6)*p(192)
    p(1583) = p(6)*p(193)
    p(1584) = p(6)*p(194)
    p(1585) = p(5)*p(42)
    p(1586) = p(6)*p(38)
    p(1587) = p(6)*p(39)
    p(1588) = p(6)*p(40)
    p(1589) = p(6)*p(41)
    p(1590) = p(5)*p(196)
    p(1591) = p(1)*p(43) - p(295) - p(293) - p(293)
    p(1592) = p(2)*p(44) - p(299)
    p(1593) = p(1)*p(45) - p(295)
    p(1594) = p(7)*p(192) - p(1592)
    p(1595) = p(7)*p(193)
    p(1596) = p(4)*p(48) - p(326) - p(317) - p(323) - p(315) - p(314) - p(317) &
	&  - p(315) - p(314)
    p(1597) = p(7)*p(194) - p(1596)
    p(1598) = p(5)*p(50)
    p(1599) = p(6)*p(51)
    p(1600) = p(7)*p(43) - p(343) - p(342) - p(342)
    p(1601) = p(7)*p(44) - p(344)
    p(1602) = p(1)*p(197) - p(1600)
    p(1603) = p(2)*p(197) - p(1601)
    p(1604) = p(3)*p(197)
    p(1605) = p(7)*p(48) - p(348) - p(347) - p(347)
    p(1606) = p(4)*p(197) - p(1605)
    p(1607) = p(5)*p(197)
    p(1608) = p(6)*p(197)
    p(1609) = p(7)*p(52) - p(351) - p(351) - p(351)
    p(1610) = p(8)*p(191)
    p(1611) = p(8)*p(192)
    p(1612) = p(3)*p(55) - p(366)
    p(1613) = p(4)*p(56) - p(374) - p(373) - p(363) - p(363)
    p(1614) = p(3)*p(57) - p(366)
    p(1615) = p(8)*p(194) - p(1613)
    p(1616) = p(5)*p(59)
    p(1617) = p(6)*p(60)
    p(1618) = p(8)*p(197)
    p(1619) = p(1)*p(198)
    p(1620) = p(2)*p(198)
    p(1621) = p(8)*p(55) - p(405)
    p(1622) = p(8)*p(56) - p(406)
    p(1623) = p(3)*p(198) - p(1621)
    p(1624) = p(4)*p(198) - p(1622)
    p(1625) = p(5)*p(198)
    p(1626) = p(6)*p(198)
    p(1627) = p(7)*p(198)
    p(1628) = p(62)*p(8)
    p(1629) = p(9)*p(191)
    p(1630) = p(9)*p(192)
    p(1631) = p(9)*p(193)
    p(1632) = p(9)*p(194)
    p(1633) = p(5)*p(67)
    p(1634) = p(6)*p(68)
    p(1635) = p(9)*p(197)
    p(1636) = p(9)*p(198)
    p(1637) = p(9)*p(63)
    p(1638) = p(9)*p(64)
    p(1639) = p(9)*p(65)
    p(1640) = p(9)*p(66)
    p(1641) = p(5)*p(199)
    p(1642) = p(6)*p(199)
    p(1643) = p(9)*p(69)
    p(1644) = p(9)*p(70)
    p(1645) = p(1)*p(71) - p(457) - p(455) - p(455)
    p(1646) = p(2)*p(72) - p(461)
    p(1647) = p(1)*p(73) - p(457)
    p(1648) = p(10)*p(192) - p(1646)
    p(1649) = p(10)*p(193)
    p(1650) = p(4)*p(76) - p(488) - p(479) - p(485) - p(477) - p(476) - p(479) &
	&  - p(477) - p(476)
    p(1651) = p(10)*p(194) - p(1650)
    p(1652) = p(5)*p(78)
    p(1653) = p(6)*p(79)
    p(1654) = p(7)*p(80) - p(526) - p(516) - p(516)
    p(1655) = p(7)*p(81) - p(526)
    p(1656) = p(10)*p(198)
    p(1657) = p(9)*p(83)
    p(1658) = p(10)*p(71) - p(555) - p(554) - p(554)
    p(1659) = p(10)*p(72) - p(556)
    p(1660) = p(1)*p(200) - p(1658)
    p(1661) = p(2)*p(200) - p(1659)
    p(1662) = p(3)*p(200)
    p(1663) = p(10)*p(76) - p(560) - p(559) - p(559)
    p(1664) = p(4)*p(200) - p(1663)
    p(1665) = p(5)*p(200)
    p(1666) = p(6)*p(200)
    p(1667) = p(10)*p(80) - p(564) - p(563) - p(563)
    p(1668) = p(7)*p(200) - p(1667)
    p(1669) = p(8)*p(200)
    p(1670) = p(9)*p(200)
    p(1671) = p(10)*p(84) - p(567) - p(567) - p(567)
    p(1672) = p(11)*p(191)
    p(1673) = p(11)*p(192)
    p(1674) = p(3)*p(87) - p(582)
    p(1675) = p(4)*p(88) - p(590) - p(589) - p(579) - p(579)
    p(1676) = p(3)*p(89) - p(582)
    p(1677) = p(11)*p(194) - p(1675)
    p(1678) = p(5)*p(91)
    p(1679) = p(6)*p(92)
    p(1680) = p(11)*p(197)
    p(1681) = p(8)*p(94) - p(637)
    p(1682) = p(8)*p(95) - p(637)
    p(1683) = p(9)*p(96)
    p(1684) = p(11)*p(200)
    p(1685) = p(1)*p(201)
    p(1686) = p(2)*p(201)
    p(1687) = p(11)*p(87) - p(669)
    p(1688) = p(11)*p(88) - p(670)
    p(1689) = p(3)*p(201) - p(1687)
    p(1690) = p(4)*p(201) - p(1688)
    p(1691) = p(5)*p(201)
    p(1692) = p(6)*p(201)
    p(1693) = p(7)*p(201)
    p(1694) = p(11)*p(94) - p(674)
    p(1695) = p(8)*p(201) - p(1694)
    p(1696) = p(9)*p(201)
    p(1697) = p(10)*p(201)
    p(1698) = p(98)*p(11)
    p(1699) = p(12)*p(191)
    p(1700) = p(12)*p(192)
    p(1701) = p(12)*p(193)
    p(1702) = p(12)*p(194)
    p(1703) = p(5)*p(103)
    p(1704) = p(6)*p(104)
    p(1705) = p(12)*p(197)
    p(1706) = p(12)*p(198)
    p(1707) = p(9)*p(107)
    p(1708) = p(12)*p(200)
    p(1709) = p(12)*p(201)
    p(1710) = p(12)*p(99)
    p(1711) = p(12)*p(100)
    p(1712) = p(12)*p(101)
    p(1713) = p(12)*p(102)
    p(1714) = p(5)*p(202)
    p(1715) = p(6)*p(202)
    p(1716) = p(12)*p(105)
    p(1717) = p(12)*p(106)
    p(1718) = p(9)*p(202)
    p(1719) = p(12)*p(108)
    p(1720) = p(12)*p(109)
    p(1721) = p(13)*p(191)
    p(1722) = p(13)*p(192)
    p(1723) = p(13)*p(193)
    p(1724) = p(13)*p(194)
    p(1725) = p(5)*p(114)
    p(1726) = p(6)*p(115)
    p(1727) = p(13)*p(197)
    p(1728) = p(13)*p(198)
    p(1729) = p(9)*p(118)
    p(1730) = p(13)*p(200)
    p(1731) = p(13)*p(201)
    p(1732) = p(12)*p(121)
    p(1733) = p(13)*p(110)
    p(1734) = p(13)*p(111)
    p(1735) = p(13)*p(112)
    p(1736) = p(13)*p(113)
    p(1737) = p(5)*p(203)
    p(1738) = p(6)*p(203)
    p(1739) = p(13)*p(116)
    p(1740) = p(13)*p(117)
    p(1741) = p(9)*p(203)
    p(1742) = p(13)*p(119)
    p(1743) = p(13)*p(120)
    p(1744) = p(12)*p(203)
    p(1745) = p(1)*p(122) - p(852) - p(850) - p(850)
    p(1746) = p(2)*p(123) - p(856)
    p(1747) = p(1)*p(124) - p(852)
    p(1748) = p(14)*p(192) - p(1746)
    p(1749) = p(14)*p(193)
    p(1750) = p(4)*p(127) - p(883) - p(874) - p(880) - p(872) - p(871) - p(874) &
	&  - p(872) - p(871)
    p(1751) = p(14)*p(194) - p(1750)
    p(1752) = p(5)*p(129)
    p(1753) = p(6)*p(130)
    p(1754) = p(7)*p(131) - p(921) - p(911) - p(911)
    p(1755) = p(7)*p(132) - p(921)
    p(1756) = p(14)*p(198)
    p(1757) = p(9)*p(134)
    p(1758) = p(10)*p(135) - p(980) - p(966) - p(966)
    p(1759) = p(10)*p(136) - p(980)
    p(1760) = p(14)*p(201)
    p(1761) = p(12)*p(138)
    p(1762) = p(13)*p(139)
    p(1763) = p(14)*p(122) - p(1035) - p(1034) - p(1034)
    p(1764) = p(14)*p(123) - p(1036)
    p(1765) = p(1)*p(204) - p(1763)
    p(1766) = p(2)*p(204) - p(1764)
    p(1767) = p(3)*p(204)
    p(1768) = p(14)*p(127) - p(1040) - p(1039) - p(1039)
    p(1769) = p(4)*p(204) - p(1768)
    p(1770) = p(5)*p(204)
    p(1771) = p(6)*p(204)
    p(1772) = p(14)*p(131) - p(1044) - p(1043) - p(1043)
    p(1773) = p(7)*p(204) - p(1772)
    p(1774) = p(8)*p(204)
    p(1775) = p(9)*p(204)
    p(1776) = p(14)*p(135) - p(1048) - p(1047) - p(1047)
    p(1777) = p(10)*p(204) - p(1776)
    p(1778) = p(11)*p(204)
    p(1779) = p(12)*p(204)
    p(1780) = p(13)*p(204)
    p(1781) = p(14)*p(140) - p(1052) - p(1052) - p(1052)
    p(1782) = p(15)*p(191)
    p(1783) = p(15)*p(192)
    p(1784) = p(3)*p(143) - p(1067)
    p(1785) = p(4)*p(144) - p(1075) - p(1074) - p(1064) - p(1064)
    p(1786) = p(3)*p(145) - p(1067)
    p(1787) = p(15)*p(194) - p(1785)
    p(1788) = p(5)*p(147)
    p(1789) = p(6)*p(148)
    p(1790) = p(15)*p(197)
    p(1791) = p(8)*p(150) - p(1122)
    p(1792) = p(8)*p(151) - p(1122)
    p(1793) = p(9)*p(152)
    p(1794) = p(15)*p(200)
    p(1795) = p(11)*p(154) - p(1178)
    p(1796) = p(11)*p(155) - p(1178)
    p(1797) = p(12)*p(156)
    p(1798) = p(13)*p(157)
    p(1799) = p(15)*p(204)
    p(1800) = p(1)*p(205)
    p(1801) = p(2)*p(205)
    p(1802) = p(15)*p(143) - p(1236)
    p(1803) = p(15)*p(144) - p(1237)
    p(1804) = p(3)*p(205) - p(1802)
    p(1805) = p(4)*p(205) - p(1803)
    p(1806) = p(5)*p(205)
    p(1807) = p(6)*p(205)
    p(1808) = p(7)*p(205)
    p(1809) = p(15)*p(150) - p(1241)
    p(1810) = p(8)*p(205) - p(1809)
    p(1811) = p(9)*p(205)
    p(1812) = p(10)*p(205)
    p(1813) = p(15)*p(154) - p(1244)
    p(1814) = p(11)*p(205) - p(1813)
    p(1815) = p(12)*p(205)
    p(1816) = p(13)*p(205)
    p(1817) = p(14)*p(205)
    p(1818) = p(159)*p(15)
    p(1819) = p(16)*p(191)
    p(1820) = p(16)*p(192)
    p(1821) = p(16)*p(193)
    p(1822) = p(16)*p(194)
    p(1823) = p(5)*p(164)
    p(1824) = p(6)*p(165)
    p(1825) = p(16)*p(197)
    p(1826) = p(16)*p(198)
    p(1827) = p(9)*p(168)
    p(1828) = p(16)*p(200)
    p(1829) = p(16)*p(201)
    p(1830) = p(12)*p(171)
    p(1831) = p(13)*p(172)
    p(1832) = p(16)*p(204)
    p(1833) = p(16)*p(205)
    p(1834) = p(16)*p(160)
    p(1835) = p(16)*p(161)
    p(1836) = p(16)*p(162)
    p(1837) = p(16)*p(163)
    p(1838) = p(5)*p(206)
    p(1839) = p(6)*p(206)
    p(1840) = p(16)*p(166)
    p(1841) = p(16)*p(167)
    p(1842) = p(9)*p(206)
    p(1843) = p(16)*p(169)
    p(1844) = p(16)*p(170)
    p(1845) = p(12)*p(206)
    p(1846) = p(13)*p(206)
    p(1847) = p(16)*p(173)
    p(1848) = p(16)*p(174)
    p(1849) = p(17)*p(191)
    p(1850) = p(17)*p(192)
    p(1851) = p(17)*p(193)
    p(1852) = p(17)*p(194)
    p(1853) = p(5)*p(179)
    p(1854) = p(6)*p(180)
    p(1855) = p(17)*p(197)
    p(1856) = p(17)*p(198)
    p(1857) = p(9)*p(183)
    p(1858) = p(17)*p(200)
    p(1859) = p(17)*p(201)
    p(1860) = p(12)*p(186)
    p(1861) = p(13)*p(187)
    p(1862) = p(17)*p(204)
    p(1863) = p(17)*p(205)
    p(1864) = p(16)*p(190)
    p(1865) = p(17)*p(175)
    p(1866) = p(17)*p(176)
    p(1867) = p(17)*p(177)
    p(1868) = p(17)*p(178)
    p(1869) = p(5)*p(207)
    p(1870) = p(6)*p(207)
    p(1871) = p(17)*p(181)
    p(1872) = p(17)*p(182)
    p(1873) = p(9)*p(207)
    p(1874) = p(17)*p(184)
    p(1875) = p(17)*p(185)
    p(1876) = p(12)*p(207)
    p(1877) = p(13)*p(207)
    p(1878) = p(17)*p(188)
    p(1879) = p(17)*p(189)
    p(1880) = p(16)*p(207)
    p(1881) = p(1)*p(191) - p(1547)
    p(1882) = p(2)*p(192) - p(1552)
    p(1883) = p(3)*p(193) - p(1557)
    p(1884) = p(4)*p(194) - p(1572) - p(1570) - p(1569)
    p(1885) = p(5)*p(195)
    p(1886) = p(6)*p(196)
    p(1887) = p(7)*p(197) - p(1609)
    p(1888) = p(8)*p(198) - p(1628)
    p(1889) = p(9)*p(199)
    p(1890) = p(10)*p(200) - p(1671)
    p(1891) = p(11)*p(201) - p(1698)
    p(1892) = p(12)*p(202)
    p(1893) = p(13)*p(203)
    p(1894) = p(14)*p(204) - p(1781)
    p(1895) = p(15)*p(205) - p(1818)
    p(1896) = p(16)*p(206)
    p(1897) = p(17)*p(207)
    p(1898) = p(208)*p(2)
    p(1899) = m(1067) + m(1068) + m(1069)
    p(1900) = p(18)*p(21) - p(1899)
    p(1901) = p(212)*p(1)
    p(1902) = p(208)*p(3)
    p(1903) = p(3)*p(209)
    p(1904) = p(3)*p(210)
    p(1905) = p(3)*p(211)
    p(1906) = p(212)*p(3)
    p(1907) = p(3)*p(213)
    p(1908) = p(24)*p(18)
    p(1909) = p(24)*p(19)
    p(1910) = p(24)*p(20)
    p(1911) = p(24)*p(21)
    p(1912) = m(1070) + m(1071) + m(1072) + m(1073) + m(1074) + m(1075)
    p(1913) = p(208)*p(4)
    p(1914) = p(18)*p(26) - p(1912)
    p(1915) = p(2)*p(220) - p(1912)
    p(1916) = m(1076) + m(1077) + m(1078) + m(1079) + m(1080) + m(1081) &
	&  + m(1082) + m(1083) + m(1084) + m(1085) + m(1086) &
	&  + m(1087)
    p(1917) = m(1088) + m(1089) + m(1090) + m(1091) + m(1092) + m(1093) &
	&  + m(1094) + m(1095) + m(1096) + m(1097) + m(1098) &
	&  + m(1099)
    p(1918) = p(4)*p(209) - p(1915) - p(1914)
    p(1919) = p(4)*p(210) - p(1912)
    p(1920) = p(1)*p(226) - p(1917) - p(1916)
    p(1921) = p(4)*p(211) - p(1920) - p(1916)
    p(1922) = p(212)*p(4)
    p(1923) = p(1)*p(228) - p(1921)
    p(1924) = m(1100) + m(1101) + m(1102) + m(1103) + m(1104) + m(1105)
    p(1925) = m(1106) + m(1107) + m(1108) + m(1109) + m(1110) + m(1111) &
	&  + m(1112) + m(1113) + m(1114) + m(1115) + m(1116) &
	&  + m(1117)
    p(1926) = p(18)*p(29) - p(1924)
    p(1927) = p(1)*p(230) - p(1925)
    p(1928) = p(19)*p(29) - p(1927)
    p(1929) = p(2)*p(229) - p(1928) - p(1925)
    p(1930) = m(1118) + m(1119) + m(1120) + m(1121) + m(1122) + m(1123) &
	&  + m(1124) + m(1125) + m(1126) + m(1127) + m(1128) &
	&  + m(1129)
    p(1931) = p(2)*p(231) - p(1927)
    p(1932) = p(21)*p(29) - p(1930)
    p(1933) = m(1130) + m(1131) + m(1132) + m(1133) + m(1134) + m(1135) &
	&  + m(1136) + m(1137) + m(1138) + m(1139) + m(1140) &
	&  + m(1141)
    p(1934) = p(18)*p(30) - p(1933)
    p(1935) = m(1142) + m(1143) + m(1144) + m(1145) + m(1146) + m(1147) &
	&  + m(1148) + m(1149) + m(1150) + m(1151) + m(1152) &
	&  + m(1153)
    p(1936) = m(1154) + m(1155) + m(1156) + m(1157) + m(1158) + m(1159) &
	&  + m(1160) + m(1161) + m(1162) + m(1163) + m(1164) &
	&  + m(1165)
    p(1937) = m(1166) + m(1167) + m(1168) + m(1169) + m(1170) + m(1171)
    p(1938) = p(1)*p(235) - p(1936) - p(1935)
    p(1939) = p(2)*p(233) - p(1935)
    p(1940) = p(1)*p(236) - p(1939)
    p(1941) = p(21)*p(30) - p(1937)
    p(1942) = m(1172) + m(1173) + m(1174)
    p(1943) = m(1175) + m(1176) + m(1177) + m(1178) + m(1179) + m(1180)
    p(1944) = p(18)*p(31) - p(1942)
    p(1945) = p(1)*p(238) - p(1943)
    p(1946) = p(19)*p(31) - p(1945)
    p(1947) = p(2)*p(237) - p(1946) - p(1943)
    p(1948) = m(1181) + m(1182) + m(1183) + m(1184) + m(1185) + m(1186)
    p(1949) = p(2)*p(239) - p(1945)
    p(1950) = p(21)*p(31) - p(1948)
    p(1951) = p(3)*p(220) - p(1924)
    p(1952) = p(3)*p(221) - p(1925)
    p(1953) = p(3)*p(222) - p(1926)
    p(1954) = p(1)*p(242) - p(1952)
    p(1955) = p(3)*p(224) - p(1928)
    p(1956) = p(3)*p(225) - p(1929)
    p(1957) = p(3)*p(226) - p(1930)
    p(1958) = p(2)*p(243) - p(1954)
    p(1959) = p(3)*p(228) - p(1932)
    p(1960) = p(24)*p(25)
    p(1961) = p(24)*p(26)
    p(1962) = p(24)*p(27)
    p(1963) = p(24)*p(28)
    p(1964) = p(3)*p(233)
    p(1965) = m(1187) + m(1188) + m(1189) + m(1190) + m(1191) + m(1192) &
	&  + m(1193) + m(1194) + m(1195) + m(1196) + m(1197) &
	&  + m(1198)
    p(1966) = m(1199) + m(1200) + m(1201) + m(1202) + m(1203) + m(1204) &
	&  + m(1205) + m(1206) + m(1207) + m(1208) + m(1209) &
	&  + m(1210)
    p(1967) = p(3)*p(234) - p(1965)
    p(1968) = p(3)*p(235) - p(1966)
    p(1969) = p(3)*p(236)
    p(1970) = p(24)*p(30)
    p(1971) = p(3)*p(237)
    p(1972) = p(3)*p(238)
    p(1973) = p(3)*p(239)
    p(1974) = p(3)*p(240)
    p(1975) = p(24)*p(31)
    p(1976) = m(1211) + m(1212) + m(1213) + m(1214) + m(1215) + m(1216) &
	&  + m(1217) + m(1218) + m(1219) + m(1220) + m(1221) &
	&  + m(1222)
    p(1977) = p(18)*p(33) - p(1976)
    p(1978) = m(1223) + m(1224) + m(1225) + m(1226) + m(1227) + m(1228) &
	&  + m(1229) + m(1230) + m(1231) + m(1232) + m(1233) &
	&  + m(1234)
    p(1979) = m(1235) + m(1236) + m(1237) + m(1238) + m(1239) + m(1240) &
	&  + m(1241) + m(1242) + m(1243) + m(1244) + m(1245) &
	&  + m(1246)
    p(1980) = m(1247) + m(1248) + m(1249) + m(1250) + m(1251) + m(1252)
    p(1981) = p(1)*p(250) - p(1979) - p(1978)
    p(1982) = p(2)*p(248) - p(1978)
    p(1983) = p(1)*p(251) - p(1982)
    p(1984) = p(21)*p(33) - p(1980)
    p(1985) = m(1253) + m(1254) + m(1255) + m(1256) + m(1257) + m(1258)
    p(1986) = p(1)*p(252) - p(1985)
    p(1987) = m(1259) + m(1260) + m(1261) + m(1262) + m(1263) + m(1264) &
	&  + m(1265) + m(1266) + m(1267) + m(1268) + m(1269) &
	&  + m(1270)
    p(1988) = p(2)*p(252) - p(1987)
    p(1989) = m(1271) + m(1272) + m(1273) + m(1274) + m(1275) + m(1276)
    p(1990) = p(1)*p(253) - p(1989)
    p(1991) = m(1277) + m(1278) + m(1279) + m(1280) + m(1281) + m(1282) &
	&  + m(1283) + m(1284) + m(1285) + m(1286) + m(1287) &
	&  + m(1288)
    p(1992) = p(2)*p(253) - p(1991)
    p(1993) = m(1289) + m(1290) + m(1291) + m(1292) + m(1293) + m(1294)
    p(1994) = m(1295) + m(1296) + m(1297) + m(1298) + m(1299) + m(1300) &
	&  + m(1301) + m(1302) + m(1303) + m(1304) + m(1305) &
	&  + m(1306)
    p(1995) = m(1307) + m(1308) + m(1309) + m(1310) + m(1311) + m(1312) &
	&  + m(1313) + m(1314) + m(1315) + m(1316) + m(1317) &
	&  + m(1318)
    p(1996) = m(1319) + m(1320) + m(1321) + m(1322) + m(1323) + m(1324) &
	&  + m(1325) + m(1326) + m(1327) + m(1328) + m(1329) &
	&  + m(1330)
    p(1997) = p(1)*p(254) - p(1995) - p(1994)
    p(1998) = m(1331) + m(1332) + m(1333) + m(1334) + m(1335) + m(1336) &
	&  + m(1337) + m(1338) + m(1339) + m(1340) + m(1341) &
	&  + m(1342)
    p(1999) = p(2)*p(254) - p(1998) - p(1996)
    p(2000) = m(1343) + m(1344) + m(1345) + m(1346) + m(1347) + m(1348) &
	&  + m(1349) + m(1350) + m(1351) + m(1352) + m(1353) &
	&  + m(1354)
    p(2001) = m(1355) + m(1356) + m(1357) + m(1358) + m(1359) + m(1360)
    p(2002) = m(1361) + m(1362) + m(1363)
    p(2003) = p(3)*p(248) - p(1985)
    p(2004) = p(1)*p(255) - p(2003)
    p(2005) = p(3)*p(250) - p(1987)
    p(2006) = p(2)*p(255) - p(2005)
    p(2007) = p(24)*p(33)
    p(2008) = p(3)*p(253) - p(1993)
    p(2009) = p(3)*p(254) - p(2000)
    p(2010) = p(1)*p(256)
    p(2011) = p(2)*p(256)
    p(2012) = m(1364) + m(1365)
    p(2013) = m(1366) + m(1367) + m(1368) + m(1369) + m(1370) + m(1371)
    p(2014) = p(3)*p(256) - p(2012)
    p(2015) = p(5)*p(208)
    p(2016) = p(5)*p(209)
    p(2017) = p(5)*p(210)
    p(2018) = p(5)*p(211)
    p(2019) = p(5)*p(212)
    p(2020) = p(5)*p(213)
    p(2021) = p(5)*p(214)
    p(2022) = p(5)*p(215)
    p(2023) = p(5)*p(216)
    p(2024) = p(5)*p(217)
    p(2025) = p(5)*p(218)
    p(2026) = p(5)*p(219)
    p(2027) = p(5)*p(220)
    p(2028) = p(5)*p(221)
    p(2029) = p(5)*p(222)
    p(2030) = p(5)*p(223)
    p(2031) = p(5)*p(224)
    p(2032) = p(5)*p(225)
    p(2033) = p(5)*p(226)
    p(2034) = p(5)*p(227)
    p(2035) = p(5)*p(228)
    p(2036) = p(5)*p(229)
    p(2037) = p(5)*p(230)
    p(2038) = p(5)*p(231)
    p(2039) = p(5)*p(232)
    p(2040) = p(5)*p(233)
    p(2041) = p(5)*p(234)
    p(2042) = p(5)*p(235)
    p(2043) = p(5)*p(236)
    p(2044) = p(5)*p(237)
    p(2045) = p(5)*p(238)
    p(2046) = p(5)*p(239)
    p(2047) = p(5)*p(240)
    p(2048) = p(5)*p(241)
    p(2049) = p(5)*p(242)
    p(2050) = p(5)*p(243)
    p(2051) = p(5)*p(244)
    p(2052) = p(5)*p(245)
    p(2053) = p(5)*p(246)
    p(2054) = p(5)*p(247)
    p(2055) = p(5)*p(248)
    p(2056) = p(5)*p(249)
    p(2057) = p(5)*p(250)
    p(2058) = p(5)*p(251)
    p(2059) = p(5)*p(252)
    p(2060) = p(5)*p(253)
    p(2061) = p(5)*p(254)
    p(2062) = p(5)*p(255)
    p(2063) = p(5)*p(256)
    p(2064) = p(6)*p(208)
    p(2065) = p(6)*p(209)
    p(2066) = p(6)*p(210)
    p(2067) = p(6)*p(211)
    p(2068) = p(6)*p(212)
    p(2069) = p(6)*p(213)
    p(2070) = p(6)*p(214)
    p(2071) = p(6)*p(215)
    p(2072) = p(6)*p(216)
    p(2073) = p(6)*p(217)
    p(2074) = p(6)*p(218)
    p(2075) = p(6)*p(219)
    p(2076) = p(6)*p(220)
    p(2077) = p(6)*p(221)
    p(2078) = p(6)*p(222)
    p(2079) = p(6)*p(223)
    p(2080) = p(6)*p(224)
    p(2081) = p(6)*p(225)
    p(2082) = p(6)*p(226)
    p(2083) = p(6)*p(227)
    p(2084) = p(6)*p(228)
    p(2085) = p(6)*p(229)
    p(2086) = p(6)*p(230)
    p(2087) = p(6)*p(231)
    p(2088) = p(6)*p(232)
    p(2089) = p(6)*p(233)
    p(2090) = p(6)*p(234)
    p(2091) = p(6)*p(235)
    p(2092) = p(6)*p(236)
    p(2093) = p(6)*p(237)
    p(2094) = p(6)*p(238)
    p(2095) = p(6)*p(239)
    p(2096) = p(6)*p(240)
    p(2097) = p(6)*p(241)
    p(2098) = p(6)*p(242)
    p(2099) = p(6)*p(243)
    p(2100) = p(6)*p(244)
    p(2101) = p(6)*p(245)
    p(2102) = p(6)*p(246)
    p(2103) = p(6)*p(247)
    p(2104) = p(6)*p(248)
    p(2105) = p(6)*p(249)
    p(2106) = p(6)*p(250)
    p(2107) = p(6)*p(251)
    p(2108) = p(6)*p(252)
    p(2109) = p(6)*p(253)
    p(2110) = p(6)*p(254)
    p(2111) = p(6)*p(255)
    p(2112) = p(6)*p(256)
    p(2113) = p(5)*p(273)
    p(2114) = p(5)*p(274)
    p(2115) = p(5)*p(275)
    p(2116) = p(5)*p(276)
    p(2117) = p(5)*p(277)
    p(2118) = p(5)*p(278)
    p(2119) = p(5)*p(279)
    p(2120) = p(5)*p(280)
    p(2121) = p(5)*p(281)
    p(2122) = p(5)*p(282)
    p(2123) = p(5)*p(283)
    p(2124) = p(5)*p(284)
    p(2125) = p(5)*p(285)
    p(2126) = p(5)*p(286)
    p(2127) = p(5)*p(287)
    p(2128) = p(5)*p(288)
    p(2129) = m(1372) + m(1373) + m(1374)
    p(2130) = p(208)*p(7)
    p(2131) = p(18)*p(44) - p(2129)
    p(2132) = p(2)*p(293) - p(2129)
    p(2133) = m(1375) + m(1376) + m(1377) + m(1378) + m(1379) + m(1380)
    p(2134) = m(1381) + m(1382) + m(1383) + m(1384) + m(1385) + m(1386)
    p(2135) = p(7)*p(209) - p(2132) - p(2131)
    p(2136) = p(7)*p(210) - p(2129)
    p(2137) = p(1)*p(299) - p(2134) - p(2133)
    p(2138) = p(7)*p(211) - p(2137) - p(2133)
    p(2139) = p(212)*p(7)
    p(2140) = p(1)*p(301) - p(2138)
    p(2141) = p(3)*p(293)
    p(2142) = p(3)*p(294)
    p(2143) = p(3)*p(295)
    p(2144) = p(3)*p(296)
    p(2145) = p(3)*p(297)
    p(2146) = p(3)*p(298)
    p(2147) = p(3)*p(299)
    p(2148) = p(3)*p(300)
    p(2149) = p(3)*p(301)
    p(2150) = p(24)*p(43)
    p(2151) = p(24)*p(44)
    p(2152) = p(24)*p(45)
    p(2153) = p(24)*p(46)
    p(2154) = m(1387) + m(1388) + m(1389) + m(1390) + m(1391) + m(1392) &
	&  + m(1393) + m(1394) + m(1395) + m(1396) + m(1397) &
	&  + m(1398)
    p(2155) = m(1399) + m(1400) + m(1401) + m(1402) + m(1403) + m(1404) &
	&  + m(1405) + m(1406) + m(1407) + m(1408) + m(1409) &
	&  + m(1410)
    p(2156) = m(1411) + m(1412) + m(1413) + m(1414) + m(1415) + m(1416) &
	&  + m(1417) + m(1418) + m(1419) + m(1420) + m(1421) &
	&  + m(1422)
    p(2157) = m(1423) + m(1424) + m(1425) + m(1426) + m(1427) + m(1428) &
	&  + m(1429) + m(1430) + m(1431) + m(1432) + m(1433) &
	&  + m(1434)
    p(2158) = p(18)*p(48) - p(2157) - p(2154)
    p(2159) = p(1)*p(309) - p(2156) - p(2155)
    p(2160) = m(1435) + m(1436) + m(1437) + m(1438) + m(1439) + m(1440) &
	&  + m(1441) + m(1442) + m(1443) + m(1444) + m(1445) &
	&  + m(1446)
    p(2161) = m(1447) + m(1448) + m(1449) + m(1450) + m(1451) + m(1452) &
	&  + m(1453) + m(1454) + m(1455) + m(1456) + m(1457) &
	&  + m(1458)
    p(2162) = m(1459) + m(1460) + m(1461) + m(1462) + m(1463) + m(1464) &
	&  + m(1465) + m(1466) + m(1467) + m(1468) + m(1469) &
	&  + m(1470)
    p(2163) = p(1)*p(311) - p(2161) - p(2160)
    p(2164) = p(2)*p(307) - p(2160) - p(2155)
    p(2165) = p(2)*p(308) - p(2161) - p(2156)
    p(2166) = m(1471) + m(1472) + m(1473) + m(1474) + m(1475) + m(1476) &
	&  + m(1477) + m(1478) + m(1479) + m(1480) + m(1481) &
	&  + m(1482)
    p(2167) = p(1)*p(312) - p(2165) - p(2164)
    p(2168) = p(21)*p(48) - p(2166) - p(2162)
    p(2169) = m(1483) + m(1484) + m(1485) + m(1486) + m(1487) + m(1488) &
	&  + m(1489) + m(1490) + m(1491) + m(1492) + m(1493) &
	&  + m(1494)
    p(2170) = m(1495) + m(1496) + m(1497) + m(1498) + m(1499) + m(1500) &
	&  + m(1501) + m(1502) + m(1503) + m(1504) + m(1505) &
	&  + m(1506)
    p(2171) = m(1507) + m(1508) + m(1509) + m(1510) + m(1511) + m(1512) &
	&  + m(1513) + m(1514) + m(1515) + m(1516) + m(1517) &
	&  + m(1518)
    p(2172) = p(1)*p(313) - p(2170) - p(2169)
    p(2173) = m(1519) + m(1520) + m(1521) + m(1522) + m(1523) + m(1524) &
	&  + m(1525) + m(1526) + m(1527) + m(1528) + m(1529) &
	&  + m(1530)
    p(2174) = p(2)*p(313) - p(2173) - p(2171)
    p(2175) = m(1531) + m(1532) + m(1533) + m(1534) + m(1535) + m(1536) &
	&  + m(1537) + m(1538) + m(1539) + m(1540) + m(1541) &
	&  + m(1542)
    p(2176) = m(1543) + m(1544) + m(1545) + m(1546) + m(1547) + m(1548)
    p(2177) = p(1)*p(314) - p(2175)
    p(2178) = p(2)*p(314) - p(2176)
    p(2179) = m(1549) + m(1550) + m(1551) + m(1552) + m(1553) + m(1554)
    p(2180) = m(1555) + m(1556) + m(1557) + m(1558) + m(1559) + m(1560)
    p(2181) = m(1561) + m(1562) + m(1563) + m(1564) + m(1565) + m(1566)
    p(2182) = p(1)*p(315) - p(2180) - p(2179)
    p(2183) = m(1567) + m(1568) + m(1569) + m(1570) + m(1571) + m(1572)
    p(2184) = p(2)*p(315) - p(2183) - p(2181)
    p(2185) = p(3)*p(307) - p(2169)
    p(2186) = p(3)*p(308) - p(2170)
    p(2187) = p(3)*p(309) - p(2171)
    p(2188) = p(3)*p(310) - p(2172)
    p(2189) = p(3)*p(311) - p(2173)
    p(2190) = p(3)*p(312) - p(2174)
    p(2191) = p(24)*p(48)
    p(2192) = p(3)*p(314)
    p(2193) = p(3)*p(315)
    p(2194) = m(1573) + m(1574) + m(1575) + m(1576) + m(1577) + m(1578) &
	&  + m(1579) + m(1580) + m(1581) + m(1582) + m(1583) &
	&  + m(1584)
    p(2195) = m(1585) + m(1586) + m(1587) + m(1588) + m(1589) + m(1590)
    p(2196) = p(1)*p(317) - p(2194)
    p(2197) = p(2)*p(317) - p(2195)
    p(2198) = m(1591) + m(1592) + m(1593) + m(1594) + m(1595) + m(1596)
    p(2199) = m(1597) + m(1598) + m(1599) + m(1600) + m(1601) + m(1602) &
	&  + m(1603) + m(1604) + m(1605) + m(1606) + m(1607) &
	&  + m(1608)
    p(2200) = p(3)*p(317) - p(2198)
    p(2201) = p(4)*p(293) - p(2154)
    p(2202) = p(4)*p(294) - p(2156) - p(2155)
    p(2203) = p(18)*p(49) - p(2201)
    p(2204) = p(1)*p(319) - p(2202)
    p(2205) = p(19)*p(49) - p(2204)
    p(2206) = p(2)*p(318) - p(2205) - p(2202)
    p(2207) = p(4)*p(299) - p(2166) - p(2162)
    p(2208) = p(2)*p(320) - p(2204)
    p(2209) = p(4)*p(301) - p(2168)
    p(2210) = p(7)*p(229) - p(2172) - p(2169)
    p(2211) = p(7)*p(230) - p(2173)
    p(2212) = p(1)*p(322) - p(2210)
    p(2213) = p(2)*p(322) - p(2211)
    p(2214) = p(7)*p(233) - p(2177)
    p(2215) = p(30)*p(43) - p(2214) - p(2175)
    p(2216) = p(30)*p(44) - p(2176)
    p(2217) = p(30)*p(45) - p(2177)
    p(2218) = p(7)*p(235) - p(2216) - p(2178)
    p(2219) = p(7)*p(236) - p(2176)
    p(2220) = m(1609) + m(1610) + m(1611) + m(1612) + m(1613) + m(1614) &
	&  + m(1615) + m(1616) + m(1617) + m(1618) + m(1619) &
	&  + m(1620)
    p(2221) = m(1621) + m(1622) + m(1623) + m(1624) + m(1625) + m(1626)
    p(2222) = p(7)*p(237) - p(2182) - p(2179)
    p(2223) = p(7)*p(238) - p(2183)
    p(2224) = p(1)*p(324) - p(2222)
    p(2225) = p(2)*p(324) - p(2223)
    p(2226) = p(3)*p(318) - p(2210)
    p(2227) = p(3)*p(319) - p(2211)
    p(2228) = p(1)*p(325) - p(2226)
    p(2229) = p(2)*p(325) - p(2227)
    p(2230) = p(24)*p(49)
    p(2231) = p(3)*p(323) - p(2220)
    p(2232) = p(3)*p(324)
    p(2233) = p(7)*p(248) - p(2196)
    p(2234) = p(33)*p(43) - p(2233) - p(2194)
    p(2235) = p(33)*p(44) - p(2195)
    p(2236) = p(33)*p(45) - p(2196)
    p(2237) = p(7)*p(250) - p(2235) - p(2197)
    p(2238) = p(7)*p(251) - p(2195)
    p(2239) = p(7)*p(252) - p(2198)
    p(2240) = p(7)*p(253) - p(2221)
    p(2241) = m(1627) + m(1628) + m(1629) + m(1630) + m(1631) + m(1632) &
	&  + m(1633) + m(1634) + m(1635) + m(1636) + m(1637) &
	&  + m(1638)
    p(2242) = p(7)*p(254) - p(2241) - p(2199)
    p(2243) = p(3)*p(326) - p(2239)
    p(2244) = p(7)*p(256)
    p(2245) = p(5)*p(293)
    p(2246) = p(5)*p(294)
    p(2247) = p(5)*p(295)
    p(2248) = p(5)*p(296)
    p(2249) = p(5)*p(297)
    p(2250) = p(5)*p(298)
    p(2251) = p(5)*p(299)
    p(2252) = p(5)*p(300)
    p(2253) = p(5)*p(301)
    p(2254) = p(5)*p(302)
    p(2255) = p(5)*p(303)
    p(2256) = p(5)*p(304)
    p(2257) = p(5)*p(305)
    p(2258) = p(5)*p(306)
    p(2259) = p(5)*p(307)
    p(2260) = p(5)*p(308)
    p(2261) = p(5)*p(309)
    p(2262) = p(5)*p(310)
    p(2263) = p(5)*p(311)
    p(2264) = p(5)*p(312)
    p(2265) = p(5)*p(313)
    p(2266) = p(5)*p(314)
    p(2267) = p(5)*p(315)
    p(2268) = p(5)*p(316)
    p(2269) = p(5)*p(317)
    p(2270) = p(5)*p(318)
    p(2271) = p(5)*p(319)
    p(2272) = p(5)*p(320)
    p(2273) = p(5)*p(321)
    p(2274) = p(5)*p(322)
    p(2275) = p(5)*p(323)
    p(2276) = p(5)*p(324)
    p(2277) = p(5)*p(325)
    p(2278) = p(5)*p(326)
    p(2279) = p(6)*p(293)
    p(2280) = p(6)*p(294)
    p(2281) = p(6)*p(295)
    p(2282) = p(6)*p(296)
    p(2283) = p(6)*p(297)
    p(2284) = p(6)*p(298)
    p(2285) = p(6)*p(299)
    p(2286) = p(6)*p(300)
    p(2287) = p(6)*p(301)
    p(2288) = p(6)*p(302)
    p(2289) = p(6)*p(303)
    p(2290) = p(6)*p(304)
    p(2291) = p(6)*p(305)
    p(2292) = p(6)*p(306)
    p(2293) = p(6)*p(307)
    p(2294) = p(6)*p(308)
    p(2295) = p(6)*p(309)
    p(2296) = p(6)*p(310)
    p(2297) = p(6)*p(311)
    p(2298) = p(6)*p(312)
    p(2299) = p(6)*p(313)
    p(2300) = p(6)*p(314)
    p(2301) = p(6)*p(315)
    p(2302) = p(6)*p(316)
    p(2303) = p(6)*p(317)
    p(2304) = p(6)*p(318)
    p(2305) = p(6)*p(319)
    p(2306) = p(6)*p(320)
    p(2307) = p(6)*p(321)
    p(2308) = p(6)*p(322)
    p(2309) = p(6)*p(323)
    p(2310) = p(6)*p(324)
    p(2311) = p(6)*p(325)
    p(2312) = p(6)*p(326)
    p(2313) = p(5)*p(334)
    p(2314) = p(5)*p(335)
    p(2315) = p(5)*p(336)
    p(2316) = p(5)*p(337)
    p(2317) = p(5)*p(338)
    p(2318) = p(5)*p(339)
    p(2319) = p(5)*p(340)
    p(2320) = m(1639) + m(1640) + m(1641) + m(1642) + m(1643) + m(1644)
    p(2321) = p(18)*p(52) - p(2320)
    p(2322) = m(1645) + m(1646) + m(1647) + m(1648) + m(1649) + m(1650)
    p(2323) = m(1651) + m(1652) + m(1653) + m(1654) + m(1655) + m(1656)
    p(2324) = m(1657) + m(1658) + m(1659)
    p(2325) = p(1)*p(344) - p(2323) - p(2322)
    p(2326) = p(2)*p(342) - p(2322)
    p(2327) = p(1)*p(345) - p(2326)
    p(2328) = p(21)*p(52) - p(2324)
    p(2329) = p(3)*p(342)
    p(2330) = p(3)*p(343)
    p(2331) = p(3)*p(344)
    p(2332) = p(3)*p(345)
    p(2333) = p(24)*p(52)
    p(2334) = m(1660) + m(1661) + m(1662) + m(1663) + m(1664) + m(1665)
    p(2335) = p(1)*p(347) - p(2334)
    p(2336) = m(1666) + m(1667) + m(1668) + m(1669) + m(1670) + m(1671) &
	&  + m(1672) + m(1673) + m(1674) + m(1675) + m(1676) &
	&  + m(1677)
    p(2337) = p(2)*p(347) - p(2336)
    p(2338) = m(1678) + m(1679) + m(1680) + m(1681) + m(1682) + m(1683)
    p(2339) = m(1684) + m(1685) + m(1686)
    p(2340) = p(3)*p(347) - p(2338)
    p(2341) = p(4)*p(342) - p(2334)
    p(2342) = p(25)*p(52) - p(2341) - p(2335)
    p(2343) = p(26)*p(52) - p(2337)
    p(2344) = p(27)*p(52) - p(2334)
    p(2345) = p(4)*p(344) - p(2343) - p(2336)
    p(2346) = p(4)*p(345) - p(2337)
    p(2347) = p(29)*p(52) - p(2338)
    p(2348) = m(1687) + m(1688) + m(1689) + m(1690) + m(1691) + m(1692) &
	&  + m(1693) + m(1694) + m(1695) + m(1696) + m(1697) &
	&  + m(1698)
    p(2349) = p(30)*p(52) - p(2348)
    p(2350) = p(31)*p(52) - p(2339)
    p(2351) = p(3)*p(348) - p(2347)
    p(2352) = m(1699) + m(1700) + m(1701) + m(1702) + m(1703) + m(1704) &
	&  + m(1705) + m(1706) + m(1707) + m(1708) + m(1709) &
	&  + m(1710)
    p(2353) = p(33)*p(52) - p(2352)
    p(2354) = p(5)*p(342)
    p(2355) = p(5)*p(343)
    p(2356) = p(5)*p(344)
    p(2357) = p(5)*p(345)
    p(2358) = p(5)*p(346)
    p(2359) = p(5)*p(347)
    p(2360) = p(5)*p(348)
    p(2361) = p(6)*p(342)
    p(2362) = p(6)*p(343)
    p(2363) = p(6)*p(344)
    p(2364) = p(6)*p(345)
    p(2365) = p(6)*p(346)
    p(2366) = p(6)*p(347)
    p(2367) = p(6)*p(348)
    p(2368) = p(5)*p(350)
    p(2369) = p(351)*p(1)
    p(2370) = p(351)*p(2)
    p(2371) = p(351)*p(3)
    p(2372) = p(351)*p(4)
    p(2373) = p(5)*p(351)
    p(2374) = p(6)*p(351)
    p(2375) = p(208)*p(8)
    p(2376) = p(8)*p(209)
    p(2377) = p(8)*p(210)
    p(2378) = p(8)*p(211)
    p(2379) = p(212)*p(8)
    p(2380) = p(8)*p(213)
    p(2381) = p(18)*p(55)
    p(2382) = p(19)*p(55)
    p(2383) = p(20)*p(55)
    p(2384) = p(21)*p(55)
    p(2385) = m(1711) + m(1712) + m(1713) + m(1714) + m(1715) + m(1716)
    p(2386) = m(1717) + m(1718) + m(1719) + m(1720) + m(1721) + m(1722) &
	&  + m(1723) + m(1724) + m(1725) + m(1726) + m(1727) &
	&  + m(1728)
    p(2387) = p(18)*p(56) - p(2385)
    p(2388) = p(1)*p(359) - p(2386)
    p(2389) = p(19)*p(56) - p(2388)
    p(2390) = p(2)*p(358) - p(2389) - p(2386)
    p(2391) = m(1729) + m(1730) + m(1731) + m(1732) + m(1733) + m(1734) &
	&  + m(1735) + m(1736) + m(1737) + m(1738) + m(1739) &
	&  + m(1740)
    p(2392) = p(2)*p(360) - p(2388)
    p(2393) = p(21)*p(56) - p(2391)
    p(2394) = m(1741) + m(1742) + m(1743) + m(1744) + m(1745) + m(1746) &
	&  + m(1747) + m(1748) + m(1749) + m(1750) + m(1751) &
	&  + m(1752)
    p(2395) = m(1753) + m(1754) + m(1755) + m(1756) + m(1757) + m(1758)
    p(2396) = p(1)*p(362) - p(2394)
    p(2397) = p(2)*p(362) - p(2395)
    p(2398) = m(1759) + m(1760) + m(1761) + m(1762) + m(1763) + m(1764)
    p(2399) = p(1)*p(363) - p(2398)
    p(2400) = m(1765) + m(1766) + m(1767) + m(1768) + m(1769) + m(1770) &
	&  + m(1771) + m(1772) + m(1773) + m(1774) + m(1775) &
	&  + m(1776)
    p(2401) = p(2)*p(363) - p(2400)
    p(2402) = m(1777) + m(1778) + m(1779) + m(1780) + m(1781) + m(1782)
    p(2403) = m(1783) + m(1784)
    p(2404) = p(18)*p(57)
    p(2405) = p(19)*p(57)
    p(2406) = p(20)*p(57)
    p(2407) = p(21)*p(57)
    p(2408) = p(24)*p(53)
    p(2409) = p(24)*p(54)
    p(2410) = p(3)*p(358) - p(2394)
    p(2411) = p(3)*p(359) - p(2395)
    p(2412) = p(1)*p(367) - p(2410)
    p(2413) = p(2)*p(367) - p(2411)
    p(2414) = p(24)*p(56)
    p(2415) = p(3)*p(363) - p(2402)
    p(2416) = p(8)*p(220) - p(2385)
    p(2417) = p(8)*p(221) - p(2386)
    p(2418) = p(8)*p(222) - p(2387)
    p(2419) = p(1)*p(369) - p(2417)
    p(2420) = p(8)*p(224) - p(2389)
    p(2421) = p(8)*p(225) - p(2390)
    p(2422) = p(8)*p(226) - p(2391)
    p(2423) = p(2)*p(370) - p(2419)
    p(2424) = p(8)*p(228) - p(2393)
    p(2425) = p(8)*p(229) - p(2410)
    p(2426) = p(8)*p(230) - p(2411)
    p(2427) = p(1)*p(372) - p(2425)
    p(2428) = p(2)*p(372) - p(2426)
    p(2429) = p(8)*p(233)
    p(2430) = m(1785) + m(1786) + m(1787) + m(1788) + m(1789) + m(1790) &
	&  + m(1791) + m(1792) + m(1793) + m(1794) + m(1795) &
	&  + m(1796)
    p(2431) = m(1797) + m(1798) + m(1799) + m(1800) + m(1801) + m(1802) &
	&  + m(1803) + m(1804) + m(1805) + m(1806) + m(1807) &
	&  + m(1808)
    p(2432) = p(8)*p(234) - p(2430)
    p(2433) = p(8)*p(235) - p(2431)
    p(2434) = p(8)*p(236)
    p(2435) = p(30)*p(55)
    p(2436) = m(1809) + m(1810) + m(1811) + m(1812) + m(1813) + m(1814)
    p(2437) = p(8)*p(237)
    p(2438) = p(8)*p(238)
    p(2439) = p(8)*p(239)
    p(2440) = p(8)*p(240)
    p(2441) = p(31)*p(55)
    p(2442) = m(1815) + m(1816) + m(1817) + m(1818) + m(1819) + m(1820) &
	&  + m(1821) + m(1822) + m(1823) + m(1824) + m(1825) &
	&  + m(1826)
    p(2443) = p(3)*p(368) - p(2425)
    p(2444) = p(3)*p(369) - p(2426)
    p(2445) = p(1)*p(375) - p(2443)
    p(2446) = p(2)*p(375) - p(2444)
    p(2447) = p(24)*p(58)
    p(2448) = p(30)*p(57)
    p(2449) = p(31)*p(57)
    p(2450) = p(8)*p(248) - p(2398)
    p(2451) = p(1)*p(376) - p(2450)
    p(2452) = p(8)*p(250) - p(2400)
    p(2453) = p(2)*p(376) - p(2452)
    p(2454) = p(8)*p(252) - p(2415)
    p(2455) = p(8)*p(253) - p(2436)
    p(2456) = p(8)*p(254) - p(2442)
    p(2457) = p(3)*p(376) - p(2454)
    p(2458) = p(8)*p(256) - p(2403)
    p(2459) = p(5)*p(352)
    p(2460) = p(5)*p(353)
    p(2461) = p(5)*p(354)
    p(2462) = p(5)*p(355)
    p(2463) = p(5)*p(356)
    p(2464) = p(5)*p(357)
    p(2465) = p(5)*p(358)
    p(2466) = p(5)*p(359)
    p(2467) = p(5)*p(360)
    p(2468) = p(5)*p(361)
    p(2469) = p(5)*p(362)
    p(2470) = p(5)*p(363)
    p(2471) = p(5)*p(364)
    p(2472) = p(5)*p(365)
    p(2473) = p(5)*p(366)
    p(2474) = p(5)*p(367)
    p(2475) = p(5)*p(368)
    p(2476) = p(5)*p(369)
    p(2477) = p(5)*p(370)
    p(2478) = p(5)*p(371)
    p(2479) = p(5)*p(372)
    p(2480) = p(5)*p(373)
    p(2481) = p(5)*p(374)
    p(2482) = p(5)*p(375)
    p(2483) = p(5)*p(376)
    p(2484) = p(6)*p(352)
    p(2485) = p(6)*p(353)
    p(2486) = p(6)*p(354)
    p(2487) = p(6)*p(355)
    p(2488) = p(6)*p(356)
    p(2489) = p(6)*p(357)
    p(2490) = p(6)*p(358)
    p(2491) = p(6)*p(359)
    p(2492) = p(6)*p(360)
    p(2493) = p(6)*p(361)
    p(2494) = p(6)*p(362)
    p(2495) = p(6)*p(363)
    p(2496) = p(6)*p(364)
    p(2497) = p(6)*p(365)
    p(2498) = p(6)*p(366)
    p(2499) = p(6)*p(367)
    p(2500) = p(6)*p(368)
    p(2501) = p(6)*p(369)
    p(2502) = p(6)*p(370)
    p(2503) = p(6)*p(371)
    p(2504) = p(6)*p(372)
    p(2505) = p(6)*p(373)
    p(2506) = p(6)*p(374)
    p(2507) = p(6)*p(375)
    p(2508) = p(6)*p(376)
    p(2509) = p(5)*p(383)
    p(2510) = p(5)*p(384)
    p(2511) = p(5)*p(385)
    p(2512) = p(5)*p(386)
    p(2513) = p(5)*p(387)
    p(2514) = p(5)*p(388)
    p(2515) = p(8)*p(293)
    p(2516) = p(8)*p(294)
    p(2517) = p(8)*p(295)
    p(2518) = p(8)*p(296)
    p(2519) = p(8)*p(297)
    p(2520) = p(8)*p(298)
    p(2521) = p(8)*p(299)
    p(2522) = p(8)*p(300)
    p(2523) = p(8)*p(301)
    p(2524) = p(43)*p(55)
    p(2525) = p(44)*p(55)
    p(2526) = p(45)*p(55)
    p(2527) = p(46)*p(55)
    p(2528) = m(1827) + m(1828) + m(1829) + m(1830) + m(1831) + m(1832) &
	&  + m(1833) + m(1834) + m(1835) + m(1836) + m(1837) &
	&  + m(1838)
    p(2529) = m(1839) + m(1840) + m(1841) + m(1842) + m(1843) + m(1844) &
	&  + m(1845) + m(1846) + m(1847) + m(1848) + m(1849) &
	&  + m(1850)
    p(2530) = m(1851) + m(1852) + m(1853) + m(1854) + m(1855) + m(1856) &
	&  + m(1857) + m(1858) + m(1859) + m(1860) + m(1861) &
	&  + m(1862)
    p(2531) = p(1)*p(395) - p(2529) - p(2528)
    p(2532) = m(1863) + m(1864) + m(1865) + m(1866) + m(1867) + m(1868) &
	&  + m(1869) + m(1870) + m(1871) + m(1872) + m(1873) &
	&  + m(1874)
    p(2533) = p(2)*p(395) - p(2532) - p(2530)
    p(2534) = m(1875) + m(1876) + m(1877) + m(1878) + m(1879) + m(1880) &
	&  + m(1881) + m(1882) + m(1883) + m(1884) + m(1885) &
	&  + m(1886)
    p(2535) = m(1887) + m(1888) + m(1889) + m(1890) + m(1891) + m(1892)
    p(2536) = p(7)*p(358) - p(2531) - p(2528)
    p(2537) = p(7)*p(359) - p(2532)
    p(2538) = p(1)*p(396) - p(2536)
    p(2539) = p(2)*p(396) - p(2537)
    p(2540) = p(7)*p(362) - p(2534)
    p(2541) = p(7)*p(363) - p(2535)
    p(2542) = p(43)*p(57)
    p(2543) = p(44)*p(57)
    p(2544) = p(45)*p(57)
    p(2545) = p(46)*p(57)
    p(2546) = p(24)*p(61)
    p(2547) = p(3)*p(395) - p(2534)
    p(2548) = p(3)*p(396) - p(2540)
    p(2549) = p(8)*p(307) - p(2528)
    p(2550) = p(8)*p(308) - p(2529)
    p(2551) = p(8)*p(309) - p(2530)
    p(2552) = p(8)*p(310) - p(2531)
    p(2553) = p(8)*p(311) - p(2532)
    p(2554) = p(8)*p(312) - p(2533)
    p(2555) = p(8)*p(313) - p(2547)
    p(2556) = p(8)*p(314)
    p(2557) = p(8)*p(315)
    p(2558) = m(1893) + m(1894) + m(1895) + m(1896) + m(1897) + m(1898) &
	&  + m(1899) + m(1900) + m(1901) + m(1902) + m(1903) &
	&  + m(1904)
    p(2559) = p(3)*p(398) - p(2555)
    p(2560) = p(8)*p(317) - p(2535)
    p(2561) = p(8)*p(318) - p(2536)
    p(2562) = p(7)*p(369) - p(2553)
    p(2563) = p(1)*p(399) - p(2561)
    p(2564) = p(2)*p(399) - p(2562)
    p(2565) = p(7)*p(372) - p(2555)
    p(2566) = p(8)*p(323) - p(2558)
    p(2567) = p(8)*p(324)
    p(2568) = p(3)*p(399) - p(2565)
    p(2569) = p(7)*p(376) - p(2560)
    p(2570) = p(5)*p(390)
    p(2571) = p(5)*p(391)
    p(2572) = p(5)*p(392)
    p(2573) = p(5)*p(393)
    p(2574) = p(5)*p(394)
    p(2575) = p(5)*p(395)
    p(2576) = p(5)*p(396)
    p(2577) = p(5)*p(397)
    p(2578) = p(5)*p(398)
    p(2579) = p(5)*p(399)
    p(2580) = p(6)*p(390)
    p(2581) = p(6)*p(391)
    p(2582) = p(6)*p(392)
    p(2583) = p(6)*p(393)
    p(2584) = p(6)*p(394)
    p(2585) = p(6)*p(395)
    p(2586) = p(6)*p(396)
    p(2587) = p(6)*p(397)
    p(2588) = p(6)*p(398)
    p(2589) = p(6)*p(399)
    p(2590) = p(5)*p(401)
    p(2591) = p(8)*p(342)
    p(2592) = p(8)*p(343)
    p(2593) = p(8)*p(344)
    p(2594) = p(8)*p(345)
    p(2595) = p(52)*p(55)
    p(2596) = m(1905) + m(1906) + m(1907) + m(1908) + m(1909) + m(1910)
    p(2597) = p(52)*p(56) - p(2596)
    p(2598) = p(52)*p(57)
    p(2599) = p(8)*p(347) - p(2596)
    p(2600) = p(8)*p(348) - p(2597)
    p(2601) = p(5)*p(402)
    p(2602) = p(6)*p(402)
    p(2603) = p(351)*p(8)
    p(2604) = p(62)*p(18)
    p(2605) = p(62)*p(19)
    p(2606) = p(62)*p(20)
    p(2607) = p(62)*p(21)
    p(2608) = p(62)*p(22)
    p(2609) = p(62)*p(23)
    p(2610) = p(24)*p(62)
    p(2611) = p(62)*p(25)
    p(2612) = p(62)*p(26)
    p(2613) = p(62)*p(27)
    p(2614) = p(62)*p(28)
    p(2615) = p(62)*p(29)
    p(2616) = p(62)*p(30)
    p(2617) = p(62)*p(31)
    p(2618) = p(62)*p(32)
    p(2619) = p(62)*p(33)
    p(2620) = p(5)*p(403)
    p(2621) = p(5)*p(404)
    p(2622) = p(5)*p(405)
    p(2623) = p(5)*p(406)
    p(2624) = p(6)*p(403)
    p(2625) = p(6)*p(404)
    p(2626) = p(6)*p(405)
    p(2627) = p(6)*p(406)
    p(2628) = p(5)*p(408)
    p(2629) = p(62)*p(43)
    p(2630) = p(62)*p(44)
    p(2631) = p(62)*p(45)
    p(2632) = p(62)*p(46)
    p(2633) = p(62)*p(47)
    p(2634) = p(62)*p(48)
    p(2635) = p(62)*p(49)
    p(2636) = p(5)*p(409)
    p(2637) = p(6)*p(409)
    p(2638) = p(62)*p(52)
    p(2639) = p(9)*p(208)
    p(2640) = p(9)*p(209)
    p(2641) = p(9)*p(210)
    p(2642) = p(9)*p(211)
    p(2643) = p(9)*p(212)
    p(2644) = p(9)*p(213)
    p(2645) = p(9)*p(214)
    p(2646) = p(9)*p(215)
    p(2647) = p(9)*p(216)
    p(2648) = p(9)*p(217)
    p(2649) = p(9)*p(218)
    p(2650) = p(9)*p(219)
    p(2651) = p(9)*p(220)
    p(2652) = p(9)*p(221)
    p(2653) = p(9)*p(222)
    p(2654) = p(9)*p(223)
    p(2655) = p(9)*p(224)
    p(2656) = p(9)*p(225)
    p(2657) = p(9)*p(226)
    p(2658) = p(9)*p(227)
    p(2659) = p(9)*p(228)
    p(2660) = p(9)*p(229)
    p(2661) = p(9)*p(230)
    p(2662) = p(9)*p(231)
    p(2663) = p(9)*p(232)
    p(2664) = p(9)*p(233)
    p(2665) = p(9)*p(234)
    p(2666) = p(9)*p(235)
    p(2667) = p(9)*p(236)
    p(2668) = p(9)*p(237)
    p(2669) = p(9)*p(238)
    p(2670) = p(9)*p(239)
    p(2671) = p(9)*p(240)
    p(2672) = p(9)*p(241)
    p(2673) = p(9)*p(242)
    p(2674) = p(9)*p(243)
    p(2675) = p(9)*p(244)
    p(2676) = p(9)*p(245)
    p(2677) = p(9)*p(246)
    p(2678) = p(9)*p(247)
    p(2679) = p(9)*p(248)
    p(2680) = p(9)*p(249)
    p(2681) = p(9)*p(250)
    p(2682) = p(9)*p(251)
    p(2683) = p(9)*p(252)
    p(2684) = p(9)*p(253)
    p(2685) = p(9)*p(254)
    p(2686) = p(9)*p(255)
    p(2687) = p(9)*p(256)
    p(2688) = p(5)*p(410)
    p(2689) = p(5)*p(411)
    p(2690) = p(5)*p(412)
    p(2691) = p(5)*p(413)
    p(2692) = p(5)*p(414)
    p(2693) = p(5)*p(415)
    p(2694) = p(5)*p(416)
    p(2695) = p(5)*p(417)
    p(2696) = p(5)*p(418)
    p(2697) = p(5)*p(419)
    p(2698) = p(5)*p(420)
    p(2699) = p(5)*p(421)
    p(2700) = p(5)*p(422)
    p(2701) = p(5)*p(423)
    p(2702) = p(5)*p(424)
    p(2703) = p(5)*p(425)
    p(2704) = p(6)*p(410)
    p(2705) = p(6)*p(411)
    p(2706) = p(6)*p(412)
    p(2707) = p(6)*p(413)
    p(2708) = p(6)*p(414)
    p(2709) = p(6)*p(415)
    p(2710) = p(6)*p(416)
    p(2711) = p(6)*p(417)
    p(2712) = p(6)*p(418)
    p(2713) = p(6)*p(419)
    p(2714) = p(6)*p(420)
    p(2715) = p(6)*p(421)
    p(2716) = p(6)*p(422)
    p(2717) = p(6)*p(423)
    p(2718) = p(6)*p(424)
    p(2719) = p(6)*p(425)
    p(2720) = p(5)*p(430)
    p(2721) = p(5)*p(431)
    p(2722) = p(5)*p(432)
    p(2723) = p(5)*p(433)
    p(2724) = p(9)*p(293)
    p(2725) = p(9)*p(294)
    p(2726) = p(9)*p(295)
    p(2727) = p(9)*p(296)
    p(2728) = p(9)*p(297)
    p(2729) = p(9)*p(298)
    p(2730) = p(9)*p(299)
    p(2731) = p(9)*p(300)
    p(2732) = p(9)*p(301)
    p(2733) = p(9)*p(302)
    p(2734) = p(9)*p(303)
    p(2735) = p(9)*p(304)
    p(2736) = p(9)*p(305)
    p(2737) = p(9)*p(306)
    p(2738) = p(9)*p(307)
    p(2739) = p(9)*p(308)
    p(2740) = p(9)*p(309)
    p(2741) = p(9)*p(310)
    p(2742) = p(9)*p(311)
    p(2743) = p(9)*p(312)
    p(2744) = p(9)*p(313)
    p(2745) = p(9)*p(314)
    p(2746) = p(9)*p(315)
    p(2747) = p(9)*p(316)
    p(2748) = p(9)*p(317)
    p(2749) = p(9)*p(318)
    p(2750) = p(9)*p(319)
    p(2751) = p(9)*p(320)
    p(2752) = p(9)*p(321)
    p(2753) = p(9)*p(322)
    p(2754) = p(9)*p(323)
    p(2755) = p(9)*p(324)
    p(2756) = p(9)*p(325)
    p(2757) = p(9)*p(326)
    p(2758) = p(5)*p(435)
    p(2759) = p(5)*p(436)
    p(2760) = p(5)*p(437)
    p(2761) = p(5)*p(438)
    p(2762) = p(5)*p(439)
    p(2763) = p(5)*p(440)
    p(2764) = p(5)*p(441)
    p(2765) = p(6)*p(435)
    p(2766) = p(6)*p(436)
    p(2767) = p(6)*p(437)
    p(2768) = p(6)*p(438)
    p(2769) = p(6)*p(439)
    p(2770) = p(6)*p(440)
    p(2771) = p(6)*p(441)
    p(2772) = p(5)*p(443)
    p(2773) = p(9)*p(342)
    p(2774) = p(9)*p(343)
    p(2775) = p(9)*p(344)
    p(2776) = p(9)*p(345)
    p(2777) = p(9)*p(346)
    p(2778) = p(9)*p(347)
    p(2779) = p(9)*p(348)
    p(2780) = p(5)*p(444)
    p(2781) = p(6)*p(444)
    p(2782) = p(9)*p(351)
    p(2783) = p(9)*p(352)
    p(2784) = p(9)*p(353)
    p(2785) = p(9)*p(354)
    p(2786) = p(9)*p(355)
    p(2787) = p(9)*p(356)
    p(2788) = p(9)*p(357)
    p(2789) = p(9)*p(358)
    p(2790) = p(9)*p(359)
    p(2791) = p(9)*p(360)
    p(2792) = p(9)*p(361)
    p(2793) = p(9)*p(362)
    p(2794) = p(9)*p(363)
    p(2795) = p(9)*p(364)
    p(2796) = p(9)*p(365)
    p(2797) = p(9)*p(366)
    p(2798) = p(9)*p(367)
    p(2799) = p(9)*p(368)
    p(2800) = p(9)*p(369)
    p(2801) = p(9)*p(370)
    p(2802) = p(9)*p(371)
    p(2803) = p(9)*p(372)
    p(2804) = p(9)*p(373)
    p(2805) = p(9)*p(374)
    p(2806) = p(9)*p(375)
    p(2807) = p(9)*p(376)
    p(2808) = p(5)*p(445)
    p(2809) = p(5)*p(446)
    p(2810) = p(5)*p(447)
    p(2811) = p(5)*p(448)
    p(2812) = p(5)*p(449)
    p(2813) = p(5)*p(450)
    p(2814) = p(6)*p(445)
    p(2815) = p(6)*p(446)
    p(2816) = p(6)*p(447)
    p(2817) = p(6)*p(448)
    p(2818) = p(6)*p(449)
    p(2819) = p(6)*p(450)
    p(2820) = p(5)*p(452)
    p(2821) = p(9)*p(390)
    p(2822) = p(9)*p(391)
    p(2823) = p(9)*p(392)
    p(2824) = p(9)*p(393)
    p(2825) = p(9)*p(394)
    p(2826) = p(9)*p(395)
    p(2827) = p(9)*p(396)
    p(2828) = p(9)*p(397)
    p(2829) = p(9)*p(398)
    p(2830) = p(9)*p(399)
    p(2831) = p(5)*p(453)
    p(2832) = p(6)*p(453)
    p(2833) = p(9)*p(402)
    p(2834) = p(9)*p(403)
    p(2835) = p(9)*p(404)
    p(2836) = p(9)*p(405)
    p(2837) = p(9)*p(406)
    p(2838) = p(5)*p(454)
    p(2839) = p(6)*p(454)
    p(2840) = p(9)*p(409)
    p(2841) = m(1911) + m(1912) + m(1913)
    p(2842) = p(208)*p(10)
    p(2843) = p(18)*p(72) - p(2841)
    p(2844) = p(2)*p(455) - p(2841)
    p(2845) = m(1914) + m(1915) + m(1916) + m(1917) + m(1918) + m(1919)
    p(2846) = m(1920) + m(1921) + m(1922) + m(1923) + m(1924) + m(1925)
    p(2847) = p(10)*p(209) - p(2844) - p(2843)
    p(2848) = p(10)*p(210) - p(2841)
    p(2849) = p(1)*p(461) - p(2846) - p(2845)
    p(2850) = p(10)*p(211) - p(2849) - p(2845)
    p(2851) = p(212)*p(10)
    p(2852) = p(1)*p(463) - p(2850)
    p(2853) = p(3)*p(455)
    p(2854) = p(3)*p(456)
    p(2855) = p(3)*p(457)
    p(2856) = p(3)*p(458)
    p(2857) = p(3)*p(459)
    p(2858) = p(3)*p(460)
    p(2859) = p(3)*p(461)
    p(2860) = p(3)*p(462)
    p(2861) = p(3)*p(463)
    p(2862) = p(24)*p(71)
    p(2863) = p(24)*p(72)
    p(2864) = p(24)*p(73)
    p(2865) = p(24)*p(74)
    p(2866) = m(1926) + m(1927) + m(1928) + m(1929) + m(1930) + m(1931) &
	&  + m(1932) + m(1933) + m(1934) + m(1935) + m(1936) &
	&  + m(1937)
    p(2867) = m(1938) + m(1939) + m(1940) + m(1941) + m(1942) + m(1943) &
	&  + m(1944) + m(1945) + m(1946) + m(1947) + m(1948) &
	&  + m(1949)
    p(2868) = m(1950) + m(1951) + m(1952) + m(1953) + m(1954) + m(1955) &
	&  + m(1956) + m(1957) + m(1958) + m(1959) + m(1960) &
	&  + m(1961)
    p(2869) = m(1962) + m(1963) + m(1964) + m(1965) + m(1966) + m(1967) &
	&  + m(1968) + m(1969) + m(1970) + m(1971) + m(1972) &
	&  + m(1973)
    p(2870) = p(18)*p(76) - p(2869) - p(2866)
    p(2871) = p(1)*p(471) - p(2868) - p(2867)
    p(2872) = m(1974) + m(1975) + m(1976) + m(1977) + m(1978) + m(1979) &
	&  + m(1980) + m(1981) + m(1982) + m(1983) + m(1984) &
	&  + m(1985)
    p(2873) = m(1986) + m(1987) + m(1988) + m(1989) + m(1990) + m(1991) &
	&  + m(1992) + m(1993) + m(1994) + m(1995) + m(1996) &
	&  + m(1997)
    p(2874) = m(1998) + m(1999) + m(2000) + m(2001) + m(2002) + m(2003) &
	&  + m(2004) + m(2005) + m(2006) + m(2007) + m(2008) &
	&  + m(2009)
    p(2875) = p(1)*p(473) - p(2873) - p(2872)
    p(2876) = p(2)*p(469) - p(2872) - p(2867)
    p(2877) = p(2)*p(470) - p(2873) - p(2868)
    p(2878) = m(2010) + m(2011) + m(2012) + m(2013) + m(2014) + m(2015) &
	&  + m(2016) + m(2017) + m(2018) + m(2019) + m(2020) &
	&  + m(2021)
    p(2879) = p(1)*p(474) - p(2877) - p(2876)
    p(2880) = p(21)*p(76) - p(2878) - p(2874)
    p(2881) = m(2022) + m(2023) + m(2024) + m(2025) + m(2026) + m(2027) &
	&  + m(2028) + m(2029) + m(2030) + m(2031) + m(2032) &
	&  + m(2033)
    p(2882) = m(2034) + m(2035) + m(2036) + m(2037) + m(2038) + m(2039) &
	&  + m(2040) + m(2041) + m(2042) + m(2043) + m(2044) &
	&  + m(2045)
    p(2883) = m(2046) + m(2047) + m(2048) + m(2049) + m(2050) + m(2051) &
	&  + m(2052) + m(2053) + m(2054) + m(2055) + m(2056) &
	&  + m(2057)
    p(2884) = p(1)*p(475) - p(2882) - p(2881)
    p(2885) = m(2058) + m(2059) + m(2060) + m(2061) + m(2062) + m(2063) &
	&  + m(2064) + m(2065) + m(2066) + m(2067) + m(2068) &
	&  + m(2069)
    p(2886) = p(2)*p(475) - p(2885) - p(2883)
    p(2887) = m(2070) + m(2071) + m(2072) + m(2073) + m(2074) + m(2075) &
	&  + m(2076) + m(2077) + m(2078) + m(2079) + m(2080) &
	&  + m(2081)
    p(2888) = m(2082) + m(2083) + m(2084) + m(2085) + m(2086) + m(2087)
    p(2889) = p(1)*p(476) - p(2887)
    p(2890) = p(2)*p(476) - p(2888)
    p(2891) = m(2088) + m(2089) + m(2090) + m(2091) + m(2092) + m(2093)
    p(2892) = m(2094) + m(2095) + m(2096) + m(2097) + m(2098) + m(2099)
    p(2893) = m(2100) + m(2101) + m(2102) + m(2103) + m(2104) + m(2105)
    p(2894) = p(1)*p(477) - p(2892) - p(2891)
    p(2895) = m(2106) + m(2107) + m(2108) + m(2109) + m(2110) + m(2111)
    p(2896) = p(2)*p(477) - p(2895) - p(2893)
    p(2897) = p(3)*p(469) - p(2881)
    p(2898) = p(3)*p(470) - p(2882)
    p(2899) = p(3)*p(471) - p(2883)
    p(2900) = p(3)*p(472) - p(2884)
    p(2901) = p(3)*p(473) - p(2885)
    p(2902) = p(3)*p(474) - p(2886)
    p(2903) = p(24)*p(76)
    p(2904) = p(3)*p(476)
    p(2905) = p(3)*p(477)
    p(2906) = m(2112) + m(2113) + m(2114) + m(2115) + m(2116) + m(2117) &
	&  + m(2118) + m(2119) + m(2120) + m(2121) + m(2122) &
	&  + m(2123)
    p(2907) = m(2124) + m(2125) + m(2126) + m(2127) + m(2128) + m(2129)
    p(2908) = p(1)*p(479) - p(2906)
    p(2909) = p(2)*p(479) - p(2907)
    p(2910) = m(2130) + m(2131) + m(2132) + m(2133) + m(2134) + m(2135)
    p(2911) = m(2136) + m(2137) + m(2138) + m(2139) + m(2140) + m(2141) &
	&  + m(2142) + m(2143) + m(2144) + m(2145) + m(2146) &
	&  + m(2147)
    p(2912) = p(3)*p(479) - p(2910)
    p(2913) = p(4)*p(455) - p(2866)
    p(2914) = p(4)*p(456) - p(2868) - p(2867)
    p(2915) = p(18)*p(77) - p(2913)
    p(2916) = p(1)*p(481) - p(2914)
    p(2917) = p(19)*p(77) - p(2916)
    p(2918) = p(2)*p(480) - p(2917) - p(2914)
    p(2919) = p(4)*p(461) - p(2878) - p(2874)
    p(2920) = p(2)*p(482) - p(2916)
    p(2921) = p(4)*p(463) - p(2880)
    p(2922) = p(10)*p(229) - p(2884) - p(2881)
    p(2923) = p(10)*p(230) - p(2885)
    p(2924) = p(1)*p(484) - p(2922)
    p(2925) = p(2)*p(484) - p(2923)
    p(2926) = p(10)*p(233) - p(2889)
    p(2927) = p(30)*p(71) - p(2926) - p(2887)
    p(2928) = p(30)*p(72) - p(2888)
    p(2929) = p(30)*p(73) - p(2889)
    p(2930) = p(10)*p(235) - p(2928) - p(2890)
    p(2931) = p(10)*p(236) - p(2888)
    p(2932) = m(2148) + m(2149) + m(2150) + m(2151) + m(2152) + m(2153) &
	&  + m(2154) + m(2155) + m(2156) + m(2157) + m(2158) &
	&  + m(2159)
    p(2933) = m(2160) + m(2161) + m(2162) + m(2163) + m(2164) + m(2165)
    p(2934) = p(10)*p(237) - p(2894) - p(2891)
    p(2935) = p(10)*p(238) - p(2895)
    p(2936) = p(1)*p(486) - p(2934)
    p(2937) = p(2)*p(486) - p(2935)
    p(2938) = p(3)*p(480) - p(2922)
    p(2939) = p(3)*p(481) - p(2923)
    p(2940) = p(1)*p(487) - p(2938)
    p(2941) = p(2)*p(487) - p(2939)
    p(2942) = p(24)*p(77)
    p(2943) = p(3)*p(485) - p(2932)
    p(2944) = p(3)*p(486)
    p(2945) = p(10)*p(248) - p(2908)
    p(2946) = p(33)*p(71) - p(2945) - p(2906)
    p(2947) = p(33)*p(72) - p(2907)
    p(2948) = p(33)*p(73) - p(2908)
    p(2949) = p(10)*p(250) - p(2947) - p(2909)
    p(2950) = p(10)*p(251) - p(2907)
    p(2951) = p(10)*p(252) - p(2910)
    p(2952) = p(10)*p(253) - p(2933)
    p(2953) = m(2166) + m(2167) + m(2168) + m(2169) + m(2170) + m(2171) &
	&  + m(2172) + m(2173) + m(2174) + m(2175) + m(2176) &
	&  + m(2177)
    p(2954) = p(10)*p(254) - p(2953) - p(2911)
    p(2955) = p(3)*p(488) - p(2951)
    p(2956) = p(10)*p(256)
    p(2957) = p(5)*p(455)
    p(2958) = p(5)*p(456)
    p(2959) = p(5)*p(457)
    p(2960) = p(5)*p(458)
    p(2961) = p(5)*p(459)
    p(2962) = p(5)*p(460)
    p(2963) = p(5)*p(461)
    p(2964) = p(5)*p(462)
    p(2965) = p(5)*p(463)
    p(2966) = p(5)*p(464)
    p(2967) = p(5)*p(465)
    p(2968) = p(5)*p(466)
    p(2969) = p(5)*p(467)
    p(2970) = p(5)*p(468)
    p(2971) = p(5)*p(469)
    p(2972) = p(5)*p(470)
    p(2973) = p(5)*p(471)
    p(2974) = p(5)*p(472)
    p(2975) = p(5)*p(473)
    p(2976) = p(5)*p(474)
    p(2977) = p(5)*p(475)
    p(2978) = p(5)*p(476)
    p(2979) = p(5)*p(477)
    p(2980) = p(5)*p(478)
    p(2981) = p(5)*p(479)
    p(2982) = p(5)*p(480)
    p(2983) = p(5)*p(481)
    p(2984) = p(5)*p(482)
    p(2985) = p(5)*p(483)
    p(2986) = p(5)*p(484)
    p(2987) = p(5)*p(485)
    p(2988) = p(5)*p(486)
    p(2989) = p(5)*p(487)
    p(2990) = p(5)*p(488)
    p(2991) = p(6)*p(455)
    p(2992) = p(6)*p(456)
    p(2993) = p(6)*p(457)
    p(2994) = p(6)*p(458)
    p(2995) = p(6)*p(459)
    p(2996) = p(6)*p(460)
    p(2997) = p(6)*p(461)
    p(2998) = p(6)*p(462)
    p(2999) = p(6)*p(463)
    p(3000) = p(6)*p(464)
    p(3001) = p(6)*p(465)
    p(3002) = p(6)*p(466)
    p(3003) = p(6)*p(467)
    p(3004) = p(6)*p(468)
    p(3005) = p(6)*p(469)
    p(3006) = p(6)*p(470)
    p(3007) = p(6)*p(471)
    p(3008) = p(6)*p(472)
    p(3009) = p(6)*p(473)
    p(3010) = p(6)*p(474)
    p(3011) = p(6)*p(475)
    p(3012) = p(6)*p(476)
    p(3013) = p(6)*p(477)
    p(3014) = p(6)*p(478)
    p(3015) = p(6)*p(479)
    p(3016) = p(6)*p(480)
    p(3017) = p(6)*p(481)
    p(3018) = p(6)*p(482)
    p(3019) = p(6)*p(483)
    p(3020) = p(6)*p(484)
    p(3021) = p(6)*p(485)
    p(3022) = p(6)*p(486)
    p(3023) = p(6)*p(487)
    p(3024) = p(6)*p(488)
    p(3025) = p(5)*p(496)
    p(3026) = p(5)*p(497)
    p(3027) = p(5)*p(498)
    p(3028) = p(5)*p(499)
    p(3029) = p(5)*p(500)
    p(3030) = p(5)*p(501)
    p(3031) = p(5)*p(502)
    p(3032) = m(2178) + m(2179) + m(2180) + m(2181) + m(2182) + m(2183)
    p(3033) = m(2184) + m(2185) + m(2186) + m(2187) + m(2188) + m(2189)
    p(3034) = m(2190) + m(2191) + m(2192) + m(2193) + m(2194) + m(2195)
    p(3035) = m(2196) + m(2197) + m(2198) + m(2199) + m(2200) + m(2201)
    p(3036) = p(18)*p(80) - p(3035) - p(3032)
    p(3037) = p(1)*p(506) - p(3034) - p(3033)
    p(3038) = m(2202) + m(2203) + m(2204) + m(2205) + m(2206) + m(2207)
    p(3039) = m(2208) + m(2209) + m(2210) + m(2211) + m(2212) + m(2213)
    p(3040) = m(2214) + m(2215) + m(2216) + m(2217) + m(2218) + m(2219)
    p(3041) = p(1)*p(508) - p(3039) - p(3038)
    p(3042) = p(2)*p(504) - p(3038) - p(3033)
    p(3043) = p(2)*p(505) - p(3039) - p(3034)
    p(3044) = m(2220) + m(2221) + m(2222) + m(2223) + m(2224) + m(2225)
    p(3045) = p(1)*p(509) - p(3043) - p(3042)
    p(3046) = p(21)*p(80) - p(3044) - p(3040)
    p(3047) = p(3)*p(504)
    p(3048) = p(3)*p(505)
    p(3049) = p(3)*p(506)
    p(3050) = p(3)*p(507)
    p(3051) = p(3)*p(508)
    p(3052) = p(3)*p(509)
    p(3053) = p(24)*p(80)
    p(3054) = m(2226) + m(2227) + m(2228) + m(2229) + m(2230) + m(2231) &
	&  + m(2232) + m(2233) + m(2234) + m(2235) + m(2236) &
	&  + m(2237)
    p(3055) = m(2238) + m(2239) + m(2240) + m(2241) + m(2242) + m(2243) &
	&  + m(2244) + m(2245) + m(2246) + m(2247) + m(2248) &
	&  + m(2249)
    p(3056) = m(2250) + m(2251) + m(2252) + m(2253) + m(2254) + m(2255) &
	&  + m(2256) + m(2257) + m(2258) + m(2259) + m(2260) &
	&  + m(2261)
    p(3057) = p(1)*p(511) - p(3055) - p(3054)
    p(3058) = m(2262) + m(2263) + m(2264) + m(2265) + m(2266) + m(2267) &
	&  + m(2268) + m(2269) + m(2270) + m(2271) + m(2272) &
	&  + m(2273)
    p(3059) = p(2)*p(511) - p(3058) - p(3056)
    p(3060) = m(2274) + m(2275) + m(2276) + m(2277) + m(2278) + m(2279) &
	&  + m(2280) + m(2281) + m(2282) + m(2283) + m(2284) &
	&  + m(2285)
    p(3061) = m(2286) + m(2287) + m(2288) + m(2289) + m(2290) + m(2291)
    p(3062) = p(3)*p(511) - p(3060)
    p(3063) = m(2292) + m(2293) + m(2294) + m(2295) + m(2296) + m(2297) &
	&  + m(2298) + m(2299) + m(2300) + m(2301) + m(2302) &
	&  + m(2303)
    p(3064) = m(2304) + m(2305) + m(2306) + m(2307) + m(2308) + m(2309) &
	&  + m(2310) + m(2311) + m(2312) + m(2313) + m(2314) &
	&  + m(2315)
    p(3065) = m(2316) + m(2317) + m(2318) + m(2319) + m(2320) + m(2321) &
	&  + m(2322) + m(2323) + m(2324) + m(2325) + m(2326) &
	&  + m(2327)
    p(3066) = p(1)*p(512) - p(3064) - p(3063)
    p(3067) = m(2328) + m(2329) + m(2330) + m(2331) + m(2332) + m(2333) &
	&  + m(2334) + m(2335) + m(2336) + m(2337) + m(2338) &
	&  + m(2339)
    p(3068) = p(2)*p(512) - p(3067) - p(3065)
    p(3069) = m(2340) + m(2341) + m(2342) + m(2343) + m(2344) + m(2345) &
	&  + m(2346) + m(2347) + m(2348) + m(2349) + m(2350) &
	&  + m(2351)
    p(3070) = m(2352) + m(2353) + m(2354) + m(2355) + m(2356) + m(2357) &
	&  + m(2358) + m(2359) + m(2360) + m(2361) + m(2362) &
	&  + m(2363)
    p(3071) = m(2364) + m(2365) + m(2366) + m(2367) + m(2368) + m(2369)
    p(3072) = p(3)*p(512) - p(3069)
    p(3073) = m(2370) + m(2371) + m(2372) + m(2373) + m(2374) + m(2375) &
	&  + m(2376) + m(2377) + m(2378) + m(2379) + m(2380) &
	&  + m(2381)
    p(3074) = p(4)*p(504) - p(3063) - p(3054)
    p(3075) = p(4)*p(505) - p(3064) - p(3055)
    p(3076) = p(4)*p(506) - p(3065) - p(3056)
    p(3077) = p(1)*p(513) - p(3075) - p(3074)
    p(3078) = p(4)*p(508) - p(3067) - p(3058)
    p(3079) = p(2)*p(513) - p(3078) - p(3076)
    p(3080) = p(29)*p(80) - p(3069) - p(3060)
    p(3081) = m(2382) + m(2383) + m(2384) + m(2385) + m(2386) + m(2387) &
	&  + m(2388) + m(2389) + m(2390) + m(2391) + m(2392) &
	&  + m(2393)
    p(3082) = p(30)*p(80) - p(3081) - p(3070)
    p(3083) = p(31)*p(80) - p(3071) - p(3061)
    p(3084) = p(3)*p(513) - p(3080)
    p(3085) = m(2394) + m(2395) + m(2396) + m(2397) + m(2398) + m(2399) &
	&  + m(2400) + m(2401) + m(2402) + m(2403) + m(2404) &
	&  + m(2405)
    p(3086) = p(33)*p(80) - p(3085) - p(3073)
    p(3087) = p(5)*p(504)
    p(3088) = p(5)*p(505)
    p(3089) = p(5)*p(506)
    p(3090) = p(5)*p(507)
    p(3091) = p(5)*p(508)
    p(3092) = p(5)*p(509)
    p(3093) = p(5)*p(510)
    p(3094) = p(5)*p(511)
    p(3095) = p(5)*p(512)
    p(3096) = p(5)*p(513)
    p(3097) = p(6)*p(504)
    p(3098) = p(6)*p(505)
    p(3099) = p(6)*p(506)
    p(3100) = p(6)*p(507)
    p(3101) = p(6)*p(508)
    p(3102) = p(6)*p(509)
    p(3103) = p(6)*p(510)
    p(3104) = p(6)*p(511)
    p(3105) = p(6)*p(512)
    p(3106) = p(6)*p(513)
    p(3107) = p(5)*p(515)
    p(3108) = m(2406) + m(2407) + m(2408) + m(2409) + m(2410) + m(2411)
    p(3109) = m(2412) + m(2413) + m(2414)
    p(3110) = p(1)*p(516) - p(3108)
    p(3111) = p(2)*p(516) - p(3109)
    p(3112) = p(3)*p(516)
    p(3113) = m(2415) + m(2416) + m(2417) + m(2418) + m(2419) + m(2420) &
	&  + m(2421) + m(2422) + m(2423) + m(2424) + m(2425) &
	&  + m(2426)
    p(3114) = p(4)*p(516) - p(3113)
    p(3115) = p(5)*p(516)
    p(3116) = p(6)*p(516)
    p(3117) = p(7)*p(455) - p(3032)
    p(3118) = p(7)*p(456) - p(3034) - p(3033)
    p(3119) = p(18)*p(81) - p(3117)
    p(3120) = p(1)*p(518) - p(3118)
    p(3121) = p(19)*p(81) - p(3120)
    p(3122) = p(2)*p(517) - p(3121) - p(3118)
    p(3123) = p(7)*p(461) - p(3044) - p(3040)
    p(3124) = p(2)*p(519) - p(3120)
    p(3125) = p(7)*p(463) - p(3046)
    p(3126) = p(3)*p(517)
    p(3127) = p(3)*p(518)
    p(3128) = p(3)*p(519)
    p(3129) = p(3)*p(520)
    p(3130) = p(24)*p(81)
    p(3131) = p(7)*p(469) - p(3063) - p(3055)
    p(3132) = p(7)*p(470) - p(3064) - p(3054)
    p(3133) = p(7)*p(471) - p(3065) - p(3056)
    p(3134) = p(1)*p(522) - p(3132) - p(3131)
    p(3135) = p(7)*p(473) - p(3067) - p(3059)
    p(3136) = p(2)*p(522) - p(3135) - p(3133)
    p(3137) = p(7)*p(475) - p(3069) - p(3060)
    p(3138) = p(7)*p(476) - p(3070)
    p(3139) = p(7)*p(477) - p(3071) - p(3061)
    p(3140) = p(3)*p(522) - p(3137)
    p(3141) = p(7)*p(479) - p(3073)
    p(3142) = p(4)*p(517) - p(3132) - p(3131)
    p(3143) = p(4)*p(518) - p(3133)
    p(3144) = p(1)*p(523) - p(3142)
    p(3145) = p(2)*p(523) - p(3143)
    p(3146) = p(7)*p(484) - p(3080)
    p(3147) = p(30)*p(81) - p(3138)
    p(3148) = p(7)*p(486) - p(3083)
    p(3149) = p(3)*p(523) - p(3146)
    p(3150) = p(33)*p(81) - p(3141)
    p(3151) = p(5)*p(517)
    p(3152) = p(5)*p(518)
    p(3153) = p(5)*p(519)
    p(3154) = p(5)*p(520)
    p(3155) = p(5)*p(521)
    p(3156) = p(5)*p(522)
    p(3157) = p(5)*p(523)
    p(3158) = p(6)*p(517)
    p(3159) = p(6)*p(518)
    p(3160) = p(6)*p(519)
    p(3161) = p(6)*p(520)
    p(3162) = p(6)*p(521)
    p(3163) = p(6)*p(522)
    p(3164) = p(6)*p(523)
    p(3165) = p(5)*p(525)
    p(3166) = p(10)*p(342) - p(3110)
    p(3167) = p(52)*p(71) - p(3166) - p(3108)
    p(3168) = p(52)*p(72) - p(3109)
    p(3169) = p(52)*p(73) - p(3110)
    p(3170) = p(10)*p(344) - p(3168) - p(3111)
    p(3171) = p(10)*p(345) - p(3109)
    p(3172) = p(3)*p(526)
    p(3173) = p(10)*p(347) - p(3114)
    p(3174) = p(52)*p(76) - p(3173) - p(3113)
    p(3175) = p(52)*p(77) - p(3114)
    p(3176) = p(5)*p(526)
    p(3177) = p(6)*p(526)
    p(3178) = p(351)*p(10)
    p(3179) = p(8)*p(455)
    p(3180) = p(8)*p(456)
    p(3181) = p(8)*p(457)
    p(3182) = p(8)*p(458)
    p(3183) = p(8)*p(459)
    p(3184) = p(8)*p(460)
    p(3185) = p(8)*p(461)
    p(3186) = p(8)*p(462)
    p(3187) = p(8)*p(463)
    p(3188) = p(55)*p(71)
    p(3189) = p(55)*p(72)
    p(3190) = p(55)*p(73)
    p(3191) = p(55)*p(74)
    p(3192) = m(2427) + m(2428) + m(2429) + m(2430) + m(2431) + m(2432) &
	&  + m(2433) + m(2434) + m(2435) + m(2436) + m(2437) &
	&  + m(2438)
    p(3193) = m(2439) + m(2440) + m(2441) + m(2442) + m(2443) + m(2444) &
	&  + m(2445) + m(2446) + m(2447) + m(2448) + m(2449) &
	&  + m(2450)
    p(3194) = m(2451) + m(2452) + m(2453) + m(2454) + m(2455) + m(2456) &
	&  + m(2457) + m(2458) + m(2459) + m(2460) + m(2461) &
	&  + m(2462)
    p(3195) = p(1)*p(532) - p(3193) - p(3192)
    p(3196) = m(2463) + m(2464) + m(2465) + m(2466) + m(2467) + m(2468) &
	&  + m(2469) + m(2470) + m(2471) + m(2472) + m(2473) &
	&  + m(2474)
    p(3197) = p(2)*p(532) - p(3196) - p(3194)
    p(3198) = m(2475) + m(2476) + m(2477) + m(2478) + m(2479) + m(2480) &
	&  + m(2481) + m(2482) + m(2483) + m(2484) + m(2485) &
	&  + m(2486)
    p(3199) = m(2487) + m(2488) + m(2489) + m(2490) + m(2491) + m(2492)
    p(3200) = p(10)*p(358) - p(3195) - p(3192)
    p(3201) = p(10)*p(359) - p(3196)
    p(3202) = p(1)*p(533) - p(3200)
    p(3203) = p(2)*p(533) - p(3201)
    p(3204) = p(10)*p(362) - p(3198)
    p(3205) = p(10)*p(363) - p(3199)
    p(3206) = p(57)*p(71)
    p(3207) = p(57)*p(72)
    p(3208) = p(57)*p(73)
    p(3209) = p(57)*p(74)
    p(3210) = p(24)*p(82)
    p(3211) = p(3)*p(532) - p(3198)
    p(3212) = p(3)*p(533) - p(3204)
    p(3213) = p(8)*p(469) - p(3192)
    p(3214) = p(8)*p(470) - p(3193)
    p(3215) = p(8)*p(471) - p(3194)
    p(3216) = p(8)*p(472) - p(3195)
    p(3217) = p(8)*p(473) - p(3196)
    p(3218) = p(8)*p(474) - p(3197)
    p(3219) = p(8)*p(475) - p(3211)
    p(3220) = p(8)*p(476)
    p(3221) = p(8)*p(477)
    p(3222) = m(2493) + m(2494) + m(2495) + m(2496) + m(2497) + m(2498) &
	&  + m(2499) + m(2500) + m(2501) + m(2502) + m(2503) &
	&  + m(2504)
    p(3223) = p(3)*p(535) - p(3219)
    p(3224) = p(8)*p(479) - p(3199)
    p(3225) = p(8)*p(480) - p(3200)
    p(3226) = p(8)*p(481) - p(3201)
    p(3227) = p(1)*p(536) - p(3225)
    p(3228) = p(2)*p(536) - p(3226)
    p(3229) = p(8)*p(484) - p(3212)
    p(3230) = p(8)*p(485) - p(3222)
    p(3231) = p(8)*p(486)
    p(3232) = p(3)*p(536) - p(3229)
    p(3233) = p(8)*p(488) - p(3205)
    p(3234) = p(5)*p(527)
    p(3235) = p(5)*p(528)
    p(3236) = p(5)*p(529)
    p(3237) = p(5)*p(530)
    p(3238) = p(5)*p(531)
    p(3239) = p(5)*p(532)
    p(3240) = p(5)*p(533)
    p(3241) = p(5)*p(534)
    p(3242) = p(5)*p(535)
    p(3243) = p(5)*p(536)
    p(3244) = p(6)*p(527)
    p(3245) = p(6)*p(528)
    p(3246) = p(6)*p(529)
    p(3247) = p(6)*p(530)
    p(3248) = p(6)*p(531)
    p(3249) = p(6)*p(532)
    p(3250) = p(6)*p(533)
    p(3251) = p(6)*p(534)
    p(3252) = p(6)*p(535)
    p(3253) = p(6)*p(536)
    p(3254) = p(5)*p(538)
    p(3255) = p(8)*p(504)
    p(3256) = p(8)*p(505)
    p(3257) = p(8)*p(506)
    p(3258) = p(8)*p(507)
    p(3259) = p(8)*p(508)
    p(3260) = p(8)*p(509)
    p(3261) = p(55)*p(80)
    p(3262) = m(2505) + m(2506) + m(2507) + m(2508) + m(2509) + m(2510) &
	&  + m(2511) + m(2512) + m(2513) + m(2514) + m(2515) &
	&  + m(2516)
    p(3263) = m(2517) + m(2518) + m(2519) + m(2520) + m(2521) + m(2522) &
	&  + m(2523) + m(2524) + m(2525) + m(2526) + m(2527) &
	&  + m(2528)
    p(3264) = p(56)*p(80) - p(3263) - p(3262)
    p(3265) = p(57)*p(80)
    p(3266) = p(8)*p(511) - p(3262)
    p(3267) = p(8)*p(512) - p(3263)
    p(3268) = p(8)*p(513) - p(3264)
    p(3269) = p(5)*p(539)
    p(3270) = p(6)*p(539)
    p(3271) = p(8)*p(516)
    p(3272) = p(8)*p(517)
    p(3273) = p(8)*p(518)
    p(3274) = p(8)*p(519)
    p(3275) = p(8)*p(520)
    p(3276) = p(55)*p(81)
    p(3277) = p(7)*p(532) - p(3263) - p(3262)
    p(3278) = p(7)*p(533) - p(3264)
    p(3279) = p(57)*p(81)
    p(3280) = p(8)*p(522) - p(3277)
    p(3281) = p(7)*p(536) - p(3268)
    p(3282) = p(5)*p(540)
    p(3283) = p(6)*p(540)
    p(3284) = p(8)*p(526)
    p(3285) = p(62)*p(71)
    p(3286) = p(62)*p(72)
    p(3287) = p(62)*p(73)
    p(3288) = p(62)*p(74)
    p(3289) = p(62)*p(75)
    p(3290) = p(62)*p(76)
    p(3291) = p(62)*p(77)
    p(3292) = p(5)*p(541)
    p(3293) = p(6)*p(541)
    p(3294) = p(62)*p(80)
    p(3295) = p(62)*p(81)
    p(3296) = p(9)*p(455)
    p(3297) = p(9)*p(456)
    p(3298) = p(9)*p(457)
    p(3299) = p(9)*p(458)
    p(3300) = p(9)*p(459)
    p(3301) = p(9)*p(460)
    p(3302) = p(9)*p(461)
    p(3303) = p(9)*p(462)
    p(3304) = p(9)*p(463)
    p(3305) = p(9)*p(464)
    p(3306) = p(9)*p(465)
    p(3307) = p(9)*p(466)
    p(3308) = p(9)*p(467)
    p(3309) = p(9)*p(468)
    p(3310) = p(9)*p(469)
    p(3311) = p(9)*p(470)
    p(3312) = p(9)*p(471)
    p(3313) = p(9)*p(472)
    p(3314) = p(9)*p(473)
    p(3315) = p(9)*p(474)
    p(3316) = p(9)*p(475)
    p(3317) = p(9)*p(476)
    p(3318) = p(9)*p(477)
    p(3319) = p(9)*p(478)
    p(3320) = p(9)*p(479)
    p(3321) = p(9)*p(480)
    p(3322) = p(9)*p(481)
    p(3323) = p(9)*p(482)
    p(3324) = p(9)*p(483)
    p(3325) = p(9)*p(484)
    p(3326) = p(9)*p(485)
    p(3327) = p(9)*p(486)
    p(3328) = p(9)*p(487)
    p(3329) = p(9)*p(488)
    p(3330) = p(5)*p(542)
    p(3331) = p(5)*p(543)
    p(3332) = p(5)*p(544)
    p(3333) = p(5)*p(545)
    p(3334) = p(5)*p(546)
    p(3335) = p(5)*p(547)
    p(3336) = p(5)*p(548)
    p(3337) = p(6)*p(542)
    p(3338) = p(6)*p(543)
    p(3339) = p(6)*p(544)
    p(3340) = p(6)*p(545)
    p(3341) = p(6)*p(546)
    p(3342) = p(6)*p(547)
    p(3343) = p(6)*p(548)
    p(3344) = p(5)*p(550)
    p(3345) = p(9)*p(504)
    p(3346) = p(9)*p(505)
    p(3347) = p(9)*p(506)
    p(3348) = p(9)*p(507)
    p(3349) = p(9)*p(508)
    p(3350) = p(9)*p(509)
    p(3351) = p(9)*p(510)
    p(3352) = p(9)*p(511)
    p(3353) = p(9)*p(512)
    p(3354) = p(9)*p(513)
    p(3355) = p(5)*p(551)
    p(3356) = p(6)*p(551)
    p(3357) = p(9)*p(516)
    p(3358) = p(9)*p(517)
    p(3359) = p(9)*p(518)
    p(3360) = p(9)*p(519)
    p(3361) = p(9)*p(520)
    p(3362) = p(9)*p(521)
    p(3363) = p(9)*p(522)
    p(3364) = p(9)*p(523)
    p(3365) = p(5)*p(552)
    p(3366) = p(6)*p(552)
    p(3367) = p(9)*p(526)
    p(3368) = p(9)*p(527)
    p(3369) = p(9)*p(528)
    p(3370) = p(9)*p(529)
    p(3371) = p(9)*p(530)
    p(3372) = p(9)*p(531)
    p(3373) = p(9)*p(532)
    p(3374) = p(9)*p(533)
    p(3375) = p(9)*p(534)
    p(3376) = p(9)*p(535)
    p(3377) = p(9)*p(536)
    p(3378) = p(5)*p(553)
    p(3379) = p(6)*p(553)
    p(3380) = p(9)*p(539)
    p(3381) = p(9)*p(540)
    p(3382) = p(9)*p(541)
    p(3383) = m(2529) + m(2530) + m(2531) + m(2532) + m(2533) + m(2534)
    p(3384) = p(18)*p(84) - p(3383)
    p(3385) = m(2535) + m(2536) + m(2537) + m(2538) + m(2539) + m(2540)
    p(3386) = m(2541) + m(2542) + m(2543) + m(2544) + m(2545) + m(2546)
    p(3387) = m(2547) + m(2548) + m(2549)
    p(3388) = p(1)*p(556) - p(3386) - p(3385)
    p(3389) = p(2)*p(554) - p(3385)
    p(3390) = p(1)*p(557) - p(3389)
    p(3391) = p(21)*p(84) - p(3387)
    p(3392) = p(3)*p(554)
    p(3393) = p(3)*p(555)
    p(3394) = p(3)*p(556)
    p(3395) = p(3)*p(557)
    p(3396) = p(24)*p(84)
    p(3397) = m(2550) + m(2551) + m(2552) + m(2553) + m(2554) + m(2555)
    p(3398) = p(1)*p(559) - p(3397)
    p(3399) = m(2556) + m(2557) + m(2558) + m(2559) + m(2560) + m(2561) &
	&  + m(2562) + m(2563) + m(2564) + m(2565) + m(2566) &
	&  + m(2567)
    p(3400) = p(2)*p(559) - p(3399)
    p(3401) = m(2568) + m(2569) + m(2570) + m(2571) + m(2572) + m(2573)
    p(3402) = m(2574) + m(2575) + m(2576)
    p(3403) = p(3)*p(559) - p(3401)
    p(3404) = p(4)*p(554) - p(3397)
    p(3405) = p(25)*p(84) - p(3404) - p(3398)
    p(3406) = p(26)*p(84) - p(3400)
    p(3407) = p(27)*p(84) - p(3397)
    p(3408) = p(4)*p(556) - p(3406) - p(3399)
    p(3409) = p(4)*p(557) - p(3400)
    p(3410) = p(29)*p(84) - p(3401)
    p(3411) = m(2577) + m(2578) + m(2579) + m(2580) + m(2581) + m(2582) &
	&  + m(2583) + m(2584) + m(2585) + m(2586) + m(2587) &
	&  + m(2588)
    p(3412) = p(30)*p(84) - p(3411)
    p(3413) = p(31)*p(84) - p(3402)
    p(3414) = p(3)*p(560) - p(3410)
    p(3415) = m(2589) + m(2590) + m(2591) + m(2592) + m(2593) + m(2594) &
	&  + m(2595) + m(2596) + m(2597) + m(2598) + m(2599) &
	&  + m(2600)
    p(3416) = p(33)*p(84) - p(3415)
    p(3417) = p(5)*p(554)
    p(3418) = p(5)*p(555)
    p(3419) = p(5)*p(556)
    p(3420) = p(5)*p(557)
    p(3421) = p(5)*p(558)
    p(3422) = p(5)*p(559)
    p(3423) = p(5)*p(560)
    p(3424) = p(6)*p(554)
    p(3425) = p(6)*p(555)
    p(3426) = p(6)*p(556)
    p(3427) = p(6)*p(557)
    p(3428) = p(6)*p(558)
    p(3429) = p(6)*p(559)
    p(3430) = p(6)*p(560)
    p(3431) = p(5)*p(562)
    p(3432) = m(2601) + m(2602) + m(2603)
    p(3433) = p(1)*p(563) - p(3432)
    p(3434) = m(2604) + m(2605) + m(2606) + m(2607) + m(2608) + m(2609)
    p(3435) = p(2)*p(563) - p(3434)
    p(3436) = p(3)*p(563)
    p(3437) = m(2610) + m(2611) + m(2612) + m(2613) + m(2614) + m(2615)
    p(3438) = p(4)*p(563) - p(3437)
    p(3439) = p(5)*p(563)
    p(3440) = p(6)*p(563)
    p(3441) = p(7)*p(554) - p(3432)
    p(3442) = p(43)*p(84) - p(3441) - p(3433)
    p(3443) = p(44)*p(84) - p(3435)
    p(3444) = p(45)*p(84) - p(3432)
    p(3445) = p(7)*p(556) - p(3443) - p(3434)
    p(3446) = p(7)*p(557) - p(3435)
    p(3447) = p(3)*p(564)
    p(3448) = p(7)*p(559) - p(3437)
    p(3449) = p(48)*p(84) - p(3448) - p(3438)
    p(3450) = p(49)*p(84) - p(3437)
    p(3451) = p(5)*p(564)
    p(3452) = p(6)*p(564)
    p(3453) = m(2616) + m(2617) + m(2618) + m(2619) + m(2620) + m(2621)
    p(3454) = p(52)*p(84) - p(3453)
    p(3455) = p(8)*p(554)
    p(3456) = p(8)*p(555)
    p(3457) = p(8)*p(556)
    p(3458) = p(8)*p(557)
    p(3459) = p(55)*p(84)
    p(3460) = m(2622) + m(2623) + m(2624) + m(2625) + m(2626) + m(2627)
    p(3461) = p(56)*p(84) - p(3460)
    p(3462) = p(57)*p(84)
    p(3463) = p(8)*p(559) - p(3460)
    p(3464) = p(8)*p(560) - p(3461)
    p(3465) = p(5)*p(565)
    p(3466) = p(6)*p(565)
    p(3467) = p(8)*p(563)
    p(3468) = p(8)*p(564)
    p(3469) = p(62)*p(84)
    p(3470) = p(9)*p(554)
    p(3471) = p(9)*p(555)
    p(3472) = p(9)*p(556)
    p(3473) = p(9)*p(557)
    p(3474) = p(9)*p(558)
    p(3475) = p(9)*p(559)
    p(3476) = p(9)*p(560)
    p(3477) = p(5)*p(566)
    p(3478) = p(6)*p(566)
    p(3479) = p(9)*p(563)
    p(3480) = p(9)*p(564)
    p(3481) = p(9)*p(565)
    p(3482) = p(567)*p(1)
    p(3483) = p(567)*p(2)
    p(3484) = p(567)*p(3)
    p(3485) = p(567)*p(4)
    p(3486) = p(5)*p(567)
    p(3487) = p(6)*p(567)
    p(3488) = p(567)*p(7)
    p(3489) = p(567)*p(8)
    p(3490) = p(9)*p(567)
    p(3491) = p(208)*p(11)
    p(3492) = p(11)*p(209)
    p(3493) = p(11)*p(210)
    p(3494) = p(11)*p(211)
    p(3495) = p(212)*p(11)
    p(3496) = p(11)*p(213)
    p(3497) = p(18)*p(87)
    p(3498) = p(19)*p(87)
    p(3499) = p(20)*p(87)
    p(3500) = p(21)*p(87)
    p(3501) = m(2628) + m(2629) + m(2630) + m(2631) + m(2632) + m(2633)
    p(3502) = m(2634) + m(2635) + m(2636) + m(2637) + m(2638) + m(2639) &
	&  + m(2640) + m(2641) + m(2642) + m(2643) + m(2644) &
	&  + m(2645)
    p(3503) = p(18)*p(88) - p(3501)
    p(3504) = p(1)*p(575) - p(3502)
    p(3505) = p(19)*p(88) - p(3504)
    p(3506) = p(2)*p(574) - p(3505) - p(3502)
    p(3507) = m(2646) + m(2647) + m(2648) + m(2649) + m(2650) + m(2651) &
	&  + m(2652) + m(2653) + m(2654) + m(2655) + m(2656) &
	&  + m(2657)
    p(3508) = p(2)*p(576) - p(3504)
    p(3509) = p(21)*p(88) - p(3507)
    p(3510) = m(2658) + m(2659) + m(2660) + m(2661) + m(2662) + m(2663) &
	&  + m(2664) + m(2665) + m(2666) + m(2667) + m(2668) &
	&  + m(2669)
    p(3511) = m(2670) + m(2671) + m(2672) + m(2673) + m(2674) + m(2675)
    p(3512) = p(1)*p(578) - p(3510)
    p(3513) = p(2)*p(578) - p(3511)
    p(3514) = m(2676) + m(2677) + m(2678) + m(2679) + m(2680) + m(2681)
    p(3515) = p(1)*p(579) - p(3514)
    p(3516) = m(2682) + m(2683) + m(2684) + m(2685) + m(2686) + m(2687) &
	&  + m(2688) + m(2689) + m(2690) + m(2691) + m(2692) &
	&  + m(2693)
    p(3517) = p(2)*p(579) - p(3516)
    p(3518) = m(2694) + m(2695) + m(2696) + m(2697) + m(2698) + m(2699)
    p(3519) = m(2700) + m(2701)
    p(3520) = p(18)*p(89)
    p(3521) = p(19)*p(89)
    p(3522) = p(20)*p(89)
    p(3523) = p(21)*p(89)
    p(3524) = p(24)*p(85)
    p(3525) = p(24)*p(86)
    p(3526) = p(3)*p(574) - p(3510)
    p(3527) = p(3)*p(575) - p(3511)
    p(3528) = p(1)*p(583) - p(3526)
    p(3529) = p(2)*p(583) - p(3527)
    p(3530) = p(24)*p(88)
    p(3531) = p(3)*p(579) - p(3518)
    p(3532) = p(11)*p(220) - p(3501)
    p(3533) = p(11)*p(221) - p(3502)
    p(3534) = p(11)*p(222) - p(3503)
    p(3535) = p(1)*p(585) - p(3533)
    p(3536) = p(11)*p(224) - p(3505)
    p(3537) = p(11)*p(225) - p(3506)
    p(3538) = p(11)*p(226) - p(3507)
    p(3539) = p(2)*p(586) - p(3535)
    p(3540) = p(11)*p(228) - p(3509)
    p(3541) = p(11)*p(229) - p(3526)
    p(3542) = p(11)*p(230) - p(3527)
    p(3543) = p(1)*p(588) - p(3541)
    p(3544) = p(2)*p(588) - p(3542)
    p(3545) = p(11)*p(233)
    p(3546) = m(2702) + m(2703) + m(2704) + m(2705) + m(2706) + m(2707) &
	&  + m(2708) + m(2709) + m(2710) + m(2711) + m(2712) &
	&  + m(2713)
    p(3547) = m(2714) + m(2715) + m(2716) + m(2717) + m(2718) + m(2719) &
	&  + m(2720) + m(2721) + m(2722) + m(2723) + m(2724) &
	&  + m(2725)
    p(3548) = p(11)*p(234) - p(3546)
    p(3549) = p(11)*p(235) - p(3547)
    p(3550) = p(11)*p(236)
    p(3551) = p(30)*p(87)
    p(3552) = m(2726) + m(2727) + m(2728) + m(2729) + m(2730) + m(2731)
    p(3553) = p(11)*p(237)
    p(3554) = p(11)*p(238)
    p(3555) = p(11)*p(239)
    p(3556) = p(11)*p(240)
    p(3557) = p(31)*p(87)
    p(3558) = m(2732) + m(2733) + m(2734) + m(2735) + m(2736) + m(2737) &
	&  + m(2738) + m(2739) + m(2740) + m(2741) + m(2742) &
	&  + m(2743)
    p(3559) = p(3)*p(584) - p(3541)
    p(3560) = p(3)*p(585) - p(3542)
    p(3561) = p(1)*p(591) - p(3559)
    p(3562) = p(2)*p(591) - p(3560)
    p(3563) = p(24)*p(90)
    p(3564) = p(30)*p(89)
    p(3565) = p(31)*p(89)
    p(3566) = p(11)*p(248) - p(3514)
    p(3567) = p(1)*p(592) - p(3566)
    p(3568) = p(11)*p(250) - p(3516)
    p(3569) = p(2)*p(592) - p(3568)
    p(3570) = p(11)*p(252) - p(3531)
    p(3571) = p(11)*p(253) - p(3552)
    p(3572) = p(11)*p(254) - p(3558)
    p(3573) = p(3)*p(592) - p(3570)
    p(3574) = p(11)*p(256) - p(3519)
    p(3575) = p(5)*p(568)
    p(3576) = p(5)*p(569)
    p(3577) = p(5)*p(570)
    p(3578) = p(5)*p(571)
    p(3579) = p(5)*p(572)
    p(3580) = p(5)*p(573)
    p(3581) = p(5)*p(574)
    p(3582) = p(5)*p(575)
    p(3583) = p(5)*p(576)
    p(3584) = p(5)*p(577)
    p(3585) = p(5)*p(578)
    p(3586) = p(5)*p(579)
    p(3587) = p(5)*p(580)
    p(3588) = p(5)*p(581)
    p(3589) = p(5)*p(582)
    p(3590) = p(5)*p(583)
    p(3591) = p(5)*p(584)
    p(3592) = p(5)*p(585)
    p(3593) = p(5)*p(586)
    p(3594) = p(5)*p(587)
    p(3595) = p(5)*p(588)
    p(3596) = p(5)*p(589)
    p(3597) = p(5)*p(590)
    p(3598) = p(5)*p(591)
    p(3599) = p(5)*p(592)
    p(3600) = p(6)*p(568)
    p(3601) = p(6)*p(569)
    p(3602) = p(6)*p(570)
    p(3603) = p(6)*p(571)
    p(3604) = p(6)*p(572)
    p(3605) = p(6)*p(573)
    p(3606) = p(6)*p(574)
    p(3607) = p(6)*p(575)
    p(3608) = p(6)*p(576)
    p(3609) = p(6)*p(577)
    p(3610) = p(6)*p(578)
    p(3611) = p(6)*p(579)
    p(3612) = p(6)*p(580)
    p(3613) = p(6)*p(581)
    p(3614) = p(6)*p(582)
    p(3615) = p(6)*p(583)
    p(3616) = p(6)*p(584)
    p(3617) = p(6)*p(585)
    p(3618) = p(6)*p(586)
    p(3619) = p(6)*p(587)
    p(3620) = p(6)*p(588)
    p(3621) = p(6)*p(589)
    p(3622) = p(6)*p(590)
    p(3623) = p(6)*p(591)
    p(3624) = p(6)*p(592)
    p(3625) = p(5)*p(599)
    p(3626) = p(5)*p(600)
    p(3627) = p(5)*p(601)
    p(3628) = p(5)*p(602)
    p(3629) = p(5)*p(603)
    p(3630) = p(5)*p(604)
    p(3631) = p(11)*p(293)
    p(3632) = p(11)*p(294)
    p(3633) = p(11)*p(295)
    p(3634) = p(11)*p(296)
    p(3635) = p(11)*p(297)
    p(3636) = p(11)*p(298)
    p(3637) = p(11)*p(299)
    p(3638) = p(11)*p(300)
    p(3639) = p(11)*p(301)
    p(3640) = p(43)*p(87)
    p(3641) = p(44)*p(87)
    p(3642) = p(45)*p(87)
    p(3643) = p(46)*p(87)
    p(3644) = m(2744) + m(2745) + m(2746) + m(2747) + m(2748) + m(2749) &
	&  + m(2750) + m(2751) + m(2752) + m(2753) + m(2754) &
	&  + m(2755)
    p(3645) = m(2756) + m(2757) + m(2758) + m(2759) + m(2760) + m(2761) &
	&  + m(2762) + m(2763) + m(2764) + m(2765) + m(2766) &
	&  + m(2767)
    p(3646) = m(2768) + m(2769) + m(2770) + m(2771) + m(2772) + m(2773) &
	&  + m(2774) + m(2775) + m(2776) + m(2777) + m(2778) &
	&  + m(2779)
    p(3647) = p(1)*p(611) - p(3645) - p(3644)
    p(3648) = m(2780) + m(2781) + m(2782) + m(2783) + m(2784) + m(2785) &
	&  + m(2786) + m(2787) + m(2788) + m(2789) + m(2790) &
	&  + m(2791)
    p(3649) = p(2)*p(611) - p(3648) - p(3646)
    p(3650) = m(2792) + m(2793) + m(2794) + m(2795) + m(2796) + m(2797) &
	&  + m(2798) + m(2799) + m(2800) + m(2801) + m(2802) &
	&  + m(2803)
    p(3651) = m(2804) + m(2805) + m(2806) + m(2807) + m(2808) + m(2809)
    p(3652) = p(7)*p(574) - p(3647) - p(3644)
    p(3653) = p(7)*p(575) - p(3648)
    p(3654) = p(1)*p(612) - p(3652)
    p(3655) = p(2)*p(612) - p(3653)
    p(3656) = p(7)*p(578) - p(3650)
    p(3657) = p(7)*p(579) - p(3651)
    p(3658) = p(43)*p(89)
    p(3659) = p(44)*p(89)
    p(3660) = p(45)*p(89)
    p(3661) = p(46)*p(89)
    p(3662) = p(24)*p(93)
    p(3663) = p(3)*p(611) - p(3650)
    p(3664) = p(3)*p(612) - p(3656)
    p(3665) = p(11)*p(307) - p(3644)
    p(3666) = p(11)*p(308) - p(3645)
    p(3667) = p(11)*p(309) - p(3646)
    p(3668) = p(11)*p(310) - p(3647)
    p(3669) = p(11)*p(311) - p(3648)
    p(3670) = p(11)*p(312) - p(3649)
    p(3671) = p(11)*p(313) - p(3663)
    p(3672) = p(11)*p(314)
    p(3673) = p(11)*p(315)
    p(3674) = m(2810) + m(2811) + m(2812) + m(2813) + m(2814) + m(2815) &
	&  + m(2816) + m(2817) + m(2818) + m(2819) + m(2820) &
	&  + m(2821)
    p(3675) = p(3)*p(614) - p(3671)
    p(3676) = p(11)*p(317) - p(3651)
    p(3677) = p(11)*p(318) - p(3652)
    p(3678) = p(7)*p(585) - p(3669)
    p(3679) = p(1)*p(615) - p(3677)
    p(3680) = p(2)*p(615) - p(3678)
    p(3681) = p(7)*p(588) - p(3671)
    p(3682) = p(11)*p(323) - p(3674)
    p(3683) = p(11)*p(324)
    p(3684) = p(3)*p(615) - p(3681)
    p(3685) = p(7)*p(592) - p(3676)
    p(3686) = p(5)*p(606)
    p(3687) = p(5)*p(607)
    p(3688) = p(5)*p(608)
    p(3689) = p(5)*p(609)
    p(3690) = p(5)*p(610)
    p(3691) = p(5)*p(611)
    p(3692) = p(5)*p(612)
    p(3693) = p(5)*p(613)
    p(3694) = p(5)*p(614)
    p(3695) = p(5)*p(615)
    p(3696) = p(6)*p(606)
    p(3697) = p(6)*p(607)
    p(3698) = p(6)*p(608)
    p(3699) = p(6)*p(609)
    p(3700) = p(6)*p(610)
    p(3701) = p(6)*p(611)
    p(3702) = p(6)*p(612)
    p(3703) = p(6)*p(613)
    p(3704) = p(6)*p(614)
    p(3705) = p(6)*p(615)
    p(3706) = p(5)*p(617)
    p(3707) = p(11)*p(342)
    p(3708) = p(11)*p(343)
    p(3709) = p(11)*p(344)
    p(3710) = p(11)*p(345)
    p(3711) = p(52)*p(87)
    p(3712) = m(2822) + m(2823) + m(2824) + m(2825) + m(2826) + m(2827)
    p(3713) = p(52)*p(88) - p(3712)
    p(3714) = p(52)*p(89)
    p(3715) = p(11)*p(347) - p(3712)
    p(3716) = p(11)*p(348) - p(3713)
    p(3717) = p(5)*p(618)
    p(3718) = p(6)*p(618)
    p(3719) = p(351)*p(11)
    p(3720) = p(18)*p(94)
    p(3721) = p(19)*p(94)
    p(3722) = p(20)*p(94)
    p(3723) = p(21)*p(94)
    p(3724) = p(1)*p(621)
    p(3725) = p(2)*p(621)
    p(3726) = m(2828) + m(2829) + m(2830) + m(2831) + m(2832) + m(2833) &
	&  + m(2834) + m(2835) + m(2836) + m(2837) + m(2838) &
	&  + m(2839)
    p(3727) = m(2840) + m(2841) + m(2842) + m(2843) + m(2844) + m(2845)
    p(3728) = p(1)*p(622) - p(3726)
    p(3729) = p(2)*p(622) - p(3727)
    p(3730) = m(2846) + m(2847) + m(2848) + m(2849) + m(2850) + m(2851)
    p(3731) = m(2852) + m(2853) + m(2854) + m(2855) + m(2856) + m(2857)
    p(3732) = p(1)*p(623)
    p(3733) = p(2)*p(623)
    p(3734) = p(24)*p(94)
    p(3735) = p(3)*p(622) - p(3730)
    p(3736) = p(25)*p(94) - p(3726)
    p(3737) = p(26)*p(94) - p(3727)
    p(3738) = p(1)*p(624) - p(3736)
    p(3739) = p(2)*p(624) - p(3737)
    p(3740) = p(4)*p(621) - p(3730)
    p(3741) = p(30)*p(94)
    p(3742) = p(31)*p(94)
    p(3743) = p(3)*p(624) - p(3740)
    p(3744) = p(33)*p(94) - p(3731)
    p(3745) = p(5)*p(619)
    p(3746) = p(5)*p(620)
    p(3747) = p(5)*p(621)
    p(3748) = p(5)*p(622)
    p(3749) = p(5)*p(623)
    p(3750) = p(5)*p(624)
    p(3751) = p(6)*p(619)
    p(3752) = p(6)*p(620)
    p(3753) = p(6)*p(621)
    p(3754) = p(6)*p(622)
    p(3755) = p(6)*p(623)
    p(3756) = p(6)*p(624)
    p(3757) = p(5)*p(626)
    p(3758) = p(43)*p(94)
    p(3759) = p(44)*p(94)
    p(3760) = p(45)*p(94)
    p(3761) = p(46)*p(94)
    p(3762) = p(7)*p(621)
    p(3763) = m(2858) + m(2859) + m(2860) + m(2861) + m(2862) + m(2863) &
	&  + m(2864) + m(2865) + m(2866) + m(2867) + m(2868) &
	&  + m(2869)
    p(3764) = p(7)*p(622) - p(3763)
    p(3765) = p(7)*p(623)
    p(3766) = p(48)*p(94) - p(3763)
    p(3767) = p(7)*p(624) - p(3766)
    p(3768) = p(5)*p(627)
    p(3769) = p(6)*p(627)
    p(3770) = p(52)*p(94)
    p(3771) = p(18)*p(95)
    p(3772) = p(19)*p(95)
    p(3773) = p(20)*p(95)
    p(3774) = p(21)*p(95)
    p(3775) = p(1)*p(630)
    p(3776) = p(2)*p(630)
    p(3777) = p(8)*p(574) - p(3726)
    p(3778) = p(8)*p(575) - p(3727)
    p(3779) = p(1)*p(631) - p(3777)
    p(3780) = p(2)*p(631) - p(3778)
    p(3781) = p(8)*p(578) - p(3730)
    p(3782) = p(8)*p(579) - p(3731)
    p(3783) = p(1)*p(632)
    p(3784) = p(2)*p(632)
    p(3785) = p(24)*p(95)
    p(3786) = p(3)*p(631) - p(3781)
    p(3787) = p(8)*p(584) - p(3736)
    p(3788) = p(8)*p(585) - p(3737)
    p(3789) = p(1)*p(633) - p(3787)
    p(3790) = p(2)*p(633) - p(3788)
    p(3791) = p(4)*p(630) - p(3781)
    p(3792) = p(30)*p(95)
    p(3793) = p(31)*p(95)
    p(3794) = p(3)*p(633) - p(3791)
    p(3795) = p(8)*p(592) - p(3744)
    p(3796) = p(5)*p(628)
    p(3797) = p(5)*p(629)
    p(3798) = p(5)*p(630)
    p(3799) = p(5)*p(631)
    p(3800) = p(5)*p(632)
    p(3801) = p(5)*p(633)
    p(3802) = p(6)*p(628)
    p(3803) = p(6)*p(629)
    p(3804) = p(6)*p(630)
    p(3805) = p(6)*p(631)
    p(3806) = p(6)*p(632)
    p(3807) = p(6)*p(633)
    p(3808) = p(5)*p(635)
    p(3809) = p(43)*p(95)
    p(3810) = p(44)*p(95)
    p(3811) = p(45)*p(95)
    p(3812) = p(46)*p(95)
    p(3813) = p(7)*p(630)
    p(3814) = p(8)*p(611) - p(3763)
    p(3815) = p(7)*p(631) - p(3814)
    p(3816) = p(7)*p(632)
    p(3817) = p(8)*p(614) - p(3766)
    p(3818) = p(7)*p(633) - p(3817)
    p(3819) = p(5)*p(636)
    p(3820) = p(6)*p(636)
    p(3821) = p(52)*p(95)
    p(3822) = p(62)*p(85)
    p(3823) = p(62)*p(86)
    p(3824) = p(62)*p(87)
    p(3825) = p(62)*p(88)
    p(3826) = p(62)*p(89)
    p(3827) = p(62)*p(90)
    p(3828) = p(5)*p(637)
    p(3829) = p(6)*p(637)
    p(3830) = p(62)*p(93)
    p(3831) = p(9)*p(568)
    p(3832) = p(9)*p(569)
    p(3833) = p(9)*p(570)
    p(3834) = p(9)*p(571)
    p(3835) = p(9)*p(572)
    p(3836) = p(9)*p(573)
    p(3837) = p(9)*p(574)
    p(3838) = p(9)*p(575)
    p(3839) = p(9)*p(576)
    p(3840) = p(9)*p(577)
    p(3841) = p(9)*p(578)
    p(3842) = p(9)*p(579)
    p(3843) = p(9)*p(580)
    p(3844) = p(9)*p(581)
    p(3845) = p(9)*p(582)
    p(3846) = p(9)*p(583)
    p(3847) = p(9)*p(584)
    p(3848) = p(9)*p(585)
    p(3849) = p(9)*p(586)
    p(3850) = p(9)*p(587)
    p(3851) = p(9)*p(588)
    p(3852) = p(9)*p(589)
    p(3853) = p(9)*p(590)
    p(3854) = p(9)*p(591)
    p(3855) = p(9)*p(592)
    p(3856) = p(5)*p(638)
    p(3857) = p(5)*p(639)
    p(3858) = p(5)*p(640)
    p(3859) = p(5)*p(641)
    p(3860) = p(5)*p(642)
    p(3861) = p(5)*p(643)
    p(3862) = p(6)*p(638)
    p(3863) = p(6)*p(639)
    p(3864) = p(6)*p(640)
    p(3865) = p(6)*p(641)
    p(3866) = p(6)*p(642)
    p(3867) = p(6)*p(643)
    p(3868) = p(5)*p(645)
    p(3869) = p(9)*p(606)
    p(3870) = p(9)*p(607)
    p(3871) = p(9)*p(608)
    p(3872) = p(9)*p(609)
    p(3873) = p(9)*p(610)
    p(3874) = p(9)*p(611)
    p(3875) = p(9)*p(612)
    p(3876) = p(9)*p(613)
    p(3877) = p(9)*p(614)
    p(3878) = p(9)*p(615)
    p(3879) = p(5)*p(646)
    p(3880) = p(6)*p(646)
    p(3881) = p(9)*p(618)
    p(3882) = p(9)*p(619)
    p(3883) = p(9)*p(620)
    p(3884) = p(9)*p(621)
    p(3885) = p(9)*p(622)
    p(3886) = p(9)*p(623)
    p(3887) = p(9)*p(624)
    p(3888) = p(5)*p(647)
    p(3889) = p(6)*p(647)
    p(3890) = p(9)*p(627)
    p(3891) = p(9)*p(628)
    p(3892) = p(9)*p(629)
    p(3893) = p(9)*p(630)
    p(3894) = p(9)*p(631)
    p(3895) = p(9)*p(632)
    p(3896) = p(9)*p(633)
    p(3897) = p(5)*p(648)
    p(3898) = p(6)*p(648)
    p(3899) = p(9)*p(636)
    p(3900) = p(9)*p(637)
    p(3901) = p(11)*p(455)
    p(3902) = p(11)*p(456)
    p(3903) = p(11)*p(457)
    p(3904) = p(11)*p(458)
    p(3905) = p(11)*p(459)
    p(3906) = p(11)*p(460)
    p(3907) = p(11)*p(461)
    p(3908) = p(11)*p(462)
    p(3909) = p(11)*p(463)
    p(3910) = p(71)*p(87)
    p(3911) = p(72)*p(87)
    p(3912) = p(73)*p(87)
    p(3913) = p(74)*p(87)
    p(3914) = m(2870) + m(2871) + m(2872) + m(2873) + m(2874) + m(2875) &
	&  + m(2876) + m(2877) + m(2878) + m(2879) + m(2880) &
	&  + m(2881)
    p(3915) = m(2882) + m(2883) + m(2884) + m(2885) + m(2886) + m(2887) &
	&  + m(2888) + m(2889) + m(2890) + m(2891) + m(2892) &
	&  + m(2893)
    p(3916) = m(2894) + m(2895) + m(2896) + m(2897) + m(2898) + m(2899) &
	&  + m(2900) + m(2901) + m(2902) + m(2903) + m(2904) &
	&  + m(2905)
    p(3917) = p(1)*p(654) - p(3915) - p(3914)
    p(3918) = m(2906) + m(2907) + m(2908) + m(2909) + m(2910) + m(2911) &
	&  + m(2912) + m(2913) + m(2914) + m(2915) + m(2916) &
	&  + m(2917)
    p(3919) = p(2)*p(654) - p(3918) - p(3916)
    p(3920) = m(2918) + m(2919) + m(2920) + m(2921) + m(2922) + m(2923) &
	&  + m(2924) + m(2925) + m(2926) + m(2927) + m(2928) &
	&  + m(2929)
    p(3921) = m(2930) + m(2931) + m(2932) + m(2933) + m(2934) + m(2935)
    p(3922) = p(10)*p(574) - p(3917) - p(3914)
    p(3923) = p(10)*p(575) - p(3918)
    p(3924) = p(1)*p(655) - p(3922)
    p(3925) = p(2)*p(655) - p(3923)
    p(3926) = p(10)*p(578) - p(3920)
    p(3927) = p(10)*p(579) - p(3921)
    p(3928) = p(71)*p(89)
    p(3929) = p(72)*p(89)
    p(3930) = p(73)*p(89)
    p(3931) = p(74)*p(89)
    p(3932) = p(24)*p(97)
    p(3933) = p(3)*p(654) - p(3920)
    p(3934) = p(3)*p(655) - p(3926)
    p(3935) = p(11)*p(469) - p(3914)
    p(3936) = p(11)*p(470) - p(3915)
    p(3937) = p(11)*p(471) - p(3916)
    p(3938) = p(11)*p(472) - p(3917)
    p(3939) = p(11)*p(473) - p(3918)
    p(3940) = p(11)*p(474) - p(3919)
    p(3941) = p(11)*p(475) - p(3933)
    p(3942) = p(11)*p(476)
    p(3943) = p(11)*p(477)
    p(3944) = m(2936) + m(2937) + m(2938) + m(2939) + m(2940) + m(2941) &
	&  + m(2942) + m(2943) + m(2944) + m(2945) + m(2946) &
	&  + m(2947)
    p(3945) = p(3)*p(657) - p(3941)
    p(3946) = p(11)*p(479) - p(3921)
    p(3947) = p(11)*p(480) - p(3922)
    p(3948) = p(10)*p(585) - p(3939)
    p(3949) = p(1)*p(658) - p(3947)
    p(3950) = p(2)*p(658) - p(3948)
    p(3951) = p(10)*p(588) - p(3941)
    p(3952) = p(11)*p(485) - p(3944)
    p(3953) = p(11)*p(486)
    p(3954) = p(3)*p(658) - p(3951)
    p(3955) = p(10)*p(592) - p(3946)
    p(3956) = p(5)*p(649)
    p(3957) = p(5)*p(650)
    p(3958) = p(5)*p(651)
    p(3959) = p(5)*p(652)
    p(3960) = p(5)*p(653)
    p(3961) = p(5)*p(654)
    p(3962) = p(5)*p(655)
    p(3963) = p(5)*p(656)
    p(3964) = p(5)*p(657)
    p(3965) = p(5)*p(658)
    p(3966) = p(6)*p(649)
    p(3967) = p(6)*p(650)
    p(3968) = p(6)*p(651)
    p(3969) = p(6)*p(652)
    p(3970) = p(6)*p(653)
    p(3971) = p(6)*p(654)
    p(3972) = p(6)*p(655)
    p(3973) = p(6)*p(656)
    p(3974) = p(6)*p(657)
    p(3975) = p(6)*p(658)
    p(3976) = p(5)*p(660)
    p(3977) = p(11)*p(504)
    p(3978) = p(11)*p(505)
    p(3979) = p(11)*p(506)
    p(3980) = p(11)*p(507)
    p(3981) = p(11)*p(508)
    p(3982) = p(11)*p(509)
    p(3983) = p(80)*p(87)
    p(3984) = m(2948) + m(2949) + m(2950) + m(2951) + m(2952) + m(2953) &
	&  + m(2954) + m(2955) + m(2956) + m(2957) + m(2958) &
	&  + m(2959)
    p(3985) = m(2960) + m(2961) + m(2962) + m(2963) + m(2964) + m(2965) &
	&  + m(2966) + m(2967) + m(2968) + m(2969) + m(2970) &
	&  + m(2971)
    p(3986) = p(80)*p(88) - p(3985) - p(3984)
    p(3987) = p(80)*p(89)
    p(3988) = p(11)*p(511) - p(3984)
    p(3989) = p(11)*p(512) - p(3985)
    p(3990) = p(11)*p(513) - p(3986)
    p(3991) = p(5)*p(661)
    p(3992) = p(6)*p(661)
    p(3993) = p(11)*p(516)
    p(3994) = p(11)*p(517)
    p(3995) = p(11)*p(518)
    p(3996) = p(11)*p(519)
    p(3997) = p(11)*p(520)
    p(3998) = p(81)*p(87)
    p(3999) = p(7)*p(654) - p(3985) - p(3984)
    p(4000) = p(7)*p(655) - p(3986)
    p(4001) = p(81)*p(89)
    p(4002) = p(11)*p(522) - p(3999)
    p(4003) = p(7)*p(658) - p(3990)
    p(4004) = p(5)*p(662)
    p(4005) = p(6)*p(662)
    p(4006) = p(11)*p(526)
    p(4007) = p(71)*p(94)
    p(4008) = p(72)*p(94)
    p(4009) = p(73)*p(94)
    p(4010) = p(74)*p(94)
    p(4011) = p(10)*p(621)
    p(4012) = m(2972) + m(2973) + m(2974) + m(2975) + m(2976) + m(2977) &
	&  + m(2978) + m(2979) + m(2980) + m(2981) + m(2982) &
	&  + m(2983)
    p(4013) = p(10)*p(622) - p(4012)
    p(4014) = p(10)*p(623)
    p(4015) = p(76)*p(94) - p(4012)
    p(4016) = p(10)*p(624) - p(4015)
    p(4017) = p(5)*p(663)
    p(4018) = p(6)*p(663)
    p(4019) = p(80)*p(94)
    p(4020) = p(81)*p(94)
    p(4021) = p(71)*p(95)
    p(4022) = p(72)*p(95)
    p(4023) = p(73)*p(95)
    p(4024) = p(74)*p(95)
    p(4025) = p(10)*p(630)
    p(4026) = p(8)*p(654) - p(4012)
    p(4027) = p(8)*p(655) - p(4013)
    p(4028) = p(10)*p(632)
    p(4029) = p(8)*p(657) - p(4015)
    p(4030) = p(8)*p(658) - p(4016)
    p(4031) = p(5)*p(664)
    p(4032) = p(6)*p(664)
    p(4033) = p(80)*p(95)
    p(4034) = p(81)*p(95)
    p(4035) = p(62)*p(97)
    p(4036) = p(9)*p(649)
    p(4037) = p(9)*p(650)
    p(4038) = p(9)*p(651)
    p(4039) = p(9)*p(652)
    p(4040) = p(9)*p(653)
    p(4041) = p(9)*p(654)
    p(4042) = p(9)*p(655)
    p(4043) = p(9)*p(656)
    p(4044) = p(9)*p(657)
    p(4045) = p(9)*p(658)
    p(4046) = p(5)*p(665)
    p(4047) = p(6)*p(665)
    p(4048) = p(9)*p(661)
    p(4049) = p(9)*p(662)
    p(4050) = p(9)*p(663)
    p(4051) = p(9)*p(664)
    p(4052) = p(11)*p(554)
    p(4053) = p(11)*p(555)
    p(4054) = p(11)*p(556)
    p(4055) = p(11)*p(557)
    p(4056) = p(84)*p(87)
    p(4057) = m(2984) + m(2985) + m(2986) + m(2987) + m(2988) + m(2989)
    p(4058) = p(84)*p(88) - p(4057)
    p(4059) = p(84)*p(89)
    p(4060) = p(11)*p(559) - p(4057)
    p(4061) = p(11)*p(560) - p(4058)
    p(4062) = p(5)*p(666)
    p(4063) = p(6)*p(666)
    p(4064) = p(11)*p(563)
    p(4065) = p(11)*p(564)
    p(4066) = p(84)*p(94)
    p(4067) = p(84)*p(95)
    p(4068) = p(9)*p(666)
    p(4069) = p(567)*p(11)
    p(4070) = p(98)*p(18)
    p(4071) = p(98)*p(19)
    p(4072) = p(98)*p(20)
    p(4073) = p(98)*p(21)
    p(4074) = p(98)*p(22)
    p(4075) = p(98)*p(23)
    p(4076) = p(24)*p(98)
    p(4077) = p(98)*p(25)
    p(4078) = p(98)*p(26)
    p(4079) = p(98)*p(27)
    p(4080) = p(98)*p(28)
    p(4081) = p(98)*p(29)
    p(4082) = p(98)*p(30)
    p(4083) = p(98)*p(31)
    p(4084) = p(98)*p(32)
    p(4085) = p(98)*p(33)
    p(4086) = p(5)*p(667)
    p(4087) = p(5)*p(668)
    p(4088) = p(5)*p(669)
    p(4089) = p(5)*p(670)
    p(4090) = p(6)*p(667)
    p(4091) = p(6)*p(668)
    p(4092) = p(6)*p(669)
    p(4093) = p(6)*p(670)
    p(4094) = p(5)*p(672)
    p(4095) = p(98)*p(43)
    p(4096) = p(98)*p(44)
    p(4097) = p(98)*p(45)
    p(4098) = p(98)*p(46)
    p(4099) = p(98)*p(47)
    p(4100) = p(98)*p(48)
    p(4101) = p(98)*p(49)
    p(4102) = p(5)*p(673)
    p(4103) = p(6)*p(673)
    p(4104) = p(98)*p(52)
    p(4105) = p(98)*p(53)
    p(4106) = p(98)*p(54)
    p(4107) = p(98)*p(55)
    p(4108) = p(98)*p(56)
    p(4109) = p(98)*p(57)
    p(4110) = p(98)*p(58)
    p(4111) = p(5)*p(674)
    p(4112) = p(6)*p(674)
    p(4113) = p(98)*p(61)
    p(4114) = p(62)*p(98)
    p(4115) = p(9)*p(667)
    p(4116) = p(9)*p(668)
    p(4117) = p(9)*p(669)
    p(4118) = p(9)*p(670)
    p(4119) = p(5)*p(675)
    p(4120) = p(6)*p(675)
    p(4121) = p(9)*p(673)
    p(4122) = p(9)*p(674)
    p(4123) = p(98)*p(71)
    p(4124) = p(98)*p(72)
    p(4125) = p(98)*p(73)
    p(4126) = p(98)*p(74)
    p(4127) = p(98)*p(75)
    p(4128) = p(98)*p(76)
    p(4129) = p(98)*p(77)
    p(4130) = p(5)*p(676)
    p(4131) = p(6)*p(676)
    p(4132) = p(98)*p(80)
    p(4133) = p(98)*p(81)
    p(4134) = p(98)*p(82)
    p(4135) = p(9)*p(676)
    p(4136) = p(98)*p(84)
    p(4137) = p(12)*p(208)
    p(4138) = p(12)*p(209)
    p(4139) = p(12)*p(210)
    p(4140) = p(12)*p(211)
    p(4141) = p(12)*p(212)
    p(4142) = p(12)*p(213)
    p(4143) = p(12)*p(214)
    p(4144) = p(12)*p(215)
    p(4145) = p(12)*p(216)
    p(4146) = p(12)*p(217)
    p(4147) = p(12)*p(218)
    p(4148) = p(12)*p(219)
    p(4149) = p(12)*p(220)
    p(4150) = p(12)*p(221)
    p(4151) = p(12)*p(222)
    p(4152) = p(12)*p(223)
    p(4153) = p(12)*p(224)
    p(4154) = p(12)*p(225)
    p(4155) = p(12)*p(226)
    p(4156) = p(12)*p(227)
    p(4157) = p(12)*p(228)
    p(4158) = p(12)*p(229)
    p(4159) = p(12)*p(230)
    p(4160) = p(12)*p(231)
    p(4161) = p(12)*p(232)
    p(4162) = p(12)*p(233)
    p(4163) = p(12)*p(234)
    p(4164) = p(12)*p(235)
    p(4165) = p(12)*p(236)
    p(4166) = p(12)*p(237)
    p(4167) = p(12)*p(238)
    p(4168) = p(12)*p(239)
    p(4169) = p(12)*p(240)
    p(4170) = p(12)*p(241)
    p(4171) = p(12)*p(242)
    p(4172) = p(12)*p(243)
    p(4173) = p(12)*p(244)
    p(4174) = p(12)*p(245)
    p(4175) = p(12)*p(246)
    p(4176) = p(12)*p(247)
    p(4177) = p(12)*p(248)
    p(4178) = p(12)*p(249)
    p(4179) = p(12)*p(250)
    p(4180) = p(12)*p(251)
    p(4181) = p(12)*p(252)
    p(4182) = p(12)*p(253)
    p(4183) = p(12)*p(254)
    p(4184) = p(12)*p(255)
    p(4185) = p(12)*p(256)
    p(4186) = p(5)*p(677)
    p(4187) = p(5)*p(678)
    p(4188) = p(5)*p(679)
    p(4189) = p(5)*p(680)
    p(4190) = p(5)*p(681)
    p(4191) = p(5)*p(682)
    p(4192) = p(5)*p(683)
    p(4193) = p(5)*p(684)
    p(4194) = p(5)*p(685)
    p(4195) = p(5)*p(686)
    p(4196) = p(5)*p(687)
    p(4197) = p(5)*p(688)
    p(4198) = p(5)*p(689)
    p(4199) = p(5)*p(690)
    p(4200) = p(5)*p(691)
    p(4201) = p(5)*p(692)
    p(4202) = p(6)*p(677)
    p(4203) = p(6)*p(678)
    p(4204) = p(6)*p(679)
    p(4205) = p(6)*p(680)
    p(4206) = p(6)*p(681)
    p(4207) = p(6)*p(682)
    p(4208) = p(6)*p(683)
    p(4209) = p(6)*p(684)
    p(4210) = p(6)*p(685)
    p(4211) = p(6)*p(686)
    p(4212) = p(6)*p(687)
    p(4213) = p(6)*p(688)
    p(4214) = p(6)*p(689)
    p(4215) = p(6)*p(690)
    p(4216) = p(6)*p(691)
    p(4217) = p(6)*p(692)
    p(4218) = p(5)*p(697)
    p(4219) = p(5)*p(698)
    p(4220) = p(5)*p(699)
    p(4221) = p(5)*p(700)
    p(4222) = p(12)*p(293)
    p(4223) = p(12)*p(294)
    p(4224) = p(12)*p(295)
    p(4225) = p(12)*p(296)
    p(4226) = p(12)*p(297)
    p(4227) = p(12)*p(298)
    p(4228) = p(12)*p(299)
    p(4229) = p(12)*p(300)
    p(4230) = p(12)*p(301)
    p(4231) = p(12)*p(302)
    p(4232) = p(12)*p(303)
    p(4233) = p(12)*p(304)
    p(4234) = p(12)*p(305)
    p(4235) = p(12)*p(306)
    p(4236) = p(12)*p(307)
    p(4237) = p(12)*p(308)
    p(4238) = p(12)*p(309)
    p(4239) = p(12)*p(310)
    p(4240) = p(12)*p(311)
    p(4241) = p(12)*p(312)
    p(4242) = p(12)*p(313)
    p(4243) = p(12)*p(314)
    p(4244) = p(12)*p(315)
    p(4245) = p(12)*p(316)
    p(4246) = p(12)*p(317)
    p(4247) = p(12)*p(318)
    p(4248) = p(12)*p(319)
    p(4249) = p(12)*p(320)
    p(4250) = p(12)*p(321)
    p(4251) = p(12)*p(322)
    p(4252) = p(12)*p(323)
    p(4253) = p(12)*p(324)
    p(4254) = p(12)*p(325)
    p(4255) = p(12)*p(326)
    p(4256) = p(5)*p(702)
    p(4257) = p(5)*p(703)
    p(4258) = p(5)*p(704)
    p(4259) = p(5)*p(705)
    p(4260) = p(5)*p(706)
    p(4261) = p(5)*p(707)
    p(4262) = p(5)*p(708)
    p(4263) = p(6)*p(702)
    p(4264) = p(6)*p(703)
    p(4265) = p(6)*p(704)
    p(4266) = p(6)*p(705)
    p(4267) = p(6)*p(706)
    p(4268) = p(6)*p(707)
    p(4269) = p(6)*p(708)
    p(4270) = p(5)*p(710)
    p(4271) = p(12)*p(342)
    p(4272) = p(12)*p(343)
    p(4273) = p(12)*p(344)
    p(4274) = p(12)*p(345)
    p(4275) = p(12)*p(346)
    p(4276) = p(12)*p(347)
    p(4277) = p(12)*p(348)
    p(4278) = p(5)*p(711)
    p(4279) = p(6)*p(711)
    p(4280) = p(12)*p(351)
    p(4281) = p(12)*p(352)
    p(4282) = p(12)*p(353)
    p(4283) = p(12)*p(354)
    p(4284) = p(12)*p(355)
    p(4285) = p(12)*p(356)
    p(4286) = p(12)*p(357)
    p(4287) = p(12)*p(358)
    p(4288) = p(12)*p(359)
    p(4289) = p(12)*p(360)
    p(4290) = p(12)*p(361)
    p(4291) = p(12)*p(362)
    p(4292) = p(12)*p(363)
    p(4293) = p(12)*p(364)
    p(4294) = p(12)*p(365)
    p(4295) = p(12)*p(366)
    p(4296) = p(12)*p(367)
    p(4297) = p(12)*p(368)
    p(4298) = p(12)*p(369)
    p(4299) = p(12)*p(370)
    p(4300) = p(12)*p(371)
    p(4301) = p(12)*p(372)
    p(4302) = p(12)*p(373)
    p(4303) = p(12)*p(374)
    p(4304) = p(12)*p(375)
    p(4305) = p(12)*p(376)
    p(4306) = p(5)*p(712)
    p(4307) = p(5)*p(713)
    p(4308) = p(5)*p(714)
    p(4309) = p(5)*p(715)
    p(4310) = p(5)*p(716)
    p(4311) = p(5)*p(717)
    p(4312) = p(6)*p(712)
    p(4313) = p(6)*p(713)
    p(4314) = p(6)*p(714)
    p(4315) = p(6)*p(715)
    p(4316) = p(6)*p(716)
    p(4317) = p(6)*p(717)
    p(4318) = p(5)*p(719)
    p(4319) = p(12)*p(390)
    p(4320) = p(12)*p(391)
    p(4321) = p(12)*p(392)
    p(4322) = p(12)*p(393)
    p(4323) = p(12)*p(394)
    p(4324) = p(12)*p(395)
    p(4325) = p(12)*p(396)
    p(4326) = p(12)*p(397)
    p(4327) = p(12)*p(398)
    p(4328) = p(12)*p(399)
    p(4329) = p(5)*p(720)
    p(4330) = p(6)*p(720)
    p(4331) = p(12)*p(402)
    p(4332) = p(12)*p(403)
    p(4333) = p(12)*p(404)
    p(4334) = p(12)*p(405)
    p(4335) = p(12)*p(406)
    p(4336) = p(5)*p(721)
    p(4337) = p(6)*p(721)
    p(4338) = p(12)*p(409)
    p(4339) = p(9)*p(677)
    p(4340) = p(9)*p(678)
    p(4341) = p(9)*p(679)
    p(4342) = p(9)*p(680)
    p(4343) = p(9)*p(681)
    p(4344) = p(9)*p(682)
    p(4345) = p(9)*p(683)
    p(4346) = p(9)*p(684)
    p(4347) = p(9)*p(685)
    p(4348) = p(9)*p(686)
    p(4349) = p(9)*p(687)
    p(4350) = p(9)*p(688)
    p(4351) = p(9)*p(689)
    p(4352) = p(9)*p(690)
    p(4353) = p(9)*p(691)
    p(4354) = p(9)*p(692)
    p(4355) = p(5)*p(722)
    p(4356) = p(5)*p(723)
    p(4357) = p(5)*p(724)
    p(4358) = p(5)*p(725)
    p(4359) = p(6)*p(722)
    p(4360) = p(6)*p(723)
    p(4361) = p(6)*p(724)
    p(4362) = p(6)*p(725)
    p(4363) = p(5)*p(727)
    p(4364) = p(9)*p(702)
    p(4365) = p(9)*p(703)
    p(4366) = p(9)*p(704)
    p(4367) = p(9)*p(705)
    p(4368) = p(9)*p(706)
    p(4369) = p(9)*p(707)
    p(4370) = p(9)*p(708)
    p(4371) = p(5)*p(728)
    p(4372) = p(6)*p(728)
    p(4373) = p(9)*p(711)
    p(4374) = p(9)*p(712)
    p(4375) = p(9)*p(713)
    p(4376) = p(9)*p(714)
    p(4377) = p(9)*p(715)
    p(4378) = p(9)*p(716)
    p(4379) = p(9)*p(717)
    p(4380) = p(5)*p(729)
    p(4381) = p(6)*p(729)
    p(4382) = p(9)*p(720)
    p(4383) = p(9)*p(721)
    p(4384) = p(12)*p(455)
    p(4385) = p(12)*p(456)
    p(4386) = p(12)*p(457)
    p(4387) = p(12)*p(458)
    p(4388) = p(12)*p(459)
    p(4389) = p(12)*p(460)
    p(4390) = p(12)*p(461)
    p(4391) = p(12)*p(462)
    p(4392) = p(12)*p(463)
    p(4393) = p(12)*p(464)
    p(4394) = p(12)*p(465)
    p(4395) = p(12)*p(466)
    p(4396) = p(12)*p(467)
    p(4397) = p(12)*p(468)
    p(4398) = p(12)*p(469)
    p(4399) = p(12)*p(470)
    p(4400) = p(12)*p(471)
    p(4401) = p(12)*p(472)
    p(4402) = p(12)*p(473)
    p(4403) = p(12)*p(474)
    p(4404) = p(12)*p(475)
    p(4405) = p(12)*p(476)
    p(4406) = p(12)*p(477)
    p(4407) = p(12)*p(478)
    p(4408) = p(12)*p(479)
    p(4409) = p(12)*p(480)
    p(4410) = p(12)*p(481)
    p(4411) = p(12)*p(482)
    p(4412) = p(12)*p(483)
    p(4413) = p(12)*p(484)
    p(4414) = p(12)*p(485)
    p(4415) = p(12)*p(486)
    p(4416) = p(12)*p(487)
    p(4417) = p(12)*p(488)
    p(4418) = p(5)*p(730)
    p(4419) = p(5)*p(731)
    p(4420) = p(5)*p(732)
    p(4421) = p(5)*p(733)
    p(4422) = p(5)*p(734)
    p(4423) = p(5)*p(735)
    p(4424) = p(5)*p(736)
    p(4425) = p(6)*p(730)
    p(4426) = p(6)*p(731)
    p(4427) = p(6)*p(732)
    p(4428) = p(6)*p(733)
    p(4429) = p(6)*p(734)
    p(4430) = p(6)*p(735)
    p(4431) = p(6)*p(736)
    p(4432) = p(5)*p(738)
    p(4433) = p(12)*p(504)
    p(4434) = p(12)*p(505)
    p(4435) = p(12)*p(506)
    p(4436) = p(12)*p(507)
    p(4437) = p(12)*p(508)
    p(4438) = p(12)*p(509)
    p(4439) = p(12)*p(510)
    p(4440) = p(12)*p(511)
    p(4441) = p(12)*p(512)
    p(4442) = p(12)*p(513)
    p(4443) = p(5)*p(739)
    p(4444) = p(6)*p(739)
    p(4445) = p(12)*p(516)
    p(4446) = p(12)*p(517)
    p(4447) = p(12)*p(518)
    p(4448) = p(12)*p(519)
    p(4449) = p(12)*p(520)
    p(4450) = p(12)*p(521)
    p(4451) = p(12)*p(522)
    p(4452) = p(12)*p(523)
    p(4453) = p(5)*p(740)
    p(4454) = p(6)*p(740)
    p(4455) = p(12)*p(526)
    p(4456) = p(12)*p(527)
    p(4457) = p(12)*p(528)
    p(4458) = p(12)*p(529)
    p(4459) = p(12)*p(530)
    p(4460) = p(12)*p(531)
    p(4461) = p(12)*p(532)
    p(4462) = p(12)*p(533)
    p(4463) = p(12)*p(534)
    p(4464) = p(12)*p(535)
    p(4465) = p(12)*p(536)
    p(4466) = p(5)*p(741)
    p(4467) = p(6)*p(741)
    p(4468) = p(12)*p(539)
    p(4469) = p(12)*p(540)
    p(4470) = p(12)*p(541)
    p(4471) = p(9)*p(730)
    p(4472) = p(9)*p(731)
    p(4473) = p(9)*p(732)
    p(4474) = p(9)*p(733)
    p(4475) = p(9)*p(734)
    p(4476) = p(9)*p(735)
    p(4477) = p(9)*p(736)
    p(4478) = p(5)*p(742)
    p(4479) = p(6)*p(742)
    p(4480) = p(9)*p(739)
    p(4481) = p(9)*p(740)
    p(4482) = p(9)*p(741)
    p(4483) = p(12)*p(554)
    p(4484) = p(12)*p(555)
    p(4485) = p(12)*p(556)
    p(4486) = p(12)*p(557)
    p(4487) = p(12)*p(558)
    p(4488) = p(12)*p(559)
    p(4489) = p(12)*p(560)
    p(4490) = p(5)*p(743)
    p(4491) = p(6)*p(743)
    p(4492) = p(12)*p(563)
    p(4493) = p(12)*p(564)
    p(4494) = p(12)*p(565)
    p(4495) = p(9)*p(743)
    p(4496) = p(12)*p(567)
    p(4497) = p(12)*p(568)
    p(4498) = p(12)*p(569)
    p(4499) = p(12)*p(570)
    p(4500) = p(12)*p(571)
    p(4501) = p(12)*p(572)
    p(4502) = p(12)*p(573)
    p(4503) = p(12)*p(574)
    p(4504) = p(12)*p(575)
    p(4505) = p(12)*p(576)
    p(4506) = p(12)*p(577)
    p(4507) = p(12)*p(578)
    p(4508) = p(12)*p(579)
    p(4509) = p(12)*p(580)
    p(4510) = p(12)*p(581)
    p(4511) = p(12)*p(582)
    p(4512) = p(12)*p(583)
    p(4513) = p(12)*p(584)
    p(4514) = p(12)*p(585)
    p(4515) = p(12)*p(586)
    p(4516) = p(12)*p(587)
    p(4517) = p(12)*p(588)
    p(4518) = p(12)*p(589)
    p(4519) = p(12)*p(590)
    p(4520) = p(12)*p(591)
    p(4521) = p(12)*p(592)
    p(4522) = p(5)*p(744)
    p(4523) = p(5)*p(745)
    p(4524) = p(5)*p(746)
    p(4525) = p(5)*p(747)
    p(4526) = p(5)*p(748)
    p(4527) = p(5)*p(749)
    p(4528) = p(6)*p(744)
    p(4529) = p(6)*p(745)
    p(4530) = p(6)*p(746)
    p(4531) = p(6)*p(747)
    p(4532) = p(6)*p(748)
    p(4533) = p(6)*p(749)
    p(4534) = p(5)*p(751)
    p(4535) = p(12)*p(606)
    p(4536) = p(12)*p(607)
    p(4537) = p(12)*p(608)
    p(4538) = p(12)*p(609)
    p(4539) = p(12)*p(610)
    p(4540) = p(12)*p(611)
    p(4541) = p(12)*p(612)
    p(4542) = p(12)*p(613)
    p(4543) = p(12)*p(614)
    p(4544) = p(12)*p(615)
    p(4545) = p(5)*p(752)
    p(4546) = p(6)*p(752)
    p(4547) = p(12)*p(618)
    p(4548) = p(12)*p(619)
    p(4549) = p(12)*p(620)
    p(4550) = p(12)*p(621)
    p(4551) = p(12)*p(622)
    p(4552) = p(12)*p(623)
    p(4553) = p(12)*p(624)
    p(4554) = p(5)*p(753)
    p(4555) = p(6)*p(753)
    p(4556) = p(12)*p(627)
    p(4557) = p(12)*p(628)
    p(4558) = p(12)*p(629)
    p(4559) = p(12)*p(630)
    p(4560) = p(12)*p(631)
    p(4561) = p(12)*p(632)
    p(4562) = p(12)*p(633)
    p(4563) = p(5)*p(754)
    p(4564) = p(6)*p(754)
    p(4565) = p(12)*p(636)
    p(4566) = p(12)*p(637)
    p(4567) = p(9)*p(744)
    p(4568) = p(9)*p(745)
    p(4569) = p(9)*p(746)
    p(4570) = p(9)*p(747)
    p(4571) = p(9)*p(748)
    p(4572) = p(9)*p(749)
    p(4573) = p(5)*p(755)
    p(4574) = p(6)*p(755)
    p(4575) = p(9)*p(752)
    p(4576) = p(9)*p(753)
    p(4577) = p(9)*p(754)
    p(4578) = p(12)*p(649)
    p(4579) = p(12)*p(650)
    p(4580) = p(12)*p(651)
    p(4581) = p(12)*p(652)
    p(4582) = p(12)*p(653)
    p(4583) = p(12)*p(654)
    p(4584) = p(12)*p(655)
    p(4585) = p(12)*p(656)
    p(4586) = p(12)*p(657)
    p(4587) = p(12)*p(658)
    p(4588) = p(5)*p(756)
    p(4589) = p(6)*p(756)
    p(4590) = p(12)*p(661)
    p(4591) = p(12)*p(662)
    p(4592) = p(12)*p(663)
    p(4593) = p(12)*p(664)
    p(4594) = p(9)*p(756)
    p(4595) = p(12)*p(666)
    p(4596) = p(12)*p(667)
    p(4597) = p(12)*p(668)
    p(4598) = p(12)*p(669)
    p(4599) = p(12)*p(670)
    p(4600) = p(5)*p(757)
    p(4601) = p(6)*p(757)
    p(4602) = p(12)*p(673)
    p(4603) = p(12)*p(674)
    p(4604) = p(9)*p(757)
    p(4605) = p(12)*p(676)
    p(4606) = p(13)*p(208)
    p(4607) = p(13)*p(209)
    p(4608) = p(13)*p(210)
    p(4609) = p(13)*p(211)
    p(4610) = p(13)*p(212)
    p(4611) = p(13)*p(213)
    p(4612) = p(13)*p(214)
    p(4613) = p(13)*p(215)
    p(4614) = p(13)*p(216)
    p(4615) = p(13)*p(217)
    p(4616) = p(13)*p(218)
    p(4617) = p(13)*p(219)
    p(4618) = p(13)*p(220)
    p(4619) = p(13)*p(221)
    p(4620) = p(13)*p(222)
    p(4621) = p(13)*p(223)
    p(4622) = p(13)*p(224)
    p(4623) = p(13)*p(225)
    p(4624) = p(13)*p(226)
    p(4625) = p(13)*p(227)
    p(4626) = p(13)*p(228)
    p(4627) = p(13)*p(229)
    p(4628) = p(13)*p(230)
    p(4629) = p(13)*p(231)
    p(4630) = p(13)*p(232)
    p(4631) = p(13)*p(233)
    p(4632) = p(13)*p(234)
    p(4633) = p(13)*p(235)
    p(4634) = p(13)*p(236)
    p(4635) = p(13)*p(237)
    p(4636) = p(13)*p(238)
    p(4637) = p(13)*p(239)
    p(4638) = p(13)*p(240)
    p(4639) = p(13)*p(241)
    p(4640) = p(13)*p(242)
    p(4641) = p(13)*p(243)
    p(4642) = p(13)*p(244)
    p(4643) = p(13)*p(245)
    p(4644) = p(13)*p(246)
    p(4645) = p(13)*p(247)
    p(4646) = p(13)*p(248)
    p(4647) = p(13)*p(249)
    p(4648) = p(13)*p(250)
    p(4649) = p(13)*p(251)
    p(4650) = p(13)*p(252)
    p(4651) = p(13)*p(253)
    p(4652) = p(13)*p(254)
    p(4653) = p(13)*p(255)
    p(4654) = p(13)*p(256)
    p(4655) = p(5)*p(758)
    p(4656) = p(5)*p(759)
    p(4657) = p(5)*p(760)
    p(4658) = p(5)*p(761)
    p(4659) = p(5)*p(762)
    p(4660) = p(5)*p(763)
    p(4661) = p(5)*p(764)
    p(4662) = p(5)*p(765)
    p(4663) = p(5)*p(766)
    p(4664) = p(5)*p(767)
    p(4665) = p(5)*p(768)
    p(4666) = p(5)*p(769)
    p(4667) = p(5)*p(770)
    p(4668) = p(5)*p(771)
    p(4669) = p(5)*p(772)
    p(4670) = p(5)*p(773)
    p(4671) = p(6)*p(758)
    p(4672) = p(6)*p(759)
    p(4673) = p(6)*p(760)
    p(4674) = p(6)*p(761)
    p(4675) = p(6)*p(762)
    p(4676) = p(6)*p(763)
    p(4677) = p(6)*p(764)
    p(4678) = p(6)*p(765)
    p(4679) = p(6)*p(766)
    p(4680) = p(6)*p(767)
    p(4681) = p(6)*p(768)
    p(4682) = p(6)*p(769)
    p(4683) = p(6)*p(770)
    p(4684) = p(6)*p(771)
    p(4685) = p(6)*p(772)
    p(4686) = p(6)*p(773)
    p(4687) = p(5)*p(778)
    p(4688) = p(5)*p(779)
    p(4689) = p(5)*p(780)
    p(4690) = p(5)*p(781)
    p(4691) = p(13)*p(293)
    p(4692) = p(13)*p(294)
    p(4693) = p(13)*p(295)
    p(4694) = p(13)*p(296)
    p(4695) = p(13)*p(297)
    p(4696) = p(13)*p(298)
    p(4697) = p(13)*p(299)
    p(4698) = p(13)*p(300)
    p(4699) = p(13)*p(301)
    p(4700) = p(13)*p(302)
    p(4701) = p(13)*p(303)
    p(4702) = p(13)*p(304)
    p(4703) = p(13)*p(305)
    p(4704) = p(13)*p(306)
    p(4705) = p(13)*p(307)
    p(4706) = p(13)*p(308)
    p(4707) = p(13)*p(309)
    p(4708) = p(13)*p(310)
    p(4709) = p(13)*p(311)
    p(4710) = p(13)*p(312)
    p(4711) = p(13)*p(313)
    p(4712) = p(13)*p(314)
    p(4713) = p(13)*p(315)
    p(4714) = p(13)*p(316)
    p(4715) = p(13)*p(317)
    p(4716) = p(13)*p(318)
    p(4717) = p(13)*p(319)
    p(4718) = p(13)*p(320)
    p(4719) = p(13)*p(321)
    p(4720) = p(13)*p(322)
    p(4721) = p(13)*p(323)
    p(4722) = p(13)*p(324)
    p(4723) = p(13)*p(325)
    p(4724) = p(13)*p(326)
    p(4725) = p(5)*p(783)
    p(4726) = p(5)*p(784)
    p(4727) = p(5)*p(785)
    p(4728) = p(5)*p(786)
    p(4729) = p(5)*p(787)
    p(4730) = p(5)*p(788)
    p(4731) = p(5)*p(789)
    p(4732) = p(6)*p(783)
    p(4733) = p(6)*p(784)
    p(4734) = p(6)*p(785)
    p(4735) = p(6)*p(786)
    p(4736) = p(6)*p(787)
    p(4737) = p(6)*p(788)
    p(4738) = p(6)*p(789)
    p(4739) = p(5)*p(791)
    p(4740) = p(13)*p(342)
    p(4741) = p(13)*p(343)
    p(4742) = p(13)*p(344)
    p(4743) = p(13)*p(345)
    p(4744) = p(13)*p(346)
    p(4745) = p(13)*p(347)
    p(4746) = p(13)*p(348)
    p(4747) = p(5)*p(792)
    p(4748) = p(6)*p(792)
    p(4749) = p(13)*p(351)
    p(4750) = p(13)*p(352)
    p(4751) = p(13)*p(353)
    p(4752) = p(13)*p(354)
    p(4753) = p(13)*p(355)
    p(4754) = p(13)*p(356)
    p(4755) = p(13)*p(357)
    p(4756) = p(13)*p(358)
    p(4757) = p(13)*p(359)
    p(4758) = p(13)*p(360)
    p(4759) = p(13)*p(361)
    p(4760) = p(13)*p(362)
    p(4761) = p(13)*p(363)
    p(4762) = p(13)*p(364)
    p(4763) = p(13)*p(365)
    p(4764) = p(13)*p(366)
    p(4765) = p(13)*p(367)
    p(4766) = p(13)*p(368)
    p(4767) = p(13)*p(369)
    p(4768) = p(13)*p(370)
    p(4769) = p(13)*p(371)
    p(4770) = p(13)*p(372)
    p(4771) = p(13)*p(373)
    p(4772) = p(13)*p(374)
    p(4773) = p(13)*p(375)
    p(4774) = p(13)*p(376)
    p(4775) = p(5)*p(793)
    p(4776) = p(5)*p(794)
    p(4777) = p(5)*p(795)
    p(4778) = p(5)*p(796)
    p(4779) = p(5)*p(797)
    p(4780) = p(5)*p(798)
    p(4781) = p(6)*p(793)
    p(4782) = p(6)*p(794)
    p(4783) = p(6)*p(795)
    p(4784) = p(6)*p(796)
    p(4785) = p(6)*p(797)
    p(4786) = p(6)*p(798)
    p(4787) = p(5)*p(800)
    p(4788) = p(13)*p(390)
    p(4789) = p(13)*p(391)
    p(4790) = p(13)*p(392)
    p(4791) = p(13)*p(393)
    p(4792) = p(13)*p(394)
    p(4793) = p(13)*p(395)
    p(4794) = p(13)*p(396)
    p(4795) = p(13)*p(397)
    p(4796) = p(13)*p(398)
    p(4797) = p(13)*p(399)
    p(4798) = p(5)*p(801)
    p(4799) = p(6)*p(801)
    p(4800) = p(13)*p(402)
    p(4801) = p(13)*p(403)
    p(4802) = p(13)*p(404)
    p(4803) = p(13)*p(405)
    p(4804) = p(13)*p(406)
    p(4805) = p(5)*p(802)
    p(4806) = p(6)*p(802)
    p(4807) = p(13)*p(409)
    p(4808) = p(9)*p(758)
    p(4809) = p(9)*p(759)
    p(4810) = p(9)*p(760)
    p(4811) = p(9)*p(761)
    p(4812) = p(9)*p(762)
    p(4813) = p(9)*p(763)
    p(4814) = p(9)*p(764)
    p(4815) = p(9)*p(765)
    p(4816) = p(9)*p(766)
    p(4817) = p(9)*p(767)
    p(4818) = p(9)*p(768)
    p(4819) = p(9)*p(769)
    p(4820) = p(9)*p(770)
    p(4821) = p(9)*p(771)
    p(4822) = p(9)*p(772)
    p(4823) = p(9)*p(773)
    p(4824) = p(5)*p(803)
    p(4825) = p(5)*p(804)
    p(4826) = p(5)*p(805)
    p(4827) = p(5)*p(806)
    p(4828) = p(6)*p(803)
    p(4829) = p(6)*p(804)
    p(4830) = p(6)*p(805)
    p(4831) = p(6)*p(806)
    p(4832) = p(5)*p(808)
    p(4833) = p(9)*p(783)
    p(4834) = p(9)*p(784)
    p(4835) = p(9)*p(785)
    p(4836) = p(9)*p(786)
    p(4837) = p(9)*p(787)
    p(4838) = p(9)*p(788)
    p(4839) = p(9)*p(789)
    p(4840) = p(5)*p(809)
    p(4841) = p(6)*p(809)
    p(4842) = p(9)*p(792)
    p(4843) = p(9)*p(793)
    p(4844) = p(9)*p(794)
    p(4845) = p(9)*p(795)
    p(4846) = p(9)*p(796)
    p(4847) = p(9)*p(797)
    p(4848) = p(9)*p(798)
    p(4849) = p(5)*p(810)
    p(4850) = p(6)*p(810)
    p(4851) = p(9)*p(801)
    p(4852) = p(9)*p(802)
    p(4853) = p(13)*p(455)
    p(4854) = p(13)*p(456)
    p(4855) = p(13)*p(457)
    p(4856) = p(13)*p(458)
    p(4857) = p(13)*p(459)
    p(4858) = p(13)*p(460)
    p(4859) = p(13)*p(461)
    p(4860) = p(13)*p(462)
    p(4861) = p(13)*p(463)
    p(4862) = p(13)*p(464)
    p(4863) = p(13)*p(465)
    p(4864) = p(13)*p(466)
    p(4865) = p(13)*p(467)
    p(4866) = p(13)*p(468)
    p(4867) = p(13)*p(469)
    p(4868) = p(13)*p(470)
    p(4869) = p(13)*p(471)
    p(4870) = p(13)*p(472)
    p(4871) = p(13)*p(473)
    p(4872) = p(13)*p(474)
    p(4873) = p(13)*p(475)
    p(4874) = p(13)*p(476)
    p(4875) = p(13)*p(477)
    p(4876) = p(13)*p(478)
    p(4877) = p(13)*p(479)
    p(4878) = p(13)*p(480)
    p(4879) = p(13)*p(481)
    p(4880) = p(13)*p(482)
    p(4881) = p(13)*p(483)
    p(4882) = p(13)*p(484)
    p(4883) = p(13)*p(485)
    p(4884) = p(13)*p(486)
    p(4885) = p(13)*p(487)
    p(4886) = p(13)*p(488)
    p(4887) = p(5)*p(811)
    p(4888) = p(5)*p(812)
    p(4889) = p(5)*p(813)
    p(4890) = p(5)*p(814)
    p(4891) = p(5)*p(815)
    p(4892) = p(5)*p(816)
    p(4893) = p(5)*p(817)
    p(4894) = p(6)*p(811)
    p(4895) = p(6)*p(812)
    p(4896) = p(6)*p(813)
    p(4897) = p(6)*p(814)
    p(4898) = p(6)*p(815)
    p(4899) = p(6)*p(816)
    p(4900) = p(6)*p(817)
    p(4901) = p(5)*p(819)
    p(4902) = p(13)*p(504)
    p(4903) = p(13)*p(505)
    p(4904) = p(13)*p(506)
    p(4905) = p(13)*p(507)
    p(4906) = p(13)*p(508)
    p(4907) = p(13)*p(509)
    p(4908) = p(13)*p(510)
    p(4909) = p(13)*p(511)
    p(4910) = p(13)*p(512)
    p(4911) = p(13)*p(513)
    p(4912) = p(5)*p(820)
    p(4913) = p(6)*p(820)
    p(4914) = p(13)*p(516)
    p(4915) = p(13)*p(517)
    p(4916) = p(13)*p(518)
    p(4917) = p(13)*p(519)
    p(4918) = p(13)*p(520)
    p(4919) = p(13)*p(521)
    p(4920) = p(13)*p(522)
    p(4921) = p(13)*p(523)
    p(4922) = p(5)*p(821)
    p(4923) = p(6)*p(821)
    p(4924) = p(13)*p(526)
    p(4925) = p(13)*p(527)
    p(4926) = p(13)*p(528)
    p(4927) = p(13)*p(529)
    p(4928) = p(13)*p(530)
    p(4929) = p(13)*p(531)
    p(4930) = p(13)*p(532)
    p(4931) = p(13)*p(533)
    p(4932) = p(13)*p(534)
    p(4933) = p(13)*p(535)
    p(4934) = p(13)*p(536)
    p(4935) = p(5)*p(822)
    p(4936) = p(6)*p(822)
    p(4937) = p(13)*p(539)
    p(4938) = p(13)*p(540)
    p(4939) = p(13)*p(541)
    p(4940) = p(9)*p(811)
    p(4941) = p(9)*p(812)
    p(4942) = p(9)*p(813)
    p(4943) = p(9)*p(814)
    p(4944) = p(9)*p(815)
    p(4945) = p(9)*p(816)
    p(4946) = p(9)*p(817)
    p(4947) = p(5)*p(823)
    p(4948) = p(6)*p(823)
    p(4949) = p(9)*p(820)
    p(4950) = p(9)*p(821)
    p(4951) = p(9)*p(822)
    p(4952) = p(13)*p(554)
    p(4953) = p(13)*p(555)
    p(4954) = p(13)*p(556)
    p(4955) = p(13)*p(557)
    p(4956) = p(13)*p(558)
    p(4957) = p(13)*p(559)
    p(4958) = p(13)*p(560)
    p(4959) = p(5)*p(824)
    p(4960) = p(6)*p(824)
    p(4961) = p(13)*p(563)
    p(4962) = p(13)*p(564)
    p(4963) = p(13)*p(565)
    p(4964) = p(9)*p(824)
    p(4965) = p(13)*p(567)
    p(4966) = p(13)*p(568)
    p(4967) = p(13)*p(569)
    p(4968) = p(13)*p(570)
    p(4969) = p(13)*p(571)
    p(4970) = p(13)*p(572)
    p(4971) = p(13)*p(573)
    p(4972) = p(13)*p(574)
    p(4973) = p(13)*p(575)
    p(4974) = p(13)*p(576)
    p(4975) = p(13)*p(577)
    p(4976) = p(13)*p(578)
    p(4977) = p(13)*p(579)
    p(4978) = p(13)*p(580)
    p(4979) = p(13)*p(581)
    p(4980) = p(13)*p(582)
    p(4981) = p(13)*p(583)
    p(4982) = p(13)*p(584)
    p(4983) = p(13)*p(585)
    p(4984) = p(13)*p(586)
    p(4985) = p(13)*p(587)
    p(4986) = p(13)*p(588)
    p(4987) = p(13)*p(589)
    p(4988) = p(13)*p(590)
    p(4989) = p(13)*p(591)
    p(4990) = p(13)*p(592)
    p(4991) = p(5)*p(825)
    p(4992) = p(5)*p(826)
    p(4993) = p(5)*p(827)
    p(4994) = p(5)*p(828)
    p(4995) = p(5)*p(829)
    p(4996) = p(5)*p(830)
    p(4997) = p(6)*p(825)
    p(4998) = p(6)*p(826)
    p(4999) = p(6)*p(827)
    p(5000) = p(6)*p(828)
    p(5001) = p(6)*p(829)
    p(5002) = p(6)*p(830)
    p(5003) = p(5)*p(832)
    p(5004) = p(13)*p(606)
    p(5005) = p(13)*p(607)
    p(5006) = p(13)*p(608)
    p(5007) = p(13)*p(609)
    p(5008) = p(13)*p(610)
    p(5009) = p(13)*p(611)
    p(5010) = p(13)*p(612)
    p(5011) = p(13)*p(613)
    p(5012) = p(13)*p(614)
    p(5013) = p(13)*p(615)
    p(5014) = p(5)*p(833)
    p(5015) = p(6)*p(833)
    p(5016) = p(13)*p(618)
    p(5017) = p(13)*p(619)
    p(5018) = p(13)*p(620)
    p(5019) = p(13)*p(621)
    p(5020) = p(13)*p(622)
    p(5021) = p(13)*p(623)
    p(5022) = p(13)*p(624)
    p(5023) = p(5)*p(834)
    p(5024) = p(6)*p(834)
    p(5025) = p(13)*p(627)
    p(5026) = p(13)*p(628)
    p(5027) = p(13)*p(629)
    p(5028) = p(13)*p(630)
    p(5029) = p(13)*p(631)
    p(5030) = p(13)*p(632)
    p(5031) = p(13)*p(633)
    p(5032) = p(5)*p(835)
    p(5033) = p(6)*p(835)
    p(5034) = p(13)*p(636)
    p(5035) = p(13)*p(637)
    p(5036) = p(9)*p(825)
    p(5037) = p(9)*p(826)
    p(5038) = p(9)*p(827)
    p(5039) = p(9)*p(828)
    p(5040) = p(9)*p(829)
    p(5041) = p(9)*p(830)
    p(5042) = p(5)*p(836)
    p(5043) = p(6)*p(836)
    p(5044) = p(9)*p(833)
    p(5045) = p(9)*p(834)
    p(5046) = p(9)*p(835)
    p(5047) = p(13)*p(649)
    p(5048) = p(13)*p(650)
    p(5049) = p(13)*p(651)
    p(5050) = p(13)*p(652)
    p(5051) = p(13)*p(653)
    p(5052) = p(13)*p(654)
    p(5053) = p(13)*p(655)
    p(5054) = p(13)*p(656)
    p(5055) = p(13)*p(657)
    p(5056) = p(13)*p(658)
    p(5057) = p(5)*p(837)
    p(5058) = p(6)*p(837)
    p(5059) = p(13)*p(661)
    p(5060) = p(13)*p(662)
    p(5061) = p(13)*p(663)
    p(5062) = p(13)*p(664)
    p(5063) = p(9)*p(837)
    p(5064) = p(13)*p(666)
    p(5065) = p(13)*p(667)
    p(5066) = p(13)*p(668)
    p(5067) = p(13)*p(669)
    p(5068) = p(13)*p(670)
    p(5069) = p(5)*p(838)
    p(5070) = p(6)*p(838)
    p(5071) = p(13)*p(673)
    p(5072) = p(13)*p(674)
    p(5073) = p(9)*p(838)
    p(5074) = p(13)*p(676)
    p(5075) = p(12)*p(758)
    p(5076) = p(12)*p(759)
    p(5077) = p(12)*p(760)
    p(5078) = p(12)*p(761)
    p(5079) = p(12)*p(762)
    p(5080) = p(12)*p(763)
    p(5081) = p(12)*p(764)
    p(5082) = p(12)*p(765)
    p(5083) = p(12)*p(766)
    p(5084) = p(12)*p(767)
    p(5085) = p(12)*p(768)
    p(5086) = p(12)*p(769)
    p(5087) = p(12)*p(770)
    p(5088) = p(12)*p(771)
    p(5089) = p(12)*p(772)
    p(5090) = p(12)*p(773)
    p(5091) = p(5)*p(839)
    p(5092) = p(5)*p(840)
    p(5093) = p(5)*p(841)
    p(5094) = p(5)*p(842)
    p(5095) = p(6)*p(839)
    p(5096) = p(6)*p(840)
    p(5097) = p(6)*p(841)
    p(5098) = p(6)*p(842)
    p(5099) = p(5)*p(844)
    p(5100) = p(12)*p(783)
    p(5101) = p(12)*p(784)
    p(5102) = p(12)*p(785)
    p(5103) = p(12)*p(786)
    p(5104) = p(12)*p(787)
    p(5105) = p(12)*p(788)
    p(5106) = p(12)*p(789)
    p(5107) = p(5)*p(845)
    p(5108) = p(6)*p(845)
    p(5109) = p(12)*p(792)
    p(5110) = p(12)*p(793)
    p(5111) = p(12)*p(794)
    p(5112) = p(12)*p(795)
    p(5113) = p(12)*p(796)
    p(5114) = p(12)*p(797)
    p(5115) = p(12)*p(798)
    p(5116) = p(5)*p(846)
    p(5117) = p(6)*p(846)
    p(5118) = p(12)*p(801)
    p(5119) = p(12)*p(802)
    p(5120) = p(9)*p(839)
    p(5121) = p(9)*p(840)
    p(5122) = p(9)*p(841)
    p(5123) = p(9)*p(842)
    p(5124) = p(5)*p(847)
    p(5125) = p(6)*p(847)
    p(5126) = p(9)*p(845)
    p(5127) = p(9)*p(846)
    p(5128) = p(12)*p(811)
    p(5129) = p(12)*p(812)
    p(5130) = p(12)*p(813)
    p(5131) = p(12)*p(814)
    p(5132) = p(12)*p(815)
    p(5133) = p(12)*p(816)
    p(5134) = p(12)*p(817)
    p(5135) = p(5)*p(848)
    p(5136) = p(6)*p(848)
    p(5137) = p(12)*p(820)
    p(5138) = p(12)*p(821)
    p(5139) = p(12)*p(822)
    p(5140) = p(9)*p(848)
    p(5141) = p(12)*p(824)
    p(5142) = p(12)*p(825)
    p(5143) = p(12)*p(826)
    p(5144) = p(12)*p(827)
    p(5145) = p(12)*p(828)
    p(5146) = p(12)*p(829)
    p(5147) = p(12)*p(830)
    p(5148) = p(5)*p(849)
    p(5149) = p(6)*p(849)
    p(5150) = p(12)*p(833)
    p(5151) = p(12)*p(834)
    p(5152) = p(12)*p(835)
    p(5153) = p(9)*p(849)
    p(5154) = p(12)*p(837)
    p(5155) = p(12)*p(838)
    p(5156) = m(2990) + m(2991) + m(2992)
    p(5157) = p(208)*p(14)
    p(5158) = p(18)*p(123) - p(5156)
    p(5159) = p(2)*p(850) - p(5156)
    p(5160) = m(2993) + m(2994) + m(2995) + m(2996) + m(2997) + m(2998)
    p(5161) = m(2999) + m(3000) + m(3001) + m(3002) + m(3003) + m(3004)
    p(5162) = p(14)*p(209) - p(5159) - p(5158)
    p(5163) = p(14)*p(210) - p(5156)
    p(5164) = p(1)*p(856) - p(5161) - p(5160)
    p(5165) = p(14)*p(211) - p(5164) - p(5160)
    p(5166) = p(212)*p(14)
    p(5167) = p(1)*p(858) - p(5165)
    p(5168) = p(3)*p(850)
    p(5169) = p(3)*p(851)
    p(5170) = p(3)*p(852)
    p(5171) = p(3)*p(853)
    p(5172) = p(3)*p(854)
    p(5173) = p(3)*p(855)
    p(5174) = p(3)*p(856)
    p(5175) = p(3)*p(857)
    p(5176) = p(3)*p(858)
    p(5177) = p(24)*p(122)
    p(5178) = p(24)*p(123)
    p(5179) = p(24)*p(124)
    p(5180) = p(24)*p(125)
    p(5181) = m(3005) + m(3006) + m(3007) + m(3008) + m(3009) + m(3010) &
	&  + m(3011) + m(3012) + m(3013) + m(3014) + m(3015) &
	&  + m(3016)
    p(5182) = m(3017) + m(3018) + m(3019) + m(3020) + m(3021) + m(3022) &
	&  + m(3023) + m(3024) + m(3025) + m(3026) + m(3027) &
	&  + m(3028)
    p(5183) = m(3029) + m(3030) + m(3031) + m(3032) + m(3033) + m(3034) &
	&  + m(3035) + m(3036) + m(3037) + m(3038) + m(3039) &
	&  + m(3040)
    p(5184) = m(3041) + m(3042) + m(3043) + m(3044) + m(3045) + m(3046) &
	&  + m(3047) + m(3048) + m(3049) + m(3050) + m(3051) &
	&  + m(3052)
    p(5185) = p(18)*p(127) - p(5184) - p(5181)
    p(5186) = p(1)*p(866) - p(5183) - p(5182)
    p(5187) = m(3053) + m(3054) + m(3055) + m(3056) + m(3057) + m(3058) &
	&  + m(3059) + m(3060) + m(3061) + m(3062) + m(3063) &
	&  + m(3064)
    p(5188) = m(3065) + m(3066) + m(3067) + m(3068) + m(3069) + m(3070) &
	&  + m(3071) + m(3072) + m(3073) + m(3074) + m(3075) &
	&  + m(3076)
    p(5189) = m(3077) + m(3078) + m(3079) + m(3080) + m(3081) + m(3082) &
	&  + m(3083) + m(3084) + m(3085) + m(3086) + m(3087) &
	&  + m(3088)
    p(5190) = p(1)*p(868) - p(5188) - p(5187)
    p(5191) = p(2)*p(864) - p(5187) - p(5182)
    p(5192) = p(2)*p(865) - p(5188) - p(5183)
    p(5193) = m(3089) + m(3090) + m(3091) + m(3092) + m(3093) + m(3094) &
	&  + m(3095) + m(3096) + m(3097) + m(3098) + m(3099) &
	&  + m(3100)
    p(5194) = p(1)*p(869) - p(5192) - p(5191)
    p(5195) = p(21)*p(127) - p(5193) - p(5189)
    p(5196) = m(3101) + m(3102) + m(3103) + m(3104) + m(3105) + m(3106) &
	&  + m(3107) + m(3108) + m(3109) + m(3110) + m(3111) &
	&  + m(3112)
    p(5197) = m(3113) + m(3114) + m(3115) + m(3116) + m(3117) + m(3118) &
	&  + m(3119) + m(3120) + m(3121) + m(3122) + m(3123) &
	&  + m(3124)
    p(5198) = m(3125) + m(3126) + m(3127) + m(3128) + m(3129) + m(3130) &
	&  + m(3131) + m(3132) + m(3133) + m(3134) + m(3135) &
	&  + m(3136)
    p(5199) = p(1)*p(870) - p(5197) - p(5196)
    p(5200) = m(3137) + m(3138) + m(3139) + m(3140) + m(3141) + m(3142) &
	&  + m(3143) + m(3144) + m(3145) + m(3146) + m(3147) &
	&  + m(3148)
    p(5201) = p(2)*p(870) - p(5200) - p(5198)
    p(5202) = m(3149) + m(3150) + m(3151) + m(3152) + m(3153) + m(3154) &
	&  + m(3155) + m(3156) + m(3157) + m(3158) + m(3159) &
	&  + m(3160)
    p(5203) = m(3161) + m(3162) + m(3163) + m(3164) + m(3165) + m(3166)
    p(5204) = p(1)*p(871) - p(5202)
    p(5205) = p(2)*p(871) - p(5203)
    p(5206) = m(3167) + m(3168) + m(3169) + m(3170) + m(3171) + m(3172)
    p(5207) = m(3173) + m(3174) + m(3175) + m(3176) + m(3177) + m(3178)
    p(5208) = m(3179) + m(3180) + m(3181) + m(3182) + m(3183) + m(3184)
    p(5209) = p(1)*p(872) - p(5207) - p(5206)
    p(5210) = m(3185) + m(3186) + m(3187) + m(3188) + m(3189) + m(3190)
    p(5211) = p(2)*p(872) - p(5210) - p(5208)
    p(5212) = p(3)*p(864) - p(5196)
    p(5213) = p(3)*p(865) - p(5197)
    p(5214) = p(3)*p(866) - p(5198)
    p(5215) = p(3)*p(867) - p(5199)
    p(5216) = p(3)*p(868) - p(5200)
    p(5217) = p(3)*p(869) - p(5201)
    p(5218) = p(24)*p(127)
    p(5219) = p(3)*p(871)
    p(5220) = p(3)*p(872)
    p(5221) = m(3191) + m(3192) + m(3193) + m(3194) + m(3195) + m(3196) &
	&  + m(3197) + m(3198) + m(3199) + m(3200) + m(3201) &
	&  + m(3202)
    p(5222) = m(3203) + m(3204) + m(3205) + m(3206) + m(3207) + m(3208)
    p(5223) = p(1)*p(874) - p(5221)
    p(5224) = p(2)*p(874) - p(5222)
    p(5225) = m(3209) + m(3210) + m(3211) + m(3212) + m(3213) + m(3214)
    p(5226) = m(3215) + m(3216) + m(3217) + m(3218) + m(3219) + m(3220) &
	&  + m(3221) + m(3222) + m(3223) + m(3224) + m(3225) &
	&  + m(3226)
    p(5227) = p(3)*p(874) - p(5225)
    p(5228) = p(4)*p(850) - p(5181)
    p(5229) = p(4)*p(851) - p(5183) - p(5182)
    p(5230) = p(18)*p(128) - p(5228)
    p(5231) = p(1)*p(876) - p(5229)
    p(5232) = p(19)*p(128) - p(5231)
    p(5233) = p(2)*p(875) - p(5232) - p(5229)
    p(5234) = p(4)*p(856) - p(5193) - p(5189)
    p(5235) = p(2)*p(877) - p(5231)
    p(5236) = p(4)*p(858) - p(5195)
    p(5237) = p(14)*p(229) - p(5199) - p(5196)
    p(5238) = p(14)*p(230) - p(5200)
    p(5239) = p(1)*p(879) - p(5237)
    p(5240) = p(2)*p(879) - p(5238)
    p(5241) = p(14)*p(233) - p(5204)
    p(5242) = p(30)*p(122) - p(5241) - p(5202)
    p(5243) = p(30)*p(123) - p(5203)
    p(5244) = p(30)*p(124) - p(5204)
    p(5245) = p(14)*p(235) - p(5243) - p(5205)
    p(5246) = p(14)*p(236) - p(5203)
    p(5247) = m(3227) + m(3228) + m(3229) + m(3230) + m(3231) + m(3232) &
	&  + m(3233) + m(3234) + m(3235) + m(3236) + m(3237) &
	&  + m(3238)
    p(5248) = m(3239) + m(3240) + m(3241) + m(3242) + m(3243) + m(3244)
    p(5249) = p(14)*p(237) - p(5209) - p(5206)
    p(5250) = p(14)*p(238) - p(5210)
    p(5251) = p(1)*p(881) - p(5249)
    p(5252) = p(2)*p(881) - p(5250)
    p(5253) = p(3)*p(875) - p(5237)
    p(5254) = p(3)*p(876) - p(5238)
    p(5255) = p(1)*p(882) - p(5253)
    p(5256) = p(2)*p(882) - p(5254)
    p(5257) = p(24)*p(128)
    p(5258) = p(3)*p(880) - p(5247)
    p(5259) = p(3)*p(881)
    p(5260) = p(14)*p(248) - p(5223)
    p(5261) = p(33)*p(122) - p(5260) - p(5221)
    p(5262) = p(33)*p(123) - p(5222)
    p(5263) = p(33)*p(124) - p(5223)
    p(5264) = p(14)*p(250) - p(5262) - p(5224)
    p(5265) = p(14)*p(251) - p(5222)
    p(5266) = p(14)*p(252) - p(5225)
    p(5267) = p(14)*p(253) - p(5248)
    p(5268) = m(3245) + m(3246) + m(3247) + m(3248) + m(3249) + m(3250) &
	&  + m(3251) + m(3252) + m(3253) + m(3254) + m(3255) &
	&  + m(3256)
    p(5269) = p(14)*p(254) - p(5268) - p(5226)
    p(5270) = p(3)*p(883) - p(5266)
    p(5271) = p(14)*p(256)
    p(5272) = p(5)*p(850)
    p(5273) = p(5)*p(851)
    p(5274) = p(5)*p(852)
    p(5275) = p(5)*p(853)
    p(5276) = p(5)*p(854)
    p(5277) = p(5)*p(855)
    p(5278) = p(5)*p(856)
    p(5279) = p(5)*p(857)
    p(5280) = p(5)*p(858)
    p(5281) = p(5)*p(859)
    p(5282) = p(5)*p(860)
    p(5283) = p(5)*p(861)
    p(5284) = p(5)*p(862)
    p(5285) = p(5)*p(863)
    p(5286) = p(5)*p(864)
    p(5287) = p(5)*p(865)
    p(5288) = p(5)*p(866)
    p(5289) = p(5)*p(867)
    p(5290) = p(5)*p(868)
    p(5291) = p(5)*p(869)
    p(5292) = p(5)*p(870)
    p(5293) = p(5)*p(871)
    p(5294) = p(5)*p(872)
    p(5295) = p(5)*p(873)
    p(5296) = p(5)*p(874)
    p(5297) = p(5)*p(875)
    p(5298) = p(5)*p(876)
    p(5299) = p(5)*p(877)
    p(5300) = p(5)*p(878)
    p(5301) = p(5)*p(879)
    p(5302) = p(5)*p(880)
    p(5303) = p(5)*p(881)
    p(5304) = p(5)*p(882)
    p(5305) = p(5)*p(883)
    p(5306) = p(6)*p(850)
    p(5307) = p(6)*p(851)
    p(5308) = p(6)*p(852)
    p(5309) = p(6)*p(853)
    p(5310) = p(6)*p(854)
    p(5311) = p(6)*p(855)
    p(5312) = p(6)*p(856)
    p(5313) = p(6)*p(857)
    p(5314) = p(6)*p(858)
    p(5315) = p(6)*p(859)
    p(5316) = p(6)*p(860)
    p(5317) = p(6)*p(861)
    p(5318) = p(6)*p(862)
    p(5319) = p(6)*p(863)
    p(5320) = p(6)*p(864)
    p(5321) = p(6)*p(865)
    p(5322) = p(6)*p(866)
    p(5323) = p(6)*p(867)
    p(5324) = p(6)*p(868)
    p(5325) = p(6)*p(869)
    p(5326) = p(6)*p(870)
    p(5327) = p(6)*p(871)
    p(5328) = p(6)*p(872)
    p(5329) = p(6)*p(873)
    p(5330) = p(6)*p(874)
    p(5331) = p(6)*p(875)
    p(5332) = p(6)*p(876)
    p(5333) = p(6)*p(877)
    p(5334) = p(6)*p(878)
    p(5335) = p(6)*p(879)
    p(5336) = p(6)*p(880)
    p(5337) = p(6)*p(881)
    p(5338) = p(6)*p(882)
    p(5339) = p(6)*p(883)
    p(5340) = p(5)*p(891)
    p(5341) = p(5)*p(892)
    p(5342) = p(5)*p(893)
    p(5343) = p(5)*p(894)
    p(5344) = p(5)*p(895)
    p(5345) = p(5)*p(896)
    p(5346) = p(5)*p(897)
    p(5347) = m(3257) + m(3258) + m(3259) + m(3260) + m(3261) + m(3262)
    p(5348) = m(3263) + m(3264) + m(3265) + m(3266) + m(3267) + m(3268)
    p(5349) = m(3269) + m(3270) + m(3271) + m(3272) + m(3273) + m(3274)
    p(5350) = m(3275) + m(3276) + m(3277) + m(3278) + m(3279) + m(3280)
    p(5351) = p(18)*p(131) - p(5350) - p(5347)
    p(5352) = p(1)*p(901) - p(5349) - p(5348)
    p(5353) = m(3281) + m(3282) + m(3283) + m(3284) + m(3285) + m(3286)
    p(5354) = m(3287) + m(3288) + m(3289) + m(3290) + m(3291) + m(3292)
    p(5355) = m(3293) + m(3294) + m(3295) + m(3296) + m(3297) + m(3298)
    p(5356) = p(1)*p(903) - p(5354) - p(5353)
    p(5357) = p(2)*p(899) - p(5353) - p(5348)
    p(5358) = p(2)*p(900) - p(5354) - p(5349)
    p(5359) = m(3299) + m(3300) + m(3301) + m(3302) + m(3303) + m(3304)
    p(5360) = p(1)*p(904) - p(5358) - p(5357)
    p(5361) = p(21)*p(131) - p(5359) - p(5355)
    p(5362) = p(3)*p(899)
    p(5363) = p(3)*p(900)
    p(5364) = p(3)*p(901)
    p(5365) = p(3)*p(902)
    p(5366) = p(3)*p(903)
    p(5367) = p(3)*p(904)
    p(5368) = p(24)*p(131)
    p(5369) = m(3305) + m(3306) + m(3307) + m(3308) + m(3309) + m(3310) &
	&  + m(3311) + m(3312) + m(3313) + m(3314) + m(3315) &
	&  + m(3316)
    p(5370) = m(3317) + m(3318) + m(3319) + m(3320) + m(3321) + m(3322) &
	&  + m(3323) + m(3324) + m(3325) + m(3326) + m(3327) &
	&  + m(3328)
    p(5371) = m(3329) + m(3330) + m(3331) + m(3332) + m(3333) + m(3334) &
	&  + m(3335) + m(3336) + m(3337) + m(3338) + m(3339) &
	&  + m(3340)
    p(5372) = p(1)*p(906) - p(5370) - p(5369)
    p(5373) = m(3341) + m(3342) + m(3343) + m(3344) + m(3345) + m(3346) &
	&  + m(3347) + m(3348) + m(3349) + m(3350) + m(3351) &
	&  + m(3352)
    p(5374) = p(2)*p(906) - p(5373) - p(5371)
    p(5375) = m(3353) + m(3354) + m(3355) + m(3356) + m(3357) + m(3358) &
	&  + m(3359) + m(3360) + m(3361) + m(3362) + m(3363) &
	&  + m(3364)
    p(5376) = m(3365) + m(3366) + m(3367) + m(3368) + m(3369) + m(3370)
    p(5377) = p(3)*p(906) - p(5375)
    p(5378) = m(3371) + m(3372) + m(3373) + m(3374) + m(3375) + m(3376) &
	&  + m(3377) + m(3378) + m(3379) + m(3380) + m(3381) &
	&  + m(3382)
    p(5379) = m(3383) + m(3384) + m(3385) + m(3386) + m(3387) + m(3388) &
	&  + m(3389) + m(3390) + m(3391) + m(3392) + m(3393) &
	&  + m(3394)
    p(5380) = m(3395) + m(3396) + m(3397) + m(3398) + m(3399) + m(3400) &
	&  + m(3401) + m(3402) + m(3403) + m(3404) + m(3405) &
	&  + m(3406)
    p(5381) = p(1)*p(907) - p(5379) - p(5378)
    p(5382) = m(3407) + m(3408) + m(3409) + m(3410) + m(3411) + m(3412) &
	&  + m(3413) + m(3414) + m(3415) + m(3416) + m(3417) &
	&  + m(3418)
    p(5383) = p(2)*p(907) - p(5382) - p(5380)
    p(5384) = m(3419) + m(3420) + m(3421) + m(3422) + m(3423) + m(3424) &
	&  + m(3425) + m(3426) + m(3427) + m(3428) + m(3429) &
	&  + m(3430)
    p(5385) = m(3431) + m(3432) + m(3433) + m(3434) + m(3435) + m(3436) &
	&  + m(3437) + m(3438) + m(3439) + m(3440) + m(3441) &
	&  + m(3442)
    p(5386) = m(3443) + m(3444) + m(3445) + m(3446) + m(3447) + m(3448)
    p(5387) = p(3)*p(907) - p(5384)
    p(5388) = m(3449) + m(3450) + m(3451) + m(3452) + m(3453) + m(3454) &
	&  + m(3455) + m(3456) + m(3457) + m(3458) + m(3459) &
	&  + m(3460)
    p(5389) = p(4)*p(899) - p(5378) - p(5369)
    p(5390) = p(4)*p(900) - p(5379) - p(5370)
    p(5391) = p(4)*p(901) - p(5380) - p(5371)
    p(5392) = p(1)*p(908) - p(5390) - p(5389)
    p(5393) = p(4)*p(903) - p(5382) - p(5373)
    p(5394) = p(2)*p(908) - p(5393) - p(5391)
    p(5395) = p(29)*p(131) - p(5384) - p(5375)
    p(5396) = m(3461) + m(3462) + m(3463) + m(3464) + m(3465) + m(3466) &
	&  + m(3467) + m(3468) + m(3469) + m(3470) + m(3471) &
	&  + m(3472)
    p(5397) = p(30)*p(131) - p(5396) - p(5385)
    p(5398) = p(31)*p(131) - p(5386) - p(5376)
    p(5399) = p(3)*p(908) - p(5395)
    p(5400) = m(3473) + m(3474) + m(3475) + m(3476) + m(3477) + m(3478) &
	&  + m(3479) + m(3480) + m(3481) + m(3482) + m(3483) &
	&  + m(3484)
    p(5401) = p(33)*p(131) - p(5400) - p(5388)
    p(5402) = p(5)*p(899)
    p(5403) = p(5)*p(900)
    p(5404) = p(5)*p(901)
    p(5405) = p(5)*p(902)
    p(5406) = p(5)*p(903)
    p(5407) = p(5)*p(904)
    p(5408) = p(5)*p(905)
    p(5409) = p(5)*p(906)
    p(5410) = p(5)*p(907)
    p(5411) = p(5)*p(908)
    p(5412) = p(6)*p(899)
    p(5413) = p(6)*p(900)
    p(5414) = p(6)*p(901)
    p(5415) = p(6)*p(902)
    p(5416) = p(6)*p(903)
    p(5417) = p(6)*p(904)
    p(5418) = p(6)*p(905)
    p(5419) = p(6)*p(906)
    p(5420) = p(6)*p(907)
    p(5421) = p(6)*p(908)
    p(5422) = p(5)*p(910)
    p(5423) = m(3485) + m(3486) + m(3487) + m(3488) + m(3489) + m(3490)
    p(5424) = m(3491) + m(3492) + m(3493)
    p(5425) = p(1)*p(911) - p(5423)
    p(5426) = p(2)*p(911) - p(5424)
    p(5427) = p(3)*p(911)
    p(5428) = m(3494) + m(3495) + m(3496) + m(3497) + m(3498) + m(3499) &
	&  + m(3500) + m(3501) + m(3502) + m(3503) + m(3504) &
	&  + m(3505)
    p(5429) = p(4)*p(911) - p(5428)
    p(5430) = p(5)*p(911)
    p(5431) = p(6)*p(911)
    p(5432) = p(7)*p(850) - p(5347)
    p(5433) = p(7)*p(851) - p(5349) - p(5348)
    p(5434) = p(18)*p(132) - p(5432)
    p(5435) = p(1)*p(913) - p(5433)
    p(5436) = p(19)*p(132) - p(5435)
    p(5437) = p(2)*p(912) - p(5436) - p(5433)
    p(5438) = p(7)*p(856) - p(5359) - p(5355)
    p(5439) = p(2)*p(914) - p(5435)
    p(5440) = p(7)*p(858) - p(5361)
    p(5441) = p(3)*p(912)
    p(5442) = p(3)*p(913)
    p(5443) = p(3)*p(914)
    p(5444) = p(3)*p(915)
    p(5445) = p(24)*p(132)
    p(5446) = p(7)*p(864) - p(5378) - p(5370)
    p(5447) = p(7)*p(865) - p(5379) - p(5369)
    p(5448) = p(7)*p(866) - p(5380) - p(5371)
    p(5449) = p(1)*p(917) - p(5447) - p(5446)
    p(5450) = p(7)*p(868) - p(5382) - p(5374)
    p(5451) = p(2)*p(917) - p(5450) - p(5448)
    p(5452) = p(7)*p(870) - p(5384) - p(5375)
    p(5453) = p(7)*p(871) - p(5385)
    p(5454) = p(7)*p(872) - p(5386) - p(5376)
    p(5455) = p(3)*p(917) - p(5452)
    p(5456) = p(7)*p(874) - p(5388)
    p(5457) = p(4)*p(912) - p(5447) - p(5446)
    p(5458) = p(4)*p(913) - p(5448)
    p(5459) = p(1)*p(918) - p(5457)
    p(5460) = p(2)*p(918) - p(5458)
    p(5461) = p(7)*p(879) - p(5395)
    p(5462) = p(30)*p(132) - p(5453)
    p(5463) = p(7)*p(881) - p(5398)
    p(5464) = p(3)*p(918) - p(5461)
    p(5465) = p(33)*p(132) - p(5456)
    p(5466) = p(5)*p(912)
    p(5467) = p(5)*p(913)
    p(5468) = p(5)*p(914)
    p(5469) = p(5)*p(915)
    p(5470) = p(5)*p(916)
    p(5471) = p(5)*p(917)
    p(5472) = p(5)*p(918)
    p(5473) = p(6)*p(912)
    p(5474) = p(6)*p(913)
    p(5475) = p(6)*p(914)
    p(5476) = p(6)*p(915)
    p(5477) = p(6)*p(916)
    p(5478) = p(6)*p(917)
    p(5479) = p(6)*p(918)
    p(5480) = p(5)*p(920)
    p(5481) = p(14)*p(342) - p(5425)
    p(5482) = p(52)*p(122) - p(5481) - p(5423)
    p(5483) = p(52)*p(123) - p(5424)
    p(5484) = p(52)*p(124) - p(5425)
    p(5485) = p(14)*p(344) - p(5483) - p(5426)
    p(5486) = p(14)*p(345) - p(5424)
    p(5487) = p(3)*p(921)
    p(5488) = p(14)*p(347) - p(5429)
    p(5489) = p(52)*p(127) - p(5488) - p(5428)
    p(5490) = p(52)*p(128) - p(5429)
    p(5491) = p(5)*p(921)
    p(5492) = p(6)*p(921)
    p(5493) = p(351)*p(14)
    p(5494) = p(8)*p(850)
    p(5495) = p(8)*p(851)
    p(5496) = p(8)*p(852)
    p(5497) = p(8)*p(853)
    p(5498) = p(8)*p(854)
    p(5499) = p(8)*p(855)
    p(5500) = p(8)*p(856)
    p(5501) = p(8)*p(857)
    p(5502) = p(8)*p(858)
    p(5503) = p(55)*p(122)
    p(5504) = p(55)*p(123)
    p(5505) = p(55)*p(124)
    p(5506) = p(55)*p(125)
    p(5507) = m(3506) + m(3507) + m(3508) + m(3509) + m(3510) + m(3511) &
	&  + m(3512) + m(3513) + m(3514) + m(3515) + m(3516) &
	&  + m(3517)
    p(5508) = m(3518) + m(3519) + m(3520) + m(3521) + m(3522) + m(3523) &
	&  + m(3524) + m(3525) + m(3526) + m(3527) + m(3528) &
	&  + m(3529)
    p(5509) = m(3530) + m(3531) + m(3532) + m(3533) + m(3534) + m(3535) &
	&  + m(3536) + m(3537) + m(3538) + m(3539) + m(3540) &
	&  + m(3541)
    p(5510) = p(1)*p(927) - p(5508) - p(5507)
    p(5511) = m(3542) + m(3543) + m(3544) + m(3545) + m(3546) + m(3547) &
	&  + m(3548) + m(3549) + m(3550) + m(3551) + m(3552) &
	&  + m(3553)
    p(5512) = p(2)*p(927) - p(5511) - p(5509)
    p(5513) = m(3554) + m(3555) + m(3556) + m(3557) + m(3558) + m(3559) &
	&  + m(3560) + m(3561) + m(3562) + m(3563) + m(3564) &
	&  + m(3565)
    p(5514) = m(3566) + m(3567) + m(3568) + m(3569) + m(3570) + m(3571)
    p(5515) = p(14)*p(358) - p(5510) - p(5507)
    p(5516) = p(14)*p(359) - p(5511)
    p(5517) = p(1)*p(928) - p(5515)
    p(5518) = p(2)*p(928) - p(5516)
    p(5519) = p(14)*p(362) - p(5513)
    p(5520) = p(14)*p(363) - p(5514)
    p(5521) = p(57)*p(122)
    p(5522) = p(57)*p(123)
    p(5523) = p(57)*p(124)
    p(5524) = p(57)*p(125)
    p(5525) = p(24)*p(133)
    p(5526) = p(3)*p(927) - p(5513)
    p(5527) = p(3)*p(928) - p(5519)
    p(5528) = p(8)*p(864) - p(5507)
    p(5529) = p(8)*p(865) - p(5508)
    p(5530) = p(8)*p(866) - p(5509)
    p(5531) = p(8)*p(867) - p(5510)
    p(5532) = p(8)*p(868) - p(5511)
    p(5533) = p(8)*p(869) - p(5512)
    p(5534) = p(8)*p(870) - p(5526)
    p(5535) = p(8)*p(871)
    p(5536) = p(8)*p(872)
    p(5537) = m(3572) + m(3573) + m(3574) + m(3575) + m(3576) + m(3577) &
	&  + m(3578) + m(3579) + m(3580) + m(3581) + m(3582) &
	&  + m(3583)
    p(5538) = p(3)*p(930) - p(5534)
    p(5539) = p(8)*p(874) - p(5514)
    p(5540) = p(8)*p(875) - p(5515)
    p(5541) = p(8)*p(876) - p(5516)
    p(5542) = p(1)*p(931) - p(5540)
    p(5543) = p(2)*p(931) - p(5541)
    p(5544) = p(8)*p(879) - p(5527)
    p(5545) = p(8)*p(880) - p(5537)
    p(5546) = p(8)*p(881)
    p(5547) = p(3)*p(931) - p(5544)
    p(5548) = p(8)*p(883) - p(5520)
    p(5549) = p(5)*p(922)
    p(5550) = p(5)*p(923)
    p(5551) = p(5)*p(924)
    p(5552) = p(5)*p(925)
    p(5553) = p(5)*p(926)
    p(5554) = p(5)*p(927)
    p(5555) = p(5)*p(928)
    p(5556) = p(5)*p(929)
    p(5557) = p(5)*p(930)
    p(5558) = p(5)*p(931)
    p(5559) = p(6)*p(922)
    p(5560) = p(6)*p(923)
    p(5561) = p(6)*p(924)
    p(5562) = p(6)*p(925)
    p(5563) = p(6)*p(926)
    p(5564) = p(6)*p(927)
    p(5565) = p(6)*p(928)
    p(5566) = p(6)*p(929)
    p(5567) = p(6)*p(930)
    p(5568) = p(6)*p(931)
    p(5569) = p(5)*p(933)
    p(5570) = p(8)*p(899)
    p(5571) = p(8)*p(900)
    p(5572) = p(8)*p(901)
    p(5573) = p(8)*p(902)
    p(5574) = p(8)*p(903)
    p(5575) = p(8)*p(904)
    p(5576) = p(55)*p(131)
    p(5577) = m(3584) + m(3585) + m(3586) + m(3587) + m(3588) + m(3589) &
	&  + m(3590) + m(3591) + m(3592) + m(3593) + m(3594) &
	&  + m(3595)
    p(5578) = m(3596) + m(3597) + m(3598) + m(3599) + m(3600) + m(3601) &
	&  + m(3602) + m(3603) + m(3604) + m(3605) + m(3606) &
	&  + m(3607)
    p(5579) = p(56)*p(131) - p(5578) - p(5577)
    p(5580) = p(57)*p(131)
    p(5581) = p(8)*p(906) - p(5577)
    p(5582) = p(8)*p(907) - p(5578)
    p(5583) = p(8)*p(908) - p(5579)
    p(5584) = p(5)*p(934)
    p(5585) = p(6)*p(934)
    p(5586) = p(8)*p(911)
    p(5587) = p(8)*p(912)
    p(5588) = p(8)*p(913)
    p(5589) = p(8)*p(914)
    p(5590) = p(8)*p(915)
    p(5591) = p(55)*p(132)
    p(5592) = p(7)*p(927) - p(5578) - p(5577)
    p(5593) = p(7)*p(928) - p(5579)
    p(5594) = p(57)*p(132)
    p(5595) = p(8)*p(917) - p(5592)
    p(5596) = p(7)*p(931) - p(5583)
    p(5597) = p(5)*p(935)
    p(5598) = p(6)*p(935)
    p(5599) = p(8)*p(921)
    p(5600) = p(62)*p(122)
    p(5601) = p(62)*p(123)
    p(5602) = p(62)*p(124)
    p(5603) = p(62)*p(125)
    p(5604) = p(62)*p(126)
    p(5605) = p(62)*p(127)
    p(5606) = p(62)*p(128)
    p(5607) = p(5)*p(936)
    p(5608) = p(6)*p(936)
    p(5609) = p(62)*p(131)
    p(5610) = p(62)*p(132)
    p(5611) = p(9)*p(850)
    p(5612) = p(9)*p(851)
    p(5613) = p(9)*p(852)
    p(5614) = p(9)*p(853)
    p(5615) = p(9)*p(854)
    p(5616) = p(9)*p(855)
    p(5617) = p(9)*p(856)
    p(5618) = p(9)*p(857)
    p(5619) = p(9)*p(858)
    p(5620) = p(9)*p(859)
    p(5621) = p(9)*p(860)
    p(5622) = p(9)*p(861)
    p(5623) = p(9)*p(862)
    p(5624) = p(9)*p(863)
    p(5625) = p(9)*p(864)
    p(5626) = p(9)*p(865)
    p(5627) = p(9)*p(866)
    p(5628) = p(9)*p(867)
    p(5629) = p(9)*p(868)
    p(5630) = p(9)*p(869)
    p(5631) = p(9)*p(870)
    p(5632) = p(9)*p(871)
    p(5633) = p(9)*p(872)
    p(5634) = p(9)*p(873)
    p(5635) = p(9)*p(874)
    p(5636) = p(9)*p(875)
    p(5637) = p(9)*p(876)
    p(5638) = p(9)*p(877)
    p(5639) = p(9)*p(878)
    p(5640) = p(9)*p(879)
    p(5641) = p(9)*p(880)
    p(5642) = p(9)*p(881)
    p(5643) = p(9)*p(882)
    p(5644) = p(9)*p(883)
    p(5645) = p(5)*p(937)
    p(5646) = p(5)*p(938)
    p(5647) = p(5)*p(939)
    p(5648) = p(5)*p(940)
    p(5649) = p(5)*p(941)
    p(5650) = p(5)*p(942)
    p(5651) = p(5)*p(943)
    p(5652) = p(6)*p(937)
    p(5653) = p(6)*p(938)
    p(5654) = p(6)*p(939)
    p(5655) = p(6)*p(940)
    p(5656) = p(6)*p(941)
    p(5657) = p(6)*p(942)
    p(5658) = p(6)*p(943)
    p(5659) = p(5)*p(945)
    p(5660) = p(9)*p(899)
    p(5661) = p(9)*p(900)
    p(5662) = p(9)*p(901)
    p(5663) = p(9)*p(902)
    p(5664) = p(9)*p(903)
    p(5665) = p(9)*p(904)
    p(5666) = p(9)*p(905)
    p(5667) = p(9)*p(906)
    p(5668) = p(9)*p(907)
    p(5669) = p(9)*p(908)
    p(5670) = p(5)*p(946)
    p(5671) = p(6)*p(946)
    p(5672) = p(9)*p(911)
    p(5673) = p(9)*p(912)
    p(5674) = p(9)*p(913)
    p(5675) = p(9)*p(914)
    p(5676) = p(9)*p(915)
    p(5677) = p(9)*p(916)
    p(5678) = p(9)*p(917)
    p(5679) = p(9)*p(918)
    p(5680) = p(5)*p(947)
    p(5681) = p(6)*p(947)
    p(5682) = p(9)*p(921)
    p(5683) = p(9)*p(922)
    p(5684) = p(9)*p(923)
    p(5685) = p(9)*p(924)
    p(5686) = p(9)*p(925)
    p(5687) = p(9)*p(926)
    p(5688) = p(9)*p(927)
    p(5689) = p(9)*p(928)
    p(5690) = p(9)*p(929)
    p(5691) = p(9)*p(930)
    p(5692) = p(9)*p(931)
    p(5693) = p(5)*p(948)
    p(5694) = p(6)*p(948)
    p(5695) = p(9)*p(934)
    p(5696) = p(9)*p(935)
    p(5697) = p(9)*p(936)
    p(5698) = m(3608) + m(3609) + m(3610) + m(3611) + m(3612) + m(3613)
    p(5699) = m(3614) + m(3615) + m(3616) + m(3617) + m(3618) + m(3619)
    p(5700) = m(3620) + m(3621) + m(3622) + m(3623) + m(3624) + m(3625)
    p(5701) = m(3626) + m(3627) + m(3628) + m(3629) + m(3630) + m(3631)
    p(5702) = p(18)*p(135) - p(5701) - p(5698)
    p(5703) = p(1)*p(951) - p(5700) - p(5699)
    p(5704) = m(3632) + m(3633) + m(3634) + m(3635) + m(3636) + m(3637)
    p(5705) = m(3638) + m(3639) + m(3640) + m(3641) + m(3642) + m(3643)
    p(5706) = m(3644) + m(3645) + m(3646) + m(3647) + m(3648) + m(3649)
    p(5707) = p(1)*p(953) - p(5705) - p(5704)
    p(5708) = p(2)*p(949) - p(5704) - p(5699)
    p(5709) = p(2)*p(950) - p(5705) - p(5700)
    p(5710) = m(3650) + m(3651) + m(3652) + m(3653) + m(3654) + m(3655)
    p(5711) = p(1)*p(954) - p(5709) - p(5708)
    p(5712) = p(21)*p(135) - p(5710) - p(5706)
    p(5713) = p(3)*p(949)
    p(5714) = p(3)*p(950)
    p(5715) = p(3)*p(951)
    p(5716) = p(3)*p(952)
    p(5717) = p(3)*p(953)
    p(5718) = p(3)*p(954)
    p(5719) = p(24)*p(135)
    p(5720) = m(3656) + m(3657) + m(3658) + m(3659) + m(3660) + m(3661) &
	&  + m(3662) + m(3663) + m(3664) + m(3665) + m(3666) &
	&  + m(3667)
    p(5721) = m(3668) + m(3669) + m(3670) + m(3671) + m(3672) + m(3673) &
	&  + m(3674) + m(3675) + m(3676) + m(3677) + m(3678) &
	&  + m(3679)
    p(5722) = m(3680) + m(3681) + m(3682) + m(3683) + m(3684) + m(3685) &
	&  + m(3686) + m(3687) + m(3688) + m(3689) + m(3690) &
	&  + m(3691)
    p(5723) = p(1)*p(956) - p(5721) - p(5720)
    p(5724) = m(3692) + m(3693) + m(3694) + m(3695) + m(3696) + m(3697) &
	&  + m(3698) + m(3699) + m(3700) + m(3701) + m(3702) &
	&  + m(3703)
    p(5725) = p(2)*p(956) - p(5724) - p(5722)
    p(5726) = m(3704) + m(3705) + m(3706) + m(3707) + m(3708) + m(3709) &
	&  + m(3710) + m(3711) + m(3712) + m(3713) + m(3714) &
	&  + m(3715)
    p(5727) = m(3716) + m(3717) + m(3718) + m(3719) + m(3720) + m(3721)
    p(5728) = p(3)*p(956) - p(5726)
    p(5729) = m(3722) + m(3723) + m(3724) + m(3725) + m(3726) + m(3727) &
	&  + m(3728) + m(3729) + m(3730) + m(3731) + m(3732) &
	&  + m(3733)
    p(5730) = m(3734) + m(3735) + m(3736) + m(3737) + m(3738) + m(3739) &
	&  + m(3740) + m(3741) + m(3742) + m(3743) + m(3744) &
	&  + m(3745)
    p(5731) = m(3746) + m(3747) + m(3748) + m(3749) + m(3750) + m(3751) &
	&  + m(3752) + m(3753) + m(3754) + m(3755) + m(3756) &
	&  + m(3757)
    p(5732) = p(1)*p(957) - p(5730) - p(5729)
    p(5733) = m(3758) + m(3759) + m(3760) + m(3761) + m(3762) + m(3763) &
	&  + m(3764) + m(3765) + m(3766) + m(3767) + m(3768) &
	&  + m(3769)
    p(5734) = p(2)*p(957) - p(5733) - p(5731)
    p(5735) = m(3770) + m(3771) + m(3772) + m(3773) + m(3774) + m(3775) &
	&  + m(3776) + m(3777) + m(3778) + m(3779) + m(3780) &
	&  + m(3781)
    p(5736) = m(3782) + m(3783) + m(3784) + m(3785) + m(3786) + m(3787) &
	&  + m(3788) + m(3789) + m(3790) + m(3791) + m(3792) &
	&  + m(3793)
    p(5737) = m(3794) + m(3795) + m(3796) + m(3797) + m(3798) + m(3799)
    p(5738) = p(3)*p(957) - p(5735)
    p(5739) = m(3800) + m(3801) + m(3802) + m(3803) + m(3804) + m(3805) &
	&  + m(3806) + m(3807) + m(3808) + m(3809) + m(3810) &
	&  + m(3811)
    p(5740) = p(4)*p(949) - p(5729) - p(5720)
    p(5741) = p(4)*p(950) - p(5730) - p(5721)
    p(5742) = p(4)*p(951) - p(5731) - p(5722)
    p(5743) = p(1)*p(958) - p(5741) - p(5740)
    p(5744) = p(4)*p(953) - p(5733) - p(5724)
    p(5745) = p(2)*p(958) - p(5744) - p(5742)
    p(5746) = p(29)*p(135) - p(5735) - p(5726)
    p(5747) = m(3812) + m(3813) + m(3814) + m(3815) + m(3816) + m(3817) &
	&  + m(3818) + m(3819) + m(3820) + m(3821) + m(3822) &
	&  + m(3823)
    p(5748) = p(30)*p(135) - p(5747) - p(5736)
    p(5749) = p(31)*p(135) - p(5737) - p(5727)
    p(5750) = p(3)*p(958) - p(5746)
    p(5751) = m(3824) + m(3825) + m(3826) + m(3827) + m(3828) + m(3829) &
	&  + m(3830) + m(3831) + m(3832) + m(3833) + m(3834) &
	&  + m(3835)
    p(5752) = p(33)*p(135) - p(5751) - p(5739)
    p(5753) = p(5)*p(949)
    p(5754) = p(5)*p(950)
    p(5755) = p(5)*p(951)
    p(5756) = p(5)*p(952)
    p(5757) = p(5)*p(953)
    p(5758) = p(5)*p(954)
    p(5759) = p(5)*p(955)
    p(5760) = p(5)*p(956)
    p(5761) = p(5)*p(957)
    p(5762) = p(5)*p(958)
    p(5763) = p(6)*p(949)
    p(5764) = p(6)*p(950)
    p(5765) = p(6)*p(951)
    p(5766) = p(6)*p(952)
    p(5767) = p(6)*p(953)
    p(5768) = p(6)*p(954)
    p(5769) = p(6)*p(955)
    p(5770) = p(6)*p(956)
    p(5771) = p(6)*p(957)
    p(5772) = p(6)*p(958)
    p(5773) = p(5)*p(960)
    p(5774) = m(3836) + m(3837) + m(3838) + m(3839) + m(3840) + m(3841)
    p(5775) = m(3842) + m(3843) + m(3844) + m(3845) + m(3846) + m(3847)
    p(5776) = m(3848) + m(3849) + m(3850) + m(3851) + m(3852) + m(3853)
    p(5777) = p(1)*p(961) - p(5775) - p(5774)
    p(5778) = m(3854) + m(3855) + m(3856) + m(3857) + m(3858) + m(3859)
    p(5779) = p(2)*p(961) - p(5778) - p(5776)
    p(5780) = p(3)*p(961)
    p(5781) = m(3860) + m(3861) + m(3862) + m(3863) + m(3864) + m(3865) &
	&  + m(3866) + m(3867) + m(3868) + m(3869) + m(3870) &
	&  + m(3871)
    p(5782) = m(3872) + m(3873) + m(3874) + m(3875) + m(3876) + m(3877) &
	&  + m(3878) + m(3879) + m(3880) + m(3881) + m(3882) &
	&  + m(3883)
    p(5783) = p(4)*p(961) - p(5782) - p(5781)
    p(5784) = p(5)*p(961)
    p(5785) = p(6)*p(961)
    p(5786) = m(3884) + m(3885) + m(3886) + m(3887) + m(3888) + m(3889)
    p(5787) = m(3890) + m(3891) + m(3892) + m(3893) + m(3894) + m(3895)
    p(5788) = m(3896) + m(3897) + m(3898) + m(3899) + m(3900) + m(3901)
    p(5789) = p(1)*p(962) - p(5787) - p(5786)
    p(5790) = m(3902) + m(3903) + m(3904) + m(3905) + m(3906) + m(3907)
    p(5791) = p(2)*p(962) - p(5790) - p(5788)
    p(5792) = p(3)*p(962)
    p(5793) = m(3908) + m(3909) + m(3910) + m(3911) + m(3912) + m(3913) &
	&  + m(3914) + m(3915) + m(3916) + m(3917) + m(3918) &
	&  + m(3919)
    p(5794) = m(3920) + m(3921) + m(3922) + m(3923) + m(3924) + m(3925) &
	&  + m(3926) + m(3927) + m(3928) + m(3929) + m(3930) &
	&  + m(3931)
    p(5795) = p(4)*p(962) - p(5794) - p(5793)
    p(5796) = p(5)*p(962)
    p(5797) = p(6)*p(962)
    p(5798) = m(3932) + m(3933) + m(3934) + m(3935) + m(3936) + m(3937)
    p(5799) = p(7)*p(949) - p(5786) - p(5774)
    p(5800) = p(7)*p(950) - p(5787) - p(5775)
    p(5801) = p(7)*p(951) - p(5788) - p(5776)
    p(5802) = p(1)*p(963) - p(5800) - p(5799)
    p(5803) = p(7)*p(953) - p(5790) - p(5778)
    p(5804) = p(2)*p(963) - p(5803) - p(5801)
    p(5805) = p(3)*p(963)
    p(5806) = p(7)*p(956) - p(5793) - p(5781)
    p(5807) = p(7)*p(957) - p(5794) - p(5782)
    p(5808) = p(4)*p(963) - p(5807) - p(5806)
    p(5809) = p(5)*p(963)
    p(5810) = p(6)*p(963)
    p(5811) = m(3938) + m(3939) + m(3940) + m(3941) + m(3942) + m(3943)
    p(5812) = p(52)*p(135) - p(5811) - p(5798)
    p(5813) = p(8)*p(949)
    p(5814) = p(8)*p(950)
    p(5815) = p(8)*p(951)
    p(5816) = p(8)*p(952)
    p(5817) = p(8)*p(953)
    p(5818) = p(8)*p(954)
    p(5819) = p(55)*p(135)
    p(5820) = m(3944) + m(3945) + m(3946) + m(3947) + m(3948) + m(3949) &
	&  + m(3950) + m(3951) + m(3952) + m(3953) + m(3954) &
	&  + m(3955)
    p(5821) = m(3956) + m(3957) + m(3958) + m(3959) + m(3960) + m(3961) &
	&  + m(3962) + m(3963) + m(3964) + m(3965) + m(3966) &
	&  + m(3967)
    p(5822) = p(56)*p(135) - p(5821) - p(5820)
    p(5823) = p(57)*p(135)
    p(5824) = p(8)*p(956) - p(5820)
    p(5825) = p(8)*p(957) - p(5821)
    p(5826) = p(8)*p(958) - p(5822)
    p(5827) = p(5)*p(964)
    p(5828) = p(6)*p(964)
    p(5829) = p(8)*p(961)
    p(5830) = p(8)*p(962)
    p(5831) = p(8)*p(963)
    p(5832) = p(62)*p(135)
    p(5833) = p(9)*p(949)
    p(5834) = p(9)*p(950)
    p(5835) = p(9)*p(951)
    p(5836) = p(9)*p(952)
    p(5837) = p(9)*p(953)
    p(5838) = p(9)*p(954)
    p(5839) = p(9)*p(955)
    p(5840) = p(9)*p(956)
    p(5841) = p(9)*p(957)
    p(5842) = p(9)*p(958)
    p(5843) = p(5)*p(965)
    p(5844) = p(6)*p(965)
    p(5845) = p(9)*p(961)
    p(5846) = p(9)*p(962)
    p(5847) = p(9)*p(963)
    p(5848) = p(9)*p(964)
    p(5849) = m(3968) + m(3969) + m(3970) + m(3971) + m(3972) + m(3973)
    p(5850) = m(3974) + m(3975) + m(3976)
    p(5851) = p(1)*p(966) - p(5849)
    p(5852) = p(2)*p(966) - p(5850)
    p(5853) = p(3)*p(966)
    p(5854) = m(3977) + m(3978) + m(3979) + m(3980) + m(3981) + m(3982) &
	&  + m(3983) + m(3984) + m(3985) + m(3986) + m(3987) &
	&  + m(3988)
    p(5855) = p(4)*p(966) - p(5854)
    p(5856) = p(5)*p(966)
    p(5857) = p(6)*p(966)
    p(5858) = m(3989) + m(3990) + m(3991) + m(3992) + m(3993) + m(3994)
    p(5859) = p(7)*p(966) - p(5858)
    p(5860) = p(8)*p(966)
    p(5861) = p(9)*p(966)
    p(5862) = p(10)*p(850) - p(5698)
    p(5863) = p(10)*p(851) - p(5700) - p(5699)
    p(5864) = p(18)*p(136) - p(5862)
    p(5865) = p(1)*p(968) - p(5863)
    p(5866) = p(19)*p(136) - p(5865)
    p(5867) = p(2)*p(967) - p(5866) - p(5863)
    p(5868) = p(10)*p(856) - p(5710) - p(5706)
    p(5869) = p(2)*p(969) - p(5865)
    p(5870) = p(10)*p(858) - p(5712)
    p(5871) = p(3)*p(967)
    p(5872) = p(3)*p(968)
    p(5873) = p(3)*p(969)
    p(5874) = p(3)*p(970)
    p(5875) = p(24)*p(136)
    p(5876) = p(10)*p(864) - p(5729) - p(5721)
    p(5877) = p(10)*p(865) - p(5730) - p(5720)
    p(5878) = p(10)*p(866) - p(5731) - p(5722)
    p(5879) = p(1)*p(972) - p(5877) - p(5876)
    p(5880) = p(10)*p(868) - p(5733) - p(5725)
    p(5881) = p(2)*p(972) - p(5880) - p(5878)
    p(5882) = p(10)*p(870) - p(5735) - p(5726)
    p(5883) = p(10)*p(871) - p(5736)
    p(5884) = p(10)*p(872) - p(5737) - p(5727)
    p(5885) = p(3)*p(972) - p(5882)
    p(5886) = p(10)*p(874) - p(5739)
    p(5887) = p(4)*p(967) - p(5877) - p(5876)
    p(5888) = p(4)*p(968) - p(5878)
    p(5889) = p(1)*p(973) - p(5887)
    p(5890) = p(2)*p(973) - p(5888)
    p(5891) = p(10)*p(879) - p(5746)
    p(5892) = p(30)*p(136) - p(5883)
    p(5893) = p(10)*p(881) - p(5749)
    p(5894) = p(3)*p(973) - p(5891)
    p(5895) = p(33)*p(136) - p(5886)
    p(5896) = p(5)*p(967)
    p(5897) = p(5)*p(968)
    p(5898) = p(5)*p(969)
    p(5899) = p(5)*p(970)
    p(5900) = p(5)*p(971)
    p(5901) = p(5)*p(972)
    p(5902) = p(5)*p(973)
    p(5903) = p(6)*p(967)
    p(5904) = p(6)*p(968)
    p(5905) = p(6)*p(969)
    p(5906) = p(6)*p(970)
    p(5907) = p(6)*p(971)
    p(5908) = p(6)*p(972)
    p(5909) = p(6)*p(973)
    p(5910) = p(5)*p(975)
    p(5911) = p(10)*p(899) - p(5786) - p(5775)
    p(5912) = p(10)*p(900) - p(5787) - p(5774)
    p(5913) = p(10)*p(901) - p(5788) - p(5776)
    p(5914) = p(1)*p(976) - p(5912) - p(5911)
    p(5915) = p(10)*p(903) - p(5790) - p(5779)
    p(5916) = p(2)*p(976) - p(5915) - p(5913)
    p(5917) = p(3)*p(976)
    p(5918) = p(10)*p(906) - p(5793) - p(5782)
    p(5919) = p(10)*p(907) - p(5794) - p(5781)
    p(5920) = p(4)*p(976) - p(5919) - p(5918)
    p(5921) = p(5)*p(976)
    p(5922) = p(6)*p(976)
    p(5923) = p(10)*p(911) - p(5798)
    p(5924) = p(7)*p(967) - p(5912) - p(5911)
    p(5925) = p(7)*p(968) - p(5913)
    p(5926) = p(1)*p(977) - p(5924)
    p(5927) = p(2)*p(977) - p(5925)
    p(5928) = p(3)*p(977)
    p(5929) = p(7)*p(972) - p(5919) - p(5918)
    p(5930) = p(4)*p(977) - p(5929)
    p(5931) = p(5)*p(977)
    p(5932) = p(6)*p(977)
    p(5933) = p(52)*p(136) - p(5923)
    p(5934) = p(8)*p(967)
    p(5935) = p(8)*p(968)
    p(5936) = p(8)*p(969)
    p(5937) = p(8)*p(970)
    p(5938) = p(55)*p(136)
    p(5939) = p(10)*p(927) - p(5821) - p(5820)
    p(5940) = p(10)*p(928) - p(5822)
    p(5941) = p(57)*p(136)
    p(5942) = p(8)*p(972) - p(5939)
    p(5943) = p(8)*p(973) - p(5940)
    p(5944) = p(5)*p(978)
    p(5945) = p(6)*p(978)
    p(5946) = p(8)*p(976)
    p(5947) = p(8)*p(977)
    p(5948) = p(62)*p(136)
    p(5949) = p(9)*p(967)
    p(5950) = p(9)*p(968)
    p(5951) = p(9)*p(969)
    p(5952) = p(9)*p(970)
    p(5953) = p(9)*p(971)
    p(5954) = p(9)*p(972)
    p(5955) = p(9)*p(973)
    p(5956) = p(5)*p(979)
    p(5957) = p(6)*p(979)
    p(5958) = p(9)*p(976)
    p(5959) = p(9)*p(977)
    p(5960) = p(9)*p(978)
    p(5961) = p(14)*p(554) - p(5851)
    p(5962) = p(84)*p(122) - p(5961) - p(5849)
    p(5963) = p(84)*p(123) - p(5850)
    p(5964) = p(84)*p(124) - p(5851)
    p(5965) = p(14)*p(556) - p(5963) - p(5852)
    p(5966) = p(14)*p(557) - p(5850)
    p(5967) = p(3)*p(980)
    p(5968) = p(14)*p(559) - p(5855)
    p(5969) = p(84)*p(127) - p(5968) - p(5854)
    p(5970) = p(84)*p(128) - p(5855)
    p(5971) = p(5)*p(980)
    p(5972) = p(6)*p(980)
    p(5973) = p(14)*p(563) - p(5859)
    p(5974) = p(84)*p(131) - p(5973) - p(5858)
    p(5975) = p(84)*p(132) - p(5859)
    p(5976) = p(8)*p(980)
    p(5977) = p(9)*p(980)
    p(5978) = p(567)*p(14)
    p(5979) = p(11)*p(850)
    p(5980) = p(11)*p(851)
    p(5981) = p(11)*p(852)
    p(5982) = p(11)*p(853)
    p(5983) = p(11)*p(854)
    p(5984) = p(11)*p(855)
    p(5985) = p(11)*p(856)
    p(5986) = p(11)*p(857)
    p(5987) = p(11)*p(858)
    p(5988) = p(87)*p(122)
    p(5989) = p(87)*p(123)
    p(5990) = p(87)*p(124)
    p(5991) = p(87)*p(125)
    p(5992) = m(3995) + m(3996) + m(3997) + m(3998) + m(3999) + m(4000) &
	&  + m(4001) + m(4002) + m(4003) + m(4004) + m(4005) &
	&  + m(4006)
    p(5993) = m(4007) + m(4008) + m(4009) + m(4010) + m(4011) + m(4012) &
	&  + m(4013) + m(4014) + m(4015) + m(4016) + m(4017) &
	&  + m(4018)
    p(5994) = m(4019) + m(4020) + m(4021) + m(4022) + m(4023) + m(4024) &
	&  + m(4025) + m(4026) + m(4027) + m(4028) + m(4029) &
	&  + m(4030)
    p(5995) = p(1)*p(986) - p(5993) - p(5992)
    p(5996) = m(4031) + m(4032) + m(4033) + m(4034) + m(4035) + m(4036) &
	&  + m(4037) + m(4038) + m(4039) + m(4040) + m(4041) &
	&  + m(4042)
    p(5997) = p(2)*p(986) - p(5996) - p(5994)
    p(5998) = m(4043) + m(4044) + m(4045) + m(4046) + m(4047) + m(4048) &
	&  + m(4049) + m(4050) + m(4051) + m(4052) + m(4053) &
	&  + m(4054)
    p(5999) = m(4055) + m(4056) + m(4057) + m(4058) + m(4059) + m(4060)
    p(6000) = p(14)*p(574) - p(5995) - p(5992)
    p(6001) = p(14)*p(575) - p(5996)
    p(6002) = p(1)*p(987) - p(6000)
    p(6003) = p(2)*p(987) - p(6001)
    p(6004) = p(14)*p(578) - p(5998)
    p(6005) = p(14)*p(579) - p(5999)
    p(6006) = p(89)*p(122)
    p(6007) = p(89)*p(123)
    p(6008) = p(89)*p(124)
    p(6009) = p(89)*p(125)
    p(6010) = p(24)*p(137)
    p(6011) = p(3)*p(986) - p(5998)
    p(6012) = p(3)*p(987) - p(6004)
    p(6013) = p(11)*p(864) - p(5992)
    p(6014) = p(11)*p(865) - p(5993)
    p(6015) = p(11)*p(866) - p(5994)
    p(6016) = p(11)*p(867) - p(5995)
    p(6017) = p(11)*p(868) - p(5996)
    p(6018) = p(11)*p(869) - p(5997)
    p(6019) = p(11)*p(870) - p(6011)
    p(6020) = p(11)*p(871)
    p(6021) = p(11)*p(872)
    p(6022) = m(4061) + m(4062) + m(4063) + m(4064) + m(4065) + m(4066) &
	&  + m(4067) + m(4068) + m(4069) + m(4070) + m(4071) &
	&  + m(4072)
    p(6023) = p(3)*p(989) - p(6019)
    p(6024) = p(11)*p(874) - p(5999)
    p(6025) = p(11)*p(875) - p(6000)
    p(6026) = p(11)*p(876) - p(6001)
    p(6027) = p(1)*p(990) - p(6025)
    p(6028) = p(2)*p(990) - p(6026)
    p(6029) = p(11)*p(879) - p(6012)
    p(6030) = p(11)*p(880) - p(6022)
    p(6031) = p(11)*p(881)
    p(6032) = p(3)*p(990) - p(6029)
    p(6033) = p(11)*p(883) - p(6005)
    p(6034) = p(5)*p(981)
    p(6035) = p(5)*p(982)
    p(6036) = p(5)*p(983)
    p(6037) = p(5)*p(984)
    p(6038) = p(5)*p(985)
    p(6039) = p(5)*p(986)
    p(6040) = p(5)*p(987)
    p(6041) = p(5)*p(988)
    p(6042) = p(5)*p(989)
    p(6043) = p(5)*p(990)
    p(6044) = p(6)*p(981)
    p(6045) = p(6)*p(982)
    p(6046) = p(6)*p(983)
    p(6047) = p(6)*p(984)
    p(6048) = p(6)*p(985)
    p(6049) = p(6)*p(986)
    p(6050) = p(6)*p(987)
    p(6051) = p(6)*p(988)
    p(6052) = p(6)*p(989)
    p(6053) = p(6)*p(990)
    p(6054) = p(5)*p(992)
    p(6055) = p(11)*p(899)
    p(6056) = p(11)*p(900)
    p(6057) = p(11)*p(901)
    p(6058) = p(11)*p(902)
    p(6059) = p(11)*p(903)
    p(6060) = p(11)*p(904)
    p(6061) = p(87)*p(131)
    p(6062) = m(4073) + m(4074) + m(4075) + m(4076) + m(4077) + m(4078) &
	&  + m(4079) + m(4080) + m(4081) + m(4082) + m(4083) &
	&  + m(4084)
    p(6063) = m(4085) + m(4086) + m(4087) + m(4088) + m(4089) + m(4090) &
	&  + m(4091) + m(4092) + m(4093) + m(4094) + m(4095) &
	&  + m(4096)
    p(6064) = p(88)*p(131) - p(6063) - p(6062)
    p(6065) = p(89)*p(131)
    p(6066) = p(11)*p(906) - p(6062)
    p(6067) = p(11)*p(907) - p(6063)
    p(6068) = p(11)*p(908) - p(6064)
    p(6069) = p(5)*p(993)
    p(6070) = p(6)*p(993)
    p(6071) = p(11)*p(911)
    p(6072) = p(11)*p(912)
    p(6073) = p(11)*p(913)
    p(6074) = p(11)*p(914)
    p(6075) = p(11)*p(915)
    p(6076) = p(87)*p(132)
    p(6077) = p(7)*p(986) - p(6063) - p(6062)
    p(6078) = p(7)*p(987) - p(6064)
    p(6079) = p(89)*p(132)
    p(6080) = p(11)*p(917) - p(6077)
    p(6081) = p(7)*p(990) - p(6068)
    p(6082) = p(5)*p(994)
    p(6083) = p(6)*p(994)
    p(6084) = p(11)*p(921)
    p(6085) = p(94)*p(122)
    p(6086) = p(94)*p(123)
    p(6087) = p(94)*p(124)
    p(6088) = p(94)*p(125)
    p(6089) = p(14)*p(621)
    p(6090) = m(4097) + m(4098) + m(4099) + m(4100) + m(4101) + m(4102) &
	&  + m(4103) + m(4104) + m(4105) + m(4106) + m(4107) &
	&  + m(4108)
    p(6091) = p(14)*p(622) - p(6090)
    p(6092) = p(14)*p(623)
    p(6093) = p(94)*p(127) - p(6090)
    p(6094) = p(14)*p(624) - p(6093)
    p(6095) = p(5)*p(995)
    p(6096) = p(6)*p(995)
    p(6097) = p(94)*p(131)
    p(6098) = p(94)*p(132)
    p(6099) = p(95)*p(122)
    p(6100) = p(95)*p(123)
    p(6101) = p(95)*p(124)
    p(6102) = p(95)*p(125)
    p(6103) = p(14)*p(630)
    p(6104) = p(8)*p(986) - p(6090)
    p(6105) = p(8)*p(987) - p(6091)
    p(6106) = p(14)*p(632)
    p(6107) = p(8)*p(989) - p(6093)
    p(6108) = p(8)*p(990) - p(6094)
    p(6109) = p(5)*p(996)
    p(6110) = p(6)*p(996)
    p(6111) = p(95)*p(131)
    p(6112) = p(95)*p(132)
    p(6113) = p(62)*p(137)
    p(6114) = p(9)*p(981)
    p(6115) = p(9)*p(982)
    p(6116) = p(9)*p(983)
    p(6117) = p(9)*p(984)
    p(6118) = p(9)*p(985)
    p(6119) = p(9)*p(986)
    p(6120) = p(9)*p(987)
    p(6121) = p(9)*p(988)
    p(6122) = p(9)*p(989)
    p(6123) = p(9)*p(990)
    p(6124) = p(5)*p(997)
    p(6125) = p(6)*p(997)
    p(6126) = p(9)*p(993)
    p(6127) = p(9)*p(994)
    p(6128) = p(9)*p(995)
    p(6129) = p(9)*p(996)
    p(6130) = p(11)*p(949)
    p(6131) = p(11)*p(950)
    p(6132) = p(11)*p(951)
    p(6133) = p(11)*p(952)
    p(6134) = p(11)*p(953)
    p(6135) = p(11)*p(954)
    p(6136) = p(87)*p(135)
    p(6137) = m(4109) + m(4110) + m(4111) + m(4112) + m(4113) + m(4114) &
	&  + m(4115) + m(4116) + m(4117) + m(4118) + m(4119) &
	&  + m(4120)
    p(6138) = m(4121) + m(4122) + m(4123) + m(4124) + m(4125) + m(4126) &
	&  + m(4127) + m(4128) + m(4129) + m(4130) + m(4131) &
	&  + m(4132)
    p(6139) = p(88)*p(135) - p(6138) - p(6137)
    p(6140) = p(89)*p(135)
    p(6141) = p(11)*p(956) - p(6137)
    p(6142) = p(11)*p(957) - p(6138)
    p(6143) = p(11)*p(958) - p(6139)
    p(6144) = p(5)*p(998)
    p(6145) = p(6)*p(998)
    p(6146) = p(11)*p(961)
    p(6147) = p(11)*p(962)
    p(6148) = p(11)*p(963)
    p(6149) = p(94)*p(135)
    p(6150) = p(95)*p(135)
    p(6151) = p(9)*p(998)
    p(6152) = p(11)*p(966)
    p(6153) = p(11)*p(967)
    p(6154) = p(11)*p(968)
    p(6155) = p(11)*p(969)
    p(6156) = p(11)*p(970)
    p(6157) = p(87)*p(136)
    p(6158) = p(10)*p(986) - p(6138) - p(6137)
    p(6159) = p(10)*p(987) - p(6139)
    p(6160) = p(89)*p(136)
    p(6161) = p(11)*p(972) - p(6158)
    p(6162) = p(10)*p(990) - p(6143)
    p(6163) = p(5)*p(999)
    p(6164) = p(6)*p(999)
    p(6165) = p(11)*p(976)
    p(6166) = p(11)*p(977)
    p(6167) = p(94)*p(136)
    p(6168) = p(95)*p(136)
    p(6169) = p(9)*p(999)
    p(6170) = p(11)*p(980)
    p(6171) = p(98)*p(122)
    p(6172) = p(98)*p(123)
    p(6173) = p(98)*p(124)
    p(6174) = p(98)*p(125)
    p(6175) = p(98)*p(126)
    p(6176) = p(98)*p(127)
    p(6177) = p(98)*p(128)
    p(6178) = p(5)*p(1000)
    p(6179) = p(6)*p(1000)
    p(6180) = p(98)*p(131)
    p(6181) = p(98)*p(132)
    p(6182) = p(98)*p(133)
    p(6183) = p(9)*p(1000)
    p(6184) = p(98)*p(135)
    p(6185) = p(98)*p(136)
    p(6186) = p(12)*p(850)
    p(6187) = p(12)*p(851)
    p(6188) = p(12)*p(852)
    p(6189) = p(12)*p(853)
    p(6190) = p(12)*p(854)
    p(6191) = p(12)*p(855)
    p(6192) = p(12)*p(856)
    p(6193) = p(12)*p(857)
    p(6194) = p(12)*p(858)
    p(6195) = p(12)*p(859)
    p(6196) = p(12)*p(860)
    p(6197) = p(12)*p(861)
    p(6198) = p(12)*p(862)
    p(6199) = p(12)*p(863)
    p(6200) = p(12)*p(864)
    p(6201) = p(12)*p(865)
    p(6202) = p(12)*p(866)
    p(6203) = p(12)*p(867)
    p(6204) = p(12)*p(868)
    p(6205) = p(12)*p(869)
    p(6206) = p(12)*p(870)
    p(6207) = p(12)*p(871)
    p(6208) = p(12)*p(872)
    p(6209) = p(12)*p(873)
    p(6210) = p(12)*p(874)
    p(6211) = p(12)*p(875)
    p(6212) = p(12)*p(876)
    p(6213) = p(12)*p(877)
    p(6214) = p(12)*p(878)
    p(6215) = p(12)*p(879)
    p(6216) = p(12)*p(880)
    p(6217) = p(12)*p(881)
    p(6218) = p(12)*p(882)
    p(6219) = p(12)*p(883)
    p(6220) = p(5)*p(1001)
    p(6221) = p(5)*p(1002)
    p(6222) = p(5)*p(1003)
    p(6223) = p(5)*p(1004)
    p(6224) = p(5)*p(1005)
    p(6225) = p(5)*p(1006)
    p(6226) = p(5)*p(1007)
    p(6227) = p(6)*p(1001)
    p(6228) = p(6)*p(1002)
    p(6229) = p(6)*p(1003)
    p(6230) = p(6)*p(1004)
    p(6231) = p(6)*p(1005)
    p(6232) = p(6)*p(1006)
    p(6233) = p(6)*p(1007)
    p(6234) = p(5)*p(1009)
    p(6235) = p(12)*p(899)
    p(6236) = p(12)*p(900)
    p(6237) = p(12)*p(901)
    p(6238) = p(12)*p(902)
    p(6239) = p(12)*p(903)
    p(6240) = p(12)*p(904)
    p(6241) = p(12)*p(905)
    p(6242) = p(12)*p(906)
    p(6243) = p(12)*p(907)
    p(6244) = p(12)*p(908)
    p(6245) = p(5)*p(1010)
    p(6246) = p(6)*p(1010)
    p(6247) = p(12)*p(911)
    p(6248) = p(12)*p(912)
    p(6249) = p(12)*p(913)
    p(6250) = p(12)*p(914)
    p(6251) = p(12)*p(915)
    p(6252) = p(12)*p(916)
    p(6253) = p(12)*p(917)
    p(6254) = p(12)*p(918)
    p(6255) = p(5)*p(1011)
    p(6256) = p(6)*p(1011)
    p(6257) = p(12)*p(921)
    p(6258) = p(12)*p(922)
    p(6259) = p(12)*p(923)
    p(6260) = p(12)*p(924)
    p(6261) = p(12)*p(925)
    p(6262) = p(12)*p(926)
    p(6263) = p(12)*p(927)
    p(6264) = p(12)*p(928)
    p(6265) = p(12)*p(929)
    p(6266) = p(12)*p(930)
    p(6267) = p(12)*p(931)
    p(6268) = p(5)*p(1012)
    p(6269) = p(6)*p(1012)
    p(6270) = p(12)*p(934)
    p(6271) = p(12)*p(935)
    p(6272) = p(12)*p(936)
    p(6273) = p(9)*p(1001)
    p(6274) = p(9)*p(1002)
    p(6275) = p(9)*p(1003)
    p(6276) = p(9)*p(1004)
    p(6277) = p(9)*p(1005)
    p(6278) = p(9)*p(1006)
    p(6279) = p(9)*p(1007)
    p(6280) = p(5)*p(1013)
    p(6281) = p(6)*p(1013)
    p(6282) = p(9)*p(1010)
    p(6283) = p(9)*p(1011)
    p(6284) = p(9)*p(1012)
    p(6285) = p(12)*p(949)
    p(6286) = p(12)*p(950)
    p(6287) = p(12)*p(951)
    p(6288) = p(12)*p(952)
    p(6289) = p(12)*p(953)
    p(6290) = p(12)*p(954)
    p(6291) = p(12)*p(955)
    p(6292) = p(12)*p(956)
    p(6293) = p(12)*p(957)
    p(6294) = p(12)*p(958)
    p(6295) = p(5)*p(1014)
    p(6296) = p(6)*p(1014)
    p(6297) = p(12)*p(961)
    p(6298) = p(12)*p(962)
    p(6299) = p(12)*p(963)
    p(6300) = p(12)*p(964)
    p(6301) = p(9)*p(1014)
    p(6302) = p(12)*p(966)
    p(6303) = p(12)*p(967)
    p(6304) = p(12)*p(968)
    p(6305) = p(12)*p(969)
    p(6306) = p(12)*p(970)
    p(6307) = p(12)*p(971)
    p(6308) = p(12)*p(972)
    p(6309) = p(12)*p(973)
    p(6310) = p(5)*p(1015)
    p(6311) = p(6)*p(1015)
    p(6312) = p(12)*p(976)
    p(6313) = p(12)*p(977)
    p(6314) = p(12)*p(978)
    p(6315) = p(9)*p(1015)
    p(6316) = p(12)*p(980)
    p(6317) = p(12)*p(981)
    p(6318) = p(12)*p(982)
    p(6319) = p(12)*p(983)
    p(6320) = p(12)*p(984)
    p(6321) = p(12)*p(985)
    p(6322) = p(12)*p(986)
    p(6323) = p(12)*p(987)
    p(6324) = p(12)*p(988)
    p(6325) = p(12)*p(989)
    p(6326) = p(12)*p(990)
    p(6327) = p(5)*p(1016)
    p(6328) = p(6)*p(1016)
    p(6329) = p(12)*p(993)
    p(6330) = p(12)*p(994)
    p(6331) = p(12)*p(995)
    p(6332) = p(12)*p(996)
    p(6333) = p(9)*p(1016)
    p(6334) = p(12)*p(998)
    p(6335) = p(12)*p(999)
    p(6336) = p(12)*p(1000)
    p(6337) = p(13)*p(850)
    p(6338) = p(13)*p(851)
    p(6339) = p(13)*p(852)
    p(6340) = p(13)*p(853)
    p(6341) = p(13)*p(854)
    p(6342) = p(13)*p(855)
    p(6343) = p(13)*p(856)
    p(6344) = p(13)*p(857)
    p(6345) = p(13)*p(858)
    p(6346) = p(13)*p(859)
    p(6347) = p(13)*p(860)
    p(6348) = p(13)*p(861)
    p(6349) = p(13)*p(862)
    p(6350) = p(13)*p(863)
    p(6351) = p(13)*p(864)
    p(6352) = p(13)*p(865)
    p(6353) = p(13)*p(866)
    p(6354) = p(13)*p(867)
    p(6355) = p(13)*p(868)
    p(6356) = p(13)*p(869)
    p(6357) = p(13)*p(870)
    p(6358) = p(13)*p(871)
    p(6359) = p(13)*p(872)
    p(6360) = p(13)*p(873)
    p(6361) = p(13)*p(874)
    p(6362) = p(13)*p(875)
    p(6363) = p(13)*p(876)
    p(6364) = p(13)*p(877)
    p(6365) = p(13)*p(878)
    p(6366) = p(13)*p(879)
    p(6367) = p(13)*p(880)
    p(6368) = p(13)*p(881)
    p(6369) = p(13)*p(882)
    p(6370) = p(13)*p(883)
    p(6371) = p(5)*p(1017)
    p(6372) = p(5)*p(1018)
    p(6373) = p(5)*p(1019)
    p(6374) = p(5)*p(1020)
    p(6375) = p(5)*p(1021)
    p(6376) = p(5)*p(1022)
    p(6377) = p(5)*p(1023)
    p(6378) = p(6)*p(1017)
    p(6379) = p(6)*p(1018)
    p(6380) = p(6)*p(1019)
    p(6381) = p(6)*p(1020)
    p(6382) = p(6)*p(1021)
    p(6383) = p(6)*p(1022)
    p(6384) = p(6)*p(1023)
    p(6385) = p(5)*p(1025)
    p(6386) = p(13)*p(899)
    p(6387) = p(13)*p(900)
    p(6388) = p(13)*p(901)
    p(6389) = p(13)*p(902)
    p(6390) = p(13)*p(903)
    p(6391) = p(13)*p(904)
    p(6392) = p(13)*p(905)
    p(6393) = p(13)*p(906)
    p(6394) = p(13)*p(907)
    p(6395) = p(13)*p(908)
    p(6396) = p(5)*p(1026)
    p(6397) = p(6)*p(1026)
    p(6398) = p(13)*p(911)
    p(6399) = p(13)*p(912)
    p(6400) = p(13)*p(913)
    p(6401) = p(13)*p(914)
    p(6402) = p(13)*p(915)
    p(6403) = p(13)*p(916)
    p(6404) = p(13)*p(917)
    p(6405) = p(13)*p(918)
    p(6406) = p(5)*p(1027)
    p(6407) = p(6)*p(1027)
    p(6408) = p(13)*p(921)
    p(6409) = p(13)*p(922)
    p(6410) = p(13)*p(923)
    p(6411) = p(13)*p(924)
    p(6412) = p(13)*p(925)
    p(6413) = p(13)*p(926)
    p(6414) = p(13)*p(927)
    p(6415) = p(13)*p(928)
    p(6416) = p(13)*p(929)
    p(6417) = p(13)*p(930)
    p(6418) = p(13)*p(931)
    p(6419) = p(5)*p(1028)
    p(6420) = p(6)*p(1028)
    p(6421) = p(13)*p(934)
    p(6422) = p(13)*p(935)
    p(6423) = p(13)*p(936)
    p(6424) = p(9)*p(1017)
    p(6425) = p(9)*p(1018)
    p(6426) = p(9)*p(1019)
    p(6427) = p(9)*p(1020)
    p(6428) = p(9)*p(1021)
    p(6429) = p(9)*p(1022)
    p(6430) = p(9)*p(1023)
    p(6431) = p(5)*p(1029)
    p(6432) = p(6)*p(1029)
    p(6433) = p(9)*p(1026)
    p(6434) = p(9)*p(1027)
    p(6435) = p(9)*p(1028)
    p(6436) = p(13)*p(949)
    p(6437) = p(13)*p(950)
    p(6438) = p(13)*p(951)
    p(6439) = p(13)*p(952)
    p(6440) = p(13)*p(953)
    p(6441) = p(13)*p(954)
    p(6442) = p(13)*p(955)
    p(6443) = p(13)*p(956)
    p(6444) = p(13)*p(957)
    p(6445) = p(13)*p(958)
    p(6446) = p(5)*p(1030)
    p(6447) = p(6)*p(1030)
    p(6448) = p(13)*p(961)
    p(6449) = p(13)*p(962)
    p(6450) = p(13)*p(963)
    p(6451) = p(13)*p(964)
    p(6452) = p(9)*p(1030)
    p(6453) = p(13)*p(966)
    p(6454) = p(13)*p(967)
    p(6455) = p(13)*p(968)
    p(6456) = p(13)*p(969)
    p(6457) = p(13)*p(970)
    p(6458) = p(13)*p(971)
    p(6459) = p(13)*p(972)
    p(6460) = p(13)*p(973)
    p(6461) = p(5)*p(1031)
    p(6462) = p(6)*p(1031)
    p(6463) = p(13)*p(976)
    p(6464) = p(13)*p(977)
    p(6465) = p(13)*p(978)
    p(6466) = p(9)*p(1031)
    p(6467) = p(13)*p(980)
    p(6468) = p(13)*p(981)
    p(6469) = p(13)*p(982)
    p(6470) = p(13)*p(983)
    p(6471) = p(13)*p(984)
    p(6472) = p(13)*p(985)
    p(6473) = p(13)*p(986)
    p(6474) = p(13)*p(987)
    p(6475) = p(13)*p(988)
    p(6476) = p(13)*p(989)
    p(6477) = p(13)*p(990)
    p(6478) = p(5)*p(1032)
    p(6479) = p(6)*p(1032)
    p(6480) = p(13)*p(993)
    p(6481) = p(13)*p(994)
    p(6482) = p(13)*p(995)
    p(6483) = p(13)*p(996)
    p(6484) = p(9)*p(1032)
    p(6485) = p(13)*p(998)
    p(6486) = p(13)*p(999)
    p(6487) = p(13)*p(1000)
    p(6488) = p(12)*p(1017)
    p(6489) = p(12)*p(1018)
    p(6490) = p(12)*p(1019)
    p(6491) = p(12)*p(1020)
    p(6492) = p(12)*p(1021)
    p(6493) = p(12)*p(1022)
    p(6494) = p(12)*p(1023)
    p(6495) = p(5)*p(1033)
    p(6496) = p(6)*p(1033)
    p(6497) = p(12)*p(1026)
    p(6498) = p(12)*p(1027)
    p(6499) = p(12)*p(1028)
    p(6500) = p(9)*p(1033)
    p(6501) = p(12)*p(1030)
    p(6502) = p(12)*p(1031)
    p(6503) = p(12)*p(1032)
    p(6504) = m(4133) + m(4134) + m(4135) + m(4136) + m(4137) + m(4138)
    p(6505) = p(18)*p(140) - p(6504)
    p(6506) = m(4139) + m(4140) + m(4141) + m(4142) + m(4143) + m(4144)
    p(6507) = m(4145) + m(4146) + m(4147) + m(4148) + m(4149) + m(4150)
    p(6508) = m(4151) + m(4152) + m(4153)
    p(6509) = p(1)*p(1036) - p(6507) - p(6506)
    p(6510) = p(2)*p(1034) - p(6506)
    p(6511) = p(1)*p(1037) - p(6510)
    p(6512) = p(21)*p(140) - p(6508)
    p(6513) = p(3)*p(1034)
    p(6514) = p(3)*p(1035)
    p(6515) = p(3)*p(1036)
    p(6516) = p(3)*p(1037)
    p(6517) = p(24)*p(140)
    p(6518) = m(4154) + m(4155) + m(4156) + m(4157) + m(4158) + m(4159)
    p(6519) = p(1)*p(1039) - p(6518)
    p(6520) = m(4160) + m(4161) + m(4162) + m(4163) + m(4164) + m(4165) &
	&  + m(4166) + m(4167) + m(4168) + m(4169) + m(4170) &
	&  + m(4171)
    p(6521) = p(2)*p(1039) - p(6520)
    p(6522) = m(4172) + m(4173) + m(4174) + m(4175) + m(4176) + m(4177)
    p(6523) = m(4178) + m(4179) + m(4180)
    p(6524) = p(3)*p(1039) - p(6522)
    p(6525) = p(4)*p(1034) - p(6518)
    p(6526) = p(25)*p(140) - p(6525) - p(6519)
    p(6527) = p(26)*p(140) - p(6521)
    p(6528) = p(27)*p(140) - p(6518)
    p(6529) = p(4)*p(1036) - p(6527) - p(6520)
    p(6530) = p(4)*p(1037) - p(6521)
    p(6531) = p(29)*p(140) - p(6522)
    p(6532) = m(4181) + m(4182) + m(4183) + m(4184) + m(4185) + m(4186) &
	&  + m(4187) + m(4188) + m(4189) + m(4190) + m(4191) &
	&  + m(4192)
    p(6533) = p(30)*p(140) - p(6532)
    p(6534) = p(31)*p(140) - p(6523)
    p(6535) = p(3)*p(1040) - p(6531)
    p(6536) = m(4193) + m(4194) + m(4195) + m(4196) + m(4197) + m(4198) &
	&  + m(4199) + m(4200) + m(4201) + m(4202) + m(4203) &
	&  + m(4204)
    p(6537) = p(33)*p(140) - p(6536)
    p(6538) = p(5)*p(1034)
    p(6539) = p(5)*p(1035)
    p(6540) = p(5)*p(1036)
    p(6541) = p(5)*p(1037)
    p(6542) = p(5)*p(1038)
    p(6543) = p(5)*p(1039)
    p(6544) = p(5)*p(1040)
    p(6545) = p(6)*p(1034)
    p(6546) = p(6)*p(1035)
    p(6547) = p(6)*p(1036)
    p(6548) = p(6)*p(1037)
    p(6549) = p(6)*p(1038)
    p(6550) = p(6)*p(1039)
    p(6551) = p(6)*p(1040)
    p(6552) = p(5)*p(1042)
    p(6553) = m(4205) + m(4206) + m(4207)
    p(6554) = p(1)*p(1043) - p(6553)
    p(6555) = m(4208) + m(4209) + m(4210) + m(4211) + m(4212) + m(4213)
    p(6556) = p(2)*p(1043) - p(6555)
    p(6557) = p(3)*p(1043)
    p(6558) = m(4214) + m(4215) + m(4216) + m(4217) + m(4218) + m(4219)
    p(6559) = p(4)*p(1043) - p(6558)
    p(6560) = p(5)*p(1043)
    p(6561) = p(6)*p(1043)
    p(6562) = p(7)*p(1034) - p(6553)
    p(6563) = p(43)*p(140) - p(6562) - p(6554)
    p(6564) = p(44)*p(140) - p(6556)
    p(6565) = p(45)*p(140) - p(6553)
    p(6566) = p(7)*p(1036) - p(6564) - p(6555)
    p(6567) = p(7)*p(1037) - p(6556)
    p(6568) = p(3)*p(1044)
    p(6569) = p(7)*p(1039) - p(6558)
    p(6570) = p(48)*p(140) - p(6569) - p(6559)
    p(6571) = p(49)*p(140) - p(6558)
    p(6572) = p(5)*p(1044)
    p(6573) = p(6)*p(1044)
    p(6574) = m(4220) + m(4221) + m(4222) + m(4223) + m(4224) + m(4225)
    p(6575) = p(52)*p(140) - p(6574)
    p(6576) = p(8)*p(1034)
    p(6577) = p(8)*p(1035)
    p(6578) = p(8)*p(1036)
    p(6579) = p(8)*p(1037)
    p(6580) = p(55)*p(140)
    p(6581) = m(4226) + m(4227) + m(4228) + m(4229) + m(4230) + m(4231)
    p(6582) = p(56)*p(140) - p(6581)
    p(6583) = p(57)*p(140)
    p(6584) = p(8)*p(1039) - p(6581)
    p(6585) = p(8)*p(1040) - p(6582)
    p(6586) = p(5)*p(1045)
    p(6587) = p(6)*p(1045)
    p(6588) = p(8)*p(1043)
    p(6589) = p(8)*p(1044)
    p(6590) = p(62)*p(140)
    p(6591) = p(9)*p(1034)
    p(6592) = p(9)*p(1035)
    p(6593) = p(9)*p(1036)
    p(6594) = p(9)*p(1037)
    p(6595) = p(9)*p(1038)
    p(6596) = p(9)*p(1039)
    p(6597) = p(9)*p(1040)
    p(6598) = p(5)*p(1046)
    p(6599) = p(6)*p(1046)
    p(6600) = p(9)*p(1043)
    p(6601) = p(9)*p(1044)
    p(6602) = p(9)*p(1045)
    p(6603) = m(4232) + m(4233) + m(4234)
    p(6604) = p(1)*p(1047) - p(6603)
    p(6605) = m(4235) + m(4236) + m(4237) + m(4238) + m(4239) + m(4240)
    p(6606) = p(2)*p(1047) - p(6605)
    p(6607) = p(3)*p(1047)
    p(6608) = m(4241) + m(4242) + m(4243) + m(4244) + m(4245) + m(4246)
    p(6609) = p(4)*p(1047) - p(6608)
    p(6610) = p(5)*p(1047)
    p(6611) = p(6)*p(1047)
    p(6612) = m(4247) + m(4248) + m(4249)
    p(6613) = p(7)*p(1047) - p(6612)
    p(6614) = p(8)*p(1047)
    p(6615) = p(9)*p(1047)
    p(6616) = p(10)*p(1034) - p(6603)
    p(6617) = p(71)*p(140) - p(6616) - p(6604)
    p(6618) = p(72)*p(140) - p(6606)
    p(6619) = p(73)*p(140) - p(6603)
    p(6620) = p(10)*p(1036) - p(6618) - p(6605)
    p(6621) = p(10)*p(1037) - p(6606)
    p(6622) = p(3)*p(1048)
    p(6623) = p(10)*p(1039) - p(6608)
    p(6624) = p(76)*p(140) - p(6623) - p(6609)
    p(6625) = p(77)*p(140) - p(6608)
    p(6626) = p(5)*p(1048)
    p(6627) = p(6)*p(1048)
    p(6628) = p(10)*p(1043) - p(6612)
    p(6629) = p(80)*p(140) - p(6628) - p(6613)
    p(6630) = p(81)*p(140) - p(6612)
    p(6631) = p(8)*p(1048)
    p(6632) = p(9)*p(1048)
    p(6633) = m(4250) + m(4251) + m(4252) + m(4253) + m(4254) + m(4255)
    p(6634) = p(84)*p(140) - p(6633)
    p(6635) = p(11)*p(1034)
    p(6636) = p(11)*p(1035)
    p(6637) = p(11)*p(1036)
    p(6638) = p(11)*p(1037)
    p(6639) = p(87)*p(140)
    p(6640) = m(4256) + m(4257) + m(4258) + m(4259) + m(4260) + m(4261)
    p(6641) = p(88)*p(140) - p(6640)
    p(6642) = p(89)*p(140)
    p(6643) = p(11)*p(1039) - p(6640)
    p(6644) = p(11)*p(1040) - p(6641)
    p(6645) = p(5)*p(1049)
    p(6646) = p(6)*p(1049)
    p(6647) = p(11)*p(1043)
    p(6648) = p(11)*p(1044)
    p(6649) = p(94)*p(140)
    p(6650) = p(95)*p(140)
    p(6651) = p(9)*p(1049)
    p(6652) = p(11)*p(1047)
    p(6653) = p(11)*p(1048)
    p(6654) = p(98)*p(140)
    p(6655) = p(12)*p(1034)
    p(6656) = p(12)*p(1035)
    p(6657) = p(12)*p(1036)
    p(6658) = p(12)*p(1037)
    p(6659) = p(12)*p(1038)
    p(6660) = p(12)*p(1039)
    p(6661) = p(12)*p(1040)
    p(6662) = p(5)*p(1050)
    p(6663) = p(6)*p(1050)
    p(6664) = p(12)*p(1043)
    p(6665) = p(12)*p(1044)
    p(6666) = p(12)*p(1045)
    p(6667) = p(9)*p(1050)
    p(6668) = p(12)*p(1047)
    p(6669) = p(12)*p(1048)
    p(6670) = p(12)*p(1049)
    p(6671) = p(13)*p(1034)
    p(6672) = p(13)*p(1035)
    p(6673) = p(13)*p(1036)
    p(6674) = p(13)*p(1037)
    p(6675) = p(13)*p(1038)
    p(6676) = p(13)*p(1039)
    p(6677) = p(13)*p(1040)
    p(6678) = p(5)*p(1051)
    p(6679) = p(6)*p(1051)
    p(6680) = p(13)*p(1043)
    p(6681) = p(13)*p(1044)
    p(6682) = p(13)*p(1045)
    p(6683) = p(9)*p(1051)
    p(6684) = p(13)*p(1047)
    p(6685) = p(13)*p(1048)
    p(6686) = p(13)*p(1049)
    p(6687) = p(12)*p(1051)
    p(6688) = p(1052)*p(1)
    p(6689) = p(1052)*p(2)
    p(6690) = p(1052)*p(3)
    p(6691) = p(1052)*p(4)
    p(6692) = p(5)*p(1052)
    p(6693) = p(6)*p(1052)
    p(6694) = p(1052)*p(7)
    p(6695) = p(1052)*p(8)
    p(6696) = p(9)*p(1052)
    p(6697) = p(1052)*p(10)
    p(6698) = p(1052)*p(11)
    p(6699) = p(12)*p(1052)
    p(6700) = p(13)*p(1052)
    p(6701) = p(208)*p(15)
    p(6702) = p(15)*p(209)
    p(6703) = p(15)*p(210)
    p(6704) = p(15)*p(211)
    p(6705) = p(212)*p(15)
    p(6706) = p(15)*p(213)
    p(6707) = p(18)*p(143)
    p(6708) = p(19)*p(143)
    p(6709) = p(20)*p(143)
    p(6710) = p(21)*p(143)
    p(6711) = m(4262) + m(4263) + m(4264) + m(4265) + m(4266) + m(4267)
    p(6712) = m(4268) + m(4269) + m(4270) + m(4271) + m(4272) + m(4273) &
	&  + m(4274) + m(4275) + m(4276) + m(4277) + m(4278) &
	&  + m(4279)
    p(6713) = p(18)*p(144) - p(6711)
    p(6714) = p(1)*p(1060) - p(6712)
    p(6715) = p(19)*p(144) - p(6714)
    p(6716) = p(2)*p(1059) - p(6715) - p(6712)
    p(6717) = m(4280) + m(4281) + m(4282) + m(4283) + m(4284) + m(4285) &
	&  + m(4286) + m(4287) + m(4288) + m(4289) + m(4290) &
	&  + m(4291)
    p(6718) = p(2)*p(1061) - p(6714)
    p(6719) = p(21)*p(144) - p(6717)
    p(6720) = m(4292) + m(4293) + m(4294) + m(4295) + m(4296) + m(4297) &
	&  + m(4298) + m(4299) + m(4300) + m(4301) + m(4302) &
	&  + m(4303)
    p(6721) = m(4304) + m(4305) + m(4306) + m(4307) + m(4308) + m(4309)
    p(6722) = p(1)*p(1063) - p(6720)
    p(6723) = p(2)*p(1063) - p(6721)
    p(6724) = m(4310) + m(4311) + m(4312) + m(4313) + m(4314) + m(4315)
    p(6725) = p(1)*p(1064) - p(6724)
    p(6726) = m(4316) + m(4317) + m(4318) + m(4319) + m(4320) + m(4321) &
	&  + m(4322) + m(4323) + m(4324) + m(4325) + m(4326) &
	&  + m(4327)
    p(6727) = p(2)*p(1064) - p(6726)
    p(6728) = m(4328) + m(4329) + m(4330) + m(4331) + m(4332) + m(4333)
    p(6729) = m(4334) + m(4335)
    p(6730) = p(18)*p(145)
    p(6731) = p(19)*p(145)
    p(6732) = p(20)*p(145)
    p(6733) = p(21)*p(145)
    p(6734) = p(24)*p(141)
    p(6735) = p(24)*p(142)
    p(6736) = p(3)*p(1059) - p(6720)
    p(6737) = p(3)*p(1060) - p(6721)
    p(6738) = p(1)*p(1068) - p(6736)
    p(6739) = p(2)*p(1068) - p(6737)
    p(6740) = p(24)*p(144)
    p(6741) = p(3)*p(1064) - p(6728)
    p(6742) = p(15)*p(220) - p(6711)
    p(6743) = p(15)*p(221) - p(6712)
    p(6744) = p(15)*p(222) - p(6713)
    p(6745) = p(1)*p(1070) - p(6743)
    p(6746) = p(15)*p(224) - p(6715)
    p(6747) = p(15)*p(225) - p(6716)
    p(6748) = p(15)*p(226) - p(6717)
    p(6749) = p(2)*p(1071) - p(6745)
    p(6750) = p(15)*p(228) - p(6719)
    p(6751) = p(15)*p(229) - p(6736)
    p(6752) = p(15)*p(230) - p(6737)
    p(6753) = p(1)*p(1073) - p(6751)
    p(6754) = p(2)*p(1073) - p(6752)
    p(6755) = p(15)*p(233)
    p(6756) = m(4336) + m(4337) + m(4338) + m(4339) + m(4340) + m(4341) &
	&  + m(4342) + m(4343) + m(4344) + m(4345) + m(4346) &
	&  + m(4347)
    p(6757) = m(4348) + m(4349) + m(4350) + m(4351) + m(4352) + m(4353) &
	&  + m(4354) + m(4355) + m(4356) + m(4357) + m(4358) &
	&  + m(4359)
    p(6758) = p(15)*p(234) - p(6756)
    p(6759) = p(15)*p(235) - p(6757)
    p(6760) = p(15)*p(236)
    p(6761) = p(30)*p(143)
    p(6762) = m(4360) + m(4361) + m(4362) + m(4363) + m(4364) + m(4365)
    p(6763) = p(15)*p(237)
    p(6764) = p(15)*p(238)
    p(6765) = p(15)*p(239)
    p(6766) = p(15)*p(240)
    p(6767) = p(31)*p(143)
    p(6768) = m(4366) + m(4367) + m(4368) + m(4369) + m(4370) + m(4371) &
	&  + m(4372) + m(4373) + m(4374) + m(4375) + m(4376) &
	&  + m(4377)
    p(6769) = p(3)*p(1069) - p(6751)
    p(6770) = p(3)*p(1070) - p(6752)
    p(6771) = p(1)*p(1076) - p(6769)
    p(6772) = p(2)*p(1076) - p(6770)
    p(6773) = p(24)*p(146)
    p(6774) = p(30)*p(145)
    p(6775) = p(31)*p(145)
    p(6776) = p(15)*p(248) - p(6724)
    p(6777) = p(1)*p(1077) - p(6776)
    p(6778) = p(15)*p(250) - p(6726)
    p(6779) = p(2)*p(1077) - p(6778)
    p(6780) = p(15)*p(252) - p(6741)
    p(6781) = p(15)*p(253) - p(6762)
    p(6782) = p(15)*p(254) - p(6768)
    p(6783) = p(3)*p(1077) - p(6780)
    p(6784) = p(15)*p(256) - p(6729)
    p(6785) = p(5)*p(1053)
    p(6786) = p(5)*p(1054)
    p(6787) = p(5)*p(1055)
    p(6788) = p(5)*p(1056)
    p(6789) = p(5)*p(1057)
    p(6790) = p(5)*p(1058)
    p(6791) = p(5)*p(1059)
    p(6792) = p(5)*p(1060)
    p(6793) = p(5)*p(1061)
    p(6794) = p(5)*p(1062)
    p(6795) = p(5)*p(1063)
    p(6796) = p(5)*p(1064)
    p(6797) = p(5)*p(1065)
    p(6798) = p(5)*p(1066)
    p(6799) = p(5)*p(1067)
    p(6800) = p(5)*p(1068)
    p(6801) = p(5)*p(1069)
    p(6802) = p(5)*p(1070)
    p(6803) = p(5)*p(1071)
    p(6804) = p(5)*p(1072)
    p(6805) = p(5)*p(1073)
    p(6806) = p(5)*p(1074)
    p(6807) = p(5)*p(1075)
    p(6808) = p(5)*p(1076)
    p(6809) = p(5)*p(1077)
    p(6810) = p(6)*p(1053)
    p(6811) = p(6)*p(1054)
    p(6812) = p(6)*p(1055)
    p(6813) = p(6)*p(1056)
    p(6814) = p(6)*p(1057)
    p(6815) = p(6)*p(1058)
    p(6816) = p(6)*p(1059)
    p(6817) = p(6)*p(1060)
    p(6818) = p(6)*p(1061)
    p(6819) = p(6)*p(1062)
    p(6820) = p(6)*p(1063)
    p(6821) = p(6)*p(1064)
    p(6822) = p(6)*p(1065)
    p(6823) = p(6)*p(1066)
    p(6824) = p(6)*p(1067)
    p(6825) = p(6)*p(1068)
    p(6826) = p(6)*p(1069)
    p(6827) = p(6)*p(1070)
    p(6828) = p(6)*p(1071)
    p(6829) = p(6)*p(1072)
    p(6830) = p(6)*p(1073)
    p(6831) = p(6)*p(1074)
    p(6832) = p(6)*p(1075)
    p(6833) = p(6)*p(1076)
    p(6834) = p(6)*p(1077)
    p(6835) = p(5)*p(1084)
    p(6836) = p(5)*p(1085)
    p(6837) = p(5)*p(1086)
    p(6838) = p(5)*p(1087)
    p(6839) = p(5)*p(1088)
    p(6840) = p(5)*p(1089)
    p(6841) = p(15)*p(293)
    p(6842) = p(15)*p(294)
    p(6843) = p(15)*p(295)
    p(6844) = p(15)*p(296)
    p(6845) = p(15)*p(297)
    p(6846) = p(15)*p(298)
    p(6847) = p(15)*p(299)
    p(6848) = p(15)*p(300)
    p(6849) = p(15)*p(301)
    p(6850) = p(43)*p(143)
    p(6851) = p(44)*p(143)
    p(6852) = p(45)*p(143)
    p(6853) = p(46)*p(143)
    p(6854) = m(4378) + m(4379) + m(4380) + m(4381) + m(4382) + m(4383) &
	&  + m(4384) + m(4385) + m(4386) + m(4387) + m(4388) &
	&  + m(4389)
    p(6855) = m(4390) + m(4391) + m(4392) + m(4393) + m(4394) + m(4395) &
	&  + m(4396) + m(4397) + m(4398) + m(4399) + m(4400) &
	&  + m(4401)
    p(6856) = m(4402) + m(4403) + m(4404) + m(4405) + m(4406) + m(4407) &
	&  + m(4408) + m(4409) + m(4410) + m(4411) + m(4412) &
	&  + m(4413)
    p(6857) = p(1)*p(1096) - p(6855) - p(6854)
    p(6858) = m(4414) + m(4415) + m(4416) + m(4417) + m(4418) + m(4419) &
	&  + m(4420) + m(4421) + m(4422) + m(4423) + m(4424) &
	&  + m(4425)
    p(6859) = p(2)*p(1096) - p(6858) - p(6856)
    p(6860) = m(4426) + m(4427) + m(4428) + m(4429) + m(4430) + m(4431) &
	&  + m(4432) + m(4433) + m(4434) + m(4435) + m(4436) &
	&  + m(4437)
    p(6861) = m(4438) + m(4439) + m(4440) + m(4441) + m(4442) + m(4443)
    p(6862) = p(7)*p(1059) - p(6857) - p(6854)
    p(6863) = p(7)*p(1060) - p(6858)
    p(6864) = p(1)*p(1097) - p(6862)
    p(6865) = p(2)*p(1097) - p(6863)
    p(6866) = p(7)*p(1063) - p(6860)
    p(6867) = p(7)*p(1064) - p(6861)
    p(6868) = p(43)*p(145)
    p(6869) = p(44)*p(145)
    p(6870) = p(45)*p(145)
    p(6871) = p(46)*p(145)
    p(6872) = p(24)*p(149)
    p(6873) = p(3)*p(1096) - p(6860)
    p(6874) = p(3)*p(1097) - p(6866)
    p(6875) = p(15)*p(307) - p(6854)
    p(6876) = p(15)*p(308) - p(6855)
    p(6877) = p(15)*p(309) - p(6856)
    p(6878) = p(15)*p(310) - p(6857)
    p(6879) = p(15)*p(311) - p(6858)
    p(6880) = p(15)*p(312) - p(6859)
    p(6881) = p(15)*p(313) - p(6873)
    p(6882) = p(15)*p(314)
    p(6883) = p(15)*p(315)
    p(6884) = m(4444) + m(4445) + m(4446) + m(4447) + m(4448) + m(4449) &
	&  + m(4450) + m(4451) + m(4452) + m(4453) + m(4454) &
	&  + m(4455)
    p(6885) = p(3)*p(1099) - p(6881)
    p(6886) = p(15)*p(317) - p(6861)
    p(6887) = p(15)*p(318) - p(6862)
    p(6888) = p(7)*p(1070) - p(6879)
    p(6889) = p(1)*p(1100) - p(6887)
    p(6890) = p(2)*p(1100) - p(6888)
    p(6891) = p(7)*p(1073) - p(6881)
    p(6892) = p(15)*p(323) - p(6884)
    p(6893) = p(15)*p(324)
    p(6894) = p(3)*p(1100) - p(6891)
    p(6895) = p(7)*p(1077) - p(6886)
    p(6896) = p(5)*p(1091)
    p(6897) = p(5)*p(1092)
    p(6898) = p(5)*p(1093)
    p(6899) = p(5)*p(1094)
    p(6900) = p(5)*p(1095)
    p(6901) = p(5)*p(1096)
    p(6902) = p(5)*p(1097)
    p(6903) = p(5)*p(1098)
    p(6904) = p(5)*p(1099)
    p(6905) = p(5)*p(1100)
    p(6906) = p(6)*p(1091)
    p(6907) = p(6)*p(1092)
    p(6908) = p(6)*p(1093)
    p(6909) = p(6)*p(1094)
    p(6910) = p(6)*p(1095)
    p(6911) = p(6)*p(1096)
    p(6912) = p(6)*p(1097)
    p(6913) = p(6)*p(1098)
    p(6914) = p(6)*p(1099)
    p(6915) = p(6)*p(1100)
    p(6916) = p(5)*p(1102)
    p(6917) = p(15)*p(342)
    p(6918) = p(15)*p(343)
    p(6919) = p(15)*p(344)
    p(6920) = p(15)*p(345)
    p(6921) = p(52)*p(143)
    p(6922) = m(4456) + m(4457) + m(4458) + m(4459) + m(4460) + m(4461)
    p(6923) = p(52)*p(144) - p(6922)
    p(6924) = p(52)*p(145)
    p(6925) = p(15)*p(347) - p(6922)
    p(6926) = p(15)*p(348) - p(6923)
    p(6927) = p(5)*p(1103)
    p(6928) = p(6)*p(1103)
    p(6929) = p(351)*p(15)
    p(6930) = p(18)*p(150)
    p(6931) = p(19)*p(150)
    p(6932) = p(20)*p(150)
    p(6933) = p(21)*p(150)
    p(6934) = p(1)*p(1106)
    p(6935) = p(2)*p(1106)
    p(6936) = m(4462) + m(4463) + m(4464) + m(4465) + m(4466) + m(4467) &
	&  + m(4468) + m(4469) + m(4470) + m(4471) + m(4472) &
	&  + m(4473)
    p(6937) = m(4474) + m(4475) + m(4476) + m(4477) + m(4478) + m(4479)
    p(6938) = p(1)*p(1107) - p(6936)
    p(6939) = p(2)*p(1107) - p(6937)
    p(6940) = m(4480) + m(4481) + m(4482) + m(4483) + m(4484) + m(4485)
    p(6941) = m(4486) + m(4487) + m(4488) + m(4489) + m(4490) + m(4491)
    p(6942) = p(1)*p(1108)
    p(6943) = p(2)*p(1108)
    p(6944) = p(24)*p(150)
    p(6945) = p(3)*p(1107) - p(6940)
    p(6946) = p(25)*p(150) - p(6936)
    p(6947) = p(26)*p(150) - p(6937)
    p(6948) = p(1)*p(1109) - p(6946)
    p(6949) = p(2)*p(1109) - p(6947)
    p(6950) = p(4)*p(1106) - p(6940)
    p(6951) = p(30)*p(150)
    p(6952) = p(31)*p(150)
    p(6953) = p(3)*p(1109) - p(6950)
    p(6954) = p(33)*p(150) - p(6941)
    p(6955) = p(5)*p(1104)
    p(6956) = p(5)*p(1105)
    p(6957) = p(5)*p(1106)
    p(6958) = p(5)*p(1107)
    p(6959) = p(5)*p(1108)
    p(6960) = p(5)*p(1109)
    p(6961) = p(6)*p(1104)
    p(6962) = p(6)*p(1105)
    p(6963) = p(6)*p(1106)
    p(6964) = p(6)*p(1107)
    p(6965) = p(6)*p(1108)
    p(6966) = p(6)*p(1109)
    p(6967) = p(5)*p(1111)
    p(6968) = p(43)*p(150)
    p(6969) = p(44)*p(150)
    p(6970) = p(45)*p(150)
    p(6971) = p(46)*p(150)
    p(6972) = p(7)*p(1106)
    p(6973) = m(4492) + m(4493) + m(4494) + m(4495) + m(4496) + m(4497) &
	&  + m(4498) + m(4499) + m(4500) + m(4501) + m(4502) &
	&  + m(4503)
    p(6974) = p(7)*p(1107) - p(6973)
    p(6975) = p(7)*p(1108)
    p(6976) = p(48)*p(150) - p(6973)
    p(6977) = p(7)*p(1109) - p(6976)
    p(6978) = p(5)*p(1112)
    p(6979) = p(6)*p(1112)
    p(6980) = p(52)*p(150)
    p(6981) = p(18)*p(151)
    p(6982) = p(19)*p(151)
    p(6983) = p(20)*p(151)
    p(6984) = p(21)*p(151)
    p(6985) = p(1)*p(1115)
    p(6986) = p(2)*p(1115)
    p(6987) = p(8)*p(1059) - p(6936)
    p(6988) = p(8)*p(1060) - p(6937)
    p(6989) = p(1)*p(1116) - p(6987)
    p(6990) = p(2)*p(1116) - p(6988)
    p(6991) = p(8)*p(1063) - p(6940)
    p(6992) = p(8)*p(1064) - p(6941)
    p(6993) = p(1)*p(1117)
    p(6994) = p(2)*p(1117)
    p(6995) = p(24)*p(151)
    p(6996) = p(3)*p(1116) - p(6991)
    p(6997) = p(8)*p(1069) - p(6946)
    p(6998) = p(8)*p(1070) - p(6947)
    p(6999) = p(1)*p(1118) - p(6997)
    p(7000) = p(2)*p(1118) - p(6998)
    p(7001) = p(4)*p(1115) - p(6991)
    p(7002) = p(30)*p(151)
    p(7003) = p(31)*p(151)
    p(7004) = p(3)*p(1118) - p(7001)
    p(7005) = p(8)*p(1077) - p(6954)
    p(7006) = p(5)*p(1113)
    p(7007) = p(5)*p(1114)
    p(7008) = p(5)*p(1115)
    p(7009) = p(5)*p(1116)
    p(7010) = p(5)*p(1117)
    p(7011) = p(5)*p(1118)
    p(7012) = p(6)*p(1113)
    p(7013) = p(6)*p(1114)
    p(7014) = p(6)*p(1115)
    p(7015) = p(6)*p(1116)
    p(7016) = p(6)*p(1117)
    p(7017) = p(6)*p(1118)
    p(7018) = p(5)*p(1120)
    p(7019) = p(43)*p(151)
    p(7020) = p(44)*p(151)
    p(7021) = p(45)*p(151)
    p(7022) = p(46)*p(151)
    p(7023) = p(7)*p(1115)
    p(7024) = p(8)*p(1096) - p(6973)
    p(7025) = p(7)*p(1116) - p(7024)
    p(7026) = p(7)*p(1117)
    p(7027) = p(8)*p(1099) - p(6976)
    p(7028) = p(7)*p(1118) - p(7027)
    p(7029) = p(5)*p(1121)
    p(7030) = p(6)*p(1121)
    p(7031) = p(52)*p(151)
    p(7032) = p(62)*p(141)
    p(7033) = p(62)*p(142)
    p(7034) = p(62)*p(143)
    p(7035) = p(62)*p(144)
    p(7036) = p(62)*p(145)
    p(7037) = p(62)*p(146)
    p(7038) = p(5)*p(1122)
    p(7039) = p(6)*p(1122)
    p(7040) = p(62)*p(149)
    p(7041) = p(9)*p(1053)
    p(7042) = p(9)*p(1054)
    p(7043) = p(9)*p(1055)
    p(7044) = p(9)*p(1056)
    p(7045) = p(9)*p(1057)
    p(7046) = p(9)*p(1058)
    p(7047) = p(9)*p(1059)
    p(7048) = p(9)*p(1060)
    p(7049) = p(9)*p(1061)
    p(7050) = p(9)*p(1062)
    p(7051) = p(9)*p(1063)
    p(7052) = p(9)*p(1064)
    p(7053) = p(9)*p(1065)
    p(7054) = p(9)*p(1066)
    p(7055) = p(9)*p(1067)
    p(7056) = p(9)*p(1068)
    p(7057) = p(9)*p(1069)
    p(7058) = p(9)*p(1070)
    p(7059) = p(9)*p(1071)
    p(7060) = p(9)*p(1072)
    p(7061) = p(9)*p(1073)
    p(7062) = p(9)*p(1074)
    p(7063) = p(9)*p(1075)
    p(7064) = p(9)*p(1076)
    p(7065) = p(9)*p(1077)
    p(7066) = p(5)*p(1123)
    p(7067) = p(5)*p(1124)
    p(7068) = p(5)*p(1125)
    p(7069) = p(5)*p(1126)
    p(7070) = p(5)*p(1127)
    p(7071) = p(5)*p(1128)
    p(7072) = p(6)*p(1123)
    p(7073) = p(6)*p(1124)
    p(7074) = p(6)*p(1125)
    p(7075) = p(6)*p(1126)
    p(7076) = p(6)*p(1127)
    p(7077) = p(6)*p(1128)
    p(7078) = p(5)*p(1130)
    p(7079) = p(9)*p(1091)
    p(7080) = p(9)*p(1092)
    p(7081) = p(9)*p(1093)
    p(7082) = p(9)*p(1094)
    p(7083) = p(9)*p(1095)
    p(7084) = p(9)*p(1096)
    p(7085) = p(9)*p(1097)
    p(7086) = p(9)*p(1098)
    p(7087) = p(9)*p(1099)
    p(7088) = p(9)*p(1100)
    p(7089) = p(5)*p(1131)
    p(7090) = p(6)*p(1131)
    p(7091) = p(9)*p(1103)
    p(7092) = p(9)*p(1104)
    p(7093) = p(9)*p(1105)
    p(7094) = p(9)*p(1106)
    p(7095) = p(9)*p(1107)
    p(7096) = p(9)*p(1108)
    p(7097) = p(9)*p(1109)
    p(7098) = p(5)*p(1132)
    p(7099) = p(6)*p(1132)
    p(7100) = p(9)*p(1112)
    p(7101) = p(9)*p(1113)
    p(7102) = p(9)*p(1114)
    p(7103) = p(9)*p(1115)
    p(7104) = p(9)*p(1116)
    p(7105) = p(9)*p(1117)
    p(7106) = p(9)*p(1118)
    p(7107) = p(5)*p(1133)
    p(7108) = p(6)*p(1133)
    p(7109) = p(9)*p(1121)
    p(7110) = p(9)*p(1122)
    p(7111) = p(15)*p(455)
    p(7112) = p(15)*p(456)
    p(7113) = p(15)*p(457)
    p(7114) = p(15)*p(458)
    p(7115) = p(15)*p(459)
    p(7116) = p(15)*p(460)
    p(7117) = p(15)*p(461)
    p(7118) = p(15)*p(462)
    p(7119) = p(15)*p(463)
    p(7120) = p(71)*p(143)
    p(7121) = p(72)*p(143)
    p(7122) = p(73)*p(143)
    p(7123) = p(74)*p(143)
    p(7124) = m(4504) + m(4505) + m(4506) + m(4507) + m(4508) + m(4509) &
	&  + m(4510) + m(4511) + m(4512) + m(4513) + m(4514) &
	&  + m(4515)
    p(7125) = m(4516) + m(4517) + m(4518) + m(4519) + m(4520) + m(4521) &
	&  + m(4522) + m(4523) + m(4524) + m(4525) + m(4526) &
	&  + m(4527)
    p(7126) = m(4528) + m(4529) + m(4530) + m(4531) + m(4532) + m(4533) &
	&  + m(4534) + m(4535) + m(4536) + m(4537) + m(4538) &
	&  + m(4539)
    p(7127) = p(1)*p(1139) - p(7125) - p(7124)
    p(7128) = m(4540) + m(4541) + m(4542) + m(4543) + m(4544) + m(4545) &
	&  + m(4546) + m(4547) + m(4548) + m(4549) + m(4550) &
	&  + m(4551)
    p(7129) = p(2)*p(1139) - p(7128) - p(7126)
    p(7130) = m(4552) + m(4553) + m(4554) + m(4555) + m(4556) + m(4557) &
	&  + m(4558) + m(4559) + m(4560) + m(4561) + m(4562) &
	&  + m(4563)
    p(7131) = m(4564) + m(4565) + m(4566) + m(4567) + m(4568) + m(4569)
    p(7132) = p(10)*p(1059) - p(7127) - p(7124)
    p(7133) = p(10)*p(1060) - p(7128)
    p(7134) = p(1)*p(1140) - p(7132)
    p(7135) = p(2)*p(1140) - p(7133)
    p(7136) = p(10)*p(1063) - p(7130)
    p(7137) = p(10)*p(1064) - p(7131)
    p(7138) = p(71)*p(145)
    p(7139) = p(72)*p(145)
    p(7140) = p(73)*p(145)
    p(7141) = p(74)*p(145)
    p(7142) = p(24)*p(153)
    p(7143) = p(3)*p(1139) - p(7130)
    p(7144) = p(3)*p(1140) - p(7136)
    p(7145) = p(15)*p(469) - p(7124)
    p(7146) = p(15)*p(470) - p(7125)
    p(7147) = p(15)*p(471) - p(7126)
    p(7148) = p(15)*p(472) - p(7127)
    p(7149) = p(15)*p(473) - p(7128)
    p(7150) = p(15)*p(474) - p(7129)
    p(7151) = p(15)*p(475) - p(7143)
    p(7152) = p(15)*p(476)
    p(7153) = p(15)*p(477)
    p(7154) = m(4570) + m(4571) + m(4572) + m(4573) + m(4574) + m(4575) &
	&  + m(4576) + m(4577) + m(4578) + m(4579) + m(4580) &
	&  + m(4581)
    p(7155) = p(3)*p(1142) - p(7151)
    p(7156) = p(15)*p(479) - p(7131)
    p(7157) = p(15)*p(480) - p(7132)
    p(7158) = p(10)*p(1070) - p(7149)
    p(7159) = p(1)*p(1143) - p(7157)
    p(7160) = p(2)*p(1143) - p(7158)
    p(7161) = p(10)*p(1073) - p(7151)
    p(7162) = p(15)*p(485) - p(7154)
    p(7163) = p(15)*p(486)
    p(7164) = p(3)*p(1143) - p(7161)
    p(7165) = p(10)*p(1077) - p(7156)
    p(7166) = p(5)*p(1134)
    p(7167) = p(5)*p(1135)
    p(7168) = p(5)*p(1136)
    p(7169) = p(5)*p(1137)
    p(7170) = p(5)*p(1138)
    p(7171) = p(5)*p(1139)
    p(7172) = p(5)*p(1140)
    p(7173) = p(5)*p(1141)
    p(7174) = p(5)*p(1142)
    p(7175) = p(5)*p(1143)
    p(7176) = p(6)*p(1134)
    p(7177) = p(6)*p(1135)
    p(7178) = p(6)*p(1136)
    p(7179) = p(6)*p(1137)
    p(7180) = p(6)*p(1138)
    p(7181) = p(6)*p(1139)
    p(7182) = p(6)*p(1140)
    p(7183) = p(6)*p(1141)
    p(7184) = p(6)*p(1142)
    p(7185) = p(6)*p(1143)
    p(7186) = p(5)*p(1145)
    p(7187) = p(15)*p(504)
    p(7188) = p(15)*p(505)
    p(7189) = p(15)*p(506)
    p(7190) = p(15)*p(507)
    p(7191) = p(15)*p(508)
    p(7192) = p(15)*p(509)
    p(7193) = p(80)*p(143)
    p(7194) = m(4582) + m(4583) + m(4584) + m(4585) + m(4586) + m(4587) &
	&  + m(4588) + m(4589) + m(4590) + m(4591) + m(4592) &
	&  + m(4593)
    p(7195) = m(4594) + m(4595) + m(4596) + m(4597) + m(4598) + m(4599) &
	&  + m(4600) + m(4601) + m(4602) + m(4603) + m(4604) &
	&  + m(4605)
    p(7196) = p(80)*p(144) - p(7195) - p(7194)
    p(7197) = p(80)*p(145)
    p(7198) = p(15)*p(511) - p(7194)
    p(7199) = p(15)*p(512) - p(7195)
    p(7200) = p(15)*p(513) - p(7196)
    p(7201) = p(5)*p(1146)
    p(7202) = p(6)*p(1146)
    p(7203) = p(15)*p(516)
    p(7204) = p(15)*p(517)
    p(7205) = p(15)*p(518)
    p(7206) = p(15)*p(519)
    p(7207) = p(15)*p(520)
    p(7208) = p(81)*p(143)
    p(7209) = p(7)*p(1139) - p(7195) - p(7194)
    p(7210) = p(7)*p(1140) - p(7196)
    p(7211) = p(81)*p(145)
    p(7212) = p(15)*p(522) - p(7209)
    p(7213) = p(7)*p(1143) - p(7200)
    p(7214) = p(5)*p(1147)
    p(7215) = p(6)*p(1147)
    p(7216) = p(15)*p(526)
    p(7217) = p(71)*p(150)
    p(7218) = p(72)*p(150)
    p(7219) = p(73)*p(150)
    p(7220) = p(74)*p(150)
    p(7221) = p(10)*p(1106)
    p(7222) = m(4606) + m(4607) + m(4608) + m(4609) + m(4610) + m(4611) &
	&  + m(4612) + m(4613) + m(4614) + m(4615) + m(4616) &
	&  + m(4617)
    p(7223) = p(10)*p(1107) - p(7222)
    p(7224) = p(10)*p(1108)
    p(7225) = p(76)*p(150) - p(7222)
    p(7226) = p(10)*p(1109) - p(7225)
    p(7227) = p(5)*p(1148)
    p(7228) = p(6)*p(1148)
    p(7229) = p(80)*p(150)
    p(7230) = p(81)*p(150)
    p(7231) = p(71)*p(151)
    p(7232) = p(72)*p(151)
    p(7233) = p(73)*p(151)
    p(7234) = p(74)*p(151)
    p(7235) = p(10)*p(1115)
    p(7236) = p(8)*p(1139) - p(7222)
    p(7237) = p(8)*p(1140) - p(7223)
    p(7238) = p(10)*p(1117)
    p(7239) = p(8)*p(1142) - p(7225)
    p(7240) = p(8)*p(1143) - p(7226)
    p(7241) = p(5)*p(1149)
    p(7242) = p(6)*p(1149)
    p(7243) = p(80)*p(151)
    p(7244) = p(81)*p(151)
    p(7245) = p(62)*p(153)
    p(7246) = p(9)*p(1134)
    p(7247) = p(9)*p(1135)
    p(7248) = p(9)*p(1136)
    p(7249) = p(9)*p(1137)
    p(7250) = p(9)*p(1138)
    p(7251) = p(9)*p(1139)
    p(7252) = p(9)*p(1140)
    p(7253) = p(9)*p(1141)
    p(7254) = p(9)*p(1142)
    p(7255) = p(9)*p(1143)
    p(7256) = p(5)*p(1150)
    p(7257) = p(6)*p(1150)
    p(7258) = p(9)*p(1146)
    p(7259) = p(9)*p(1147)
    p(7260) = p(9)*p(1148)
    p(7261) = p(9)*p(1149)
    p(7262) = p(15)*p(554)
    p(7263) = p(15)*p(555)
    p(7264) = p(15)*p(556)
    p(7265) = p(15)*p(557)
    p(7266) = p(84)*p(143)
    p(7267) = m(4618) + m(4619) + m(4620) + m(4621) + m(4622) + m(4623)
    p(7268) = p(84)*p(144) - p(7267)
    p(7269) = p(84)*p(145)
    p(7270) = p(15)*p(559) - p(7267)
    p(7271) = p(15)*p(560) - p(7268)
    p(7272) = p(5)*p(1151)
    p(7273) = p(6)*p(1151)
    p(7274) = p(15)*p(563)
    p(7275) = p(15)*p(564)
    p(7276) = p(84)*p(150)
    p(7277) = p(84)*p(151)
    p(7278) = p(9)*p(1151)
    p(7279) = p(567)*p(15)
    p(7280) = p(18)*p(154)
    p(7281) = p(19)*p(154)
    p(7282) = p(20)*p(154)
    p(7283) = p(21)*p(154)
    p(7284) = p(1)*p(1154)
    p(7285) = p(2)*p(1154)
    p(7286) = m(4624) + m(4625) + m(4626) + m(4627) + m(4628) + m(4629) &
	&  + m(4630) + m(4631) + m(4632) + m(4633) + m(4634) &
	&  + m(4635)
    p(7287) = m(4636) + m(4637) + m(4638) + m(4639) + m(4640) + m(4641)
    p(7288) = p(1)*p(1155) - p(7286)
    p(7289) = p(2)*p(1155) - p(7287)
    p(7290) = m(4642) + m(4643) + m(4644) + m(4645) + m(4646) + m(4647)
    p(7291) = m(4648) + m(4649) + m(4650) + m(4651) + m(4652) + m(4653)
    p(7292) = p(1)*p(1156)
    p(7293) = p(2)*p(1156)
    p(7294) = p(24)*p(154)
    p(7295) = p(3)*p(1155) - p(7290)
    p(7296) = p(25)*p(154) - p(7286)
    p(7297) = p(26)*p(154) - p(7287)
    p(7298) = p(1)*p(1157) - p(7296)
    p(7299) = p(2)*p(1157) - p(7297)
    p(7300) = p(4)*p(1154) - p(7290)
    p(7301) = p(30)*p(154)
    p(7302) = p(31)*p(154)
    p(7303) = p(3)*p(1157) - p(7300)
    p(7304) = p(33)*p(154) - p(7291)
    p(7305) = p(5)*p(1152)
    p(7306) = p(5)*p(1153)
    p(7307) = p(5)*p(1154)
    p(7308) = p(5)*p(1155)
    p(7309) = p(5)*p(1156)
    p(7310) = p(5)*p(1157)
    p(7311) = p(6)*p(1152)
    p(7312) = p(6)*p(1153)
    p(7313) = p(6)*p(1154)
    p(7314) = p(6)*p(1155)
    p(7315) = p(6)*p(1156)
    p(7316) = p(6)*p(1157)
    p(7317) = p(5)*p(1159)
    p(7318) = p(43)*p(154)
    p(7319) = p(44)*p(154)
    p(7320) = p(45)*p(154)
    p(7321) = p(46)*p(154)
    p(7322) = p(7)*p(1154)
    p(7323) = m(4654) + m(4655) + m(4656) + m(4657) + m(4658) + m(4659) &
	&  + m(4660) + m(4661) + m(4662) + m(4663) + m(4664) &
	&  + m(4665)
    p(7324) = p(7)*p(1155) - p(7323)
    p(7325) = p(7)*p(1156)
    p(7326) = p(48)*p(154) - p(7323)
    p(7327) = p(7)*p(1157) - p(7326)
    p(7328) = p(5)*p(1160)
    p(7329) = p(6)*p(1160)
    p(7330) = p(52)*p(154)
    p(7331) = p(1)*p(1161)
    p(7332) = p(2)*p(1161)
    p(7333) = m(4666) + m(4667)
    p(7334) = m(4668) + m(4669) + m(4670) + m(4671) + m(4672) + m(4673)
    p(7335) = p(3)*p(1161) - p(7333)
    p(7336) = p(4)*p(1161) - p(7334)
    p(7337) = p(5)*p(1161)
    p(7338) = p(6)*p(1161)
    p(7339) = p(7)*p(1161)
    p(7340) = p(1)*p(1162)
    p(7341) = p(2)*p(1162)
    p(7342) = p(8)*p(1154) - p(7333)
    p(7343) = p(8)*p(1155) - p(7334)
    p(7344) = p(3)*p(1162) - p(7342)
    p(7345) = p(4)*p(1162) - p(7343)
    p(7346) = p(5)*p(1162)
    p(7347) = p(6)*p(1162)
    p(7348) = p(7)*p(1162)
    p(7349) = p(62)*p(154)
    p(7350) = p(9)*p(1152)
    p(7351) = p(9)*p(1153)
    p(7352) = p(9)*p(1154)
    p(7353) = p(9)*p(1155)
    p(7354) = p(9)*p(1156)
    p(7355) = p(9)*p(1157)
    p(7356) = p(5)*p(1163)
    p(7357) = p(6)*p(1163)
    p(7358) = p(9)*p(1160)
    p(7359) = p(9)*p(1161)
    p(7360) = p(9)*p(1162)
    p(7361) = p(71)*p(154)
    p(7362) = p(72)*p(154)
    p(7363) = p(73)*p(154)
    p(7364) = p(74)*p(154)
    p(7365) = p(10)*p(1154)
    p(7366) = m(4674) + m(4675) + m(4676) + m(4677) + m(4678) + m(4679) &
	&  + m(4680) + m(4681) + m(4682) + m(4683) + m(4684) &
	&  + m(4685)
    p(7367) = p(10)*p(1155) - p(7366)
    p(7368) = p(10)*p(1156)
    p(7369) = p(76)*p(154) - p(7366)
    p(7370) = p(10)*p(1157) - p(7369)
    p(7371) = p(5)*p(1164)
    p(7372) = p(6)*p(1164)
    p(7373) = p(80)*p(154)
    p(7374) = p(81)*p(154)
    p(7375) = p(10)*p(1161)
    p(7376) = p(10)*p(1162)
    p(7377) = p(9)*p(1164)
    p(7378) = p(84)*p(154)
    p(7379) = p(18)*p(155)
    p(7380) = p(19)*p(155)
    p(7381) = p(20)*p(155)
    p(7382) = p(21)*p(155)
    p(7383) = p(1)*p(1167)
    p(7384) = p(2)*p(1167)
    p(7385) = p(11)*p(1059) - p(7286)
    p(7386) = p(11)*p(1060) - p(7287)
    p(7387) = p(1)*p(1168) - p(7385)
    p(7388) = p(2)*p(1168) - p(7386)
    p(7389) = p(11)*p(1063) - p(7290)
    p(7390) = p(11)*p(1064) - p(7291)
    p(7391) = p(1)*p(1169)
    p(7392) = p(2)*p(1169)
    p(7393) = p(24)*p(155)
    p(7394) = p(3)*p(1168) - p(7389)
    p(7395) = p(11)*p(1069) - p(7296)
    p(7396) = p(11)*p(1070) - p(7297)
    p(7397) = p(1)*p(1170) - p(7395)
    p(7398) = p(2)*p(1170) - p(7396)
    p(7399) = p(4)*p(1167) - p(7389)
    p(7400) = p(30)*p(155)
    p(7401) = p(31)*p(155)
    p(7402) = p(3)*p(1170) - p(7399)
    p(7403) = p(11)*p(1077) - p(7304)
    p(7404) = p(5)*p(1165)
    p(7405) = p(5)*p(1166)
    p(7406) = p(5)*p(1167)
    p(7407) = p(5)*p(1168)
    p(7408) = p(5)*p(1169)
    p(7409) = p(5)*p(1170)
    p(7410) = p(6)*p(1165)
    p(7411) = p(6)*p(1166)
    p(7412) = p(6)*p(1167)
    p(7413) = p(6)*p(1168)
    p(7414) = p(6)*p(1169)
    p(7415) = p(6)*p(1170)
    p(7416) = p(5)*p(1172)
    p(7417) = p(43)*p(155)
    p(7418) = p(44)*p(155)
    p(7419) = p(45)*p(155)
    p(7420) = p(46)*p(155)
    p(7421) = p(7)*p(1167)
    p(7422) = p(11)*p(1096) - p(7323)
    p(7423) = p(7)*p(1168) - p(7422)
    p(7424) = p(7)*p(1169)
    p(7425) = p(11)*p(1099) - p(7326)
    p(7426) = p(7)*p(1170) - p(7425)
    p(7427) = p(5)*p(1173)
    p(7428) = p(6)*p(1173)
    p(7429) = p(52)*p(155)
    p(7430) = p(1)*p(1174)
    p(7431) = p(2)*p(1174)
    p(7432) = p(11)*p(1106) - p(7333)
    p(7433) = p(11)*p(1107) - p(7334)
    p(7434) = p(3)*p(1174) - p(7432)
    p(7435) = p(4)*p(1174) - p(7433)
    p(7436) = p(5)*p(1174)
    p(7437) = p(6)*p(1174)
    p(7438) = p(7)*p(1174)
    p(7439) = p(1)*p(1175)
    p(7440) = p(2)*p(1175)
    p(7441) = p(8)*p(1167) - p(7432)
    p(7442) = p(8)*p(1168) - p(7433)
    p(7443) = p(3)*p(1175) - p(7441)
    p(7444) = p(4)*p(1175) - p(7442)
    p(7445) = p(5)*p(1175)
    p(7446) = p(6)*p(1175)
    p(7447) = p(7)*p(1175)
    p(7448) = p(62)*p(155)
    p(7449) = p(9)*p(1165)
    p(7450) = p(9)*p(1166)
    p(7451) = p(9)*p(1167)
    p(7452) = p(9)*p(1168)
    p(7453) = p(9)*p(1169)
    p(7454) = p(9)*p(1170)
    p(7455) = p(5)*p(1176)
    p(7456) = p(6)*p(1176)
    p(7457) = p(9)*p(1173)
    p(7458) = p(9)*p(1174)
    p(7459) = p(9)*p(1175)
    p(7460) = p(71)*p(155)
    p(7461) = p(72)*p(155)
    p(7462) = p(73)*p(155)
    p(7463) = p(74)*p(155)
    p(7464) = p(10)*p(1167)
    p(7465) = p(11)*p(1139) - p(7366)
    p(7466) = p(10)*p(1168) - p(7465)
    p(7467) = p(10)*p(1169)
    p(7468) = p(11)*p(1142) - p(7369)
    p(7469) = p(10)*p(1170) - p(7468)
    p(7470) = p(5)*p(1177)
    p(7471) = p(6)*p(1177)
    p(7472) = p(80)*p(155)
    p(7473) = p(81)*p(155)
    p(7474) = p(10)*p(1174)
    p(7475) = p(10)*p(1175)
    p(7476) = p(9)*p(1177)
    p(7477) = p(84)*p(155)
    p(7478) = p(98)*p(141)
    p(7479) = p(98)*p(142)
    p(7480) = p(98)*p(143)
    p(7481) = p(98)*p(144)
    p(7482) = p(98)*p(145)
    p(7483) = p(98)*p(146)
    p(7484) = p(5)*p(1178)
    p(7485) = p(6)*p(1178)
    p(7486) = p(98)*p(149)
    p(7487) = p(98)*p(150)
    p(7488) = p(98)*p(151)
    p(7489) = p(9)*p(1178)
    p(7490) = p(98)*p(153)
    p(7491) = p(12)*p(1053)
    p(7492) = p(12)*p(1054)
    p(7493) = p(12)*p(1055)
    p(7494) = p(12)*p(1056)
    p(7495) = p(12)*p(1057)
    p(7496) = p(12)*p(1058)
    p(7497) = p(12)*p(1059)
    p(7498) = p(12)*p(1060)
    p(7499) = p(12)*p(1061)
    p(7500) = p(12)*p(1062)
    p(7501) = p(12)*p(1063)
    p(7502) = p(12)*p(1064)
    p(7503) = p(12)*p(1065)
    p(7504) = p(12)*p(1066)
    p(7505) = p(12)*p(1067)
    p(7506) = p(12)*p(1068)
    p(7507) = p(12)*p(1069)
    p(7508) = p(12)*p(1070)
    p(7509) = p(12)*p(1071)
    p(7510) = p(12)*p(1072)
    p(7511) = p(12)*p(1073)
    p(7512) = p(12)*p(1074)
    p(7513) = p(12)*p(1075)
    p(7514) = p(12)*p(1076)
    p(7515) = p(12)*p(1077)
    p(7516) = p(5)*p(1179)
    p(7517) = p(5)*p(1180)
    p(7518) = p(5)*p(1181)
    p(7519) = p(5)*p(1182)
    p(7520) = p(5)*p(1183)
    p(7521) = p(5)*p(1184)
    p(7522) = p(6)*p(1179)
    p(7523) = p(6)*p(1180)
    p(7524) = p(6)*p(1181)
    p(7525) = p(6)*p(1182)
    p(7526) = p(6)*p(1183)
    p(7527) = p(6)*p(1184)
    p(7528) = p(5)*p(1186)
    p(7529) = p(12)*p(1091)
    p(7530) = p(12)*p(1092)
    p(7531) = p(12)*p(1093)
    p(7532) = p(12)*p(1094)
    p(7533) = p(12)*p(1095)
    p(7534) = p(12)*p(1096)
    p(7535) = p(12)*p(1097)
    p(7536) = p(12)*p(1098)
    p(7537) = p(12)*p(1099)
    p(7538) = p(12)*p(1100)
    p(7539) = p(5)*p(1187)
    p(7540) = p(6)*p(1187)
    p(7541) = p(12)*p(1103)
    p(7542) = p(12)*p(1104)
    p(7543) = p(12)*p(1105)
    p(7544) = p(12)*p(1106)
    p(7545) = p(12)*p(1107)
    p(7546) = p(12)*p(1108)
    p(7547) = p(12)*p(1109)
    p(7548) = p(5)*p(1188)
    p(7549) = p(6)*p(1188)
    p(7550) = p(12)*p(1112)
    p(7551) = p(12)*p(1113)
    p(7552) = p(12)*p(1114)
    p(7553) = p(12)*p(1115)
    p(7554) = p(12)*p(1116)
    p(7555) = p(12)*p(1117)
    p(7556) = p(12)*p(1118)
    p(7557) = p(5)*p(1189)
    p(7558) = p(6)*p(1189)
    p(7559) = p(12)*p(1121)
    p(7560) = p(12)*p(1122)
    p(7561) = p(9)*p(1179)
    p(7562) = p(9)*p(1180)
    p(7563) = p(9)*p(1181)
    p(7564) = p(9)*p(1182)
    p(7565) = p(9)*p(1183)
    p(7566) = p(9)*p(1184)
    p(7567) = p(5)*p(1190)
    p(7568) = p(6)*p(1190)
    p(7569) = p(9)*p(1187)
    p(7570) = p(9)*p(1188)
    p(7571) = p(9)*p(1189)
    p(7572) = p(12)*p(1134)
    p(7573) = p(12)*p(1135)
    p(7574) = p(12)*p(1136)
    p(7575) = p(12)*p(1137)
    p(7576) = p(12)*p(1138)
    p(7577) = p(12)*p(1139)
    p(7578) = p(12)*p(1140)
    p(7579) = p(12)*p(1141)
    p(7580) = p(12)*p(1142)
    p(7581) = p(12)*p(1143)
    p(7582) = p(5)*p(1191)
    p(7583) = p(6)*p(1191)
    p(7584) = p(12)*p(1146)
    p(7585) = p(12)*p(1147)
    p(7586) = p(12)*p(1148)
    p(7587) = p(12)*p(1149)
    p(7588) = p(9)*p(1191)
    p(7589) = p(12)*p(1151)
    p(7590) = p(12)*p(1152)
    p(7591) = p(12)*p(1153)
    p(7592) = p(12)*p(1154)
    p(7593) = p(12)*p(1155)
    p(7594) = p(12)*p(1156)
    p(7595) = p(12)*p(1157)
    p(7596) = p(5)*p(1192)
    p(7597) = p(6)*p(1192)
    p(7598) = p(12)*p(1160)
    p(7599) = p(12)*p(1161)
    p(7600) = p(12)*p(1162)
    p(7601) = p(9)*p(1192)
    p(7602) = p(12)*p(1164)
    p(7603) = p(12)*p(1165)
    p(7604) = p(12)*p(1166)
    p(7605) = p(12)*p(1167)
    p(7606) = p(12)*p(1168)
    p(7607) = p(12)*p(1169)
    p(7608) = p(12)*p(1170)
    p(7609) = p(5)*p(1193)
    p(7610) = p(6)*p(1193)
    p(7611) = p(12)*p(1173)
    p(7612) = p(12)*p(1174)
    p(7613) = p(12)*p(1175)
    p(7614) = p(9)*p(1193)
    p(7615) = p(12)*p(1177)
    p(7616) = p(12)*p(1178)
    p(7617) = p(13)*p(1053)
    p(7618) = p(13)*p(1054)
    p(7619) = p(13)*p(1055)
    p(7620) = p(13)*p(1056)
    p(7621) = p(13)*p(1057)
    p(7622) = p(13)*p(1058)
    p(7623) = p(13)*p(1059)
    p(7624) = p(13)*p(1060)
    p(7625) = p(13)*p(1061)
    p(7626) = p(13)*p(1062)
    p(7627) = p(13)*p(1063)
    p(7628) = p(13)*p(1064)
    p(7629) = p(13)*p(1065)
    p(7630) = p(13)*p(1066)
    p(7631) = p(13)*p(1067)
    p(7632) = p(13)*p(1068)
    p(7633) = p(13)*p(1069)
    p(7634) = p(13)*p(1070)
    p(7635) = p(13)*p(1071)
    p(7636) = p(13)*p(1072)
    p(7637) = p(13)*p(1073)
    p(7638) = p(13)*p(1074)
    p(7639) = p(13)*p(1075)
    p(7640) = p(13)*p(1076)
    p(7641) = p(13)*p(1077)
    p(7642) = p(5)*p(1194)
    p(7643) = p(5)*p(1195)
    p(7644) = p(5)*p(1196)
    p(7645) = p(5)*p(1197)
    p(7646) = p(5)*p(1198)
    p(7647) = p(5)*p(1199)
    p(7648) = p(6)*p(1194)
    p(7649) = p(6)*p(1195)
    p(7650) = p(6)*p(1196)
    p(7651) = p(6)*p(1197)
    p(7652) = p(6)*p(1198)
    p(7653) = p(6)*p(1199)
    p(7654) = p(5)*p(1201)
    p(7655) = p(13)*p(1091)
    p(7656) = p(13)*p(1092)
    p(7657) = p(13)*p(1093)
    p(7658) = p(13)*p(1094)
    p(7659) = p(13)*p(1095)
    p(7660) = p(13)*p(1096)
    p(7661) = p(13)*p(1097)
    p(7662) = p(13)*p(1098)
    p(7663) = p(13)*p(1099)
    p(7664) = p(13)*p(1100)
    p(7665) = p(5)*p(1202)
    p(7666) = p(6)*p(1202)
    p(7667) = p(13)*p(1103)
    p(7668) = p(13)*p(1104)
    p(7669) = p(13)*p(1105)
    p(7670) = p(13)*p(1106)
    p(7671) = p(13)*p(1107)
    p(7672) = p(13)*p(1108)
    p(7673) = p(13)*p(1109)
    p(7674) = p(5)*p(1203)
    p(7675) = p(6)*p(1203)
    p(7676) = p(13)*p(1112)
    p(7677) = p(13)*p(1113)
    p(7678) = p(13)*p(1114)
    p(7679) = p(13)*p(1115)
    p(7680) = p(13)*p(1116)
    p(7681) = p(13)*p(1117)
    p(7682) = p(13)*p(1118)
    p(7683) = p(5)*p(1204)
    p(7684) = p(6)*p(1204)
    p(7685) = p(13)*p(1121)
    p(7686) = p(13)*p(1122)
    p(7687) = p(9)*p(1194)
    p(7688) = p(9)*p(1195)
    p(7689) = p(9)*p(1196)
    p(7690) = p(9)*p(1197)
    p(7691) = p(9)*p(1198)
    p(7692) = p(9)*p(1199)
    p(7693) = p(5)*p(1205)
    p(7694) = p(6)*p(1205)
    p(7695) = p(9)*p(1202)
    p(7696) = p(9)*p(1203)
    p(7697) = p(9)*p(1204)
    p(7698) = p(13)*p(1134)
    p(7699) = p(13)*p(1135)
    p(7700) = p(13)*p(1136)
    p(7701) = p(13)*p(1137)
    p(7702) = p(13)*p(1138)
    p(7703) = p(13)*p(1139)
    p(7704) = p(13)*p(1140)
    p(7705) = p(13)*p(1141)
    p(7706) = p(13)*p(1142)
    p(7707) = p(13)*p(1143)
    p(7708) = p(5)*p(1206)
    p(7709) = p(6)*p(1206)
    p(7710) = p(13)*p(1146)
    p(7711) = p(13)*p(1147)
    p(7712) = p(13)*p(1148)
    p(7713) = p(13)*p(1149)
    p(7714) = p(9)*p(1206)
    p(7715) = p(13)*p(1151)
    p(7716) = p(13)*p(1152)
    p(7717) = p(13)*p(1153)
    p(7718) = p(13)*p(1154)
    p(7719) = p(13)*p(1155)
    p(7720) = p(13)*p(1156)
    p(7721) = p(13)*p(1157)
    p(7722) = p(5)*p(1207)
    p(7723) = p(6)*p(1207)
    p(7724) = p(13)*p(1160)
    p(7725) = p(13)*p(1161)
    p(7726) = p(13)*p(1162)
    p(7727) = p(9)*p(1207)
    p(7728) = p(13)*p(1164)
    p(7729) = p(13)*p(1165)
    p(7730) = p(13)*p(1166)
    p(7731) = p(13)*p(1167)
    p(7732) = p(13)*p(1168)
    p(7733) = p(13)*p(1169)
    p(7734) = p(13)*p(1170)
    p(7735) = p(5)*p(1208)
    p(7736) = p(6)*p(1208)
    p(7737) = p(13)*p(1173)
    p(7738) = p(13)*p(1174)
    p(7739) = p(13)*p(1175)
    p(7740) = p(9)*p(1208)
    p(7741) = p(13)*p(1177)
    p(7742) = p(13)*p(1178)
    p(7743) = p(12)*p(1194)
    p(7744) = p(12)*p(1195)
    p(7745) = p(12)*p(1196)
    p(7746) = p(12)*p(1197)
    p(7747) = p(12)*p(1198)
    p(7748) = p(12)*p(1199)
    p(7749) = p(5)*p(1209)
    p(7750) = p(6)*p(1209)
    p(7751) = p(12)*p(1202)
    p(7752) = p(12)*p(1203)
    p(7753) = p(12)*p(1204)
    p(7754) = p(9)*p(1209)
    p(7755) = p(12)*p(1206)
    p(7756) = p(12)*p(1207)
    p(7757) = p(12)*p(1208)
    p(7758) = p(15)*p(850)
    p(7759) = p(15)*p(851)
    p(7760) = p(15)*p(852)
    p(7761) = p(15)*p(853)
    p(7762) = p(15)*p(854)
    p(7763) = p(15)*p(855)
    p(7764) = p(15)*p(856)
    p(7765) = p(15)*p(857)
    p(7766) = p(15)*p(858)
    p(7767) = p(122)*p(143)
    p(7768) = p(123)*p(143)
    p(7769) = p(124)*p(143)
    p(7770) = p(125)*p(143)
    p(7771) = m(4686) + m(4687) + m(4688) + m(4689) + m(4690) + m(4691) &
	&  + m(4692) + m(4693) + m(4694) + m(4695) + m(4696) &
	&  + m(4697)
    p(7772) = m(4698) + m(4699) + m(4700) + m(4701) + m(4702) + m(4703) &
	&  + m(4704) + m(4705) + m(4706) + m(4707) + m(4708) &
	&  + m(4709)
    p(7773) = m(4710) + m(4711) + m(4712) + m(4713) + m(4714) + m(4715) &
	&  + m(4716) + m(4717) + m(4718) + m(4719) + m(4720) &
	&  + m(4721)
    p(7774) = p(1)*p(1215) - p(7772) - p(7771)
    p(7775) = m(4722) + m(4723) + m(4724) + m(4725) + m(4726) + m(4727) &
	&  + m(4728) + m(4729) + m(4730) + m(4731) + m(4732) &
	&  + m(4733)
    p(7776) = p(2)*p(1215) - p(7775) - p(7773)
    p(7777) = m(4734) + m(4735) + m(4736) + m(4737) + m(4738) + m(4739) &
	&  + m(4740) + m(4741) + m(4742) + m(4743) + m(4744) &
	&  + m(4745)
    p(7778) = m(4746) + m(4747) + m(4748) + m(4749) + m(4750) + m(4751)
    p(7779) = p(14)*p(1059) - p(7774) - p(7771)
    p(7780) = p(14)*p(1060) - p(7775)
    p(7781) = p(1)*p(1216) - p(7779)
    p(7782) = p(2)*p(1216) - p(7780)
    p(7783) = p(14)*p(1063) - p(7777)
    p(7784) = p(14)*p(1064) - p(7778)
    p(7785) = p(122)*p(145)
    p(7786) = p(123)*p(145)
    p(7787) = p(124)*p(145)
    p(7788) = p(125)*p(145)
    p(7789) = p(24)*p(158)
    p(7790) = p(3)*p(1215) - p(7777)
    p(7791) = p(3)*p(1216) - p(7783)
    p(7792) = p(15)*p(864) - p(7771)
    p(7793) = p(15)*p(865) - p(7772)
    p(7794) = p(15)*p(866) - p(7773)
    p(7795) = p(15)*p(867) - p(7774)
    p(7796) = p(15)*p(868) - p(7775)
    p(7797) = p(15)*p(869) - p(7776)
    p(7798) = p(15)*p(870) - p(7790)
    p(7799) = p(15)*p(871)
    p(7800) = p(15)*p(872)
    p(7801) = m(4752) + m(4753) + m(4754) + m(4755) + m(4756) + m(4757) &
	&  + m(4758) + m(4759) + m(4760) + m(4761) + m(4762) &
	&  + m(4763)
    p(7802) = p(3)*p(1218) - p(7798)
    p(7803) = p(15)*p(874) - p(7778)
    p(7804) = p(15)*p(875) - p(7779)
    p(7805) = p(14)*p(1070) - p(7796)
    p(7806) = p(1)*p(1219) - p(7804)
    p(7807) = p(2)*p(1219) - p(7805)
    p(7808) = p(14)*p(1073) - p(7798)
    p(7809) = p(15)*p(880) - p(7801)
    p(7810) = p(15)*p(881)
    p(7811) = p(3)*p(1219) - p(7808)
    p(7812) = p(14)*p(1077) - p(7803)
    p(7813) = p(5)*p(1210)
    p(7814) = p(5)*p(1211)
    p(7815) = p(5)*p(1212)
    p(7816) = p(5)*p(1213)
    p(7817) = p(5)*p(1214)
    p(7818) = p(5)*p(1215)
    p(7819) = p(5)*p(1216)
    p(7820) = p(5)*p(1217)
    p(7821) = p(5)*p(1218)
    p(7822) = p(5)*p(1219)
    p(7823) = p(6)*p(1210)
    p(7824) = p(6)*p(1211)
    p(7825) = p(6)*p(1212)
    p(7826) = p(6)*p(1213)
    p(7827) = p(6)*p(1214)
    p(7828) = p(6)*p(1215)
    p(7829) = p(6)*p(1216)
    p(7830) = p(6)*p(1217)
    p(7831) = p(6)*p(1218)
    p(7832) = p(6)*p(1219)
    p(7833) = p(5)*p(1221)
    p(7834) = p(15)*p(899)
    p(7835) = p(15)*p(900)
    p(7836) = p(15)*p(901)
    p(7837) = p(15)*p(902)
    p(7838) = p(15)*p(903)
    p(7839) = p(15)*p(904)
    p(7840) = p(131)*p(143)
    p(7841) = m(4764) + m(4765) + m(4766) + m(4767) + m(4768) + m(4769) &
	&  + m(4770) + m(4771) + m(4772) + m(4773) + m(4774) &
	&  + m(4775)
    p(7842) = m(4776) + m(4777) + m(4778) + m(4779) + m(4780) + m(4781) &
	&  + m(4782) + m(4783) + m(4784) + m(4785) + m(4786) &
	&  + m(4787)
    p(7843) = p(131)*p(144) - p(7842) - p(7841)
    p(7844) = p(131)*p(145)
    p(7845) = p(15)*p(906) - p(7841)
    p(7846) = p(15)*p(907) - p(7842)
    p(7847) = p(15)*p(908) - p(7843)
    p(7848) = p(5)*p(1222)
    p(7849) = p(6)*p(1222)
    p(7850) = p(15)*p(911)
    p(7851) = p(15)*p(912)
    p(7852) = p(15)*p(913)
    p(7853) = p(15)*p(914)
    p(7854) = p(15)*p(915)
    p(7855) = p(132)*p(143)
    p(7856) = p(7)*p(1215) - p(7842) - p(7841)
    p(7857) = p(7)*p(1216) - p(7843)
    p(7858) = p(132)*p(145)
    p(7859) = p(15)*p(917) - p(7856)
    p(7860) = p(7)*p(1219) - p(7847)
    p(7861) = p(5)*p(1223)
    p(7862) = p(6)*p(1223)
    p(7863) = p(15)*p(921)
    p(7864) = p(122)*p(150)
    p(7865) = p(123)*p(150)
    p(7866) = p(124)*p(150)
    p(7867) = p(125)*p(150)
    p(7868) = p(14)*p(1106)
    p(7869) = m(4788) + m(4789) + m(4790) + m(4791) + m(4792) + m(4793) &
	&  + m(4794) + m(4795) + m(4796) + m(4797) + m(4798) &
	&  + m(4799)
    p(7870) = p(14)*p(1107) - p(7869)
    p(7871) = p(14)*p(1108)
    p(7872) = p(127)*p(150) - p(7869)
    p(7873) = p(14)*p(1109) - p(7872)
    p(7874) = p(5)*p(1224)
    p(7875) = p(6)*p(1224)
    p(7876) = p(131)*p(150)
    p(7877) = p(132)*p(150)
    p(7878) = p(122)*p(151)
    p(7879) = p(123)*p(151)
    p(7880) = p(124)*p(151)
    p(7881) = p(125)*p(151)
    p(7882) = p(14)*p(1115)
    p(7883) = p(8)*p(1215) - p(7869)
    p(7884) = p(8)*p(1216) - p(7870)
    p(7885) = p(14)*p(1117)
    p(7886) = p(8)*p(1218) - p(7872)
    p(7887) = p(8)*p(1219) - p(7873)
    p(7888) = p(5)*p(1225)
    p(7889) = p(6)*p(1225)
    p(7890) = p(131)*p(151)
    p(7891) = p(132)*p(151)
    p(7892) = p(62)*p(158)
    p(7893) = p(9)*p(1210)
    p(7894) = p(9)*p(1211)
    p(7895) = p(9)*p(1212)
    p(7896) = p(9)*p(1213)
    p(7897) = p(9)*p(1214)
    p(7898) = p(9)*p(1215)
    p(7899) = p(9)*p(1216)
    p(7900) = p(9)*p(1217)
    p(7901) = p(9)*p(1218)
    p(7902) = p(9)*p(1219)
    p(7903) = p(5)*p(1226)
    p(7904) = p(6)*p(1226)
    p(7905) = p(9)*p(1222)
    p(7906) = p(9)*p(1223)
    p(7907) = p(9)*p(1224)
    p(7908) = p(9)*p(1225)
    p(7909) = p(15)*p(949)
    p(7910) = p(15)*p(950)
    p(7911) = p(15)*p(951)
    p(7912) = p(15)*p(952)
    p(7913) = p(15)*p(953)
    p(7914) = p(15)*p(954)
    p(7915) = p(135)*p(143)
    p(7916) = m(4800) + m(4801) + m(4802) + m(4803) + m(4804) + m(4805) &
	&  + m(4806) + m(4807) + m(4808) + m(4809) + m(4810) &
	&  + m(4811)
    p(7917) = m(4812) + m(4813) + m(4814) + m(4815) + m(4816) + m(4817) &
	&  + m(4818) + m(4819) + m(4820) + m(4821) + m(4822) &
	&  + m(4823)
    p(7918) = p(135)*p(144) - p(7917) - p(7916)
    p(7919) = p(135)*p(145)
    p(7920) = p(15)*p(956) - p(7916)
    p(7921) = p(15)*p(957) - p(7917)
    p(7922) = p(15)*p(958) - p(7918)
    p(7923) = p(5)*p(1227)
    p(7924) = p(6)*p(1227)
    p(7925) = p(15)*p(961)
    p(7926) = p(15)*p(962)
    p(7927) = p(15)*p(963)
    p(7928) = p(135)*p(150)
    p(7929) = p(135)*p(151)
    p(7930) = p(9)*p(1227)
    p(7931) = p(15)*p(966)
    p(7932) = p(15)*p(967)
    p(7933) = p(15)*p(968)
    p(7934) = p(15)*p(969)
    p(7935) = p(15)*p(970)
    p(7936) = p(136)*p(143)
    p(7937) = p(10)*p(1215) - p(7917) - p(7916)
    p(7938) = p(10)*p(1216) - p(7918)
    p(7939) = p(136)*p(145)
    p(7940) = p(15)*p(972) - p(7937)
    p(7941) = p(10)*p(1219) - p(7922)
    p(7942) = p(5)*p(1228)
    p(7943) = p(6)*p(1228)
    p(7944) = p(15)*p(976)
    p(7945) = p(15)*p(977)
    p(7946) = p(136)*p(150)
    p(7947) = p(136)*p(151)
    p(7948) = p(9)*p(1228)
    p(7949) = p(15)*p(980)
    p(7950) = p(122)*p(154)
    p(7951) = p(123)*p(154)
    p(7952) = p(124)*p(154)
    p(7953) = p(125)*p(154)
    p(7954) = p(14)*p(1154)
    p(7955) = m(4824) + m(4825) + m(4826) + m(4827) + m(4828) + m(4829) &
	&  + m(4830) + m(4831) + m(4832) + m(4833) + m(4834) &
	&  + m(4835)
    p(7956) = p(14)*p(1155) - p(7955)
    p(7957) = p(14)*p(1156)
    p(7958) = p(127)*p(154) - p(7955)
    p(7959) = p(14)*p(1157) - p(7958)
    p(7960) = p(5)*p(1229)
    p(7961) = p(6)*p(1229)
    p(7962) = p(131)*p(154)
    p(7963) = p(132)*p(154)
    p(7964) = p(14)*p(1161)
    p(7965) = p(14)*p(1162)
    p(7966) = p(9)*p(1229)
    p(7967) = p(135)*p(154)
    p(7968) = p(136)*p(154)
    p(7969) = p(122)*p(155)
    p(7970) = p(123)*p(155)
    p(7971) = p(124)*p(155)
    p(7972) = p(125)*p(155)
    p(7973) = p(14)*p(1167)
    p(7974) = p(11)*p(1215) - p(7955)
    p(7975) = p(11)*p(1216) - p(7956)
    p(7976) = p(14)*p(1169)
    p(7977) = p(11)*p(1218) - p(7958)
    p(7978) = p(11)*p(1219) - p(7959)
    p(7979) = p(5)*p(1230)
    p(7980) = p(6)*p(1230)
    p(7981) = p(131)*p(155)
    p(7982) = p(132)*p(155)
    p(7983) = p(14)*p(1174)
    p(7984) = p(14)*p(1175)
    p(7985) = p(9)*p(1230)
    p(7986) = p(135)*p(155)
    p(7987) = p(136)*p(155)
    p(7988) = p(98)*p(158)
    p(7989) = p(12)*p(1210)
    p(7990) = p(12)*p(1211)
    p(7991) = p(12)*p(1212)
    p(7992) = p(12)*p(1213)
    p(7993) = p(12)*p(1214)
    p(7994) = p(12)*p(1215)
    p(7995) = p(12)*p(1216)
    p(7996) = p(12)*p(1217)
    p(7997) = p(12)*p(1218)
    p(7998) = p(12)*p(1219)
    p(7999) = p(5)*p(1231)
    p(8000) = p(6)*p(1231)
    p(8001) = p(12)*p(1222)
    p(8002) = p(12)*p(1223)
    p(8003) = p(12)*p(1224)
    p(8004) = p(12)*p(1225)
    p(8005) = p(9)*p(1231)
    p(8006) = p(12)*p(1227)
    p(8007) = p(12)*p(1228)
    p(8008) = p(12)*p(1229)
    p(8009) = p(12)*p(1230)
    p(8010) = p(13)*p(1210)
    p(8011) = p(13)*p(1211)
    p(8012) = p(13)*p(1212)
    p(8013) = p(13)*p(1213)
    p(8014) = p(13)*p(1214)
    p(8015) = p(13)*p(1215)
    p(8016) = p(13)*p(1216)
    p(8017) = p(13)*p(1217)
    p(8018) = p(13)*p(1218)
    p(8019) = p(13)*p(1219)
    p(8020) = p(5)*p(1232)
    p(8021) = p(6)*p(1232)
    p(8022) = p(13)*p(1222)
    p(8023) = p(13)*p(1223)
    p(8024) = p(13)*p(1224)
    p(8025) = p(13)*p(1225)
    p(8026) = p(9)*p(1232)
    p(8027) = p(13)*p(1227)
    p(8028) = p(13)*p(1228)
    p(8029) = p(13)*p(1229)
    p(8030) = p(13)*p(1230)
    p(8031) = p(12)*p(1232)
    p(8032) = p(15)*p(1034)
    p(8033) = p(15)*p(1035)
    p(8034) = p(15)*p(1036)
    p(8035) = p(15)*p(1037)
    p(8036) = p(140)*p(143)
[truncated: 206,615 more chars]
