# Supplementary material for: Semiclassical and VSCF/VCI Calculations of the Vibrational Energies of trans- and gauche-Ethanol Using a CCSD(T) Potential Energy Surface
Source: J Phys Chem A. 2022 Oct 14;126(42):7709–18. doi: 10.1021/acs.jpca.2c06322 (PMC9620145; doi:10.1021/acs.jpca.2c06322)
Supplement: Supplementary file 1 — jp2c06322_si_001.zip [file jp2c06322_si_001.zip › Ethanol_Delta_PES_Send/src/getpot.f90]

program main
use pes_shell_Delta
use pes_shell_DFT

implicit none
real(8)::xyz(3,9),E_delta,E_DFT,E_CCSD
real(8), dimension(27) :: grad_Del, grad_DFT, grad_CC
character(len=2):: symb(9)
integer:: i,j,k,natm,n,ierr
real,parameter::aucm = 219474.63
real,parameter::auang= 0.5291772083d0
character(len=32)::fname, bname

  call getarg(1,fname)
  i=index(fname,'.',.true.)
  bname=fname(1:i-1)

  open(12,file=trim(fname),status='old')
  open(13,file=trim(bname)//'.out',status='unknown')


n=0
do
read(12,*,iostat=ierr)
if (ierr < 0) exit
n=n+1
end do

rewind(12)

n=n/11
write(*,*) "No. of Geometries", n


   call pes_init_Delta()
   call pes_init_DFT()

do i=1,n
read(12,*) natm
read(12,*) 

    do j=1,9
        read(12,*) symb(j), xyz(:,j)
    end do

xyz=(xyz/auang)

E_Delta=f_delta(xyz)
E_DFT=(f_dft(xyz))
E_CCSD=(E_DFT - E_Delta)

grad_Del = g_delta(xyz)
grad_DFT = g_dft(xyz)
grad_CC  = (grad_DFT - grad_Del)

write(13,*) "CCSD(T) Energy "
write(13,'(F16.8)') E_CCSD
write(*,'(A,F16.8)') "CCSD(T) Energy is", E_CCSD
write(13,*) "Analytical Grad."
     do j=1,size(grad_CC)
        write(13,'(F16.8)') grad_CC(j)
     end do

end do

close(12)
close(13)

end program
