# Supplementary material for: Semiclassical and VSCF/VCI Calculations of the Vibrational Energies of trans- and gauche-Ethanol Using a CCSD(T) Potential Energy Surface
Source: J Phys Chem A. 2022 Oct 14;126(42):7709–18. doi: 10.1021/acs.jpca.2c06322 (PMC9620145; doi:10.1021/acs.jpca.2c06322)
Supplement: Supplementary file 1 — jp2c06322_si_001.zip [file jp2c06322_si_001.zip › Ethanol_Delta_PES_Send/src/pes_shell_Delta.f90]

module pes_shell_Delta
use basis_Delta
use gradient_Delta
implicit none

  real::coeff(1:208) ! change to number of coefficients
                     ! (size of c in bemsa.f90)
  save coeff

contains
  !==================================!
  ! read the coefficients of the PES !
  !==================================!
  subroutine pes_init_Delta()
    !::::::::::::::::::
    integer::i

    open(10,file='coeff_Delta.dat',status='old')

    do i=1,size(coeff)
       read (10,*) coeff(i)
    end do

    return
    close (10)
  end subroutine pes_init_Delta

  !====================================!
  ! Function to evaluate the potential !
  !====================================!
  function f_delta(xyz)
    real,dimension(:,:),intent(in)::xyz
    real::f_delta
    !::::::::::::::::::::::::::::::
    real,dimension(size(xyz,2)*(size(xyz,2)-1)/2)::x
    real,dimension(3)::dr
    real::a0  ! the same as the fitting code
    integer::i,j,k

    a0 = 2.d0

    k = 1
    do i=1,size(xyz,2)-1
       do j=i+1,size(xyz,2)
          dr = xyz(:,i) - xyz(:,j)
          x(k) = sqrt(dot_product(dr,dr))
          k = k+1
       end do
    end do

    do i=1,size(x)
       x(i)=exp(-x(i)/a0)
    end do

    f_delta=emsav_Delta(x,coeff)

    return
  end function f_delta

  !===========================!
  ! function to calculate the !
  ! analytical gradient       !
  !===========================!

  function g_delta(xyz)
    real,dimension(:,:),intent(in)::xyz
    real,dimension(size(xyz,2)*3)::g_delta
    !::::::::::::::::::::
    real,dimension(size(xyz,2)*(size(xyz,2)-1)/2)::r,x
    real,dimension(3,size(xyz,2)*(size(xyz,2)-1)/2)::dr
    real,dimension(size(xyz,2)*3,size(xyz,2)*(size(xyz,2)-1)/2)::drdx
    real,dimension(1:208)::p   ! change to number of popynomials
                               ! (size of p in bemsa.f90)
    real,dimension(1:209)::m  ! change to number of monomials
                              ! (size of m in bemsa.f90
    real::a0
    integer::i,j,k

    a0 = 2.d0

    k = 1
    drdx = 0.d0
    do i=1,size(xyz,2)-1
       do j=i+1,size(xyz,2)
          dr(:,k) = xyz(:,i) - xyz(:,j)
          r(k) = sqrt(dot_product(dr(:,k),dr(:,k)))

          drdx(3*i-2:3*i,k) = dr(:,k)/r(k)
          drdx(3*j-2:3*j,k) = -drdx(3*i-2:3*i,k)
          k = k+1
       end do
    end do

    do i=1,size(x)
       x(i)=exp(-r(i)/a0)
    end do

    call evmono_Delta(x,m)
    call evpoly_Delta(m,p)

    do i=1,3*size(xyz,2)
       g_delta(i) = demsav_Delta(drdx,coeff,m,p,i)
    end do

    return
  end function g_delta

end module pes_shell_Delta
